# Supplementary material for: Changes in lipid abundance are associated with disease progression and treatment response in chronic Trypanosoma cruzi infection
Source: Parasit Vectors. 2024 Nov 9;17:459. doi: 10.1186/s13071-024-06548-3 (PMC11549750; doi:10.1186/s13071-024-06548-3)
Supplement: Supplementary file 1 — Additional file 1: Dataset 1: Covariate-adjusted results of the multiple linear regression analysis of the metabolomic study. [file 13071_2024_6548_MOESM1_ESM.xlsx]

## Sheet: met_AvsC
Label	logFC	AveExpr	t	P.Value	FDR	B	log10p	neglog10p	diff_exp
10-Hydroxydecanoic acid	0.18738	4.33	4.6287	1.6983e-05	0.0075066	2.6704	-2.12456	2.12456	Up
L-Citrulline	0.11708	5.4526	3.4095	0.0010965	0.23102	-0.88138	-0.63635	0.63635	No
[SP hydrox] 4-hydroxysphinganine	0.11791	6.1171	3.294	0.001568	0.23102	-1.1824	-0.63635	0.63635	No
[FA (16:2)] 9,12-hexadecadienoic acid	-0.15428	4.492	-3.1758	0.0022432	0.2332	-1.4827	-0.632271	0.632271	No
L-Homocitrulline	0.21539	3.927	3.0761	0.0030167	0.2332	-1.7303	-0.632271	0.632271	No
[FA dimethyl(13:0)] 2,5-dimethyl-2E-tridecenoic acid	-0.10979	4.3114	-3.0293	0.003459	0.2332	-1.8443	-0.632271	0.632271	No
cyclopropane phosphatidylglycerol (dihexadec-9,10-cyclo-anoyl, n-C16:0 cyclo)	0.25319	4.6956	2.971	0.0040949	0.2332	-1.9846	-0.632271	0.632271	No
[FA oxo,amino(6:0)] 3-oxo-5S-amino-hexanoic acid	0.50859	4.4457	2.9605	0.0042208	0.2332	-2.0097	-0.632271	0.632271	No
Hexadecasphinganine	0.082033	6.2703	2.8479	0.0058096	0.28532	-2.2743	-0.544668	0.544668	No
[FA methyl(18:0)] 11R,12S-methylene-octadecanoic acid	-0.13908	4.439	-2.8037	0.0065727	0.29052	-2.3761	-0.536824	0.536824	No
Sphinganine	0.098677	5.363	2.6929	0.0089036	0.35776	-2.6255	-0.446408	0.446408	No
[PR] Citronellyl acetate	-0.15821	4.6687	-2.6012	0.011382	0.37976	-2.8261	-0.420491	0.420491	No
(1-Ribosylimidazole)-4-acetate...115	0.20656	3.841	2.5979	0.011483	0.37976	-2.8332	-0.420491	0.420491	No
[PC (16:2)] 1-hexadecyl-sn-glycero-3-phosphocholine	0.10277	4.4713	2.5644	0.01254	0.37976	-2.9049	-0.420491	0.420491	No
Met-Phe-Val	0.17603	4.8336	2.5473	0.013115	0.37976	-2.9413	-0.420491	0.420491	No
Ne,Ne dimethyllysine	0.11458	3.7178	2.5292	0.013747	0.37976	-2.9795	-0.420491	0.420491	No
[PC (16:0/22:6)] 1-hexadecanoyl-2-(4Z,7Z,10Z,13Z,16Z,19Z-docosahexaenoyl)-sn-glycero-3-phosphocholine	0.11644	6.1346	2.4363	0.017452	0.44431	-3.1724	-0.352314	0.352314	No
[SP (14:0)] N-(tetradecanoyl)-sphinganine	0.11929	4.8257	2.4041	0.018932	0.44431	-3.2379	-0.352314	0.352314	No
Betaine	0.10262	7.0237	2.3977	0.019238	0.44431	-3.2507	-0.352314	0.352314	No
Tributyl phosphate	0.41938	4.0099	2.3693	0.020656	0.44431	-3.3078	-0.352314	0.352314	No
[FA (18:3)] 9Z,12Z,15Z-octadecatrienoic acid	-0.20109	5.183	-2.3401	0.02221	0.44431	-3.3659	-0.352314	0.352314	No
[PC (16:0)] 1-hexadecanoyl-sn-glycero-3-phosphocholine	0.072516	6.5427	2.3324	0.022638	0.44431	-3.3811	-0.352314	0.352314	No
Hypaphorine	0.40275	4.982	2.3225	0.023196	0.44431	-3.4006	-0.352314	0.352314	No
Nitrilotriacetic acid	-0.11435	3.6585	-2.3065	0.024125	0.44431	-3.4319	-0.352314	0.352314	No
o-nitrophenol &beta;-thiogalactoside	0.058447	5.0734	2.2525	0.027508	0.4527	-3.5363	-0.34419	0.34419	No
Creatinine	0.062569	6.8878	2.2524	0.027519	0.4527	-3.5366	-0.34419	0.34419	No
[FA (12:4)] 2E,4E,8Z,10E-dodecatetraenoic acid	-0.06943	4.04	-2.249	0.027742	0.4527	-3.543	-0.34419	0.34419	No
isopropyl 6-O-acetyl-&beta;-D-thiogalactopyranoside	0.56266	3.8519	2.2352	0.028678	0.4527	-3.5693	-0.34419	0.34419	No
Glu-Thr	0.085391	4.9228	2.1917	0.031813	0.45728	-3.6513	-0.339818	0.339818	No
[SP (18:0/14:0)] N-(octadecanoyl)-tetradecasphing-4-enine-1-phosphoethanolamine	0.07365	4.7336	2.1808	0.032649	0.45728	-3.6718	-0.339818	0.339818	No
N3-(4-methoxyfumaroyl)-L-2,3-diaminopropanoate	0.15808	5.3736	2.1552	0.034679	0.45728	-3.7193	-0.339818	0.339818	No
Val-Val...351	0.19964	3.4281	2.1539	0.03478	0.45728	-3.7215	-0.339818	0.339818	No
[FA oxo(14:0)] 3-oxo-tetradecanoic acid	-0.09738	4.6217	-2.1449	0.035524	0.45728	-3.7382	-0.339818	0.339818	No
[FA (20:0)] 11Z-eicosenoic acid	-0.13817	4.7263	-2.1327	0.036546	0.45728	-3.7604	-0.339818	0.339818	No
Proclavaminic acid	0.13767	3.8313	2.1292	0.036852	0.45728	-3.767	-0.339818	0.339818	No
PE(20:4(5Z,8Z,11Z,14Z)/P-18:1(11Z))	0.099728	4.9172	2.0986	0.039555	0.45728	-3.8224	-0.339818	0.339818	No
[PC (18:0)] 1-octadecanoyl-sn-glycero-3-phosphocholine	0.073239	5.9082	2.0912	0.040238	0.45728	-3.8357	-0.339818	0.339818	No
4alpha-hydroxymethyl-4beta-methyl-5alpha-cholesta-8-en-3beta-ol	0.12991	3.7179	2.085	0.040816	0.45728	-3.8469	-0.339818	0.339818	No
Taxa-4(20),11(12)-dien-5alpha-yl acetate	-0.18743	4.4378	-2.0833	0.040968	0.45728	-3.8498	-0.339818	0.339818	No
omega-Cyclohexylundecanoic acid	-0.13907	4.823	-2.0728	0.04197	0.45728	-3.8686	-0.339818	0.339818	No
Ectoine	0.18354	3.9769	2.0682	0.042417	0.45728	-3.8769	-0.339818	0.339818	No
[FA oxo(5:2/5:0/4:0)] (1S,2S)-3-oxo-2-pentyl-cyclopentanebutanoic acid	-0.11349	4.4147	-2.0328	0.045967	0.47282	-3.9393	-0.325304	0.325304	No
Ile-Met-Val-Pro	0.048412	3.6937	2.0257	0.046706	0.47282	-3.9517	-0.325304	0.325304	No
(9Z)-Tetradecenoic acid	-0.19164	4.9839	-2.0223	0.047068	0.47282	-3.9577	-0.325304	0.325304	No
[FA (6:0)] O-hexanoyl-R-carnitine	-0.11833	4.8774	-2.0046	0.048977	0.47616	-3.9885	-0.322247	0.322247	No
[PC methyl(15:2)] 1-pentadecyl-2-methyl-sn-glycero-3-phosphocholine	0.14535	3.9122	1.9993	0.049555	0.47616	-3.9975	-0.322247	0.322247	No
[FA (18:1)] 9Z-octadecenoic acid	-0.14888	6.9036	-1.9654	0.053438	0.49511	-4.0557	-0.305298	0.305298	No
PC(18:2(9Z,12Z)/18:1(9Z))	0.14373	6.3618	1.9626	0.053767	0.49511	-4.0604	-0.305298	0.305298	No
[FA (20:0)] N-eicosanoyl-ethanolamine	0.069058	4.8081	1.9452	0.055872	0.50399	-4.0899	-0.297578	0.297578	No
Sulfoacetate	0.17821	3.4657	1.9297	0.057799	0.50985	-4.1159	-0.292558	0.292558	No
IMP	-0.073968	5.0358	-1.9216	0.058829	0.50985	-4.1295	-0.292558	0.292558	No
[FA hydroxy(18:0)] 9,10-dihydroxy-octadecanoic acid	-0.14657	4.6855	-1.9001	0.061651	0.52047	-4.1653	-0.283604	0.283604	No
Linoleate	-0.18307	6.5128	-1.8862	0.063522	0.52047	-4.188	-0.283604	0.283604	No
Indoleacrylicacid...167	0.28123	4.7316	1.8786	0.064574	0.52047	-4.2006	-0.283604	0.283604	No
Methylimidazole acetaldehyde	0.14791	4.6635	1.8772	0.064764	0.52047	-4.2028	-0.283604	0.283604	No
(9Z)-Hexadecenoic acid	-0.20166	5.9101	-1.8365	0.070636	0.53122	-4.2686	-0.274726	0.274726	No
4-Imidazolone-5-propanoate	0.089417	4.4666	1.8306	0.071527	0.53122	-4.2781	-0.274726	0.274726	No
Icosadienoic acid	-0.14569	4.6582	-1.8285	0.071848	0.53122	-4.2815	-0.274726	0.274726	No
N(pi)-Methyl-L-histidine	0.22002	5.5323	1.8245	0.072461	0.53122	-4.2879	-0.274726	0.274726	No
[PC (14:0/20:4)] 1-tetradecanoyl-2-(5Z,8Z,11Z,14Z-eicosatetraenoyl)-sn-glycero-3-phosphocholine	-0.15153	4.4606	-1.8215	0.072909	0.53122	-4.2925	-0.274726	0.274726	No
8-Amino-7-oxononanoate	0.16181	4.2657	1.8125	0.074304	0.53122	-4.3068	-0.274726	0.274726	No
2-Pyrrolidinone	0.055653	4.5508	1.8112	0.074515	0.53122	-4.309	-0.274726	0.274726	No
5-Methylthio-D-ribose	0.071736	3.9824	1.8031	0.075791	0.53174	-4.3217	-0.274301	0.274301	No
1-Oleoylglycerophosphocholine	0.074101	5.7992	1.7633	0.082333	0.55491	-4.3838	-0.255777	0.255777	No
N-Sulfo-D-glucosamine	0.070165	3.6377	1.7585	0.083142	0.55491	-4.3912	-0.255777	0.255777	No
LysoPC(17:0)	0.073184	4.6962	1.7383	0.086665	0.55491	-4.4221	-0.255777	0.255777	No
Val-Val...184	0.26664	3.4868	1.722	0.089597	0.55491	-4.4469	-0.255777	0.255777	No
Taxifolin	-0.049783	4.6866	-1.7172	0.090484	0.55491	-4.4542	-0.255777	0.255777	No
[SP (16:0)] N-(hexadecanoyl)-sphinganine	0.083363	4.678	1.7105	0.091722	0.55491	-4.4643	-0.255777	0.255777	No
L-thiazolidine-4-carboxylate	0.15673	4.099	1.7099	0.09183	0.55491	-4.4651	-0.255777	0.255777	No
[FA (10:0)] O-decanoyl-R-carnitine	-0.15909	5.0246	-1.7015	0.093405	0.55491	-4.4777	-0.255777	0.255777	No
[ST hydrox] N-(3alpha-hydroxy-5beta-cholan-24-oyl)-glycine 3-sulfate	0.22953	4.7345	1.6986	0.09394	0.55491	-4.482	-0.255777	0.255777	No
Methylimidazoleacetic acid	0.18261	4.3352	1.6944	0.094752	0.55491	-4.4883	-0.255777	0.255777	No
L-Proline	0.07946	6.9014	1.6929	0.095043	0.55491	-4.4906	-0.255777	0.255777	No
2-Hydroxy-3-(4-hydroxyphenyl)propenoate	0.12056	3.6059	1.6926	0.095092	0.55491	-4.491	-0.255777	0.255777	No
[SP dimethyl,amino(18:0/2:0)] 2S-dimethylaminooctadecane-1,3R-diol	0.058189	4.9856	1.6889	0.095811	0.55491	-4.4965	-0.255777	0.255777	No
PC(20:2(11Z,14Z)/P-18:1(11Z))	0.064453	5.0386	1.6844	0.096669	0.55491	-4.5031	-0.255777	0.255777	No
[PC (22:6)] 1-(4Z,7Z,10Z,13Z,16Z,19Z-docosahexaenoyl)-sn-glycero-3-phosphocholine	0.081557	4.6396	1.6709	0.099317	0.5628	-4.523	-0.249646	0.249646	No
(R)-4'-Deoxyindenestrol	-0.046877	4.5629	-1.6376	0.1061	0.59361	-4.5715	-0.226499	0.226499	No
trans-2-Dodecenoylcarnitine	-0.10351	4.5736	-1.6292	0.10788	0.59529	-4.5837	-0.225271	0.225271	No
Glycylproline	0.15695	4.8589	1.6235	0.10909	0.59529	-4.5919	-0.225271	0.225271	No
3-(Pyrazol-1-yl)-L-alanine	0.37178	3.9193	1.6114	0.11172	0.60218	-4.6092	-0.220274	0.220274	No
[FA methoxy(16:1)] 2-methoxy-5Z-hexadecenoic acid	-0.11219	4.4661	-1.5841	0.1178	0.62114	-4.6477	-0.206811	0.206811	No
[FA (8:0)] octanoic acid	0.06802	5.1821	1.5754	0.11979	0.62114	-4.6598	-0.206811	0.206811	No
2,5-Dioxopentanoate	-0.097026	3.8855	-1.575	0.11988	0.62114	-4.6604	-0.206811	0.206811	No
Propyl cinnamate	-0.02462	4.9104	-1.5658	0.12202	0.62114	-4.6731	-0.206811	0.206811	No
D-Gluconic acid	0.068987	4.37	1.5648	0.12226	0.62114	-4.6746	-0.206811	0.206811	No
[PE (16:0)] 1-hexadecanoyl-sn-glycero-3-phosphoethanolamine	0.071565	4.5027	1.5194	0.13327	0.6635	-4.7365	-0.178159	0.178159	No
XTP	-0.04904	4.8452	-1.5145	0.13452	0.6635	-4.7431	-0.178159	0.178159	No
PE(18:3(6Z,9Z,12Z)/P-18:1(11Z))	0.071956	4.8559	1.5122	0.1351	0.6635	-4.7462	-0.178159	0.178159	No
5-guanidino-3-methyl-2-oxo-pentanoate	0.13232	4.0832	1.4953	0.13945	0.67619	-4.7688	-0.169931	0.169931	No
3,4,5,3',4',5'-hexahydroxydiphenate	-0.078194	4.6359	-1.4862	0.14182	0.67619	-4.7808	-0.169931	0.169931	No
LysoPC(18:1(9Z))	0.14775	4.4966	1.4674	0.14685	0.67619	-4.8054	-0.169931	0.169931	No
1-Palmitoylglycerophosphocholine	0.11395	5.7067	1.4623	0.14824	0.67619	-4.8121	-0.169931	0.169931	No
N6-Acetyl-L-lysine	0.052487	4.1268	1.455	0.15025	0.67619	-4.8216	-0.169931	0.169931	No
(S)-AMPA	-0.055424	4.0828	-1.4535	0.15066	0.67619	-4.8235	-0.169931	0.169931	No
L-Tyrosine	0.06508	5.6571	1.4468	0.15252	0.67619	-4.8321	-0.169931	0.169931	No
N-Methyl-2-pyrrolidinone	0.14728	4.6362	1.4463	0.15267	0.67619	-4.8328	-0.169931	0.169931	No
L-Aspartate	0.096137	4.3073	1.4391	0.15468	0.67619	-4.842	-0.169931	0.169931	No
[FA (22:4)] 7Z,10Z,13Z,16Z-docosatetraenoic acid	-0.15047	4.2514	-1.4373	0.15521	0.67619	-4.8444	-0.169931	0.169931	No
N,N-Dimethylglycine	0.031562	5.6703	1.432	0.15672	0.67619	-4.8512	-0.169931	0.169931	No
N1-Methyl-2-pyridone-5-carboxamide	0.12089	5.6232	1.4312	0.15693	0.67619	-4.8521	-0.169931	0.169931	No
L-Ornithine	0.057842	4.4726	1.429	0.15757	0.67619	-4.855	-0.169931	0.169931	No
sn-glycero-3-Phosphoethanolamine	0.10604	3.2194	1.4224	0.15946	0.67772	-4.8633	-0.16895	0.16895	No
2-Oxoglutaramate...72	0.062841	3.513	1.4095	0.16324	0.68715	-4.8796	-0.162948	0.162948	No
(1-Ribosylimidazole)-4-acetate...116	0.041707	3.4931	1.3954	0.16741	0.68789	-4.8972	-0.162481	0.162481	No
PC(18:1(11Z)/P-18:1(11Z))	0.06199	5.0011	1.3946	0.16764	0.68789	-4.8982	-0.162481	0.162481	No
[FA (20:4)] 5Z,8Z,11Z,14Z-eicosatetraenoic acid	-0.097472	5.087	-1.3849	0.17059	0.68789	-4.9102	-0.162481	0.162481	No
Lappaconitine	0.034089	5.1716	1.3814	0.17165	0.68789	-4.9145	-0.162481	0.162481	No
NG,NG-Dimethyl-L-arginine	0.040193	4.5503	1.3785	0.17254	0.68789	-4.9181	-0.162481	0.162481	No
LysoPE(0:0/22:6(4Z,7Z,10Z,13Z,16Z,19Z))	0.063576	4.498	1.3749	0.17366	0.68789	-4.9226	-0.162481	0.162481	No
3, 5-Tetradecadiencarnitine	-0.22031	4.1028	-1.3728	0.17431	0.68789	-4.9251	-0.162481	0.162481	No
Quinate	-0.2855	4.025	-1.3413	0.18426	0.70716	-4.9633	-0.150482	0.150482	No
Ecgonine	0.081468	4.5605	1.3397	0.18477	0.70716	-4.9652	-0.150482	0.150482	No
[PC (18:2)] 1-(9Z,12Z-octadecadienoyl)-sn-glycero-3-phosphocholine	0.068335	6.0762	1.3391	0.18498	0.70716	-4.966	-0.150482	0.150482	No
(24R,24'R)-Fucosterol epoxide	-0.12944	5.0784	-1.3351	0.18628	0.70716	-4.9707	-0.150482	0.150482	No
Neoglucobrassicin	-0.036251	4.0691	-1.3293	0.18817	0.70716	-4.9776	-0.150482	0.150482	No
1,2-dioctanoyl-1-amino-2,3-propanediol	-0.13314	4.2463	-1.3227	0.19034	0.70716	-4.9854	-0.150482	0.150482	No
Pseudouridine	0.042094	4.0644	1.3226	0.19039	0.70716	-4.9856	-0.150482	0.150482	No
2-Furoate	0.043514	4.0471	1.3058	0.196	0.71059	-5.0053	-0.148381	0.148381	No
[PC (16:0/22:4)] 1-hexadecanoyl-2-(7Z,10Z,13Z,16Z-docosatetraenoyl)-sn-glycero-3-phosphocholine	0.060362	4.3987	1.2948	0.19976	0.71059	-5.0182	-0.148381	0.148381	No
L-Glutamate 5-semialdehyde...65	0.083206	5.4255	1.2789	0.20528	0.71059	-5.0365	-0.148381	0.148381	No
Deoxygomisin A	-0.048693	4.4933	-1.275	0.20665	0.71059	-5.041	-0.148381	0.148381	No
1-Methyluric acid	-0.18822	3.3365	-1.2675	0.20927	0.71059	-5.0494	-0.148381	0.148381	No
sn-Glycerol 3-phosphate	0.062728	3.2362	1.2674	0.20931	0.71059	-5.0495	-0.148381	0.148381	No
[SP (16:0)] N-(hexadecanoyl)-sphing-4-enine-1-phosphocholine...416	0.071738	4.7608	1.2658	0.20989	0.71059	-5.0514	-0.148381	0.148381	No
SM(d16:1/24:1(15Z))	0.048772	4.2731	1.2653	0.21008	0.71059	-5.052	-0.148381	0.148381	No
4-Trimethylammoniobutanoate	0.041776	5.1166	1.2615	0.21144	0.71059	-5.0563	-0.148381	0.148381	No
Aspartyl-L-proline	0.099778	3.9049	1.2568	0.21309	0.71059	-5.0615	-0.148381	0.148381	No
L-Kynurenine	0.059803	4.4351	1.2555	0.21359	0.71059	-5.0631	-0.148381	0.148381	No
sn-glycero-3-Phosphocholine	0.064976	5.4367	1.255	0.21374	0.71059	-5.0636	-0.148381	0.148381	No
N-Acetyl-L-histidine	0.056253	3.5319	1.2533	0.21437	0.71059	-5.0655	-0.148381	0.148381	No
[FA methyl,hydroxy,oxo(5:2/4:0)] methyl 4-[2-(2-formyl-vinyl)-3-hydroxy-5-oxo-cyclopentyl]-butanoate	-0.1769	4.1355	-1.2485	0.21612	0.71059	-5.0709	-0.148381	0.148381	No
6alpha-Hydroxy-castasterone	-0.10594	4.4117	-1.2466	0.21681	0.71059	-5.073	-0.148381	0.148381	No
5,6-Dihydrothymine	0.067648	5.48	1.246	0.21704	0.71059	-5.0737	-0.148381	0.148381	No
Ala-Lys-Ser-Arg	0.16401	3.6066	1.2406	0.21899	0.71073	-5.0797	-0.148295	0.148295	No
sodium dodecyl sulfate	0.17598	5.2116	1.2356	0.22083	0.71073	-5.0852	-0.148295	0.148295	No
Quinoline	0.036362	4.1003	1.2301	0.2229	0.71073	-5.0914	-0.148295	0.148295	No
Amphenone B	0.16014	3.8658	1.2202	0.22659	0.71073	-5.1023	-0.148295	0.148295	No
L-Octanoylcarnitine	-0.16098	5.2333	-1.2123	0.22959	0.71073	-5.1109	-0.148295	0.148295	No
ADP	-0.17383	3.3979	-1.2119	0.22974	0.71073	-5.1113	-0.148295	0.148295	No
1-(5-Phosphoribosyl)imidazole-4-acetate	0.036503	4.0807	1.2104	0.2303	0.71073	-5.1129	-0.148295	0.148295	No
PC(14:0/P-18:0)	0.077471	4.4608	1.2096	0.23062	0.71073	-5.1139	-0.148295	0.148295	No
[PC (16:1)] 1-(1Z-hexadecenyl)-sn-glycero-3-phosphocholine	0.046255	4.4803	1.2071	0.23155	0.71073	-5.1165	-0.148295	0.148295	No
[PC (16:0/18:1)] 1-hexadecanoyl-2-(11Z-octadecenoyl)-sn-glycero-3-phosphocholine	-0.085115	6.4023	-1.1928	0.23708	0.71806	-5.132	-0.143839	0.143839	No
Hypoxanthine	0.082595	5.4929	1.1925	0.23719	0.71806	-5.1323	-0.143839	0.143839	No
L-Hypoglycin	0.095822	4.786	1.1794	0.24234	0.72818	-5.1463	-0.137761	0.137761	No
N5-Ethyl-L-glutamine	0.12603	4.5851	1.1727	0.24498	0.72818	-5.1533	-0.137761	0.137761	No
Phenylgalactoside	0.12029	3.8487	1.168	0.24686	0.72818	-5.1583	-0.137761	0.137761	No
[PC (16:1)] 1-(9Z-hexadecenoyl)-sn-glycero-3-phosphocholine	0.055123	5.0633	1.1666	0.24742	0.72818	-5.1597	-0.137761	0.137761	No
1-Methylhypoxanthine	0.043785	4.1858	1.1633	0.24877	0.72818	-5.1632	-0.137761	0.137761	No
HEPES	0.36324	3.5787	1.1564	0.25155	0.73149	-5.1704	-0.135792	0.135792	No
(R)-Acetoin	0.02248	5.295	1.1466	0.25554	0.73822	-5.1806	-0.131814	0.131814	No
bacteriochlorophyll a	0.043707	4.8603	1.1388	0.25878	0.74273	-5.1886	-0.129169	0.129169	No
L-Phenylalanine	0.034	5.768	1.1257	0.26423	0.74638	-5.202	-0.12704	0.12704	No
SM(d18:1/24:1(15Z))...296	0.050545	4.8794	1.1225	0.2656	0.74638	-5.2052	-0.12704	0.12704	No
Leu-Lys-Gly	-0.044393	3.7501	-1.1191	0.26702	0.74638	-5.2087	-0.12704	0.12704	No
[FA oxo(5:2/5:0/6:0)] (1R,2R)-3-oxo-2-pentyl-cyclopentanehexanoic acid	-0.077464	4.7344	-1.1159	0.26836	0.74638	-5.2118	-0.12704	0.12704	No
[FA hydroxy(12:0)] 3S-hydroxydodecanoyl-CoA	0.035447	5.2353	1.1151	0.26871	0.74638	-5.2127	-0.12704	0.12704	No
L-Asparagine	0.036176	4.9443	1.1067	0.27232	0.74638	-5.2211	-0.12704	0.12704	No
1-Hexadecanoyl-2-(9Z-octadecenoyl)-sn-glycero-3-phosphonocholine	0.049839	5.1219	1.1021	0.27428	0.74638	-5.2256	-0.12704	0.12704	No
(R)-2-Hydroxyglutarate	-0.051294	4.2064	-1.102	0.27434	0.74638	-5.2258	-0.12704	0.12704	No
Docosahexaenoicacid	-0.072753	4.9304	-1.0966	0.27666	0.74638	-5.2311	-0.12704	0.12704	No
D-Galactosamine	0.051413	3.9266	1.0928	0.27831	0.74638	-5.2349	-0.12704	0.12704	No
PC(16:0/P-18:0)	0.047131	4.7433	1.0921	0.27862	0.74638	-5.2356	-0.12704	0.12704	No
LysoPC(16:1(9Z))	0.079517	4.4057	1.0862	0.28122	0.74866	-5.2414	-0.125715	0.125715	No
D-Glucose	0.026674	5.3075	1.0824	0.28287	0.74866	-5.2451	-0.125715	0.125715	No
Chenodeoxycholicacidsulfate	0.15168	3.9271	1.0746	0.28633	0.74959	-5.2527	-0.125176	0.125176	No
[FA hydroxy(10:0)] N-(3S-hydroxydecanoyl)-L-serine	-0.075601	3.5552	-1.074	0.28661	0.74959	-5.2533	-0.125176	0.125176	No
tetrahydrogeranylgeranyl-bacteriopheophytin	-0.055824	5.2313	-1.0526	0.29622	0.77016	-5.2738	-0.113419	0.113419	No
Theophylline	-0.16938	4.487	-1.0442	0.30006	0.77558	-5.2817	-0.110373	0.110373	No
Ala-Ser	0.1045	3.8922	1.0245	0.30923	0.79396	-5.3002	-0.100201	0.100201	No
Pyrimidine nucleoside	0.061229	3.7146	1.0128	0.31473	0.79396	-5.311	-0.100201	0.100201	No
2-Hydroxyethanesulfonate	0.040179	3.7859	1.0121	0.31505	0.79396	-5.3116	-0.100201	0.100201	No
Hydroxybutyrylcarnitine	-0.07439	3.9809	-1.0113	0.31542	0.79396	-5.3123	-0.100201	0.100201	No
Dimethamine	0.15981	3.9173	1.006	0.31798	0.79396	-5.3172	-0.100201	0.100201	No
L-Allothreonine	0.042053	4.0642	1.0002	0.32076	0.79396	-5.3225	-0.100201	0.100201	No
Bilirubin	0.11903	5.1126	1.0002	0.32077	0.79396	-5.3225	-0.100201	0.100201	No
[ST (2:0)] 5beta-Cholestane-3alpha,7alpha-diol	-0.094094	4.0187	-0.99809	0.32176	0.79396	-5.3244	-0.100201	0.100201	No
Phthalate	-0.087222	3.7391	-0.99473	0.32338	0.79396	-5.3274	-0.100201	0.100201	No
L-Tryptophan	0.028129	5.1825	0.988	0.32664	0.79396	-5.3334	-0.100201	0.100201	No
[FA (10:1)] 4-decenoic acid	-0.062271	4.6325	-0.98742	0.32693	0.79396	-5.3339	-0.100201	0.100201	No
D-Glucuronate	0.052969	3.2987	0.96979	0.33558	0.80493	-5.3496	-0.0942419	0.0942419	No
Ala-Ser-Ser	0.064391	3.5142	0.96895	0.33599	0.80493	-5.3503	-0.0942419	0.0942419	No
cis-5-Tetradecenoylcarnitine	-0.10662	4.3548	-0.96587	0.33752	0.80493	-5.353	-0.0942419	0.0942419	No
PE(18:0/22:4(7Z,10Z,13Z,16Z))	0.041513	4.7967	0.96345	0.33872	0.80493	-5.3551	-0.0942419	0.0942419	No
Theobromine	-0.11558	3.764	-0.95714	0.34188	0.8067	-5.3606	-0.0932879	0.0932879	No
Asp-Cys-Cys-Ser	0.087698	3.766	0.95203	0.34444	0.8067	-5.365	-0.0932879	0.0932879	No
Indoleacrylicacid...166	0.027634	5.9174	0.94351	0.34875	0.8067	-5.3724	-0.0932879	0.0932879	No
O-Propanoylcarnitine	0.045354	5.3357	0.9425	0.34926	0.8067	-5.3732	-0.0932879	0.0932879	No
[ST Trihydroxy,methy] 3alpha,7alpha,12alpha-Trihydroxy-24-methyl-5beta-cholest-23-en-26-oic acid	0.042687	4.4121	0.93593	0.35261	0.8067	-5.3788	-0.0932879	0.0932879	No
Diacetylmonoxime	0.044689	4.1608	0.93509	0.35304	0.8067	-5.3795	-0.0932879	0.0932879	No
Picolinamide	0.060792	5.1404	0.93351	0.35385	0.8067	-5.3809	-0.0932879	0.0932879	No
Benzyl acetate	-0.022456	4.6479	-0.9282	0.35658	0.8067	-5.3854	-0.0932879	0.0932879	No
[PE (16:0/22:6)] 1-hexadecanoyl-2-(4Z,7Z,10Z,13Z,16Z,19Z-docosahexaenoyl)-sn-glycero-3-phosphoethanolamine	0.09104	4.6011	0.92298	0.35927	0.8067	-5.3897	-0.0932879	0.0932879	No
Glycochenodeoxycholate 7-sulfate	0.093585	4.3714	0.92156	0.36	0.8067	-5.3909	-0.0932879	0.0932879	No
Urate	0.034845	6.1151	0.91917	0.36124	0.8067	-5.3929	-0.0932879	0.0932879	No
[FA hydroxy(18:1)] 9,10-dihydroxy-12Z-octadecenoic acid	-0.099935	4.1167	-0.91601	0.36289	0.8067	-5.3955	-0.0932879	0.0932879	No
Tremetone	-0.022653	4.466	-0.90902	0.36654	0.8067	-5.4013	-0.0932879	0.0932879	No
3',5'-Cyclic IMP	-0.01527	7.3702	-0.90782	0.36717	0.8067	-5.4023	-0.0932879	0.0932879	No
2-Octenoylcarnitine	-0.06706	5.1016	-0.90568	0.36829	0.8067	-5.4041	-0.0932879	0.0932879	No
4-methoxy-3-indolylmethylisothiocyanate	0.049235	4.7833	0.89923	0.37169	0.8067	-5.4094	-0.0932879	0.0932879	No
[PC (15:0)] 1-pentadecanoyl-sn-glycero-3-phosphocholine	0.031892	4.7431	0.89453	0.37418	0.8067	-5.4132	-0.0932879	0.0932879	No
Ergothioneine	0.055545	4.1879	0.8945	0.3742	0.8067	-5.4132	-0.0932879	0.0932879	No
L-Rhamnose	-0.050305	5.1782	-0.89241	0.37531	0.8067	-5.4149	-0.0932879	0.0932879	No
ancymidol	-0.12044	3.9296	-0.89116	0.37597	0.8067	-5.4159	-0.0932879	0.0932879	No
Bergaptol	-0.01773	4.0181	-0.88159	0.38109	0.81373	-5.4236	-0.0895197	0.0895197	No
13'-hydroxy-&alpha;-tocopherol	-0.089487	4.4326	-0.86603	0.38951	0.82575	-5.436	-0.0831514	0.0831514	No
6-Amino-2-oxohexanoate	-0.062589	3.9198	-0.86408	0.39057	0.82575	-5.4375	-0.0831514	0.0831514	No
[GP (20:4)] 1-(5Z,8Z,11Z,14Z-eicosatetraenoyl)-sn-glycero-3-phosphate	0.038254	3.7278	0.85709	0.39439	0.82575	-5.443	-0.0831514	0.0831514	No
2-Hydroxy-2,4-pentadienoate	0.024194	5.0039	0.85518	0.39544	0.82575	-5.4445	-0.0831514	0.0831514	No
Gentisein	0.022376	4.3168	0.85133	0.39756	0.82575	-5.4474	-0.0831514	0.0831514	No
Carpacin	0.014338	4.6968	0.84944	0.39861	0.82575	-5.4489	-0.0831514	0.0831514	No
1-(beta-D-Ribofuranosyl)-1,4-dihydronicotinamide	0.029453	4.0471	0.84728	0.3998	0.82575	-5.4506	-0.0831514	0.0831514	No
Skatole	0.022651	4.5272	0.84286	0.40225	0.82695	-5.454	-0.0825207	0.0825207	No
N6,N6,N6-Trimethyl-L-lysine	0.042954	4.1287	0.83849	0.40468	0.8281	-5.4573	-0.0819172	0.0819172	No
9-Decenoylcarnitine	-0.067579	5.1845	-0.8257	0.41185	0.83619	-5.467	-0.077695	0.077695	No
Propenoate	0.020467	4.8774	0.82365	0.413	0.83619	-5.4685	-0.077695	0.077695	No
2-Heptyl-4-hydroxyquinoline-N-oxide	-0.042975	4.4921	-0.82023	0.41494	0.83619	-5.4711	-0.077695	0.077695	No
Gly-His	0.012337	5.6058	0.818	0.4162	0.83619	-5.4727	-0.077695	0.077695	No
Citrate	0.035841	5.138	0.8098	0.42087	0.84174	-5.4788	-0.074822	0.074822	No
[PE (20:4)] 1-(5Z,8Z,11Z,14Z-eicosatetraenoyl)-sn-glycero-3-phosphoethanolamine	0.037733	4.6204	0.80457	0.42386	0.8439	-5.4827	-0.073709	0.073709	No
5-Hydroxytryptophol	-0.037218	3.976	-0.80005	0.42646	0.84527	-5.486	-0.0730045	0.0730045	No
Monocerin	-0.021401	4.4687	-0.79485	0.42945	0.84741	-5.4897	-0.0719064	0.0719064	No
L-Methionine	0.031707	5.4984	0.78804	0.4334	0.85139	-5.4946	-0.0698715	0.0698715	No
mildronate	0.054055	4.6295	0.77935	0.43847	0.85754	-5.5008	-0.0667456	0.0667456	No
Adenosine	-0.10759	3.2921	-0.77296	0.44222	0.85981	-5.5054	-0.0655975	0.0655975	No
Ile-Leu-Met-Pro	0.020945	3.6006	0.77074	0.44352	0.85981	-5.5069	-0.0655975	0.0655975	No
Indoxylsulfate	0.086739	5.6167	0.76411	0.44743	0.86361	-5.5116	-0.0636823	0.0636823	No
[SP (24:0)] N-(tetracosanoyl)-sphing-4-enine	-0.065957	4.5413	-0.75236	0.45442	0.87328	-5.5197	-0.0588465	0.0588465	No
3-(4-Hydroxyphenyl)lactate	0.03105	4.1246	0.73633	0.46406	0.88651	-5.5306	-0.0523164	0.0523164	No
L-Ala-L-Glu	0.0398	3.8889	0.73424	0.46532	0.88651	-5.532	-0.0523164	0.0523164	No
3-Oxopropanoate	-0.047506	5.5214	-0.72857	0.46876	0.88889	-5.5357	-0.051152	0.051152	No
Glu-Gly	0.12217	3.7014	0.72284	0.47225	0.88889	-5.5395	-0.051152	0.051152	No
cis-Aconitate	0.033663	4.528	0.71861	0.47483	0.88889	-5.5423	-0.051152	0.051152	No
Isorhamnetin	0.040077	4.7981	0.71378	0.4778	0.88889	-5.5455	-0.051152	0.051152	No
[PR] Methyl bixin/ (Bixin dimethyl ester)	0.029376	3.7121	0.71047	0.47983	0.88889	-5.5476	-0.051152	0.051152	No
Dihydrobiopterin	0.17696	3.1981	0.70567	0.48279	0.88889	-5.5507	-0.051152	0.051152	No
[PC (18:0/18:2)] 1-octadecanoyl-2-(9Z,12Z-octadecadienoyl)-sn-glycero-3-phosphocholine	0.042436	4.9388	0.70547	0.48292	0.88889	-5.5508	-0.051152	0.051152	No
2-Aminoacrylate	-0.021997	3.928	-0.70374	0.48399	0.88889	-5.5519	-0.051152	0.051152	No
[PE (18:0/20:4)] 1-octadecanoyl-2-(5Z,8Z,11Z,14Z-eicosatetraenoyl)-sn-glycero-3-phosphoethanolamine	0.038296	4.8091	0.69955	0.48658	0.88889	-5.5546	-0.051152	0.051152	No
L-Lysine	0.02433	4.7738	0.6994	0.48668	0.88889	-5.5547	-0.051152	0.051152	No
Castasterone	-0.06045	4.365	-0.68787	0.49387	0.89187	-5.562	-0.0496984	0.0496984	No
N-Hydroxy-2-acetamidofluorene	-0.049256	4.0735	-0.68309	0.49686	0.89187	-5.565	-0.0496984	0.0496984	No
N2-(D-1-Carboxyethyl)-L-arginine	0.061883	3.5015	0.67863	0.49966	0.89187	-5.5678	-0.0496984	0.0496984	No
4-Nitroaniline	-0.076951	4.2617	-0.67137	0.50425	0.89187	-5.5723	-0.0496984	0.0496984	No
penem CGP31608	0.023817	3.6619	0.66705	0.50699	0.89187	-5.5749	-0.0496984	0.0496984	No
Choline	0.028099	5.2823	0.66705	0.50699	0.89187	-5.5749	-0.0496984	0.0496984	No
Cyclohex-2-enone	-0.041856	3.3622	-0.66478	0.50843	0.89187	-5.5763	-0.0496984	0.0496984	No
[PC (14:0/18:2)] 1-tetradecanoyl-2-(9Z,12Z-octadecadienoyl)-sn-glycero-3-phosphocholine	-0.0395	4.9107	-0.66406	0.50889	0.89187	-5.5767	-0.0496984	0.0496984	No
[PC (15:0/15:0)] 1,2-dipentadecanoyl-sn-glycero-3-phosphocholine	-0.058525	4.5558	-0.66043	0.5112	0.89187	-5.5789	-0.0496984	0.0496984	No
N-(3-acetamidopropyl)-4-aminobutanal	0.12104	3.578	0.65964	0.5117	0.89187	-5.5794	-0.0496984	0.0496984	No
Isoquinoline	-0.053333	4.1868	-0.65484	0.51477	0.89187	-5.5823	-0.0496984	0.0496984	No
L-Alanine	0.022691	5.3855	0.6507	0.51743	0.89187	-5.5847	-0.0496984	0.0496984	No
Triethanolamine...308	0.076192	3.9262	0.64971	0.51806	0.89187	-5.5853	-0.0496984	0.0496984	No
2-Oxoglutarate	0.025716	4.5014	0.64577	0.5206	0.89187	-5.5877	-0.0496984	0.0496984	No
Thalicarpine	-0.12817	2.9411	-0.64355	0.52203	0.89187	-5.589	-0.0496984	0.0496984	No
Isocitrate	-0.032078	4.296	-0.64239	0.52277	0.89187	-5.5896	-0.0496984	0.0496984	No
3-Methyleneoxindole	0.019994	5.1358	0.64124	0.52351	0.89187	-5.5903	-0.0496984	0.0496984	No
L-Methionine S-oxide	0.036485	4.0717	0.63728	0.52607	0.89187	-5.5926	-0.0496984	0.0496984	No
di-n-Undecylamine	0.1179	3.4407	0.63639	0.52665	0.89187	-5.5931	-0.0496984	0.0496984	No
[PC (16:0/18:1)] 1-hexadecanoyl-2-(9Z-octadecenoyl)-sn-glycero-3-phosphocholine	0.032372	4.8412	0.63215	0.5294	0.89312	-5.5956	-0.0490902	0.0490902	No
Sucrose	0.10163	3.4267	0.62657	0.53303	0.89581	-5.5988	-0.0477841	0.0477841	No
L-Carnitine	0.019101	7.1321	0.61796	0.53866	0.89817	-5.6037	-0.0466415	0.0466415	No
Indole	0.01839	5.2919	0.61559	0.54021	0.89817	-5.605	-0.0466415	0.0466415	No
5-Hydroxy-L-tryptophan	0.024582	3.6331	0.61023	0.54374	0.89817	-5.6081	-0.0466415	0.0466415	No
ethylpyruvate	-0.021034	5.2589	-0.60965	0.54412	0.89817	-5.6084	-0.0466415	0.0466415	No
L-Glutamate	0.032066	5.256	0.60893	0.54459	0.89817	-5.6088	-0.0466415	0.0466415	No
[PC (18:1/18:1)] 1-(9Z-octadecenoyl)-2-(9Z-octadecenoyl)-sn-glycero-3-phosphocholine	0.04778	6.487	0.60182	0.54929	0.90254	-5.6127	-0.0445335	0.0445335	No
Decanoic acid	-0.033509	5.3761	-0.59518	0.55369	0.90484	-5.6163	-0.0434282	0.0434282	No
Succinate	-0.021631	4.7554	-0.59355	0.55478	0.90484	-5.6172	-0.0434282	0.0434282	No
[PC (16:0/16:0)] 1-hexadecanoyl-2-hexadecanoyl-sn-glycero-3-phosphocholine	-0.025902	5.105	-0.57912	0.56441	0.91472	-5.625	-0.0387118	0.0387118	No
Glu-Arg	0.025589	3.7478	0.57565	0.56674	0.91472	-5.6268	-0.0387118	0.0387118	No
N-(6-Oxo-6H-dibenzo[b,d]pyran-3-yl)maleamic acid	0.020666	4.8997	0.57048	0.57023	0.91472	-5.6295	-0.0387118	0.0387118	No
[PC (18:1/18:2)] 1-(9Z-octadecenoyl)-2-(9Z,12Z-octadecadienoyl)-sn-glycero-3-phosphocholine	0.03072	4.5477	0.56406	0.57456	0.91472	-5.6328	-0.0387118	0.0387118	No
[PE (16:0/22:1)] 1-hexadecanoyl-2-(13Z-docosenoyl)-sn-glycero-3-phosphoethanolamine	-0.029445	4.6209	-0.56394	0.57464	0.91472	-5.6329	-0.0387118	0.0387118	No
4-Guanidinobutanoate	-0.078108	3.6191	-0.55632	0.57981	0.91472	-5.6368	-0.0387118	0.0387118	No
SM(d18:0/22:1(13Z))	0.021732	4.7202	0.55585	0.58013	0.91472	-5.6371	-0.0387118	0.0387118	No
2-C-Methyl-D-erythritol 4-phosphate	0.017067	5.8021	0.55583	0.58015	0.91472	-5.6371	-0.0387118	0.0387118	No
3-Dehydrocarnitine	0.034073	4.2815	0.5552	0.58057	0.91472	-5.6374	-0.0387118	0.0387118	No
(S)-Malate	0.025367	4.626	0.55171	0.58295	0.91472	-5.6391	-0.0387118	0.0387118	No
4-(2-Phenylethyl)phenol	0.015027	4.4986	0.5489	0.58486	0.91472	-5.6406	-0.0387118	0.0387118	No
3beta-Hydroxy-4beta-methyl-5alpha-cholest-7-ene-4alpha-carboxylate	-0.093462	4.3696	-0.54772	0.58567	0.91472	-5.6412	-0.0387118	0.0387118	No
Hippurate	0.080644	5.0745	0.53524	0.59422	0.9222	-5.6473	-0.0351749	0.0351749	No
N-gamma-Acetyldiaminobutyrate	0.046929	3.6481	0.53187	0.59654	0.9222	-5.649	-0.0351749	0.0351749	No
Endomorphin-1	-0.11026	3.9631	-0.53161	0.59672	0.9222	-5.6491	-0.0351749	0.0351749	No
Leu-Ala	0.033713	4.1693	0.52658	0.60019	0.92434	-5.6515	-0.0341683	0.0341683	No
[PE (18:1)] 1-(9Z-octadecenoyl)-sn-glycero-3-phosphoethanolamine	0.029071	4.5218	0.50901	0.61238	0.93984	-5.6599	-0.0269461	0.0269461	No
L-Cystine	0.016414	5.2696	0.49874	0.61956	0.94137	-5.6646	-0.0262396	0.0262396	No
Choline phosphate	-0.026471	3.9183	-0.49759	0.62037	0.94137	-5.6651	-0.0262396	0.0262396	No
L-Tryptophanamide	0.051758	3.4803	0.49546	0.62187	0.94137	-5.6661	-0.0262396	0.0262396	No
L-Histidine	0.012733	5.9775	0.49423	0.62273	0.94137	-5.6667	-0.0262396	0.0262396	No
2-Naphthylamine	0.067395	3.9113	0.48729	0.62762	0.94137	-5.6698	-0.0262396	0.0262396	No
Delphinidin	0.034903	4.5968	0.48376	0.63011	0.94137	-5.6714	-0.0262396	0.0262396	No
[PE (18:0/20:2)] 1-octadecanoyl-2-(11Z,14Z-eicosadienoyl)-sn-glycero-3-phosphoethanolamine	0.022934	5.1716	0.48094	0.63209	0.94137	-5.6726	-0.0262396	0.0262396	No
Sulfate	0.020319	5.9516	0.47795	0.63422	0.94137	-5.6739	-0.0262396	0.0262396	No
Dihydropinosylvin	-0.0093808	4.5106	-0.47398	0.63703	0.94137	-5.6756	-0.0262396	0.0262396	No
SM(d18:1/18:1(9Z))	0.017108	4.9234	0.4729	0.6378	0.94137	-5.6761	-0.0262396	0.0262396	No
Sinapyl alcohol	0.087959	3.9757	0.47051	0.63949	0.94137	-5.6772	-0.0262396	0.0262396	No
gamma-Amino-gamma-cyanobutanoate	0.030337	3.7972	0.4638	0.64427	0.94137	-5.68	-0.0262396	0.0262396	No
Uridine	-0.024991	4.5404	-0.46254	0.64517	0.94137	-5.6806	-0.0262396	0.0262396	No
O-Acetylcarnitine	0.024634	6.3641	0.45769	0.64863	0.94137	-5.6826	-0.0262396	0.0262396	No
N-Acetyl-L-aspartate	0.019543	3.6103	0.45527	0.65036	0.94137	-5.6836	-0.0262396	0.0262396	No
[FA (18:2)] 9S-hydroperoxy-10E,12Z-octadecadienoic acid	-0.028919	4.792	-0.45515	0.65044	0.94137	-5.6837	-0.0262396	0.0262396	No
Lys-Ala-Tyr	-0.0076344	4.0716	-0.45477	0.65072	0.94137	-5.6838	-0.0262396	0.0262396	No
4-Methylene-L-glutamate	0.060153	5.6064	0.45191	0.65277	0.94137	-5.685	-0.0262396	0.0262396	No
citraconate	0.014489	4.1209	0.4504	0.65385	0.94137	-5.6856	-0.0262396	0.0262396	No
Eugenol methyl ether	-0.019805	4.7956	-0.44729	0.65608	0.94152	-5.6869	-0.0261705	0.0261705	No
SM(d18:1/14:0)	0.014584	4.9683	0.43581	0.66435	0.94853	-5.6916	-0.0229489	0.0229489	No
alpha-Methylstyrene	-0.0056329	6.8243	-0.43455	0.66526	0.94853	-5.6921	-0.0229489	0.0229489	No
Acetone cyanohydrin	0.016035	4.5726	0.42619	0.67131	0.95106	-5.6954	-0.0217921	0.0217921	No
[PE (18:0/18:2)] 1-octadecanoyl-2-(9Z,12Z-octadecadienoyl)-sn-glycero-3-phosphoethanolamine	-0.020791	4.9604	-0.42615	0.67134	0.95106	-5.6954	-0.0217921	0.0217921	No
5-Acetamidopentanoate	0.085306	4.6162	0.41612	0.67863	0.95127	-5.6993	-0.0216962	0.0216962	No
[SP (24:0)] N-(15Z-tetracosenoyl)-sphing-4-enine	-0.040702	4.5456	-0.41536	0.67918	0.95127	-5.6995	-0.0216962	0.0216962	No
2-Oxoglutaramate...306	0.015575	3.864	0.41449	0.67982	0.95127	-5.6999	-0.0216962	0.0216962	No
LysoPC(20:3(5Z,8Z,11Z))	0.020288	4.9305	0.41411	0.68009	0.95127	-5.7	-0.0216962	0.0216962	No
SM(d18:1/24:1(15Z))...297	0.01864	5.2359	0.41066	0.68261	0.95177	-5.7013	-0.021468	0.021468	No
3-Butynoate	0.021169	4.2404	0.40722	0.68512	0.95228	-5.7026	-0.0212353	0.0212353	No
ubiquinone-1	0.0097267	4.4609	0.40074	0.68986	0.95586	-5.705	-0.0196057	0.0196057	No
SM(d18:1/20:0)	-0.015253	4.7847	-0.3883	0.699	0.9595	-5.7095	-0.017955	0.017955	No
L-Arginine	-0.015673	5.5044	-0.38768	0.69946	0.9595	-5.7097	-0.017955	0.017955	No
[PE (18:1/20:4)] 1-(1Z-octadecenyl)-2-(5Z,8Z,11Z,14Z-eicosatetraenoyl)-sn-glycero-3-phosphoethanolamine	0.020621	4.945	0.38666	0.70021	0.9595	-5.7101	-0.017955	0.017955	No
5-6-Dihydrouridine	0.012566	3.7913	0.38315	0.7028	0.9595	-5.7113	-0.017955	0.017955	No
Guanidinoacetate	0.014108	4.86	0.37786	0.70671	0.9595	-5.7132	-0.017955	0.017955	No
[PC (18:1/20:3)] 1-(9Z-octadecenoyl)-2-(5Z,8Z,11Z-eicosatrienoyl)-sn-glycero-3-phosphocholine	0.038471	6.1089	0.37295	0.71034	0.9595	-5.7149	-0.017955	0.017955	No
2-Anthramine	0.046418	3.7194	0.36974	0.71272	0.9595	-5.716	-0.017955	0.017955	No
(1/2,5,6)-2-(3-azibutylthio)-5,6-epoxy-3-cyclohexen-1-ol	0.054425	4.1989	0.36806	0.71397	0.9595	-5.7165	-0.017955	0.017955	No
Asn-Gly-His	0.0099558	5.308	0.36613	0.7154	0.9595	-5.7172	-0.017955	0.017955	No
[ST hydrox] 3alpha,7alpha-Dihydroxy-5beta-cholan-24-oic Acid	0.034841	4.5626	0.36425	0.71679	0.9595	-5.7178	-0.017955	0.017955	No
D-Alanyl-D-alanine	0.019887	4.0546	0.36334	0.71748	0.9595	-5.7181	-0.017955	0.017955	No
validamine	-0.018901	3.6326	-0.35721	0.72203	0.9595	-5.7201	-0.017955	0.017955	No
1-Methyladenosine	0.0092267	4.1641	0.35419	0.72429	0.9595	-5.7211	-0.017955	0.017955	No
S-Sulfo-L-cysteine	0.022344	3.4078	0.35143	0.72635	0.9595	-5.722	-0.017955	0.017955	No
[FA hydroxy,oxo(7:0/2:0)] 4-hydroxy-2-oxo-Heptanedioic acid	0.01689	3.8553	0.34848	0.72856	0.9595	-5.723	-0.017955	0.017955	No
Fagomine	0.020724	4.4616	0.3471	0.72958	0.9595	-5.7234	-0.017955	0.017955	No
5-Hydroxyisourate	0.014776	3.617	0.34005	0.73486	0.9595	-5.7256	-0.017955	0.017955	No
(Z)-4-Hydroxyphenylacetaldehyde-oxime	-0.045318	3.6542	-0.33934	0.7354	0.9595	-5.7259	-0.017955	0.017955	No
Magnoshinin	0.0050806	7.9933	0.33402	0.73939	0.9595	-5.7275	-0.017955	0.017955	No
[ST hydroxy(3:0)] (5Z,7E)-(1R,2R,3R)-2-(3-hydroxypropoxy)-9,10-seco-5,7,10(19)-cholestatriene-1,3,25-triol	-0.036696	4.1291	-0.3331	0.74008	0.9595	-5.7278	-0.017955	0.017955	No
N-acetyl-(L)-arginine	0.019605	4.264	0.33276	0.74033	0.9595	-5.7279	-0.017955	0.017955	No
Glycine	0.0093487	4.272	0.32852	0.74352	0.9595	-5.7292	-0.017955	0.017955	No
(S)-ATPA	-0.018859	4.3277	-0.32269	0.74792	0.9595	-5.7309	-0.017955	0.017955	No
Gamma-Glutamylglutamine	-0.012849	4.8611	-0.32112	0.7491	0.9595	-5.7314	-0.017955	0.017955	No
LysoPC(18:0)	0.015033	5.0471	0.31243	0.75567	0.9595	-5.7339	-0.017955	0.017955	No
[FA (14:0/2:0)] Tetradecanedioic acid	-0.023346	4.1471	-0.31112	0.75666	0.9595	-5.7343	-0.017955	0.017955	No
[PC (14:0/18:1)] 1-tetradecanoyl-2-(11Z-octadecenoyl)-sn-glycero-3-phosphocholine	-0.021117	5.3969	-0.31074	0.75694	0.9595	-5.7344	-0.017955	0.017955	No
[FA] O-Palmitoyl-R-carnitine	0.012677	4.4777	0.30981	0.75765	0.9595	-5.7347	-0.017955	0.017955	No
Val-Pro-His	0.0077718	3.556	0.30489	0.76138	0.9595	-5.736	-0.017955	0.017955	No
4-Hydroxybutanoic acid	-0.025732	5.8437	-0.30294	0.76286	0.9595	-5.7366	-0.017955	0.017955	No
gamma-Glutamyl-gamma-aminobutyraldehyde	0.054121	3.5449	0.30224	0.76339	0.9595	-5.7368	-0.017955	0.017955	No
Leu-Pro	0.021069	4.9073	0.30195	0.76361	0.9595	-5.7369	-0.017955	0.017955	No
phenylarsine oxide	-0.021577	4.1424	-0.30127	0.76413	0.9595	-5.7371	-0.017955	0.017955	No
[FA (11:2)] 4,10-undecadiynal	0.0084168	3.9128	0.29545	0.76855	0.96156	-5.7386	-0.0170236	0.0170236	No
Elaidiccarnitine	0.014792	4.5206	0.29338	0.77012	0.96156	-5.7392	-0.0170236	0.0170236	No
Glu-Ser	-0.021586	4.5142	-0.28859	0.77377	0.9619	-5.7405	-0.0168701	0.0168701	No
SM(d18:1/22:0)	0.012153	4.9639	0.28635	0.77547	0.9619	-5.7411	-0.0168701	0.0168701	No
minoxidil	-0.0089272	2.4577	-0.27595	0.78342	0.9619	-5.7438	-0.0168701	0.0168701	No
Ethyl cinnamate	-0.011207	4.0492	-0.27581	0.78353	0.9619	-5.7438	-0.0168701	0.0168701	No
Aminoacetone	-0.010619	4.6204	-0.27267	0.78593	0.9619	-5.7446	-0.0168701	0.0168701	No
Creatine	-0.0099744	6.7346	-0.26655	0.79062	0.9619	-5.7461	-0.0168701	0.0168701	No
L-Serine	0.0084471	4.9091	0.26383	0.7927	0.9619	-5.7468	-0.0168701	0.0168701	No
L-Lysine 1,6-lactam	-0.01734	3.4815	-0.26381	0.79272	0.9619	-5.7468	-0.0168701	0.0168701	No
HSO3-	0.011866	3.7354	0.26055	0.79522	0.9619	-5.7476	-0.0168701	0.0168701	No
[FA oxo(6:0)] 2-oxo-hexanoic acid	0.010704	5.6746	0.25967	0.7959	0.9619	-5.7478	-0.0168701	0.0168701	No
D-Glucarate	0.01299	3.4504	0.25537	0.79921	0.9619	-5.7488	-0.0168701	0.0168701	No
N-acetyl -D- glucosaminitol	0.0082024	4.2158	0.25391	0.80033	0.9619	-5.7491	-0.0168701	0.0168701	No
SM(d18:0/24:1(15Z))	0.012625	4.7012	0.24743	0.80531	0.9619	-5.7506	-0.0168701	0.0168701	No
PC(16:1(9Z)/22:2(13Z,16Z))	0.017147	5.6904	0.24504	0.80716	0.9619	-5.7512	-0.0168701	0.0168701	No
3,4-Methylenedioxymethamphetamine	0.0097803	4.4216	0.24458	0.80751	0.9619	-5.7513	-0.0168701	0.0168701	No
O-Butanoylcarnitine	-0.014591	4.9967	-0.24199	0.80951	0.9619	-5.7518	-0.0168701	0.0168701	No
Xanthine	-0.018866	3.8126	-0.24154	0.80986	0.9619	-5.7519	-0.0168701	0.0168701	No
D-Glycerate	-0.012915	4.0242	-0.23947	0.81146	0.9619	-5.7524	-0.0168701	0.0168701	No
L-Leucine	0.0088877	6.094	0.23855	0.81217	0.9619	-5.7526	-0.0168701	0.0168701	No
chavicol	-0.0031792	6.1802	-0.23585	0.81426	0.9619	-5.7532	-0.0168701	0.0168701	No
Urocanate	-0.020582	4.4815	-0.23347	0.8161	0.9619	-5.7537	-0.0168701	0.0168701	No
[Fv Methox] 4'-Methoxychalcone	0.055676	3.2715	0.22685	0.82122	0.96361	-5.7551	-0.0160987	0.0160987	No
3-Methylguanine	0.0077133	4.5579	0.22215	0.82486	0.96361	-5.7561	-0.0160987	0.0160987	No
L-Glutamate 5-semialdehyde...305	0.010486	3.9359	0.22017	0.8264	0.96361	-5.7565	-0.0160987	0.0160987	No
Acetaminophenglucuronide	-0.040383	2.8719	-0.21769	0.82832	0.96361	-5.757	-0.0160987	0.0160987	No
L-Glutamine	0.0059194	6.7032	0.21754	0.82844	0.96361	-5.757	-0.0160987	0.0160987	No
Zinnolide	-0.0039632	5.2523	-0.21452	0.83078	0.96379	-5.7576	-0.0160176	0.0160176	No
SM(d18:0/18:1(9Z))	0.0087022	5.0068	0.2081	0.83577	0.96705	-5.7589	-0.0145511	0.0145511	No
[PC (18:1/22:5)] 1-(11Z-octadecenoyl)-2-(7Z,10Z,13Z,16Z,19Z-docosapentaenoyl)-sn-glycero-3-phosphocholine	0.016603	5.4965	0.20413	0.83886	0.96707	-5.7596	-0.0145421	0.0145421	No
Trimethylamine N-oxide	0.021391	4.8293	0.19885	0.84297	0.96707	-5.7606	-0.0145421	0.0145421	No
Lys-Val-Val	-0.026635	4.0656	-0.19783	0.84377	0.96707	-5.7608	-0.0145421	0.0145421	No
[SP (16:0)] N-(hexadecanoyl)-sphing-4-enine-1-phosphocholine...417	0.0065355	5.8953	0.19656	0.84475	0.96707	-5.761	-0.0145421	0.0145421	No
Triethanolamine...77	0.029616	3.5261	0.19403	0.84673	0.96707	-5.7614	-0.0145421	0.0145421	No
[FA hydroxy(18:2)] 9S-hydroxy-10E,12Z-octadecadienoic acid	-0.016339	5.2132	-0.18685	0.85233	0.96855	-5.7627	-0.013878	0.013878	No
Thr-Ala	-0.013777	4.0892	-0.18155	0.85647	0.96855	-5.7636	-0.013878	0.013878	No
DL-2-Aminooctanoicacid	0.0080657	5.2771	0.17754	0.85961	0.96855	-5.7643	-0.013878	0.013878	No
Glutarylcarnitine	0.0087989	4.0621	0.16913	0.8662	0.96855	-5.7656	-0.013878	0.013878	No
Nicotine	0.032506	2.8164	0.16738	0.86757	0.96855	-5.7659	-0.013878	0.013878	No
[FA dioxo(8:0)] 4,7-dioxo-octanoic acid	-0.007779	4.3208	-0.16291	0.87107	0.96855	-5.7666	-0.013878	0.013878	No
[PI (18:0/18:0)] 1,2-di-(9Z-octadecenoyl)-sn-glycero-3-phospho-(1'-myo-inositol)(ammonium salt)	0.0097942	4.7074	0.15967	0.87361	0.96855	-5.767	-0.013878	0.013878	No
Stachydrine	0.029092	6.1642	0.15952	0.87373	0.96855	-5.7671	-0.013878	0.013878	No
5'-Oxoinosine	-0.016855	3.5983	-0.15737	0.87542	0.96855	-5.7674	-0.013878	0.013878	No
[ST] (5Z,7E)-9,10-seco-5,7,10(19)-cholestatriene	0.0044104	4.6255	0.15247	0.87927	0.96855	-5.7681	-0.013878	0.013878	No
Pyrene	-0.0039458	4.6211	-0.1492	0.88183	0.96855	-5.7685	-0.013878	0.013878	No
N-(octanoyl)-L-homoserine	0.008928	4.9722	0.14787	0.88288	0.96855	-5.7687	-0.013878	0.013878	No
SM(d17:1/24:1(15Z))	-0.0052289	4.6528	-0.14717	0.88343	0.96855	-5.7688	-0.013878	0.013878	No
SM(d18:1/23:0)	0.0063543	4.5963	0.14435	0.88565	0.96855	-5.7692	-0.013878	0.013878	No
Homoarginine	0.0075941	4.2292	0.1442	0.88577	0.96855	-5.7692	-0.013878	0.013878	No
Lotaustralin	0.0054757	3.8929	0.14261	0.88702	0.96855	-5.7694	-0.013878	0.013878	No
DG(15:0/18:4(6Z,9Z,12Z,15Z)/0:0)	-0.014696	4.7928	-0.14242	0.88717	0.96855	-5.7694	-0.013878	0.013878	No
[PC (16:1/18:1)] 1-(9Z-hexadecenoyl)-2-(11Z-octadecenoyl)-sn-glycero-3-phosphocholine	0.0075997	5.1508	0.14038	0.88878	0.96855	-5.7697	-0.013878	0.013878	No
pentane-1,3,4,5-tetracarboxylate	-0.01496	4.131	-0.13877	0.89004	0.96855	-5.7699	-0.013878	0.013878	No
4-Nitrophenyl-3-ketovalidamine	0.018344	3.6615	0.13647	0.89185	0.96855	-5.7702	-0.013878	0.013878	No
Miraxanthin-I	0.0038066	4.9034	0.13048	0.89657	0.97007	-5.7709	-0.0131969	0.0131969	No
[FA trihydroxy(4:0)] 2,3,4-trihydroxy-butanoic acid	0.0073865	4.5126	0.12908	0.89768	0.97007	-5.7711	-0.0131969	0.0131969	No
trans,trans-1,4-Diphenyl-1,3-butadiene	-0.0032381	4.9059	-0.12067	0.9043	0.97007	-5.7721	-0.0131969	0.0131969	No
[PC (18:0/22:4)] 1-octadecanoyl-2-(7Z,10Z,13Z,16Z-docosatetraenoyl)-sn-glycero-3-phosphocholine	-0.0082052	4.6279	-0.11896	0.90566	0.97007	-5.7722	-0.0131969	0.0131969	No
[PC (14:0)] 1-tetradecanoyl-sn-glycero-3-phosphocholine	0.0065487	4.8725	0.11832	0.90616	0.97007	-5.7723	-0.0131969	0.0131969	No
[PC (18:0/22:5)] 1-octadecanoyl-2-(4Z,7Z,10Z,13Z,16Z-docosapentaenoyl)-sn-glycero-3-phosphocholine	-0.0057333	5.0685	-0.11799	0.90643	0.97007	-5.7724	-0.0131969	0.0131969	No
[GL methyl(15:0/8:0)] 1-(14-methyl-pentadecanoyl)-2-(8-[3]-ladderane-octanyl)-sn-glycerol	-0.0054451	4.5068	-0.11201	0.91115	0.97277	-5.773	-0.0119898	0.0119898	No
3-Methyloxindole	0.014581	3.6617	0.1085	0.91391	0.97337	-5.7733	-0.011722	0.011722	No
ITP	-0.0042372	3.5045	-0.094739	0.9248	0.9826	-5.7746	-0.00762324	0.00762324	No
SM(d18:1/22:1(13Z))	-0.0030604	5.0306	-0.090408	0.92823	0.98388	-5.775	-0.00705787	0.00705787	No
LysoPE(0:0/18:2(9Z,12Z))	-0.0050461	4.8715	-0.075761	0.93983	0.99116	-5.7761	-0.00385623	0.00385623	No
[PE (16:0/20:4)] 1-hexadecanoyl-2-(5Z,8Z,11Z,14Z-eicosatetraenoyl)-sn-glycero-3-phosphoethanolamine	0.006895	4.4611	0.069722	0.94462	0.99116	-5.7765	-0.00385623	0.00385623	No
7-Aminomethyl-7-carbaguanine	0.0026991	3.5058	0.068171	0.94585	0.99116	-5.7766	-0.00385623	0.00385623	No
deacetylcolchicine	0.001657	3.6455	0.062849	0.95007	0.99116	-5.7769	-0.00385623	0.00385623	No
[PC (16:0/18:3)] 1-hexadecanoyl-2-(9Z,12Z,15Z-octadecatrienoyl)-sn-glycero-3-phosphocholine	-0.0027517	5.4355	-0.060156	0.95221	0.99116	-5.7771	-0.00385623	0.00385623	No
N4-(Acetyl-beta-D-glucosaminyl)asparagine	0.0015642	3.6881	0.057295	0.95448	0.99116	-5.7772	-0.00385623	0.00385623	No
Palmiticamide	-0.0027725	3.5656	-0.054808	0.95645	0.99116	-5.7774	-0.00385623	0.00385623	No
L-1-Pyrroline-3-hydroxy-5-carboxylate	-0.0021299	4.9551	-0.052955	0.95792	0.99116	-5.7775	-0.00385623	0.00385623	No
N-acetyl-tryptophanamide	0.0016449	5.3658	0.050676	0.95973	0.99116	-5.7776	-0.00385623	0.00385623	No
LPA(0:0/18:2(9Z,12Z))	0.0016449	3.5204	0.050676	0.95973	0.99116	-5.7776	-0.00385623	0.00385623	No
Piperidine	0.0017291	5.5516	0.044267	0.96482	0.99116	-5.7779	-0.00385623	0.00385623	No
Taurine	-0.0021042	5.3067	-0.044068	0.96498	0.99116	-5.7779	-0.00385623	0.00385623	No
3-Buten-1-amine	0.00123	5.7432	0.037762	0.96999	0.99116	-5.7781	-0.00385623	0.00385623	No
[PC (16:0/18:2)] 1-hexadecanoyl-2-(9Z,12Z-octadecadienoyl)-sn-glycero-3-phosphocholine	0.0013569	6.9494	0.036658	0.97086	0.99116	-5.7781	-0.00385623	0.00385623	No
N-hydroxy-N-acetylcadaverine	0.0071535	4.8508	0.034938	0.97223	0.99116	-5.7782	-0.00385623	0.00385623	No
L-Pipecolate	0.0023597	5.4893	0.023592	0.98125	0.99116	-5.7785	-0.00385623	0.00385623	No
L-4-Hydroxyglutamate semialdehyde	0.0008756	3.946	0.022183	0.98237	0.99116	-5.7785	-0.00385623	0.00385623	No
L-Threonine	-0.00086459	5.3482	-0.021032	0.98328	0.99116	-5.7786	-0.00385623	0.00385623	No
[ST hydroxy(3:0)] (5Z,7E)-(1R,2R,3R)-2-(5-hydroxypentoxy)-9,10-seco-5,7,10(19)-cholestatriene-1,3,25-triol	-0.0014394	4.4443	-0.016523	0.98687	0.99116	-5.7786	-0.00385623	0.00385623	No
Glu-Asp	0.00091103	3.9343	0.014043	0.98884	0.99116	-5.7787	-0.00385623	0.00385623	No
L-Cysteinylglycinedisulfide	0.00042204	4.9331	0.013266	0.98945	0.99116	-5.7787	-0.00385623	0.00385623	No
Val-Gly	-0.00082618	3.9392	-0.012691	0.98991	0.99116	-5.7787	-0.00385623	0.00385623	No
[FA (12:3)] 5,8,11-dodecatriynoic acid	-0.00033169	4.0855	-0.012058	0.99041	0.99116	-5.7787	-0.00385623	0.00385623	No
Phenol sulfate	-0.0015628	4.6804	-0.011345	0.99098	0.99116	-5.7787	-0.00385623	0.00385623	No
Oxalate	0.00058497	3.9329	0.011123	0.99116	0.99116	-5.7787	-0.00385623	0.00385623	No
Oxalate	0.00058497	3.9329	0.011123	0.99116	0.99116	-5.7787	-0.00385623	0.00385623	No

## Sheet: met_SvsC
Label	logFC	AveExpr	t	P.Value	FDR	B	log10p	neglog10p	diff_exp
[PE (18:0/20:4)] 1-octadecanoyl-2-(5Z,8Z,11Z,14Z-eicosatetraenoyl)-sn-glycero-3-phosphoethanolamine	0.29386	4.8091	3.8187	0.0002919	0.12902	0.21212	-0.889343	0.889343	No
Ala-Ser-Ser	0.3125	3.5142	3.3453	0.0013386	0.16607	-1.0565	-0.779709	0.779709	No
(1-Ribosylimidazole)-4-acetate...115	0.37035	3.841	3.3135	0.0014766	0.16607	-1.1377	-0.779709	0.779709	No
Creatinine	0.12917	6.8878	3.3078	0.0015029	0.16607	-1.1523	-0.779709	0.779709	No
PE(20:4(5Z,8Z,11Z,14Z)/P-18:1(11Z))	0.2035	4.9172	3.0465	0.0032901	0.20272	-1.7981	-0.693103	0.693103	No
L-Homocitrulline	0.29589	3.927	3.0062	0.0036997	0.20272	-1.8942	-0.693103	0.693103	No
L-Citrulline	0.14488	5.4526	3.0013	0.0037519	0.20272	-1.9057	-0.693103	0.693103	No
PE(18:3(6Z,9Z,12Z)/P-18:1(11Z))	0.20046	4.8559	2.9969	0.0038	0.20272	-1.9161	-0.693103	0.693103	No
[PE (16:0/22:6)] 1-hexadecanoyl-2-(4Z,7Z,10Z,13Z,16Z,19Z-docosahexaenoyl)-sn-glycero-3-phosphoethanolamine	0.40732	4.6011	2.9378	0.0045051	0.20272	-2.0553	-0.693103	0.693103	No
1-Methylhypoxanthine	0.15333	4.1858	2.898	0.0050445	0.20272	-2.1476	-0.693103	0.693103	No
D-Glucuronate	0.22103	3.2987	2.8789	0.0053253	0.20272	-2.1917	-0.693103	0.693103	No
L-Kynurenine	0.19198	4.4351	2.8672	0.0055036	0.20272	-2.2186	-0.693103	0.693103	No
N-Sulfo-D-glucosamine	0.15871	3.6377	2.8297	0.0061135	0.20786	-2.3041	-0.682229	0.682229	No
Methylimidazoleacetic acid	0.42135	4.3352	2.7813	0.0069933	0.21097	-2.4132	-0.675779	0.675779	No
[FA dimethyl(13:0)] 2,5-dimethyl-2E-tridecenoic acid	-0.13963	4.3114	-2.741	0.0078131	0.21097	-2.503	-0.675779	0.675779	No
Val-Val...184	0.59423	3.4868	2.73	0.0080498	0.21097	-2.5271	-0.675779	0.675779	No
4-Imidazolone-5-propanoate	0.18725	4.4666	2.7271	0.0081143	0.21097	-2.5336	-0.675779	0.675779	No
Acetaminophenglucuronide	0.70094	2.8719	2.688	0.0090233	0.22157	-2.6193	-0.654489	0.654489	No
Isocitrate	-0.17994	4.296	-2.5635	0.012569	0.2924	-2.8857	-0.534023	0.534023	No
[FA (18:3)] 9Z,12Z,15Z-octadecatrienoic acid	-0.30372	5.183	-2.5144	0.014286	0.31562	-2.9881	-0.500835	0.500835	No
7-Aminomethyl-7-carbaguanine	0.13861	3.5058	2.4905	0.015193	0.31562	-3.0371	-0.500835	0.500835	No
(R)-2-Hydroxyglutarate	-0.16134	4.2064	-2.4658	0.016187	0.31562	-3.0876	-0.500835	0.500835	No
Taxa-4(20),11(12)-dien-5alpha-yl acetate	-0.30758	4.4378	-2.4321	0.017637	0.31562	-3.1558	-0.500835	0.500835	No
[ST hydrox] N-(3alpha-hydroxy-5beta-cholan-24-oyl)-glycine 3-sulfate	0.45865	4.7345	2.4146	0.018437	0.31562	-3.1909	-0.500835	0.500835	No
[PC (14:0/20:4)] 1-tetradecanoyl-2-(5Z,8Z,11Z,14Z-eicosatetraenoyl)-sn-glycero-3-phosphocholine	-0.28	4.4606	-2.3946	0.019392	0.31562	-3.2309	-0.500835	0.500835	No
(Z)-4-Hydroxyphenylacetaldehyde-oxime	0.44864	3.6542	2.3899	0.019621	0.31562	-3.2402	-0.500835	0.500835	No
L-Rhamnose	-0.1889	5.1782	-2.384	0.019914	0.31562	-3.2519	-0.500835	0.500835	No
5-Methylthio-D-ribose	0.13317	3.9824	2.3811	0.020054	0.31562	-3.2575	-0.500835	0.500835	No
D-Gluconic acid	0.14658	4.37	2.3652	0.020866	0.31562	-3.2888	-0.500835	0.500835	No
Glu-Thr	0.12869	4.9228	2.3498	0.021682	0.31562	-3.3191	-0.500835	0.500835	No
[FA methyl(18:0)] 11R,12S-methylene-octadecanoic acid	-0.16327	4.439	-2.3414	0.022136	0.31562	-3.3354	-0.500835	0.500835	No
Icosadienoic acid	-0.25637	4.6582	-2.289	0.025177	0.32532	-3.4366	-0.487689	0.487689	No
[FA (16:2)] 9,12-hexadecadienoic acid	-0.15616	4.492	-2.2869	0.025308	0.32532	-3.4407	-0.487689	0.487689	No
2-Oxoglutaramate...72	0.14299	3.513	2.2815	0.025644	0.32532	-3.451	-0.487689	0.487689	No
PC(20:2(11Z,14Z)/P-18:1(11Z))	0.12216	5.0386	2.2711	0.0263	0.32532	-3.4708	-0.487689	0.487689	No
[FA (20:0)] 11Z-eicosenoic acid	-0.20654	4.7263	-2.268	0.026496	0.32532	-3.4766	-0.487689	0.487689	No
Methylimidazole acetaldehyde	0.24931	4.6635	2.2509	0.027614	0.32987	-3.5089	-0.481657	0.481657	No
Linoleate	-0.30532	6.5128	-2.2379	0.028496	0.33015	-3.5335	-0.481289	0.481289	No
N(pi)-Methyl-L-histidine	0.3777	5.5323	2.2281	0.029174	0.33015	-3.5519	-0.481289	0.481289	No
[FA oxo(5:2/5:0/4:0)] (1S,2S)-3-oxo-2-pentyl-cyclopentanebutanoic acid	-0.17408	4.4147	-2.2181	0.029878	0.33015	-3.5705	-0.481289	0.481289	No
4alpha-hydroxymethyl-4beta-methyl-5alpha-cholesta-8-en-3beta-ol	0.18937	3.7179	2.1621	0.034118	0.3678	-3.6736	-0.434388	0.434388	No
8-Amino-7-oxononanoate	0.26529	4.2657	2.114	0.038172	0.40126	-3.7605	-0.396574	0.396574	No
3-(Pyrazol-1-yl)-L-alanine	0.68247	3.9193	2.1043	0.039036	0.40126	-3.7777	-0.396574	0.396574	No
omega-Cyclohexylundecanoic acid	-0.19699	4.823	-2.0887	0.040463	0.40647	-3.8054	-0.390972	0.390972	No
[PE (16:0/20:4)] 1-hexadecanoyl-2-(5Z,8Z,11Z,14Z-eicosatetraenoyl)-sn-glycero-3-phosphoethanolamine	0.28794	4.4611	2.0713	0.042112	0.41059	-3.8361	-0.386592	0.386592	No
[PC (18:0)] 1-octadecanoyl-sn-glycero-3-phosphocholine	0.1015	5.9082	2.0616	0.043053	0.41059	-3.853	-0.386592	0.386592	No
1-(beta-D-Ribofuranosyl)-1,4-dihydronicotinamide	0.10044	4.0471	2.0555	0.04366	0.41059	-3.8638	-0.386592	0.386592	No
[PE (18:1/20:4)] 1-(1Z-octadecenyl)-2-(5Z,8Z,11Z,14Z-eicosatetraenoyl)-sn-glycero-3-phosphoethanolamine	0.15237	4.945	2.0326	0.045986	0.41341	-3.9035	-0.383619	0.383619	No
5,6-Dihydrothymine	0.15454	5.48	2.0249	0.046787	0.41341	-3.9167	-0.383619	0.383619	No
N-Hydroxy-2-acetamidofluorene	-0.20471	4.0735	-2.0196	0.047354	0.41341	-3.9259	-0.383619	0.383619	No
Thalicarpine	0.5645	2.9411	2.0163	0.047701	0.41341	-3.9315	-0.383619	0.383619	No
D-Glucarate	-0.14156	3.4504	-1.9798	0.051766	0.44001	-3.9938	-0.356537	0.356537	No
[FA oxo(14:0)] 3-oxo-tetradecanoic acid	-0.12481	4.6217	-1.9558	0.054589	0.44808	-4.034	-0.348644	0.348644	No
Glutarylcarnitine	0.14293	4.0621	1.9545	0.054743	0.44808	-4.0362	-0.348644	0.348644	No
N-acetyl-(L)-arginine	0.15966	4.264	1.9279	0.058024	0.4663	-4.0802	-0.331335	0.331335	No
[FA (18:1)] 9Z-octadecenoic acid	-0.20295	6.9036	-1.906	0.060867	0.47641	-4.1163	-0.322019	0.322019	No
validamine	0.14098	3.6326	1.8955	0.062264	0.47641	-4.1333	-0.322019	0.322019	No
1-Methyladenosine	0.06934	4.1641	1.8936	0.062515	0.47641	-4.1363	-0.322019	0.322019	No
2-Pyrrolidinone	0.080636	4.5508	1.8669	0.066215	0.49206	-4.1795	-0.307982	0.307982	No
DL-2-Aminooctanoicacid	0.11896	5.2771	1.8628	0.066795	0.49206	-4.186	-0.307982	0.307982	No
N6-Acetyl-L-lysine	0.093645	4.1268	1.8468	0.069114	0.49451	-4.2115	-0.305825	0.305825	No
[FA hydroxy,oxo(7:0/2:0)] 4-hydroxy-2-oxo-Heptanedioic acid	0.12571	3.8553	1.8451	0.069366	0.49451	-4.2142	-0.305825	0.305825	No
[PR] Citronellyl acetate	-0.15534	4.6687	-1.8169	0.073629	0.51136	-4.2586	-0.291273	0.291273	No
tetrahydrogeranylgeranyl-bacteriopheophytin	0.13489	5.2313	1.8095	0.074779	0.51136	-4.2702	-0.291273	0.291273	No
ethylpyruvate	-0.087588	5.2589	-1.806	0.075322	0.51136	-4.2755	-0.291273	0.291273	No
Hippurate	0.38112	5.0745	1.7995	0.076358	0.51136	-4.2857	-0.291273	0.291273	No
Ne,Ne dimethyllysine	0.11323	3.7178	1.778	0.079855	0.51941	-4.3188	-0.28449	0.28449	No
IMP	-0.096017	5.0358	-1.7745	0.080433	0.51941	-4.3241	-0.28449	0.28449	No
Homoarginine	-0.13108	4.2292	-1.7706	0.081084	0.51941	-4.3301	-0.28449	0.28449	No
Pseudouridine	0.078386	4.0644	1.7521	0.084253	0.52351	-4.3583	-0.281075	0.281075	No
(9Z)-Hexadecenoic acid	-0.27007	5.9101	-1.7497	0.08467	0.52351	-4.362	-0.281075	0.281075	No
N-Methyl-2-pyrrolidinone	0.24995	4.6362	1.7462	0.085278	0.52351	-4.3672	-0.281075	0.281075	No
PC(16:0/P-18:0)	0.1053	4.7433	1.7358	0.087114	0.5257	-4.3829	-0.279262	0.279262	No
[PC (16:0)] 1-hexadecanoyl-sn-glycero-3-phosphocholine	0.075642	6.5427	1.7308	0.088013	0.5257	-4.3904	-0.279262	0.279262	No
N-Acetyl-L-histidine	0.10589	3.5319	1.6784	0.097847	0.57664	-4.4677	-0.239095	0.239095	No
XTP	-0.075852	4.8452	-1.6665	0.10021	0.58278	-4.485	-0.234495	0.234495	No
6alpha-Hydroxy-castasterone	-0.19783	4.4117	-1.6561	0.10229	0.58714	-4.4999	-0.231258	0.231258	No
Docosahexaenoicacid	-0.15328	4.9304	-1.6436	0.10485	0.59418	-4.5179	-0.226082	0.226082	No
[PC (16:0/22:4)] 1-hexadecanoyl-2-(7Z,10Z,13Z,16Z-docosatetraenoyl)-sn-glycero-3-phosphocholine	0.10689	4.3987	1.6311	0.10748	0.59579	-4.5357	-0.224907	0.224907	No
O-Propanoylcarnitine	0.11022	5.3357	1.6294	0.10784	0.59579	-4.5381	-0.224907	0.224907	No
N6,N6,N6-Trimethyl-L-lysine	0.11551	4.1287	1.6041	0.11332	0.61834	-4.5737	-0.208773	0.208773	No
Leu-Lys-Gly	-0.087727	3.7501	-1.5733	0.12028	0.6388	-4.6163	-0.194635	0.194635	No
[PC (14:0/18:2)] 1-tetradecanoyl-2-(9Z,12Z-octadecadienoyl)-sn-glycero-3-phosphocholine	-0.13144	4.9107	-1.572	0.12059	0.6388	-4.6182	-0.194635	0.194635	No
2-Hydroxyethanesulfonate	0.087522	3.7859	1.5684	0.1214	0.6388	-4.623	-0.194635	0.194635	No
Ectoine	0.19375	3.9769	1.5531	0.12502	0.64333	-4.6438	-0.191566	0.191566	No
[FA (18:2)] 9S-hydroperoxy-10E,12Z-octadecadienoic acid	-0.13837	4.792	-1.5493	0.12595	0.64333	-4.6491	-0.191566	0.191566	No
Sulfoacetate	0.1993	3.4657	1.5353	0.12934	0.64333	-4.6679	-0.191566	0.191566	No
Proclavaminic acid	0.13932	3.8313	1.5328	0.12994	0.64333	-4.6712	-0.191566	0.191566	No
[PC (16:2)] 1-hexadecyl-sn-glycero-3-phosphocholine	0.086311	4.4713	1.5322	0.1301	0.64333	-4.672	-0.191566	0.191566	No
cyclopropane phosphatidylglycerol (dihexadec-9,10-cyclo-anoyl, n-C16:0 cyclo)	0.18232	4.6956	1.5219	0.13265	0.64333	-4.6857	-0.191566	0.191566	No
Glycine	0.060545	4.272	1.5136	0.13475	0.64333	-4.6968	-0.191566	0.191566	No
LysoPC(17:0)	0.089074	4.6962	1.5051	0.1369	0.64333	-4.7079	-0.191566	0.191566	No
(9Z)-Tetradecenoic acid	-0.20043	4.9839	-1.5046	0.13704	0.64333	-4.7086	-0.191566	0.191566	No
[PE (20:4)] 1-(5Z,8Z,11Z,14Z-eicosatetraenoyl)-sn-glycero-3-phosphoethanolamine	0.099121	4.6204	1.5036	0.13731	0.64333	-4.71	-0.191566	0.191566	No
[PE (16:0)] 1-hexadecanoyl-sn-glycero-3-phosphoethanolamine	0.099113	4.5027	1.497	0.139	0.64333	-4.7186	-0.191566	0.191566	No
[FA oxo(5:2/5:0/6:0)] (1R,2R)-3-oxo-2-pentyl-cyclopentanehexanoic acid	-0.1448	4.7344	-1.484	0.14241	0.64333	-4.7356	-0.191566	0.191566	No
Endomorphin-1	-0.43014	3.9631	-1.4754	0.1447	0.64333	-4.7467	-0.191566	0.191566	No
5-6-Dihydrouridine	0.0678	3.7913	1.4707	0.14598	0.64333	-4.7528	-0.191566	0.191566	No
[FA (22:4)] 7Z,10Z,13Z,16Z-docosatetraenoic acid	-0.21636	4.2514	-1.4703	0.14608	0.64333	-4.7533	-0.191566	0.191566	No
Taxifolin	-0.05978	4.6866	-1.4669	0.147	0.64333	-4.7577	-0.191566	0.191566	No
Castasterone	-0.18098	4.365	-1.465	0.14751	0.64333	-4.7601	-0.191566	0.191566	No
Tremetone	-0.051044	4.466	-1.4572	0.14966	0.64333	-4.7702	-0.191566	0.191566	No
L-Glutamate 5-semialdehyde...65	0.13318	5.4255	1.4562	0.14992	0.64333	-4.7714	-0.191566	0.191566	No
Propyl cinnamate	-0.032069	4.9104	-1.4509	0.15139	0.64339	-4.7781	-0.191526	0.191526	No
NG,NG-Dimethyl-L-arginine	0.059061	4.5503	1.4411	0.15414	0.64499	-4.7906	-0.190447	0.190447	No
L-Proline	0.094955	6.9014	1.4391	0.15468	0.64499	-4.7931	-0.190447	0.190447	No
(1/2,5,6)-2-(3-azibutylthio)-5,6-epoxy-3-cyclohexen-1-ol	-0.29573	4.1989	-1.4228	0.15936	0.65094	-4.8136	-0.186459	0.186459	No
[PC (16:0/22:6)] 1-hexadecanoyl-2-(4Z,7Z,10Z,13Z,16Z,19Z-docosahexaenoyl)-sn-glycero-3-phosphocholine	0.095092	6.1346	1.4155	0.16147	0.65094	-4.8227	-0.186459	0.186459	No
1-Oleoylglycerophosphocholine	0.08323	5.7992	1.4089	0.1634	0.65094	-4.8308	-0.186459	0.186459	No
Indoxylsulfate	0.22398	5.6167	1.4037	0.16495	0.65094	-4.8373	-0.186459	0.186459	No
Met-Phe-Val	0.13565	4.8336	1.3964	0.16712	0.65094	-4.8463	-0.186459	0.186459	No
L-Hypoglycin	0.15866	4.786	1.3892	0.16929	0.65094	-4.8551	-0.186459	0.186459	No
[FA (20:4)] 5Z,8Z,11Z,14Z-eicosatetraenoic acid	-0.13715	5.087	-1.3863	0.17016	0.65094	-4.8586	-0.186459	0.186459	No
3-Dehydrocarnitine	0.11945	4.2815	1.3847	0.17066	0.65094	-4.8606	-0.186459	0.186459	No
Sphinganine	0.071305	5.363	1.3843	0.17076	0.65094	-4.861	-0.186459	0.186459	No
Hexadecasphinganine	0.055897	6.2703	1.3805	0.17193	0.65094	-4.8657	-0.186459	0.186459	No
Trimethylamine N-oxide	0.20818	4.8293	1.3767	0.17309	0.65094	-4.8703	-0.186459	0.186459	No
SM(d18:1/18:1(9Z))	0.069749	4.9234	1.3715	0.1747	0.65094	-4.8765	-0.186459	0.186459	No
Pyrimidine nucleoside	0.1164	3.7146	1.3698	0.17525	0.65094	-4.8787	-0.186459	0.186459	No
Bergaptol	-0.038239	4.0181	-1.3526	0.18064	0.66537	-4.8992	-0.176937	0.176937	No
N3-(4-methoxyfumaroyl)-L-2,3-diaminopropanoate	0.13836	5.3736	1.3419	0.18406	0.67237	-4.9119	-0.172392	0.172392	No
[PC (18:0/22:4)] 1-octadecanoyl-2-(7Z,10Z,13Z,16Z-docosatetraenoyl)-sn-glycero-3-phosphocholine	0.12896	4.6279	1.3301	0.18793	0.68085	-4.9259	-0.166949	0.166949	No
isopropyl 6-O-acetyl-&beta;-D-thiogalactopyranoside	0.46015	3.8519	1.3005	0.19782	0.70158	-4.9603	-0.153923	0.153923	No
L-Cystine	0.060117	5.2696	1.2995	0.19813	0.70158	-4.9613	-0.153923	0.153923	No
5-Acetamidopentanoate	0.37289	4.6162	1.294	0.20004	0.70158	-4.9677	-0.153923	0.153923	No
L-Cysteinylglycinedisulfide	0.057729	4.9331	1.2909	0.20109	0.70158	-4.9712	-0.153923	0.153923	No
(R)-Acetoin	0.035537	5.295	1.2895	0.20159	0.70158	-4.9728	-0.153923	0.153923	No
Aminoacetone	-0.069595	4.6204	-1.2713	0.20795	0.71807	-4.9934	-0.143833	0.143833	No
3, 5-Tetradecadiencarnitine	-0.28555	4.1028	-1.2658	0.20988	0.71914	-4.9995	-0.143187	0.143187	No
PC(18:1(11Z)/P-18:1(11Z))	0.078079	5.0011	1.2497	0.21569	0.73336	-5.0175	-0.134683	0.134683	No
Val-Pro-His	0.044527	3.556	1.2427	0.21824	0.73395	-5.0252	-0.134334	0.134334	No
PC(18:2(9Z,12Z)/18:1(9Z))	0.1275	6.3618	1.2386	0.21974	0.73395	-5.0297	-0.134334	0.134334	No
penem CGP31608	-0.061883	3.6619	-1.233	0.22181	0.73395	-5.0358	-0.134334	0.134334	No
[ST (2:0)] 5beta-Cholestane-3alpha,7alpha-diol	-0.16268	4.0187	-1.2276	0.22382	0.73395	-5.0417	-0.134334	0.134334	No
[FA (20:0)] N-eicosanoyl-ethanolamine	0.061214	4.8081	1.2266	0.22417	0.73395	-5.0427	-0.134334	0.134334	No
PE(18:0/22:4(7Z,10Z,13Z,16Z))	0.073821	4.7967	1.2188	0.2271	0.73809	-5.0512	-0.131891	0.131891	No
L-Ornithine	0.068947	4.4726	1.2117	0.22979	0.74137	-5.0588	-0.129965	0.129965	No
4-Guanidinobutanoate	-0.23826	3.6191	-1.2073	0.2315	0.74147	-5.0636	-0.129906	0.129906	No
L-4-Hydroxyglutamate semialdehyde	0.065955	3.946	1.1887	0.23868	0.75896	-5.0833	-0.119781	0.119781	No
L-Arginine	-0.067005	5.5044	-1.1791	0.24246	0.76548	-5.0934	-0.116066	0.116066	No
[SP (14:0)] N-(tetradecanoyl)-sphinganine	0.08153	4.8257	1.1689	0.24652	0.77278	-5.104	-0.111944	0.111944	No
1,2-dioctanoyl-1-amino-2,3-propanediol	-0.16382	4.2463	-1.1579	0.25094	0.78109	-5.1154	-0.107299	0.107299	No
Phenol sulfate	0.2228	4.6804	1.1506	0.25392	0.78483	-5.1229	-0.105224	0.105224	No
L-Threonine	-0.065733	5.3482	-1.1376	0.25928	0.79111	-5.1361	-0.101763	0.101763	No
Hypaphorine	0.27646	4.982	1.1341	0.26071	0.79111	-5.1396	-0.101763	0.101763	No
(R)-4'-Deoxyindenestrol	-0.045576	4.5629	-1.1327	0.26132	0.79111	-5.141	-0.101763	0.101763	No
3-Methyloxindole	-0.21223	3.6617	-1.1236	0.26513	0.79279	-5.1502	-0.100842	0.100842	No
Picolinamide	0.10247	5.1404	1.1193	0.26692	0.79279	-5.1544	-0.100842	0.100842	No
[SP (24:0)] N-(15Z-tetracosenoyl)-sphing-4-enine	0.15407	4.5456	1.1185	0.26725	0.79279	-5.1552	-0.100842	0.100842	No
[FA (10:1)] 4-decenoic acid	-0.098427	4.6325	-1.1103	0.27076	0.79656	-5.1633	-0.0987815	0.0987815	No
[FA hydroxy(18:2)] 9S-hydroxy-10E,12Z-octadecadienoic acid	-0.13609	5.2132	-1.1071	0.27213	0.79656	-5.1665	-0.0987815	0.0987815	No
Phthalate	-0.13502	3.7391	-1.0954	0.27718	0.806	-5.1779	-0.093665	0.093665	No
3-Buten-1-amine	-0.049916	5.7432	-1.0902	0.27948	0.80739	-5.183	-0.0929166	0.0929166	No
[PC (16:1)] 1-(1Z-hexadecenyl)-sn-glycero-3-phosphocholine	0.058124	4.4803	1.0791	0.28434	0.81229	-5.1937	-0.0902889	0.0902889	No
Betaine	0.064653	7.0237	1.0746	0.28632	0.81229	-5.198	-0.0902889	0.0902889	No
(S)-AMPA	-0.057363	4.0828	-1.0702	0.28829	0.81229	-5.2022	-0.0902889	0.0902889	No
[PC methyl(15:2)] 1-pentadecyl-2-methyl-sn-glycero-3-phosphocholine	0.10931	3.9122	1.0697	0.28853	0.81229	-5.2027	-0.0902889	0.0902889	No
Adenosine	-0.20579	3.2921	-1.0518	0.2966	0.81813	-5.2196	-0.0871777	0.0871777	No
Triethanolamine...308	0.17328	3.9262	1.0512	0.29689	0.81813	-5.2202	-0.0871777	0.0871777	No
[PC (18:0/18:2)] 1-octadecanoyl-2-(9Z,12Z-octadecadienoyl)-sn-glycero-3-phosphocholine	0.088449	4.9388	1.0461	0.29923	0.81813	-5.225	-0.0871777	0.0871777	No
N-acetyl-tryptophanamide	0.047665	5.3658	1.0447	0.29986	0.81813	-5.2263	-0.0871777	0.0871777	No
LPA(0:0/18:2(9Z,12Z))	0.047665	3.5204	1.0447	0.29986	0.81813	-5.2263	-0.0871777	0.0871777	No
3,4,5,3',4',5'-hexahydroxydiphenate	-0.076653	4.6359	-1.0365	0.30364	0.82172	-5.2339	-0.0852761	0.0852761	No
L-Tyrosine	0.065365	5.6571	1.0338	0.30489	0.82172	-5.2364	-0.0852761	0.0852761	No
5-guanidino-3-methyl-2-oxo-pentanoate	0.12774	4.0832	1.0269	0.30808	0.82242	-5.2427	-0.0849063	0.0849063	No
O-Butanoylcarnitine	0.086703	4.9967	1.0229	0.30995	0.82242	-5.2463	-0.0849063	0.0849063	No
ADP	-0.20532	3.3979	-1.0183	0.31213	0.82242	-5.2505	-0.0849063	0.0849063	No
L-Histidine	-0.036818	5.9775	-1.0166	0.31291	0.82242	-5.252	-0.0849063	0.0849063	No
[SP dimethyl,amino(18:0/2:0)] 2S-dimethylaminooctadecane-1,3R-diol	0.049081	4.9856	1.0134	0.31446	0.82242	-5.255	-0.0849063	0.0849063	No
[SP hydrox] 4-hydroxysphinganine	0.050593	6.1171	1.0055	0.31823	0.82356	-5.2621	-0.0843048	0.0843048	No
N1-Methyl-2-pyridone-5-carboxamide	0.1185	5.6232	0.99798	0.32181	0.82356	-5.2688	-0.0843048	0.0843048	No
[FA (10:0)] O-decanoyl-R-carnitine	-0.13088	5.0246	-0.99577	0.32288	0.82356	-5.2708	-0.0843048	0.0843048	No
L-Pipecolate	-0.13941	5.4893	-0.99159	0.3249	0.82356	-5.2745	-0.0843048	0.0843048	No
ancymidol	-0.18818	3.9296	-0.99051	0.32542	0.82356	-5.2754	-0.0843048	0.0843048	No
Glu-Asp	0.08987	3.9343	0.98549	0.32786	0.82356	-5.2799	-0.0843048	0.0843048	No
SM(d17:1/24:1(15Z))	0.048989	4.6528	0.98089	0.33011	0.82356	-5.2839	-0.0843048	0.0843048	No
3-Oxopropanoate	-0.089651	5.5214	-0.97811	0.33147	0.82356	-5.2863	-0.0843048	0.0843048	No
PC(16:1(9Z)/22:2(13Z,16Z))	0.09613	5.6904	0.97727	0.33189	0.82356	-5.2871	-0.0843048	0.0843048	No
4-Methylene-L-glutamate	0.18223	5.6064	0.97394	0.33352	0.82356	-5.29	-0.0843048	0.0843048	No
Ile-Met-Val-Pro	0.032571	3.6937	0.96954	0.3357	0.82362	-5.2938	-0.0842731	0.0842731	No
[FA hydroxy(12:0)] 3S-hydroxydodecanoyl-CoA	0.04318	5.2353	0.96636	0.33728	0.82362	-5.2965	-0.0842731	0.0842731	No
o-nitrophenol &beta;-thiogalactoside	0.034928	5.0734	0.95761	0.34164	0.82655	-5.3041	-0.0827309	0.0827309	No
N4-(Acetyl-beta-D-glucosaminyl)asparagine	-0.036705	3.6881	-0.95646	0.34221	0.82655	-5.305	-0.0827309	0.0827309	No
Val-Val...351	0.12369	3.4281	0.94932	0.3458	0.82914	-5.3111	-0.0813721	0.0813721	No
LysoPE(0:0/22:6(4Z,7Z,10Z,13Z,16Z,19Z))	0.061547	4.498	0.94688	0.34704	0.82914	-5.3132	-0.0813721	0.0813721	No
deacetylcolchicine	-0.0345	3.6455	-0.93092	0.35518	0.83323	-5.3266	-0.0792351	0.0792351	No
L-Ala-L-Glu	0.070743	3.8889	0.92844	0.35645	0.83323	-5.3287	-0.0792351	0.0792351	No
4-methoxy-3-indolylmethylisothiocyanate	0.07117	4.7833	0.92472	0.35837	0.83323	-5.3317	-0.0792351	0.0792351	No
L-Tryptophanamide	0.13542	3.4803	0.92221	0.35967	0.83323	-5.3338	-0.0792351	0.0792351	No
Stachydrine	0.23565	6.1642	0.91924	0.36121	0.83323	-5.3363	-0.0792351	0.0792351	No
[PE (16:0/22:1)] 1-hexadecanoyl-2-(13Z-docosenoyl)-sn-glycero-3-phosphoethanolamine	0.067392	4.6209	0.9182	0.36175	0.83323	-5.3371	-0.0792351	0.0792351	No
3-Methylguanine	0.044794	4.5579	0.91782	0.36195	0.83323	-5.3374	-0.0792351	0.0792351	No
Uridine	-0.068311	4.5404	-0.89945	0.37158	0.83987	-5.3524	-0.0757879	0.0757879	No
2-Anthramine	-0.15872	3.7194	-0.89941	0.37159	0.83987	-5.3524	-0.0757879	0.0757879	No
[FA trihydroxy(4:0)] 2,3,4-trihydroxy-butanoic acid	0.072084	4.5126	0.89611	0.37334	0.83987	-5.3551	-0.0757879	0.0757879	No
[FA dioxo(8:0)] 4,7-dioxo-octanoic acid	0.060101	4.3208	0.89539	0.37373	0.83987	-5.3556	-0.0757879	0.0757879	No
Ala-Lys-Ser-Arg	0.1659	3.6066	0.89279	0.37511	0.83987	-5.3577	-0.0757879	0.0757879	No
O-Acetylcarnitine	0.067359	6.3641	0.89032	0.37642	0.83987	-5.3597	-0.0757879	0.0757879	No
[SP (18:0/14:0)] N-(octadecanoyl)-tetradecasphing-4-enine-1-phosphoethanolamine	0.041961	4.7336	0.88389	0.37986	0.83987	-5.3648	-0.0757879	0.0757879	No
Ethyl cinnamate	-0.050419	4.0492	-0.88274	0.38047	0.83987	-5.3657	-0.0757879	0.0757879	No
cis-Aconitate	0.057843	4.528	0.87843	0.38279	0.83987	-5.3691	-0.0757879	0.0757879	No
[PI (18:0/18:0)] 1,2-di-(9Z-octadecenoyl)-sn-glycero-3-phospho-(1'-myo-inositol)(ammonium salt)	0.075575	4.7074	0.8765	0.38383	0.83987	-5.3706	-0.0757879	0.0757879	No
L-Aspartate	0.081826	4.3073	0.8714	0.38659	0.84174	-5.3746	-0.074822	0.074822	No
Indoleacrylicacid...167	0.18195	4.7316	0.86462	0.39027	0.84511	-5.3799	-0.0730868	0.0730868	No
LysoPC(18:1(9Z))	0.12165	4.4966	0.85954	0.39305	0.84511	-5.3838	-0.0730868	0.0730868	No
[PC (16:0/18:1)] 1-hexadecanoyl-2-(9Z-octadecenoyl)-sn-glycero-3-phosphocholine	0.061765	4.8412	0.85803	0.39388	0.84511	-5.385	-0.0730868	0.0730868	No
[PC (16:0/16:0)] 1-hexadecanoyl-2-hexadecanoyl-sn-glycero-3-phosphocholine	0.053278	5.105	0.84743	0.39971	0.84845	-5.3931	-0.0713737	0.0713737	No
bacteriochlorophyll a	0.045619	4.8603	0.84556	0.40075	0.84845	-5.3945	-0.0713737	0.0713737	No
Asn-Gly-His	-0.032284	5.308	-0.84463	0.40127	0.84845	-5.3952	-0.0713737	0.0713737	No
[GL methyl(15:0/8:0)] 1-(14-methyl-pentadecanoyl)-2-(8-[3]-ladderane-octanyl)-sn-glycerol	0.057067	4.5068	0.83509	0.40658	0.84845	-5.4024	-0.0713737	0.0713737	No
Chenodeoxycholicacidsulfate	0.16568	3.9271	0.83501	0.40662	0.84845	-5.4024	-0.0713737	0.0713737	No
Urate	0.044465	6.1151	0.83443	0.40695	0.84845	-5.4029	-0.0713737	0.0713737	No
3-Butynoate	0.0599	4.2404	0.81972	0.41523	0.8552	-5.4138	-0.0679323	0.0679323	No
cis-5-Tetradecenoylcarnitine	-0.12684	4.3548	-0.81748	0.4165	0.8552	-5.4154	-0.0679323	0.0679323	No
Leu-Ala	0.073463	4.1693	0.8163	0.41717	0.8552	-5.4163	-0.0679323	0.0679323	No
Neoglucobrassicin	-0.03067	4.0691	-0.80009	0.42643	0.8552	-5.4281	-0.0679323	0.0679323	No
Ergothioneine	-0.069771	4.1879	-0.79933	0.42687	0.8552	-5.4286	-0.0679323	0.0679323	No
Isoquinoline	-0.09126	4.1868	-0.79714	0.42813	0.8552	-5.4302	-0.0679323	0.0679323	No
Indole	-0.033035	5.2919	-0.78667	0.4342	0.8552	-5.4376	-0.0679323	0.0679323	No
L-Carnitine	0.034093	7.1321	0.78465	0.43537	0.8552	-5.439	-0.0679323	0.0679323	No
trans-2-Dodecenoylcarnitine	-0.069785	4.5736	-0.78138	0.43728	0.8552	-5.4413	-0.0679323	0.0679323	No
[PE (18:1)] 1-(9Z-octadecenoyl)-sn-glycero-3-phosphoethanolamine	0.062409	4.5218	0.77737	0.43963	0.8552	-5.4442	-0.0679323	0.0679323	No
4-Hydroxybutanoic acid	-0.092742	5.8437	-0.77674	0.43999	0.8552	-5.4446	-0.0679323	0.0679323	No
Xanthine	0.084793	3.8126	0.77228	0.44262	0.8552	-5.4477	-0.0679323	0.0679323	No
L-Asparagine	-0.035327	4.9443	-0.76881	0.44466	0.8552	-5.4501	-0.0679323	0.0679323	No
Aspartyl-L-proline	0.085161	3.9049	0.76314	0.44801	0.8552	-5.454	-0.0679323	0.0679323	No
Nitrilotriacetic acid	-0.052936	3.6585	-0.7596	0.45011	0.8552	-5.4564	-0.0679323	0.0679323	No
4-(2-Phenylethyl)phenol	0.029114	4.4986	0.75654	0.45193	0.8552	-5.4585	-0.0679323	0.0679323	No
[SP (24:0)] N-(tetracosanoyl)-sphing-4-enine	0.092549	4.5413	0.75103	0.45522	0.8552	-5.4622	-0.0679323	0.0679323	No
[ST hydroxy(3:0)] (5Z,7E)-(1R,2R,3R)-2-(3-hydroxypropoxy)-9,10-seco-5,7,10(19)-cholestatriene-1,3,25-triol	-0.11605	4.1291	-0.74939	0.4562	0.8552	-5.4633	-0.0679323	0.0679323	No
[PC (18:0/22:5)] 1-octadecanoyl-2-(4Z,7Z,10Z,13Z,16Z-docosapentaenoyl)-sn-glycero-3-phosphocholine	0.05097	5.0685	0.7462	0.45811	0.8552	-5.4655	-0.0679323	0.0679323	No
1-Hexadecanoyl-2-(9Z-octadecenoyl)-sn-glycero-3-phosphonocholine	0.047328	5.1219	0.74455	0.4591	0.8552	-5.4666	-0.0679323	0.0679323	No
Bilirubin	0.12452	5.1126	0.7443	0.45925	0.8552	-5.4668	-0.0679323	0.0679323	No
2-Hydroxy-3-(4-hydroxyphenyl)propenoate	0.074233	3.6059	0.74141	0.46099	0.8552	-5.4687	-0.0679323	0.0679323	No
SM(d18:1/22:0)	0.044185	4.9639	0.74064	0.46145	0.8552	-5.4692	-0.0679323	0.0679323	No
1-Palmitoylglycerophosphocholine	0.08089	5.7067	0.73844	0.46278	0.8552	-5.4707	-0.0679323	0.0679323	No
Zinnolide	-0.01915	5.2523	-0.73743	0.46339	0.8552	-5.4713	-0.0679323	0.0679323	No
3-(4-Hydroxyphenyl)lactate	0.043408	4.1246	0.73231	0.46649	0.8552	-5.4747	-0.0679323	0.0679323	No
L-Alanine	0.035784	5.3855	0.73001	0.46788	0.8552	-5.4762	-0.0679323	0.0679323	No
phenylarsine oxide	0.073186	4.1424	0.72695	0.46975	0.8552	-5.4782	-0.0679323	0.0679323	No
Glycochenodeoxycholate 7-sulfate	0.10352	4.3714	0.72522	0.47079	0.8552	-5.4794	-0.0679323	0.0679323	No
[PC (16:1/18:1)] 1-(9Z-hexadecenoyl)-2-(11Z-octadecenoyl)-sn-glycero-3-phosphocholine	-0.054665	5.1508	-0.71834	0.475	0.8552	-5.4838	-0.0679323	0.0679323	No
SM(d16:1/24:1(15Z))	0.038899	4.2731	0.71791	0.47527	0.8552	-5.4841	-0.0679323	0.0679323	No
N2-(D-1-Carboxyethyl)-L-arginine	0.091688	3.5015	0.7153	0.47687	0.8552	-5.4858	-0.0679323	0.0679323	No
[Fv Methox] 4'-Methoxychalcone	-0.24588	3.2715	-0.7127	0.47846	0.8552	-5.4875	-0.0679323	0.0679323	No
Lotaustralin	0.038382	3.8929	0.71114	0.47942	0.8552	-5.4885	-0.0679323	0.0679323	No
SM(d18:0/18:1(9Z))	0.041773	5.0068	0.71064	0.47973	0.8552	-5.4888	-0.0679323	0.0679323	No
(1-Ribosylimidazole)-4-acetate...116	0.029848	3.4931	0.71046	0.47984	0.8552	-5.4889	-0.0679323	0.0679323	No
Palmiticamide	-0.049891	3.5656	-0.70163	0.4853	0.86145	-5.4945	-0.0647699	0.0647699	No
Dimethamine	0.15379	3.9173	0.68867	0.49336	0.86411	-5.5026	-0.063431	0.063431	No
[FA (12:3)] 5,8,11-dodecatriynoic acid	-0.026514	4.0855	-0.68569	0.49523	0.86411	-5.5045	-0.063431	0.063431	No
D-Glycerate	0.051982	4.0242	0.68566	0.49525	0.86411	-5.5045	-0.063431	0.063431	No
3-Methyleneoxindole	-0.029949	5.1358	-0.6833	0.49673	0.86411	-5.5059	-0.063431	0.063431	No
SM(d18:1/22:1(13Z))	0.032201	5.0306	0.67673	0.50086	0.86411	-5.51	-0.063431	0.063431	No
5-Hydroxy-L-tryptophan	-0.038237	3.6331	-0.67527	0.50178	0.86411	-5.5108	-0.063431	0.063431	No
D-Glucose	0.023208	5.3075	0.66998	0.50513	0.86411	-5.514	-0.063431	0.063431	No
Gamma-Glutamylglutamine	-0.037539	4.8611	-0.66741	0.50676	0.86411	-5.5156	-0.063431	0.063431	No
gamma-Amino-gamma-cyanobutanoate	0.061302	3.7972	0.66672	0.5072	0.86411	-5.516	-0.063431	0.063431	No
SM(d18:1/23:0)	0.041227	4.5963	0.66626	0.50749	0.86411	-5.5163	-0.063431	0.063431	No
2-Furoate	0.03115	4.0471	0.66499	0.5083	0.86411	-5.517	-0.063431	0.063431	No
2-Octenoylcarnitine	0.068759	5.1016	0.66062	0.51108	0.86491	-5.5197	-0.0630291	0.0630291	No
[FA oxo,amino(6:0)] 3-oxo-5S-amino-hexanoic acid	0.158	4.4457	0.65429	0.51512	0.86491	-5.5234	-0.0630291	0.0630291	No
SM(d18:1/24:1(15Z))...296	0.041386	4.8794	0.65383	0.51542	0.86491	-5.5237	-0.0630291	0.0630291	No
Sulfate	0.038963	5.9516	0.65199	0.5166	0.86491	-5.5248	-0.0630291	0.0630291	No
4-Trimethylammoniobutanoate	0.030208	5.1166	0.6489	0.51858	0.86495	-5.5266	-0.063009	0.063009	No
LysoPE(0:0/18:2(9Z,12Z))	-0.060413	4.8715	-0.64526	0.52092	0.86559	-5.5287	-0.0626878	0.0626878	No
[PC (16:0/18:3)] 1-hexadecanoyl-2-(9Z,12Z,15Z-octadecatrienoyl)-sn-glycero-3-phosphocholine	-0.040856	5.4355	-0.63541	0.52729	0.86656	-5.5344	-0.0622014	0.0622014	No
Ile-Leu-Met-Pro	0.02403	3.6006	0.62905	0.53142	0.86656	-5.538	-0.0622014	0.0622014	No
[ST hydroxy(3:0)] (5Z,7E)-(1R,2R,3R)-2-(5-hydroxypentoxy)-9,10-seco-5,7,10(19)-cholestatriene-1,3,25-triol	-0.076986	4.4443	-0.62867	0.53166	0.86656	-5.5382	-0.0622014	0.0622014	No
Asp-Cys-Cys-Ser	-0.081339	3.766	-0.62816	0.53199	0.86656	-5.5385	-0.0622014	0.0622014	No
(S)-ATPA	0.05123	4.3277	0.6236	0.53497	0.86656	-5.5411	-0.0622014	0.0622014	No
Glu-Arg	-0.038759	3.7478	-0.6203	0.53713	0.86656	-5.5429	-0.0622014	0.0622014	No
2-C-Methyl-D-erythritol 4-phosphate	0.026609	5.8021	0.61651	0.53961	0.86656	-5.545	-0.0622014	0.0622014	No
Acetone cyanohydrin	0.032591	4.5726	0.61623	0.53979	0.86656	-5.5452	-0.0622014	0.0622014	No
HSO3-	0.039405	3.7354	0.61553	0.54025	0.86656	-5.5456	-0.0622014	0.0622014	No
Urocanate	0.076114	4.4815	0.61422	0.54111	0.86656	-5.5463	-0.0622014	0.0622014	No
Choline phosphate	-0.045446	3.9183	-0.60772	0.54539	0.8678	-5.5499	-0.0615804	0.0615804	No
[FA (14:0/2:0)] Tetradecanedioic acid	-0.063084	4.1471	-0.59805	0.55179	0.8678	-5.5551	-0.0615804	0.0615804	No
9-Decenoylcarnitine	-0.068777	5.1845	-0.59781	0.55194	0.8678	-5.5553	-0.0615804	0.0615804	No
Creatine	-0.031415	6.7346	-0.59725	0.55232	0.8678	-5.5556	-0.0615804	0.0615804	No
Isorhamnetin	-0.046952	4.7981	-0.59489	0.55388	0.8678	-5.5568	-0.0615804	0.0615804	No
L-1-Pyrroline-3-hydroxy-5-carboxylate	-0.033468	4.9551	-0.59197	0.55582	0.8678	-5.5584	-0.0615804	0.0615804	No
HEPES	-0.25949	3.5787	-0.58768	0.55868	0.8678	-5.5607	-0.0615804	0.0615804	No
L-Glutamine	-0.022472	6.7032	-0.5875	0.5588	0.8678	-5.5608	-0.0615804	0.0615804	No
L-Methionine S-oxide	0.04719	4.0717	0.58638	0.55955	0.8678	-5.5614	-0.0615804	0.0615804	No
sn-glycero-3-Phosphocholine	-0.042291	5.4367	-0.58112	0.56307	0.86795	-5.5641	-0.0615053	0.0615053	No
SM(d18:1/24:1(15Z))...297	0.036982	5.2359	0.5796	0.56409	0.86795	-5.5649	-0.0615053	0.0615053	No
(S)-Malate	0.037321	4.626	0.57744	0.56554	0.86795	-5.5661	-0.0615053	0.0615053	No
Triethanolamine...77	0.12235	3.5261	0.57025	0.57038	0.87139	-5.5698	-0.0597874	0.0597874	No
N,N-Dimethylglycine	0.017606	5.6703	0.56826	0.57172	0.87139	-5.5708	-0.0597874	0.0597874	No
Gentisein	0.020624	4.3168	0.55822	0.57852	0.87375	-5.5759	-0.0586128	0.0586128	No
Monocerin	0.021018	4.4687	0.55533	0.58049	0.87375	-5.5774	-0.0586128	0.0586128	No
PC(14:0/P-18:0)	0.04981	4.4608	0.55324	0.58191	0.87375	-5.5784	-0.0586128	0.0586128	No
[FA methyl,hydroxy,oxo(5:2/4:0)] methyl 4-[2-(2-formyl-vinyl)-3-hydroxy-5-oxo-cyclopentyl]-butanoate	-0.11003	4.1355	-0.55241	0.58247	0.87375	-5.5788	-0.0586128	0.0586128	No
L-Glutamate 5-semialdehyde...305	0.036916	3.9359	0.5514	0.58316	0.87375	-5.5793	-0.0586128	0.0586128	No
[FA hydroxy(18:0)] 9,10-dihydroxy-octadecanoic acid	-0.058357	4.6855	-0.53819	0.5922	0.88252	-5.5858	-0.0542754	0.0542754	No
minoxidil	0.024295	2.4577	0.53426	0.5949	0.88252	-5.5877	-0.0542754	0.0542754	No
D-Galactosamine	0.035213	3.9266	0.53248	0.59612	0.88252	-5.5886	-0.0542754	0.0542754	No
Choline	0.031225	5.2823	0.52733	0.59967	0.88252	-5.591	-0.0542754	0.0542754	No
sodium dodecyl sulfate	0.10526	5.2116	0.52578	0.60075	0.88252	-5.5918	-0.0542754	0.0542754	No
sn-Glycerol 3-phosphate	-0.036091	3.2362	-0.51877	0.6056	0.88252	-5.5951	-0.0542754	0.0542754	No
3,4-Methylenedioxymethamphetamine	0.029084	4.4216	0.51743	0.60653	0.88252	-5.5957	-0.0542754	0.0542754	No
[FA (12:4)] 2E,4E,8Z,10E-dodecatetraenoic acid	-0.022407	4.04	-0.51636	0.60727	0.88252	-5.5962	-0.0542754	0.0542754	No
[PC (15:0)] 1-pentadecanoyl-sn-glycero-3-phosphocholine	0.025754	4.7431	0.5139	0.60898	0.88252	-5.5974	-0.0542754	0.0542754	No
L-Phenylalanine	-0.021756	5.768	-0.51246	0.60998	0.88252	-5.598	-0.0542754	0.0542754	No
[PC (18:1/22:5)] 1-(11Z-octadecenoyl)-2-(7Z,10Z,13Z,16Z,19Z-docosapentaenoyl)-sn-glycero-3-phosphocholine	0.058426	5.4965	0.51103	0.61098	0.88252	-5.5987	-0.0542754	0.0542754	No
[FA (8:0)] octanoic acid	0.030698	5.1821	0.50579	0.61463	0.88491	-5.6011	-0.0531009	0.0531009	No
Gly-His	-0.010531	5.6058	-0.49674	0.62097	0.88739	-5.6052	-0.0518855	0.0518855	No
[FA] O-Palmitoyl-R-carnitine	0.028566	4.4777	0.49664	0.62104	0.88739	-5.6052	-0.0518855	0.0518855	No
L-Tryptophan	-0.019704	5.1825	-0.49234	0.62406	0.88739	-5.6072	-0.0518855	0.0518855	No
Theophylline	-0.11197	4.487	-0.49108	0.62495	0.88739	-5.6077	-0.0518855	0.0518855	No
[PC (18:2)] 1-(9Z,12Z-octadecadienoyl)-sn-glycero-3-phosphocholine	-0.035079	6.0762	-0.48902	0.6264	0.88739	-5.6086	-0.0518855	0.0518855	No
LysoPC(20:3(5Z,8Z,11Z))	-0.033169	4.9305	-0.48164	0.6316	0.89191	-5.6119	-0.049679	0.049679	No
LysoPC(18:0)	0.031846	5.0471	0.47083	0.63926	0.89724	-5.6165	-0.0470914	0.0470914	No
citraconate	-0.021046	4.1209	-0.46544	0.6431	0.89724	-5.6188	-0.0470914	0.0470914	No
SM(d18:1/20:0)	-0.025698	4.7847	-0.46539	0.64313	0.89724	-5.6188	-0.0470914	0.0470914	No
Ala-Ser	0.066294	3.8922	0.46235	0.6453	0.89724	-5.6201	-0.0470914	0.0470914	No
13'-hydroxy-&alpha;-tocopherol	0.067109	4.4326	0.46203	0.64553	0.89724	-5.6202	-0.0470914	0.0470914	No
2-Heptyl-4-hydroxyquinoline-N-oxide	-0.033278	4.4921	-0.45184	0.65282	0.90269	-5.6244	-0.0444614	0.0444614	No
L-thiazolidine-4-carboxylate	-0.058089	4.099	-0.45084	0.65353	0.90269	-5.6248	-0.0444614	0.0444614	No
10-Hydroxydecanoic acid	0.025272	4.33	0.4441	0.65837	0.90655	-5.6276	-0.0426082	0.0426082	No
di-n-Undecylamine	0.11367	3.4407	0.43646	0.66388	0.90727	-5.6306	-0.0422634	0.0422634	No
Magnoshinin	0.0093272	7.9933	0.43624	0.66404	0.90727	-5.6307	-0.0422634	0.0422634	No
Cyclohex-2-enone	0.038236	3.3622	0.43202	0.66709	0.90727	-5.6324	-0.0422634	0.0422634	No
[ST] (5Z,7E)-9,10-seco-5,7,10(19)-cholestatriene	-0.017565	4.6255	-0.43199	0.66711	0.90727	-5.6324	-0.0422634	0.0422634	No
N-gamma-Acetyldiaminobutyrate	0.052179	3.6481	0.4207	0.6753	0.91134	-5.6367	-0.0403196	0.0403196	No
[FA hydroxy(18:1)] 9,10-dihydroxy-12Z-octadecenoic acid	-0.063334	4.1167	-0.41299	0.68091	0.91134	-5.6396	-0.0403196	0.0403196	No
5-Hydroxyisourate	0.025213	3.617	0.4128	0.68105	0.91134	-5.6397	-0.0403196	0.0403196	No
Indoleacrylicacid...166	-0.016948	5.9174	-0.41164	0.68189	0.91134	-5.6401	-0.0403196	0.0403196	No
[FA hydroxy(10:0)] N-(3S-hydroxydecanoyl)-L-serine	-0.040661	3.5552	-0.41092	0.68242	0.91134	-5.6404	-0.0403196	0.0403196	No
Miraxanthin-I	-0.016848	4.9034	-0.41084	0.68247	0.91134	-5.6404	-0.0403196	0.0403196	No
[ST Trihydroxy,methy] 3alpha,7alpha,12alpha-Trihydroxy-24-methyl-5beta-cholest-23-en-26-oic acid	-0.025844	4.4121	-0.4031	0.68813	0.91613	-5.6433	-0.0380429	0.0380429	No
Eugenol methyl ether	0.024529	4.7956	0.3941	0.69474	0.92214	-5.6465	-0.0352031	0.0352031	No
[SP (16:0)] N-(hexadecanoyl)-sphing-4-enine-1-phosphocholine...417	0.018127	5.8953	0.38785	0.69934	0.92353	-5.6487	-0.034549	0.034549	No
2-Oxoglutarate	0.021664	4.5014	0.387	0.69996	0.92353	-5.649	-0.034549	0.034549	No
Ecgonine	0.032397	4.5605	0.37901	0.70585	0.92853	-5.6518	-0.0322041	0.0322041	No
3',5'-Cyclic IMP	-0.0088168	7.3702	-0.37289	0.71038	0.92921	-5.6539	-0.0318861	0.0318861	No
2-Hydroxy-2,4-pentadienoate	0.014577	5.0039	0.36656	0.71508	0.92921	-5.656	-0.0318861	0.0318861	No
2-Oxoglutaramate...306	0.019273	3.864	0.36487	0.71633	0.92921	-5.6566	-0.0318861	0.0318861	No
Elaidiccarnitine	0.02522	4.5206	0.35585	0.72305	0.92921	-5.6595	-0.0318861	0.0318861	No
[PE (18:0/18:2)] 1-octadecanoyl-2-(9Z,12Z-octadecadienoyl)-sn-glycero-3-phosphoethanolamine	0.024364	4.9604	0.35526	0.72349	0.92921	-5.6597	-0.0318861	0.0318861	No
N-(6-Oxo-6H-dibenzo[b,d]pyran-3-yl)maleamic acid	0.017914	4.8997	0.3518	0.72607	0.92921	-5.6608	-0.0318861	0.0318861	No
Delphinidin	-0.035626	4.5968	-0.35128	0.72646	0.92921	-5.661	-0.0318861	0.0318861	No
Piperidine	-0.019269	5.5516	-0.35093	0.72672	0.92921	-5.6611	-0.0318861	0.0318861	No
N5-Ethyl-L-glutamine	0.052011	4.5851	0.3443	0.73168	0.92921	-5.6632	-0.0318861	0.0318861	No
[FA (6:0)] O-hexanoyl-R-carnitine	0.028534	4.8774	0.34389	0.73199	0.92921	-5.6633	-0.0318861	0.0318861	No
pentane-1,3,4,5-tetracarboxylate	0.052049	4.131	0.34349	0.73229	0.92921	-5.6634	-0.0318861	0.0318861	No
2,5-Dioxopentanoate	-0.029444	3.8855	-0.34002	0.73489	0.92921	-5.6645	-0.0318861	0.0318861	No
L-Serine	-0.015293	4.9091	-0.3398	0.73505	0.92921	-5.6646	-0.0318861	0.0318861	No
Nicotine	0.092491	2.8164	0.3388	0.7358	0.92921	-5.6649	-0.0318861	0.0318861	No
Guanidinoacetate	0.01744	4.86	0.33228	0.74069	0.93077	-5.6668	-0.0311576	0.0311576	No
[PC (22:6)] 1-(4Z,7Z,10Z,13Z,16Z,19Z-docosahexaenoyl)-sn-glycero-3-phosphocholine	0.022637	4.6396	0.32994	0.74246	0.93077	-5.6676	-0.0311576	0.0311576	No
5'-Oxoinosine	0.048794	3.5983	0.3241	0.74685	0.93077	-5.6693	-0.0311576	0.0311576	No
DG(15:0/18:4(6Z,9Z,12Z,15Z)/0:0)	-0.046652	4.7928	-0.32162	0.74873	0.93077	-5.67	-0.0311576	0.0311576	No
[FA methoxy(16:1)] 2-methoxy-5Z-hexadecenoic acid	-0.031935	4.4661	-0.32077	0.74937	0.93077	-5.6703	-0.0311576	0.0311576	No
N-Acetyl-L-aspartate	0.019325	3.6103	0.32026	0.74975	0.93077	-5.6704	-0.0311576	0.0311576	No
[PC (16:1)] 1-(9Z-hexadecenoyl)-sn-glycero-3-phosphocholine	0.021092	5.0633	0.31757	0.75178	0.93077	-5.6712	-0.0311576	0.0311576	No
[SP (16:0)] N-(hexadecanoyl)-sphinganine	0.021364	4.678	0.31184	0.75611	0.93337	-5.6728	-0.0299462	0.0299462	No
Glu-Gly	0.073461	3.7014	0.30921	0.7581	0.93337	-5.6735	-0.0299462	0.0299462	No
[PC (18:1/18:2)] 1-(9Z-octadecenoyl)-2-(9Z,12Z-octadecadienoyl)-sn-glycero-3-phosphocholine	0.023056	4.5477	0.30116	0.76421	0.93603	-5.6758	-0.0287102	0.0287102	No
Sinapyl alcohol	0.078323	3.9757	0.29805	0.76657	0.93603	-5.6766	-0.0287102	0.0287102	No
[GP (20:4)] 1-(5Z,8Z,11Z,14Z-eicosatetraenoyl)-sn-glycero-3-phosphate	0.018695	3.7278	0.29799	0.76662	0.93603	-5.6766	-0.0287102	0.0287102	No
L-Methionine	-0.016557	5.4984	-0.29275	0.7706	0.93831	-5.678	-0.0276537	0.0276537	No
Phenylgalactoside	0.041134	3.8487	0.28414	0.77716	0.9437	-5.6803	-0.025166	0.025166	No
SM(d18:1/14:0)	-0.013177	4.9683	-0.28013	0.78023	0.94385	-5.6813	-0.025097	0.025097	No
ubiquinone-1	0.0094982	4.4609	0.27839	0.78156	0.94385	-5.6818	-0.025097	0.025097	No
SM(d18:0/22:1(13Z))	0.015002	4.7202	0.27296	0.78571	0.94416	-5.6831	-0.0249544	0.0249544	No
Amphenone B	0.050264	3.8658	0.27246	0.78609	0.94416	-5.6832	-0.0249544	0.0249544	No
Deoxygomisin A	-0.014455	4.4933	-0.26926	0.78854	0.94454	-5.684	-0.0247796	0.0247796	No
[FA oxo(6:0)] 2-oxo-hexanoic acid	-0.014955	5.6746	-0.25809	0.79712	0.94963	-5.6867	-0.0224456	0.0224456	No
ITP	-0.016195	3.5045	-0.25761	0.79748	0.94963	-5.6868	-0.0224456	0.0224456	No
Lappaconitine	0.0088284	5.1716	0.25451	0.79987	0.94963	-5.6875	-0.0224456	0.0224456	No
[PC (14:0)] 1-tetradecanoyl-sn-glycero-3-phosphocholine	-0.019647	4.8725	-0.25254	0.80138	0.94963	-5.688	-0.0224456	0.0224456	No
Pyrene	0.0090085	4.6211	0.24233	0.80925	0.95294	-5.6903	-0.0209344	0.0209344	No
[PE (18:0/20:2)] 1-octadecanoyl-2-(11Z,14Z-eicosadienoyl)-sn-glycero-3-phosphoethanolamine	-0.016193	5.1716	-0.24158	0.80983	0.95294	-5.6904	-0.0209344	0.0209344	No
Quinoline	-0.0099945	4.1003	-0.24052	0.81065	0.95294	-5.6907	-0.0209344	0.0209344	No
N-(3-acetamidopropyl)-4-aminobutanal	0.061212	3.578	0.23732	0.81312	0.95332	-5.6913	-0.0207613	0.0207613	No
Sucrose	0.052947	3.4267	0.23223	0.81706	0.95539	-5.6924	-0.0198193	0.0198193	No
D-Alanyl-D-alanine	-0.016821	4.0546	-0.21863	0.82759	0.96516	-5.6952	-0.0154007	0.0154007	No
4-Nitrophenyl-3-ketovalidamine	0.0393	3.6615	0.20799	0.83585	0.97223	-5.6973	-0.012231	0.012231	No
[FA (11:2)] 4,10-undecadiynal	0.0077873	3.9128	0.19447	0.84639	0.98002	-5.6997	-0.00876506	0.00876506	No
Dihydrobiopterin	-0.06828	3.1981	-0.1937	0.84699	0.98002	-5.6999	-0.00876506	0.00876506	No
chavicol	0.0035156	6.1802	0.18554	0.85336	0.98481	-5.7013	-0.00664755	0.00664755	No
2-Naphthylamine	-0.03535	3.9113	-0.18183	0.85626	0.98559	-5.7019	-0.00630371	0.00630371	No
Thr-Ala	-0.018085	4.0892	-0.16954	0.86587	0.99114	-5.7038	-0.003865	0.003865	No
LysoPC(16:1(9Z))	-0.017276	4.4057	-0.16788	0.86717	0.99114	-5.7041	-0.003865	0.003865	No
N-acetyl -D- glucosaminitol	0.0074954	4.2158	0.16506	0.86938	0.99114	-5.7045	-0.003865	0.003865	No
N-(octanoyl)-L-homoserine	-0.013915	4.9722	-0.16396	0.87025	0.99114	-5.7047	-0.003865	0.003865	No
trans,trans-1,4-Diphenyl-1,3-butadiene	0.006086	4.9059	0.16135	0.8723	0.99114	-5.7051	-0.003865	0.003865	No
L-Leucine	-0.0077903	6.094	-0.14875	0.88219	0.99907	-5.7068	-0.000404082	0.000404082	No
[PR] Methyl bixin/ (Bixin dimethyl ester)	0.0085092	3.7121	0.14641	0.88403	0.99907	-5.7072	-0.000404082	0.000404082	No
3beta-Hydroxy-4beta-methyl-5alpha-cholest-7-ene-4alpha-carboxylate	0.034353	4.3696	0.14322	0.88654	0.99907	-5.7076	-0.000404082	0.000404082	No
Glycylproline	0.019156	4.8589	0.14096	0.88831	0.99907	-5.7079	-0.000404082	0.000404082	No
[PC (16:0/18:1)] 1-hexadecanoyl-2-(11Z-octadecenoyl)-sn-glycero-3-phosphocholine	-0.013683	6.4023	-0.13642	0.89189	0.9995	-5.7084	-0.000217202	0.000217202	No
Propenoate	0.0046642	4.8774	0.13353	0.89417	0.9995	-5.7088	-0.000217202	0.000217202	No
L-Lysine	-0.0063767	4.7738	-0.1304	0.89663	0.9995	-5.7092	-0.000217202	0.000217202	No
mildronate	0.012572	4.6295	0.12895	0.89778	0.9995	-5.7093	-0.000217202	0.000217202	No
Benzyl acetate	0.0042255	4.6479	0.12425	0.90148	0.9995	-5.7099	-0.000217202	0.000217202	No
Carpacin	0.0028728	4.6968	0.12108	0.90399	0.9995	-5.7102	-0.000217202	0.000217202	No
[SP (16:0)] N-(hexadecanoyl)-sphing-4-enine-1-phosphocholine...416	0.0093252	4.7608	0.11705	0.90716	0.9995	-5.7107	-0.000217202	0.000217202	No
Hypoxanthine	0.011307	5.4929	0.11614	0.90788	0.9995	-5.7108	-0.000217202	0.000217202	No
Citrate	0.0071331	5.138	0.11465	0.90906	0.9995	-5.7109	-0.000217202	0.000217202	No
Skatole	-0.0040157	4.5272	-0.1063	0.91565	0.9995	-5.7118	-0.000217202	0.000217202	No
5-Hydroxytryptophol	-0.0065511	3.976	-0.10018	0.92049	0.9995	-5.7123	-0.000217202	0.000217202	No
S-Sulfo-L-cysteine	0.0087639	3.4078	0.098061	0.92217	0.9995	-5.7125	-0.000217202	0.000217202	No
[PC (15:0/15:0)] 1,2-dipentadecanoyl-sn-glycero-3-phosphocholine	-0.011177	4.5558	-0.089724	0.92877	0.9995	-5.7132	-0.000217202	0.000217202	No
Dihydropinosylvin	0.002489	4.5106	0.089465	0.92897	0.9995	-5.7132	-0.000217202	0.000217202	No
Diacetylmonoxime	0.0058368	4.1608	0.086883	0.93102	0.9995	-5.7135	-0.000217202	0.000217202	No
[ST hydrox] 3alpha,7alpha-Dihydroxy-5beta-cholan-24-oic Acid	-0.010535	4.5626	-0.078358	0.93777	0.9995	-5.7141	-0.000217202	0.000217202	No
Fagomine	0.0060674	4.4616	0.072295	0.94258	0.9995	-5.7145	-0.000217202	0.000217202	No
Val-Gly	-0.0065552	3.9392	-0.071634	0.9431	0.9995	-5.7145	-0.000217202	0.000217202	No
6-Amino-2-oxohexanoate	-0.0071358	3.9198	-0.070082	0.94433	0.9995	-5.7146	-0.000217202	0.000217202	No
gamma-Glutamyl-gamma-aminobutyraldehyde	0.016959	3.5449	0.067376	0.94648	0.9995	-5.7148	-0.000217202	0.000217202	No
N-hydroxy-N-acetylcadaverine	-0.019343	4.8508	-0.067207	0.94661	0.9995	-5.7148	-0.000217202	0.000217202	No
1-(5-Phosphoribosyl)imidazole-4-acetate	0.0028316	4.0807	0.066794	0.94694	0.9995	-5.7149	-0.000217202	0.000217202	No
Taurine	-0.0043991	5.3067	-0.065542	0.94793	0.9995	-5.7149	-0.000217202	0.000217202	No
Lys-Val-Val	-0.012047	4.0656	-0.063656	0.94943	0.9995	-5.715	-0.000217202	0.000217202	No
[PC (18:1/20:3)] 1-(9Z-octadecenoyl)-2-(5Z,8Z,11Z-eicosatrienoyl)-sn-glycero-3-phosphocholine	-0.0092116	6.1089	-0.063528	0.94953	0.9995	-5.715	-0.000217202	0.000217202	No
alpha-Methylstyrene	-0.0010231	6.8243	-0.056147	0.95539	0.9995	-5.7154	-0.000217202	0.000217202	No
L-Lysine 1,6-lactam	-0.0051518	3.4815	-0.055756	0.9557	0.9995	-5.7155	-0.000217202	0.000217202	No
Glu-Ser	-0.0058471	4.5142	-0.055611	0.95581	0.9995	-5.7155	-0.000217202	0.000217202	No
Tributyl phosphate	0.012647	4.0099	0.050831	0.95961	0.9995	-5.7157	-0.000217202	0.000217202	No
Lys-Ala-Tyr	-0.0011961	4.0716	-0.050687	0.95972	0.9995	-5.7157	-0.000217202	0.000217202	No
[PC (14:0/18:1)] 1-tetradecanoyl-2-(11Z-octadecenoyl)-sn-glycero-3-phosphocholine	-0.0047796	5.3969	-0.050034	0.96024	0.9995	-5.7157	-0.000217202	0.000217202	No
Decanoic acid	0.0036694	5.3761	0.046365	0.96315	0.9995	-5.7159	-0.000217202	0.000217202	No
2-Aminoacrylate	-0.0019934	3.928	-0.045368	0.96395	0.9995	-5.7159	-0.000217202	0.000217202	No
Quinate	0.011399	4.025	0.038098	0.96972	0.9995	-5.7162	-0.000217202	0.000217202	No
Oxalate	-0.0028122	3.9329	-0.038039	0.96977	0.9995	-5.7162	-0.000217202	0.000217202	No
sn-glycero-3-Phosphoethanolamine	-0.0035206	3.2194	-0.033595	0.9733	0.9995	-5.7164	-0.000217202	0.000217202	No
4-Nitroaniline	-0.0048843	4.2617	-0.030316	0.9759	0.9995	-5.7165	-0.000217202	0.000217202	No
[PC (18:1/18:1)] 1-(9Z-octadecenoyl)-2-(9Z-octadecenoyl)-sn-glycero-3-phosphocholine	-0.0030124	6.487	-0.026992	0.97854	0.9995	-5.7165	-0.000217202	0.000217202	No
Hydroxybutyrylcarnitine	-0.0021121	3.9809	-0.020427	0.98376	0.9995	-5.7167	-0.000217202	0.000217202	No
[PC (16:0/18:2)] 1-hexadecanoyl-2-(9Z,12Z-octadecadienoyl)-sn-glycero-3-phosphocholine	-0.0010127	6.9494	-0.019463	0.98453	0.9995	-5.7167	-0.000217202	0.000217202	No
1-Methyluric acid	0.0035377	3.3365	0.016949	0.98653	0.9995	-5.7167	-0.000217202	0.000217202	No
(24R,24'R)-Fucosterol epoxide	-0.0020137	5.0784	-0.014776	0.98825	0.9995	-5.7168	-0.000217202	0.000217202	No
Leu-Pro	-0.00075156	4.9073	-0.0076624	0.99391	0.9995	-5.7168	-0.000217202	0.000217202	No
Succinate	-0.0003397	4.7554	-0.0066311	0.99473	0.9995	-5.7169	-0.000217202	0.000217202	No
L-Glutamate	-0.00048969	5.256	-0.0066155	0.99474	0.9995	-5.7169	-0.000217202	0.000217202	No
Theobromine	-0.00075135	3.764	-0.0044264	0.99648	0.9995	-5.7169	-0.000217202	0.000217202	No
L-Octanoylcarnitine	0.00054617	5.2333	0.002926	0.99767	0.9995	-5.7169	-0.000217202	0.000217202	No
L-Allothreonine	5.2676e-05	4.0642	0.00089127	0.99929	0.9995	-5.7169	-0.000217202	0.000217202	No
SM(d18:0/24:1(15Z))	4.5201e-05	4.7012	0.00063021	0.9995	0.9995	-5.7169	-0.000217202	0.000217202	No
SM(d18:0/24:1(15Z))	4.5201e-05	4.7012	0.00063021	0.9995	0.9995	-5.7169	-0.000217202	0.000217202	No

## Sheet: met_SvsA
Label	logFC	AveExpr	t	P.Value	FDR	B	log10p	neglog10p	diff_exp
[PE (18:0/20:4)] 1-octadecanoyl-2-(5Z,8Z,11Z,14Z-eicosatetraenoyl)-sn-glycero-3-phosphoethanolamine	0.25556	4.8091	4.2024	7.8508e-05	0.034701	1.4294	-1.45966	1.45966	Up
10-Hydroxydecanoic acid	-0.16211	4.33	-3.6048	0.00058928	0.088949	-0.35357	-1.05086	1.05086	Down
Acetaminophenglucuronide	0.74133	2.8719	3.5973	0.00060373	0.088949	-0.37486	-1.05086	1.05086	Up
Ala-Ser-Ser	0.24811	3.5142	3.3609	0.0012758	0.12425	-1.0304	-0.905704	0.905704	No
(Z)-4-Hydroxyphenylacetaldehyde-oxime	0.49396	3.6542	3.3295	0.0014055	0.12425	-1.1149	-0.905704	0.905704	No
tetrahydrogeranylgeranyl-bacteriopheophytin	0.19071	5.2313	3.2373	0.001864	0.13731	-1.3608	-0.862298	0.862298	No
Thalicarpine	0.69267	2.9411	3.1307	0.0025665	0.15992	-1.6384	-0.796097	0.796097	No
7-Aminomethyl-7-carbaguanine	0.13591	3.5058	3.0901	0.0028946	0.15992	-1.7425	-0.796097	0.796097	No
[PE (16:0/22:6)] 1-hexadecanoyl-2-(4Z,7Z,10Z,13Z,16Z,19Z-docosahexaenoyl)-sn-glycero-3-phosphoethanolamine	0.31628	4.6011	2.8865	0.0052116	0.25595	-2.2489	-0.591845	0.591845	No
D-Glucuronate	0.16806	3.2987	2.7699	0.0072169	0.30468	-2.527	-0.516156	0.516156	No
D-Glucarate	-0.15455	3.4504	-2.735	0.007941	0.30468	-2.6084	-0.516156	0.516156	No
validamine	0.15988	3.6326	2.7201	0.0082717	0.30468	-2.6431	-0.516156	0.516156	No
Isocitrate	-0.14786	4.296	-2.6655	0.0095866	0.32595	-2.7682	-0.486849	0.486849	No
1-Methylhypoxanthine	0.10955	4.1858	2.6199	0.01083	0.34192	-2.8713	-0.466075	0.466075	No
[PE (16:0/20:4)] 1-hexadecanoyl-2-(5Z,8Z,11Z,14Z-eicosatetraenoyl)-sn-glycero-3-phosphoethanolamine	0.28105	4.4611	2.5582	0.012744	0.37553	-3.0085	-0.425355	0.425355	No
L-Kynurenine	0.13218	4.4351	2.4979	0.014908	0.41183	-3.14	-0.385282	0.385282	No
PE(18:3(6Z,9Z,12Z)/P-18:1(11Z))	0.1285	4.8559	2.431	0.017688	0.4599	-3.2829	-0.337337	0.337337	No
Homoarginine	-0.13868	4.2292	-2.3703	0.020603	0.50591	-3.4097	-0.295927	0.295927	No
Glutarylcarnitine	0.13414	4.0621	2.3209	0.023287	0.54172	-3.511	-0.266225	0.266225	No
[FA (6:0)] O-hexanoyl-R-carnitine	0.14686	4.8774	2.2396	0.028375	0.583	-3.6737	-0.234331	0.234331	No
[PE (18:1/20:4)] 1-(1Z-octadecenyl)-2-(5Z,8Z,11Z,14Z-eicosatetraenoyl)-sn-glycero-3-phosphoethanolamine	0.13175	4.945	2.2239	0.029465	0.583	-3.7045	-0.234331	0.234331	No
L-Rhamnose	-0.13859	5.1782	-2.2133	0.030226	0.583	-3.7254	-0.234331	0.234331	No
DL-2-Aminooctanoicacid	0.11089	5.2771	2.1973	0.031396	0.583	-3.7564	-0.234331	0.234331	No
penem CGP31608	-0.085699	3.6619	-2.1607	0.034233	0.583	-3.8269	-0.234331	0.234331	No
Creatinine	0.066596	6.8878	2.1581	0.034445	0.583	-3.832	-0.234331	0.234331	No
N-acetyl-(L)-arginine	0.14006	4.264	2.14	0.03593	0.583	-3.8663	-0.234331	0.234331	No
(1/2,5,6)-2-(3-azibutylthio)-5,6-epoxy-3-cyclohexen-1-ol	-0.35015	4.1989	-2.1316	0.036638	0.583	-3.8821	-0.234331	0.234331	No
(R)-2-Hydroxyglutarate	-0.11004	4.2064	-2.1282	0.036932	0.583	-3.8886	-0.234331	0.234331	No
L-thiazolidine-4-carboxylate	-0.21482	4.099	-2.1097	0.038553	0.5876	-3.9234	-0.230918	0.230918	No
1-Methyladenosine	0.060113	4.1641	2.0773	0.04154	0.60432	-3.9836	-0.218733	0.218733	No
Tributyl phosphate	-0.40673	4.0099	-2.0685	0.042384	0.60432	-3.9998	-0.218733	0.218733	No
[FA hydroxy,oxo(7:0/2:0)] 4-hydroxy-2-oxo-Heptanedioic acid	0.10882	3.8553	2.021	0.047203	0.6518	-4.0863	-0.185886	0.185886	No
N-Sulfo-D-glucosamine	0.088544	3.6377	1.9976	0.049744	0.6518	-4.1283	-0.185886	0.185886	No
Methylimidazoleacetic acid	0.23874	4.3352	1.9941	0.050138	0.6518	-4.1346	-0.185886	0.185886	No
L-Asparagine	-0.071502	4.9443	-1.9691	0.053008	0.65551	-4.179	-0.183421	0.183421	No
PE(20:4(5Z,8Z,11Z,14Z)/P-18:1(11Z))	0.10378	4.9172	1.9658	0.05339	0.65551	-4.1847	-0.183421	0.183421	No
N-Hydroxy-2-acetamidofluorene	-0.15545	4.0735	-1.9406	0.056434	0.67416	-4.2287	-0.171237	0.171237	No
Val-Val...184	0.32758	3.4868	1.9044	0.061076	0.69632	-4.2913	-0.157191	0.157191	No
sn-glycero-3-Phosphocholine	-0.10727	5.4367	-1.8651	0.066465	0.69632	-4.3578	-0.157191	0.157191	No
(1-Ribosylimidazole)-4-acetate...115	0.16379	3.841	1.8543	0.068016	0.69632	-4.3759	-0.157191	0.157191	No
1-(beta-D-Ribofuranosyl)-1,4-dihydronicotinamide	0.070984	4.0471	1.8382	0.070378	0.69632	-4.4026	-0.157191	0.157191	No
[FA oxo,amino(6:0)] 3-oxo-5S-amino-hexanoic acid	-0.35059	4.4457	-1.8371	0.07055	0.69632	-4.4045	-0.157191	0.157191	No
[PC (18:2)] 1-(9Z,12Z-octadecadienoyl)-sn-glycero-3-phosphocholine	-0.10341	6.0762	-1.8242	0.072495	0.69632	-4.4258	-0.157191	0.157191	No
Ergothioneine	-0.12532	4.1879	-1.8167	0.073658	0.69632	-4.4382	-0.157191	0.157191	No
4-Imidazolone-5-propanoate	0.097831	4.4666	1.8029	0.075813	0.69632	-4.4606	-0.157191	0.157191	No
sn-Glycerol 3-phosphate	-0.098818	3.2362	-1.7974	0.076701	0.69632	-4.4697	-0.157191	0.157191	No
Hippurate	0.30048	5.0745	1.7952	0.077042	0.69632	-4.4731	-0.157191	0.157191	No
[PC (18:0/22:4)] 1-octadecanoyl-2-(7Z,10Z,13Z,16Z-docosatetraenoyl)-sn-glycero-3-phosphocholine	0.13717	4.6279	1.7901	0.077872	0.69632	-4.4814	-0.157191	0.157191	No
[SP (24:0)] N-(15Z-tetracosenoyl)-sphing-4-enine	0.19477	4.5456	1.7893	0.078005	0.69632	-4.4828	-0.157191	0.157191	No
HEPES	-0.62272	3.5787	-1.7846	0.078769	0.69632	-4.4903	-0.157191	0.157191	No
ethylpyruvate	-0.066555	5.2589	-1.7365	0.086985	0.74724	-4.567	-0.12654	0.12654	No
L-Histidine	-0.049551	5.9775	-1.7313	0.08791	0.74724	-4.5751	-0.12654	0.12654	No
[SP hydrox] 4-hydroxysphinganine	-0.06732	6.1171	-1.6929	0.095034	0.79255	-4.6348	-0.100973	0.100973	No
[PE (16:0/22:1)] 1-hexadecanoyl-2-(13Z-docosenoyl)-sn-glycero-3-phosphoethanolamine	0.096837	4.6209	1.6695	0.099595	0.7988	-4.6706	-0.0975619	0.0975619	No
L-Phenylalanine	-0.055756	5.768	-1.6618	0.10114	0.7988	-4.6823	-0.0975619	0.0975619	No
Asp-Cys-Cys-Ser	-0.16904	3.766	-1.6519	0.10316	0.7988	-4.6973	-0.0975619	0.0975619	No
2-Octenoylcarnitine	0.13582	5.1016	1.6512	0.10329	0.7988	-4.6982	-0.0975619	0.0975619	No
[SP (24:0)] N-(tetracosanoyl)-sphing-4-enine	0.15851	4.5413	1.6276	0.10822	0.7988	-4.7335	-0.0975619	0.0975619	No
L-Cysteinylglycinedisulfide	0.057307	4.9331	1.6215	0.10951	0.7988	-4.7425	-0.0975619	0.0975619	No
Glycine	0.051196	4.272	1.6195	0.10995	0.7988	-4.7455	-0.0975619	0.0975619	No
2-Oxoglutaramate...72	0.080145	3.513	1.6182	0.11024	0.7988	-4.7475	-0.0975619	0.0975619	No
[PC (16:0/16:0)] 1-hexadecanoyl-2-hexadecanoyl-sn-glycero-3-phosphocholine	0.07918	5.105	1.5936	0.11564	0.82438	-4.7834	-0.0838726	0.0838726	No
D-Gluconic acid	0.077594	4.37	1.5843	0.11774	0.82607	-4.7969	-0.0829831	0.0829831	No
Trimethylamine N-oxide	0.18679	4.8293	1.5631	0.12266	0.8405	-4.8275	-0.0754623	0.0754623	No
[FA (18:2)] 9S-hydroperoxy-10E,12Z-octadecadienoic acid	-0.10945	4.792	-1.5507	0.12561	0.8405	-4.8451	-0.0754623	0.0754623	No
Indole	-0.051426	5.2919	-1.5496	0.12586	0.8405	-4.8467	-0.0754623	0.0754623	No
[ST hydrox] N-(3alpha-hydroxy-5beta-cholan-24-oyl)-glycine 3-sulfate	0.22911	4.7345	1.5263	0.13156	0.8405	-4.8795	-0.0754623	0.0754623	No
3-Methyloxindole	-0.22681	3.6617	-1.5194	0.13328	0.8405	-4.8891	-0.0754623	0.0754623	No
5-6-Dihydrouridine	0.055234	3.7913	1.516	0.13413	0.8405	-4.8938	-0.0754623	0.0754623	No
L-Tryptophan	-0.047833	5.1825	-1.5124	0.13505	0.8405	-4.8988	-0.0754623	0.0754623	No
O-Butanoylcarnitine	0.10129	4.9967	1.5122	0.13509	0.8405	-4.899	-0.0754623	0.0754623	No
L-4-Hydroxyglutamate semialdehyde	0.06508	3.946	1.4842	0.14236	0.8405	-4.9376	-0.0754623	0.0754623	No
2-Anthramine	-0.20514	3.7194	-1.4709	0.1459	0.8405	-4.9555	-0.0754623	0.0754623	No
Phenol sulfate	0.22436	4.6804	1.4661	0.1472	0.8405	-4.962	-0.0754623	0.0754623	No
3-Methyleneoxindole	-0.049943	5.1358	-1.4419	0.15391	0.8405	-4.9944	-0.0754623	0.0754623	No
5,6-Dihydrothymine	0.086894	5.48	1.4407	0.15424	0.8405	-4.996	-0.0754623	0.0754623	No
L-Threonine	-0.064869	5.3482	-1.4205	0.16001	0.8405	-5.0225	-0.0754623	0.0754623	No
Monocerin	0.042418	4.4687	1.4182	0.16068	0.8405	-5.0255	-0.0754623	0.0754623	No
3-Buten-1-amine	-0.051146	5.7432	-1.4134	0.16207	0.8405	-5.0318	-0.0754623	0.0754623	No
Quinoline	-0.046356	4.1003	-1.4116	0.1626	0.8405	-5.0341	-0.0754623	0.0754623	No
5-Hydroxy-L-tryptophan	-0.062819	3.6331	-1.4038	0.16491	0.8405	-5.0443	-0.0754623	0.0754623	No
Asn-Gly-His	-0.04224	5.308	-1.3984	0.16653	0.8405	-5.0513	-0.0754623	0.0754623	No
Isorhamnetin	-0.087029	4.7981	-1.3953	0.16745	0.8405	-5.0552	-0.0754623	0.0754623	No
[PC (14:0/18:2)] 1-tetradecanoyl-2-(9Z,12Z-octadecadienoyl)-sn-glycero-3-phosphocholine	-0.091936	4.9107	-1.3913	0.16864	0.8405	-5.0603	-0.0754623	0.0754623	No
[PC (14:0/20:4)] 1-tetradecanoyl-2-(5Z,8Z,11Z,14Z-eicosatetraenoyl)-sn-glycero-3-phosphocholine	-0.12848	4.4606	-1.3903	0.16896	0.8405	-5.0616	-0.0754623	0.0754623	No
5-Methylthio-D-ribose	0.061432	3.9824	1.3899	0.16906	0.8405	-5.0621	-0.0754623	0.0754623	No
Endomorphin-1	-0.31988	3.9631	-1.3884	0.16954	0.8405	-5.0641	-0.0754623	0.0754623	No
SM(d17:1/24:1(15Z))	0.054218	4.6528	1.3737	0.17404	0.8405	-5.0828	-0.0754623	0.0754623	No
[FA (12:4)] 2E,4E,8Z,10E-dodecatetraenoic acid	0.047022	4.04	1.3711	0.17482	0.8405	-5.086	-0.0754623	0.0754623	No
Indoleacrylicacid...166	-0.044582	5.9174	-1.3702	0.17511	0.8405	-5.0872	-0.0754623	0.0754623	No
Gly-His	-0.022868	5.6058	-1.3649	0.17676	0.8405	-5.0939	-0.0754623	0.0754623	No
13'-hydroxy-&alpha;-tocopherol	0.1566	4.4326	1.3642	0.17697	0.8405	-5.0947	-0.0754623	0.0754623	No
Aminoacetone	-0.058976	4.6204	-1.3632	0.17731	0.8405	-5.096	-0.0754623	0.0754623	No
PC(20:2(11Z,14Z)/P-18:1(11Z))	0.057702	5.0386	1.3575	0.1791	0.8405	-5.1032	-0.0754623	0.0754623	No
[ST Trihydroxy,methy] 3alpha,7alpha,12alpha-Trihydroxy-24-methyl-5beta-cholest-23-en-26-oic acid	-0.068531	4.4121	-1.3526	0.18065	0.8405	-5.1093	-0.0754623	0.0754623	No
sn-glycero-3-Phosphoethanolamine	-0.10956	3.2194	-1.3229	0.19027	0.86026	-5.1459	-0.0653703	0.0653703	No
SM(d18:1/18:1(9Z))	0.05264	4.9234	1.3098	0.19465	0.86026	-5.1619	-0.0653703	0.0653703	No
Glu-Arg	-0.064348	3.7478	-1.3031	0.19692	0.86026	-5.17	-0.0653703	0.0653703	No
Val-Pro-His	0.036755	3.556	1.298	0.19866	0.86026	-5.1762	-0.0653703	0.0653703	No
Glycylproline	-0.13779	4.8589	-1.2831	0.2038	0.86026	-5.194	-0.0653703	0.0653703	No
[FA dioxo(8:0)] 4,7-dioxo-octanoic acid	0.06788	4.3208	1.2796	0.205	0.86026	-5.198	-0.0653703	0.0653703	No
N-acetyl-tryptophanamide	0.04602	5.3658	1.2763	0.20618	0.86026	-5.202	-0.0653703	0.0653703	No
LPA(0:0/18:2(9Z,12Z))	0.04602	3.5204	1.2763	0.20618	0.86026	-5.202	-0.0653703	0.0653703	No
L-Pipecolate	-0.14177	5.4893	-1.276	0.20629	0.86026	-5.2024	-0.0653703	0.0653703	No
N6,N6,N6-Trimethyl-L-lysine	0.072556	4.1287	1.275	0.20665	0.86026	-5.2036	-0.0653703	0.0653703	No
5-Acetamidopentanoate	0.28758	4.6162	1.2628	0.21097	0.86026	-5.2179	-0.0653703	0.0653703	No
N4-(Acetyl-beta-D-glucosaminyl)asparagine	-0.038269	3.6881	-1.2619	0.21129	0.86026	-5.219	-0.0653703	0.0653703	No
Quinate	0.29689	4.025	1.2557	0.21352	0.86026	-5.2262	-0.0653703	0.0653703	No
3-Dehydrocarnitine	0.085378	4.2815	1.2523	0.21472	0.86026	-5.2301	-0.0653703	0.0653703	No
Icosadienoic acid	-0.11069	4.6582	-1.2505	0.21538	0.86026	-5.2322	-0.0653703	0.0653703	No
Castasterone	-0.12053	4.365	-1.2346	0.22122	0.86026	-5.2505	-0.0653703	0.0653703	No
deacetylcolchicine	-0.036157	3.6455	-1.2345	0.22124	0.86026	-5.2506	-0.0653703	0.0653703	No
Glu-Asp	0.088959	3.9343	1.2344	0.2213	0.86026	-5.2508	-0.0653703	0.0653703	No
[FA hydroxy(18:2)] 9S-hydroxy-10E,12Z-octadecadienoic acid	-0.11975	5.2132	-1.2327	0.22191	0.86026	-5.2526	-0.0653703	0.0653703	No
O-Propanoylcarnitine	0.064864	5.3357	1.2134	0.22917	0.86026	-5.2746	-0.0653703	0.0653703	No
PC(16:0/P-18:0)	0.058168	4.7433	1.2133	0.22919	0.86026	-5.2747	-0.0653703	0.0653703	No
3-(Pyrazol-1-yl)-L-alanine	0.3107	3.9193	1.2122	0.22961	0.86026	-5.2759	-0.0653703	0.0653703	No
Taxa-4(20),11(12)-dien-5alpha-yl acetate	-0.12015	4.4378	-1.2022	0.23345	0.86026	-5.2871	-0.0653703	0.0653703	No
L-Cystine	0.043704	5.2696	1.1954	0.23605	0.86026	-5.2946	-0.0653703	0.0653703	No
Xanthine	0.10366	3.8126	1.1946	0.23636	0.86026	-5.2955	-0.0653703	0.0653703	No
phenylarsine oxide	0.094762	4.1424	1.1911	0.23776	0.86026	-5.2995	-0.0653703	0.0653703	No
LysoPC(16:1(9Z))	-0.096792	4.4057	-1.1902	0.23809	0.86026	-5.3004	-0.0653703	0.0653703	No
(24R,24'R)-Fucosterol epoxide	0.12742	5.0784	1.1831	0.24086	0.86026	-5.3082	-0.0653703	0.0653703	No
[PE (20:4)] 1-(5Z,8Z,11Z,14Z-eicosatetraenoyl)-sn-glycero-3-phosphoethanolamine	0.061388	4.6204	1.1783	0.24276	0.86026	-5.3135	-0.0653703	0.0653703	No
N(pi)-Methyl-L-histidine	0.15768	5.5323	1.177	0.24329	0.86026	-5.315	-0.0653703	0.0653703	No
1-Methyluric acid	0.19175	3.3365	1.1625	0.2491	0.86704	-5.3308	-0.0619609	0.0619609	No
Methylimidazole acetaldehyde	0.1014	4.6635	1.1584	0.25072	0.86704	-5.3351	-0.0619609	0.0619609	No
[GL methyl(15:0/8:0)] 1-(14-methyl-pentadecanoyl)-2-(8-[3]-ladderane-octanyl)-sn-glycerol	0.062512	4.5068	1.1575	0.25109	0.86704	-5.3361	-0.0619609	0.0619609	No
[SP (16:0)] N-(hexadecanoyl)-sphinganine	-0.061999	4.678	-1.1451	0.25615	0.86725	-5.3493	-0.0618557	0.0618557	No
Cyclohex-2-enone	0.080093	3.3622	1.1451	0.25617	0.86725	-5.3494	-0.0618557	0.0618557	No
L-Arginine	-0.051332	5.5044	-1.143	0.25704	0.86725	-5.3516	-0.0618557	0.0618557	No
Linoleate	-0.12225	6.5128	-1.1338	0.26084	0.87342	-5.3613	-0.0587769	0.0587769	No
Nitrilotriacetic acid	0.061413	3.6585	1.1151	0.26872	0.87723	-5.3809	-0.0568865	0.0568865	No
[Fv Methox] 4'-Methoxychalcone	-0.30156	3.2715	-1.106	0.27259	0.87723	-5.3903	-0.0568865	0.0568865	No
L-Octanoylcarnitine	0.16152	5.2333	1.095	0.27738	0.87723	-5.4017	-0.0568865	0.0568865	No
Docosahexaenoicacid	-0.080524	4.9304	-1.0926	0.2784	0.87723	-5.404	-0.0568865	0.0568865	No
Indoxylsulfate	0.13724	5.6167	1.0883	0.28028	0.87723	-5.4084	-0.0568865	0.0568865	No
[PC (22:6)] 1-(4Z,7Z,10Z,13Z,16Z,19Z-docosahexaenoyl)-sn-glycero-3-phosphocholine	-0.058919	4.6396	-1.0866	0.28102	0.87723	-5.4101	-0.0568865	0.0568865	No
D-Glycerate	0.064898	4.0242	1.0832	0.28254	0.87723	-5.4136	-0.0568865	0.0568865	No
L-Methionine	-0.048264	5.4984	-1.0798	0.28402	0.87723	-5.417	-0.0568865	0.0568865	No
(S)-ATPA	0.070089	4.3277	1.0796	0.28414	0.87723	-5.4173	-0.0568865	0.0568865	No
[FA (18:3)] 9Z,12Z,15Z-octadecatrienoic acid	-0.10263	5.183	-1.0751	0.28611	0.87723	-5.4217	-0.0568865	0.0568865	No
2-Hydroxyethanesulfonate	0.047343	3.7859	1.0736	0.2868	0.87723	-5.4233	-0.0568865	0.0568865	No
[PC (18:0/22:5)] 1-octadecanoyl-2-(4Z,7Z,10Z,13Z,16Z-docosapentaenoyl)-sn-glycero-3-phosphocholine	0.056703	5.0685	1.0504	0.29722	0.87723	-5.4462	-0.0568865	0.0568865	No
8-Amino-7-oxononanoate	0.10348	4.2657	1.0434	0.30045	0.87723	-5.4531	-0.0568865	0.0568865	No
[PC (16:1/18:1)] 1-(9Z-hexadecenoyl)-2-(11Z-octadecenoyl)-sn-glycero-3-phosphocholine	-0.062265	5.1508	-1.0353	0.30417	0.87723	-5.4609	-0.0568865	0.0568865	No
L-Homocitrulline	0.080499	3.927	1.0349	0.30437	0.87723	-5.4613	-0.0568865	0.0568865	No
[FA hydroxy(18:0)] 9,10-dihydroxy-octadecanoic acid	0.088211	4.6855	1.0294	0.30693	0.87723	-5.4666	-0.0568865	0.0568865	No
N6-Acetyl-L-lysine	0.041158	4.1268	1.0271	0.30801	0.87723	-5.4688	-0.0568865	0.0568865	No
4-Guanidinobutanoate	-0.16015	3.6191	-1.0268	0.30812	0.87723	-5.4691	-0.0568865	0.0568865	No
Pseudouridine	0.036292	4.0644	1.0265	0.3083	0.87723	-5.4694	-0.0568865	0.0568865	No
Tremetone	-0.028391	4.466	-1.0256	0.30871	0.87723	-5.4703	-0.0568865	0.0568865	No
[FA methoxy(16:1)] 2-methoxy-5Z-hexadecenoic acid	0.080259	4.4661	1.0201	0.31129	0.87723	-5.4755	-0.0568865	0.0568865	No
Stachydrine	0.20656	6.1642	1.0196	0.31152	0.87723	-5.476	-0.0568865	0.0568865	No
[FA trihydroxy(4:0)] 2,3,4-trihydroxy-butanoic acid	0.064697	4.5126	1.0177	0.3124	0.87723	-5.4778	-0.0568865	0.0568865	No
PC(16:1(9Z)/22:2(13Z,16Z))	0.078983	5.6904	1.016	0.3132	0.87723	-5.4794	-0.0568865	0.0568865	No
1-(5-Phosphoribosyl)imidazole-4-acetate	-0.033672	4.0807	-1.0051	0.31841	0.87723	-5.4897	-0.0568865	0.0568865	No
Glu-Thr	0.043298	4.9228	1.0004	0.32065	0.87723	-5.4941	-0.0568865	0.0568865	No
N-Acetyl-L-histidine	0.049638	3.5319	0.99556	0.32298	0.87723	-5.4986	-0.0568865	0.0568865	No
citraconate	-0.035535	4.1209	-0.9944	0.32354	0.87723	-5.4997	-0.0568865	0.0568865	No
Benzyl acetate	0.026682	4.6479	0.99277	0.32433	0.87723	-5.5012	-0.0568865	0.0568865	No
[SP (16:0)] N-(hexadecanoyl)-sphing-4-enine-1-phosphocholine...416	-0.062413	4.7608	-0.99134	0.32502	0.87723	-5.5025	-0.0568865	0.0568865	No
2,5-Dioxopentanoate	0.067582	3.8855	0.98756	0.32686	0.87723	-5.506	-0.0568865	0.0568865	No
Urocanate	0.096696	4.4815	0.98739	0.32694	0.87723	-5.5062	-0.0568865	0.0568865	No
Leu-Lys-Gly	-0.043335	3.7501	-0.98338	0.32889	0.87723	-5.5099	-0.0568865	0.0568865	No
LysoPC(20:3(5Z,8Z,11Z))	-0.053456	4.9305	-0.98223	0.32946	0.87723	-5.5109	-0.0568865	0.0568865	No
[FA oxo(5:2/5:0/4:0)] (1S,2S)-3-oxo-2-pentyl-cyclopentanebutanoic acid	-0.060586	4.4147	-0.97685	0.33209	0.87811	-5.5159	-0.0564511	0.0564511	No
6alpha-Hydroxy-castasterone	-0.091897	4.4117	-0.97346	0.33376	0.87811	-5.519	-0.0564511	0.0564511	No
[PI (18:0/18:0)] 1,2-di-(9Z-octadecenoyl)-sn-glycero-3-phospho-(1'-myo-inositol)(ammonium salt)	0.06578	4.7074	0.96537	0.33777	0.88334	-5.5263	-0.0538721	0.0538721	No
3-Methylguanine	0.037081	4.5579	0.9614	0.33974	0.88334	-5.5299	-0.0538721	0.0538721	No
[FA (20:0)] 11Z-eicosenoic acid	-0.06837	4.7263	-0.95003	0.34545	0.89291	-5.54	-0.0491923	0.0491923	No
L-Glutamine	-0.028392	6.7032	-0.93924	0.35092	0.89857	-5.5496	-0.0464481	0.0464481	No
SM(d18:1/22:1(13Z))	0.035261	5.0306	0.93771	0.3517	0.89857	-5.5509	-0.0464481	0.0464481	No
Hypoxanthine	-0.071288	5.4929	-0.92653	0.35744	0.90366	-5.5607	-0.0439949	0.0439949	No
minoxidil	0.033222	2.4577	0.92445	0.35851	0.90366	-5.5625	-0.0439949	0.0439949	No
Lappaconitine	-0.025261	5.1716	-0.92149	0.36004	0.90366	-5.5651	-0.0439949	0.0439949	No
Bergaptol	-0.020508	4.0181	-0.91796	0.36187	0.90366	-5.5681	-0.0439949	0.0439949	No
N-Methyl-2-pyrrolidinone	0.10267	4.6362	0.90763	0.36727	0.90379	-5.5769	-0.0439325	0.0439325	No
Eugenol methyl ether	0.044334	4.7956	0.90133	0.37058	0.90379	-5.5823	-0.0439325	0.0439325	No
[PC (16:0/18:1)] 1-hexadecanoyl-2-(11Z-octadecenoyl)-sn-glycero-3-phosphocholine	0.071432	6.4023	0.90113	0.37069	0.90379	-5.5824	-0.0439325	0.0439325	No
L-Allothreonine	-0.042	4.0642	-0.89922	0.3717	0.90379	-5.5841	-0.0439325	0.0439325	No
[PC (16:0/22:4)] 1-hexadecanoyl-2-(7Z,10Z,13Z,16Z-docosatetraenoyl)-sn-glycero-3-phosphocholine	0.046526	4.3987	0.89837	0.37215	0.90379	-5.5848	-0.0439325	0.0439325	No
Skatole	-0.026666	4.5272	-0.89325	0.37486	0.9054	-5.5891	-0.0431595	0.0431595	No
Hydroxybutyrylcarnitine	0.072278	3.9809	0.88455	0.3795	0.90768	-5.5963	-0.0420672	0.0420672	No
Dihydrobiopterin	-0.24524	3.1981	-0.88034	0.38176	0.90768	-5.5998	-0.0420672	0.0420672	No
Delphinidin	-0.070528	4.5968	-0.87997	0.38196	0.90768	-5.6001	-0.0420672	0.0420672	No
[FA oxo(5:2/5:0/6:0)] (1R,2R)-3-oxo-2-pentyl-cyclopentanehexanoic acid	-0.06734	4.7344	-0.87327	0.38558	0.91136	-5.6056	-0.04031	0.04031	No
Ethyl cinnamate	-0.039212	4.0492	-0.86872	0.38805	0.91232	-5.6093	-0.0398528	0.0398528	No
4alpha-hydroxymethyl-4beta-methyl-5alpha-cholesta-8-en-3beta-ol	0.059459	3.7179	0.85904	0.39333	0.91407	-5.6172	-0.0390205	0.0390205	No
[FA (12:3)] 5,8,11-dodecatriynoic acid	-0.026183	4.0855	-0.8568	0.39456	0.91407	-5.619	-0.0390205	0.0390205	No
Theobromine	0.11483	3.764	0.856	0.39499	0.91407	-5.6196	-0.0390205	0.0390205	No
[SP (18:0/14:0)] N-(octadecanoyl)-tetradecasphing-4-enine-1-phosphoethanolamine	-0.031689	4.7336	-0.84466	0.40125	0.92371	-5.6287	-0.0344644	0.0344644	No
Palmiticamide	-0.047118	3.5656	-0.83848	0.40469	0.9255	-5.6336	-0.0336236	0.0336236	No
[PE (18:0/18:2)] 1-octadecanoyl-2-(9Z,12Z-octadecadienoyl)-sn-glycero-3-phosphoethanolamine	0.045155	4.9604	0.83315	0.40767	0.9255	-5.6377	-0.0336236	0.0336236	No
4-Methylene-L-glutamate	0.12208	5.6064	0.8256	0.41191	0.9255	-5.6436	-0.0336236	0.0336236	No
Pyrimidine nucleoside	0.055173	3.7146	0.82154	0.4142	0.9255	-5.6468	-0.0336236	0.0336236	No
Hexadecasphinganine	-0.026136	6.2703	-0.81679	0.41689	0.9255	-5.6504	-0.0336236	0.0336236	No
o-nitrophenol &beta;-thiogalactoside	-0.023519	5.0734	-0.81595	0.41737	0.9255	-5.6511	-0.0336236	0.0336236	No
Deoxygomisin A	0.034238	4.4933	0.80699	0.42248	0.9255	-5.6579	-0.0336236	0.0336236	No
Betaine	-0.037969	7.0237	-0.79858	0.4273	0.9255	-5.6642	-0.0336236	0.0336236	No
L-Lysine	-0.030707	4.7738	-0.7946	0.4296	0.9255	-5.6672	-0.0336236	0.0336236	No
[ST hydroxy(3:0)] (5Z,7E)-(1R,2R,3R)-2-(5-hydroxypentoxy)-9,10-seco-5,7,10(19)-cholestatriene-1,3,25-triol	-0.075547	4.4443	-0.78063	0.43772	0.9255	-5.6776	-0.0336236	0.0336236	No
[FA (8:0)] octanoic acid	-0.037322	5.1821	-0.77812	0.43919	0.9255	-5.6794	-0.0336236	0.0336236	No
omega-Cyclohexylundecanoic acid	-0.057922	4.823	-0.77713	0.43977	0.9255	-5.6801	-0.0336236	0.0336236	No
Lotaustralin	0.032906	3.8929	0.77148	0.44309	0.9255	-5.6842	-0.0336236	0.0336236	No
Amphenone B	-0.10987	3.8658	-0.75364	0.45366	0.9255	-5.697	-0.0336236	0.0336236	No
[PC (16:0/18:3)] 1-hexadecanoyl-2-(9Z,12Z,15Z-octadecatrienoyl)-sn-glycero-3-phosphocholine	-0.038105	5.4355	-0.74988	0.4559	0.9255	-5.6997	-0.0336236	0.0336236	No
cyclopropane phosphatidylglycerol (dihexadec-9,10-cyclo-anoyl, n-C16:0 cyclo)	-0.070878	4.6956	-0.74868	0.45662	0.9255	-5.7005	-0.0336236	0.0336236	No
LysoPE(0:0/18:2(9Z,12Z))	-0.055367	4.8715	-0.7483	0.45685	0.9255	-5.7008	-0.0336236	0.0336236	No
SM(d18:1/14:0)	-0.027761	4.9683	-0.74677	0.45776	0.9255	-5.7019	-0.0336236	0.0336236	No
XTP	-0.026812	4.8452	-0.74537	0.45861	0.9255	-5.7029	-0.0336236	0.0336236	No
Triethanolamine...308	0.097087	3.9262	0.74525	0.45868	0.9255	-5.703	-0.0336236	0.0336236	No
[FA dimethyl(13:0)] 2,5-dimethyl-2E-tridecenoic acid	-0.029847	4.3114	-0.74137	0.46101	0.9255	-5.7057	-0.0336236	0.0336236	No
Zinnolide	-0.015187	5.2523	-0.74001	0.46183	0.9255	-5.7066	-0.0336236	0.0336236	No
[PE (18:0/20:2)] 1-octadecanoyl-2-(11Z,14Z-eicosadienoyl)-sn-glycero-3-phosphoethanolamine	-0.039127	5.1716	-0.73864	0.46266	0.9255	-5.7076	-0.0336236	0.0336236	No
Val-Val...351	-0.075956	3.4281	-0.73769	0.46323	0.9255	-5.7082	-0.0336236	0.0336236	No
2-Pyrrolidinone	0.024983	4.5508	0.7319	0.46674	0.9255	-5.7122	-0.0336236	0.0336236	No
Diacetylmonoxime	-0.038853	4.1608	-0.73182	0.46678	0.9255	-5.7123	-0.0336236	0.0336236	No
L-Citrulline	0.027796	5.4526	0.72867	0.4687	0.9255	-5.7145	-0.0336236	0.0336236	No
Ecgonine	-0.049071	4.5605	-0.72643	0.47006	0.9255	-5.716	-0.0336236	0.0336236	No
[PC (18:0)] 1-octadecanoyl-sn-glycero-3-phosphocholine	0.028257	5.9082	0.7263	0.47014	0.9255	-5.7161	-0.0336236	0.0336236	No
Uridine	-0.043321	4.5404	-0.72176	0.47291	0.9255	-5.7192	-0.0336236	0.0336236	No
L-Tryptophanamide	0.083661	3.4803	0.72093	0.47341	0.9255	-5.7197	-0.0336236	0.0336236	No
O-Acetylcarnitine	0.042725	6.3641	0.71458	0.4773	0.9255	-5.724	-0.0336236	0.0336236	No
SM(d18:1/23:0)	0.034873	4.5963	0.71313	0.4782	0.9255	-5.725	-0.0336236	0.0336236	No
SM(d18:0/18:1(9Z))	0.033071	5.0068	0.7119	0.47895	0.9255	-5.7258	-0.0336236	0.0336236	No
4-Hydroxybutanoic acid	-0.06701	5.8437	-0.71017	0.48002	0.9255	-5.727	-0.0336236	0.0336236	No
L-1-Pyrroline-3-hydroxy-5-carboxylate	-0.031339	4.9551	-0.7014	0.48544	0.9255	-5.7328	-0.0336236	0.0336236	No
L-Hypoglycin	0.062835	4.786	0.69618	0.48868	0.9255	-5.7362	-0.0336236	0.0336236	No
Phenylgalactoside	-0.079157	3.8487	-0.6919	0.49135	0.9255	-5.739	-0.0336236	0.0336236	No
L-Glutamate 5-semialdehyde...65	0.049975	5.4255	0.69144	0.49163	0.9255	-5.7393	-0.0336236	0.0336236	No
6-Amino-2-oxohexanoate	0.055454	3.9198	0.68915	0.49306	0.9255	-5.7408	-0.0336236	0.0336236	No
[PC (18:0/18:2)] 1-octadecanoyl-2-(9Z,12Z-octadecadienoyl)-sn-glycero-3-phosphocholine	0.046013	4.9388	0.68859	0.49341	0.9255	-5.7412	-0.0336236	0.0336236	No
[SP (14:0)] N-(tetradecanoyl)-sphinganine	-0.037763	4.8257	-0.68508	0.49561	0.9255	-5.7435	-0.0336236	0.0336236	No
[ST] (5Z,7E)-9,10-seco-5,7,10(19)-cholestatriene	-0.021976	4.6255	-0.68387	0.49637	0.9255	-5.7443	-0.0336236	0.0336236	No
SM(d18:1/22:0)	0.032032	4.9639	0.67941	0.49917	0.9255	-5.7471	-0.0336236	0.0336236	No
PE(18:0/22:4(7Z,10Z,13Z,16Z))	0.032309	4.7967	0.67499	0.50196	0.9255	-5.7499	-0.0336236	0.0336236	No
3beta-Hydroxy-4beta-methyl-5alpha-cholest-7-ene-4alpha-carboxylate	0.12782	4.3696	0.67428	0.50241	0.9255	-5.7504	-0.0336236	0.0336236	No
Sphinganine	-0.027372	5.363	-0.67243	0.50358	0.9255	-5.7516	-0.0336236	0.0336236	No
3-Butynoate	0.038731	4.2404	0.67068	0.50469	0.9255	-5.7527	-0.0336236	0.0336236	No
2-Naphthylamine	-0.10274	3.9113	-0.66873	0.50592	0.9255	-5.7539	-0.0336236	0.0336236	No
L-Serine	-0.02374	4.9091	-0.66747	0.50672	0.9255	-5.7547	-0.0336236	0.0336236	No
Hypaphorine	-0.12629	4.982	-0.65557	0.51431	0.93141	-5.7621	-0.0308591	0.0308591	No
[ST (2:0)] 5beta-Cholestane-3alpha,7alpha-diol	-0.068582	4.0187	-0.65487	0.51475	0.93141	-5.7626	-0.0308591	0.0308591	No
[ST hydroxy(3:0)] (5Z,7E)-(1R,2R,3R)-2-(3-hydroxypropoxy)-9,10-seco-5,7,10(19)-cholestatriene-1,3,25-triol	-0.079352	4.1291	-0.64841	0.5189	0.93141	-5.7665	-0.0308591	0.0308591	No
[PC (16:1)] 1-(9Z-hexadecenoyl)-sn-glycero-3-phosphocholine	-0.034031	5.0633	-0.64835	0.51894	0.93141	-5.7666	-0.0308591	0.0308591	No
[FA (18:1)] 9Z-octadecenoic acid	-0.054069	6.9036	-0.64252	0.52269	0.93141	-5.7701	-0.0308591	0.0308591	No
Miraxanthin-I	-0.020655	4.9034	-0.63733	0.52604	0.93141	-5.7732	-0.0308591	0.0308591	No
Adenosine	-0.098203	3.2921	-0.63512	0.52747	0.93141	-5.7746	-0.0308591	0.0308591	No
N5-Ethyl-L-glutamine	-0.074018	4.5851	-0.62001	0.53731	0.93141	-5.7835	-0.0308591	0.0308591	No
Carpacin	-0.011465	4.6968	-0.61145	0.54293	0.93141	-5.7885	-0.0308591	0.0308591	No
D-Alanyl-D-alanine	-0.036708	4.0546	-0.60372	0.54803	0.93141	-5.7929	-0.0308591	0.0308591	No
(R)-Acetoin	0.013057	5.295	0.59949	0.55083	0.93141	-5.7953	-0.0308591	0.0308591	No
Indoleacrylicacid...167	-0.099284	4.7316	-0.597	0.55249	0.93141	-5.7967	-0.0308591	0.0308591	No
Ile-Met-Val-Pro	-0.015841	3.6937	-0.59669	0.55269	0.93141	-5.7969	-0.0308591	0.0308591	No
Decanoic acid	0.037178	5.3761	0.59444	0.55418	0.93141	-5.7982	-0.0308591	0.0308591	No
5-Hydroxytryptophol	0.030667	3.976	0.59342	0.55486	0.93141	-5.7987	-0.0308591	0.0308591	No
2-Hydroxy-3-(4-hydroxyphenyl)propenoate	-0.046328	3.6059	-0.5855	0.56014	0.93141	-5.8031	-0.0308591	0.0308591	No
Citrate	-0.028708	5.138	-0.58389	0.56122	0.93141	-5.804	-0.0308591	0.0308591	No
NG,NG-Dimethyl-L-arginine	0.018868	4.5503	0.58254	0.56213	0.93141	-5.8048	-0.0308591	0.0308591	No
3-Oxopropanoate	-0.042145	5.5214	-0.58183	0.5626	0.93141	-5.8052	-0.0308591	0.0308591	No
2-Aminoacrylate	0.020004	3.928	0.57609	0.56645	0.93141	-5.8083	-0.0308591	0.0308591	No
Picolinamide	0.041673	5.1404	0.57604	0.56648	0.93141	-5.8083	-0.0308591	0.0308591	No
[PC (18:1/18:1)] 1-(9Z-octadecenoyl)-2-(9Z-octadecenoyl)-sn-glycero-3-phosphocholine	-0.050793	6.487	-0.57591	0.56657	0.93141	-5.8084	-0.0308591	0.0308591	No
Propenoate	-0.015803	4.8774	-0.57248	0.56888	0.93141	-5.8103	-0.0308591	0.0308591	No
N,N-Dimethylglycine	-0.013956	5.6703	-0.56996	0.57057	0.93141	-5.8116	-0.0308591	0.0308591	No
[FA (22:4)] 7Z,10Z,13Z,16Z-docosatetraenoic acid	-0.065896	4.2514	-0.56663	0.57283	0.93141	-5.8134	-0.0308591	0.0308591	No
4-Nitroaniline	0.072067	4.2617	0.566	0.57325	0.93141	-5.8137	-0.0308591	0.0308591	No
(9Z)-Hexadecenoic acid	-0.068406	5.9101	-0.56078	0.57679	0.93141	-5.8165	-0.0308591	0.0308591	No
[FA oxo(6:0)] 2-oxo-hexanoic acid	-0.025659	5.6746	-0.56033	0.57709	0.93141	-5.8168	-0.0308591	0.0308591	No
pentane-1,3,4,5-tetracarboxylate	0.067009	4.131	0.55957	0.57761	0.93141	-5.8172	-0.0308591	0.0308591	No
Leu-Ala	0.03975	4.1693	0.5589	0.57806	0.93141	-5.8175	-0.0308591	0.0308591	No
L-Glutamate	-0.032555	5.256	-0.55652	0.57967	0.93141	-5.8188	-0.0308591	0.0308591	No
Gamma-Glutamylglutamine	-0.02469	4.8611	-0.55545	0.5804	0.93141	-5.8193	-0.0308591	0.0308591	No
5'-Oxoinosine	0.06565	3.5983	0.55177	0.58291	0.93141	-5.8213	-0.0308591	0.0308591	No
Triethanolamine...77	0.092736	3.5261	0.54692	0.58622	0.93141	-5.8238	-0.0308591	0.0308591	No
HSO3-	0.027539	3.7354	0.54433	0.58799	0.93141	-5.8251	-0.0308591	0.0308591	No
[FA oxo(14:0)] 3-oxo-tetradecanoic acid	-0.027435	4.6217	-0.54396	0.58824	0.93141	-5.8253	-0.0308591	0.0308591	No
Dihydropinosylvin	0.01187	4.5106	0.53988	0.59104	0.93141	-5.8274	-0.0308591	0.0308591	No
mildronate	-0.041483	4.6295	-0.53839	0.59206	0.93141	-5.8281	-0.0308591	0.0308591	No
[PE (16:0)] 1-hexadecanoyl-sn-glycero-3-phosphoethanolamine	0.027549	4.5027	0.52652	0.60024	0.93141	-5.8341	-0.0308591	0.0308591	No
Met-Phe-Val	-0.040385	4.8336	-0.52606	0.60055	0.93141	-5.8343	-0.0308591	0.0308591	No
Succinate	0.021292	4.7554	0.52591	0.60065	0.93141	-5.8344	-0.0308591	0.0308591	No
[PE (18:1)] 1-(9Z-octadecenoyl)-sn-glycero-3-phosphoethanolamine	0.033338	4.5218	0.52545	0.60097	0.93141	-5.8347	-0.0308591	0.0308591	No
[PC (16:0/18:1)] 1-hexadecanoyl-2-(9Z-octadecenoyl)-sn-glycero-3-phosphocholine	0.029393	4.8412	0.51669	0.60705	0.93141	-5.839	-0.0308591	0.0308591	No
[FA (10:1)] 4-decenoic acid	-0.036156	4.6325	-0.51609	0.60746	0.93141	-5.8393	-0.0308591	0.0308591	No
Creatine	-0.021441	6.7346	-0.5158	0.60766	0.93141	-5.8394	-0.0308591	0.0308591	No
IMP	-0.022049	5.0358	-0.51563	0.60778	0.93141	-5.8395	-0.0308591	0.0308591	No
L-Ala-L-Glu	0.030943	3.8889	0.51387	0.609	0.93141	-5.8403	-0.0308591	0.0308591	No
[FA (20:4)] 5Z,8Z,11Z,14Z-eicosatetraenoic acid	-0.039681	5.087	-0.50753	0.61342	0.93493	-5.8434	-0.0292209	0.0292209	No
L-Glutamate 5-semialdehyde...305	0.02643	3.9359	0.49954	0.61901	0.94021	-5.8472	-0.0267751	0.0267751	No
Phthalate	-0.047796	3.7391	-0.49068	0.62522	0.94631	-5.8514	-0.0239666	0.0239666	No
Piperidine	-0.020998	5.5516	-0.48391	0.63	0.94631	-5.8545	-0.0239666	0.0239666	No
[PC (15:0/15:0)] 1,2-dipentadecanoyl-sn-glycero-3-phosphocholine	0.047348	4.5558	0.48097	0.63207	0.94631	-5.8558	-0.0239666	0.0239666	No
trans-2-Dodecenoylcarnitine	0.033727	4.5736	0.47786	0.63428	0.94631	-5.8572	-0.0239666	0.0239666	No
[FA (14:0/2:0)] Tetradecanedioic acid	-0.039738	4.1471	-0.47669	0.6351	0.94631	-5.8577	-0.0239666	0.0239666	No
cis-Aconitate	0.02418	4.528	0.46466	0.64366	0.94631	-5.8631	-0.0239666	0.0239666	No
4-(2-Phenylethyl)phenol	0.014087	4.4986	0.46319	0.6447	0.94631	-5.8638	-0.0239666	0.0239666	No
[PC (18:1/22:5)] 1-(11Z-octadecenoyl)-2-(7Z,10Z,13Z,16Z,19Z-docosapentaenoyl)-sn-glycero-3-phosphocholine	0.041823	5.4965	0.46289	0.64492	0.94631	-5.8639	-0.0239666	0.0239666	No
[PR] Methyl bixin/ (Bixin dimethyl ester)	-0.020866	3.7121	-0.4543	0.65106	0.94631	-5.8676	-0.0239666	0.0239666	No
ancymidol	-0.067734	3.9296	-0.45115	0.65331	0.94631	-5.869	-0.0239666	0.0239666	No
chavicol	0.0066948	6.1802	0.44709	0.65623	0.94631	-5.8707	-0.0239666	0.0239666	No
sodium dodecyl sulfate	-0.070721	5.2116	-0.447	0.65629	0.94631	-5.8707	-0.0239666	0.0239666	No
[FA hydroxy(10:0)] N-(3S-hydroxydecanoyl)-L-serine	0.034941	3.5552	0.44682	0.65642	0.94631	-5.8708	-0.0239666	0.0239666	No
[PC methyl(15:2)] 1-pentadecyl-2-methyl-sn-glycero-3-phosphocholine	-0.036036	3.9122	-0.44622	0.65685	0.94631	-5.8711	-0.0239666	0.0239666	No
Pyrene	0.012954	4.6211	0.44094	0.66065	0.94631	-5.8733	-0.0239666	0.0239666	No
[FA methyl(18:0)] 11R,12S-methylene-octadecanoic acid	-0.02419	4.439	-0.43897	0.66207	0.94631	-5.8741	-0.0239666	0.0239666	No
L-Carnitine	0.014992	7.1321	0.4366	0.66378	0.94631	-5.8751	-0.0239666	0.0239666	No
3,4-Methylenedioxymethamphetamine	0.019304	4.4216	0.43457	0.66525	0.94631	-5.8759	-0.0239666	0.0239666	No
[ST hydrox] 3alpha,7alpha-Dihydroxy-5beta-cholan-24-oic Acid	-0.045376	4.5626	-0.42705	0.67069	0.94631	-5.879	-0.0239666	0.0239666	No
Propyl cinnamate	-0.0074485	4.9104	-0.42643	0.67113	0.94631	-5.8792	-0.0239666	0.0239666	No
gamma-Amino-gamma-cyanobutanoate	0.030965	3.7972	0.42614	0.67134	0.94631	-5.8793	-0.0239666	0.0239666	No
[PC (14:0)] 1-tetradecanoyl-sn-glycero-3-phosphocholine	-0.026196	4.8725	-0.42607	0.6714	0.94631	-5.8794	-0.0239666	0.0239666	No
[FA methyl,hydroxy,oxo(5:2/4:0)] methyl 4-[2-(2-formyl-vinyl)-3-hydroxy-5-oxo-cyclopentyl]-butanoate	0.066877	4.1355	0.42487	0.67227	0.94631	-5.8799	-0.0239666	0.0239666	No
Isoquinoline	-0.037927	4.1868	-0.4192	0.67638	0.94908	-5.8821	-0.0226972	0.0226972	No
[PC (18:1/20:3)] 1-(9Z-octadecenoyl)-2-(5Z,8Z,11Z-eicosatrienoyl)-sn-glycero-3-phosphocholine	-0.047682	6.1089	-0.41611	0.67864	0.94923	-5.8833	-0.0226285	0.0226285	No
L-Leucine	-0.016678	6.094	-0.40296	0.68824	0.95623	-5.8884	-0.0194376	0.0194376	No
[PC (16:0/22:6)] 1-hexadecanoyl-2-(4Z,7Z,10Z,13Z,16Z,19Z-docosahexaenoyl)-sn-glycero-3-phosphocholine	-0.021344	6.1346	-0.40202	0.68892	0.95623	-5.8888	-0.0194376	0.0194376	No
Acetone cyanohydrin	0.016556	4.5726	0.39611	0.69326	0.95623	-5.891	-0.0194376	0.0194376	No
Sulfate	0.018644	5.9516	0.39477	0.69425	0.95623	-5.8915	-0.0194376	0.0194376	No
[GP (20:4)] 1-(5Z,8Z,11Z,14Z-eicosatetraenoyl)-sn-glycero-3-phosphate	-0.019558	3.7278	-0.39448	0.69446	0.95623	-5.8916	-0.0194376	0.0194376	No
PC(14:0/P-18:0)	-0.027662	4.4608	-0.38878	0.69865	0.95902	-5.8938	-0.0181723	0.0181723	No
1-Palmitoylglycerophosphocholine	-0.033065	5.7067	-0.38195	0.70368	0.96293	-5.8962	-0.0164053	0.0164053	No
[PC (16:2)] 1-hexadecyl-sn-glycero-3-phosphocholine	-0.016456	4.4713	-0.36965	0.71279	0.96493	-5.9006	-0.0155042	0.0155042	No
isopropyl 6-O-acetyl-&beta;-D-thiogalactopyranoside	-0.1025	3.8519	-0.36656	0.71508	0.96493	-5.9017	-0.0155042	0.0155042	No
3, 5-Tetradecadiencarnitine	-0.065238	4.1028	-0.36594	0.71554	0.96493	-5.9019	-0.0155042	0.0155042	No
SM(d18:1/24:1(15Z))...297	0.018341	5.2359	0.36374	0.71718	0.96493	-5.9027	-0.0155042	0.0155042	No
4-methoxy-3-indolylmethylisothiocyanate	0.021935	4.7833	0.36064	0.71948	0.96493	-5.9037	-0.0155042	0.0155042	No
(1-Ribosylimidazole)-4-acetate...116	-0.011858	3.4931	-0.35716	0.72207	0.96493	-5.9049	-0.0155042	0.0155042	No
[FA] O-Palmitoyl-R-carnitine	0.015889	4.4777	0.34955	0.72775	0.96493	-5.9075	-0.0155042	0.0155042	No
3',5'-Cyclic IMP	0.0064532	7.3702	0.34535	0.73089	0.96493	-5.9089	-0.0155042	0.0155042	No
Lys-Ala-Tyr	0.0064383	4.0716	0.34524	0.73098	0.96493	-5.9089	-0.0155042	0.0155042	No
N-(octanoyl)-L-homoserine	-0.022843	4.9722	-0.34058	0.73447	0.96493	-5.9104	-0.0155042	0.0155042	No
LysoPC(17:0)	0.01589	4.6962	0.33976	0.73508	0.96493	-5.9107	-0.0155042	0.0155042	No
L-Alanine	0.013093	5.3855	0.33798	0.73642	0.96493	-5.9112	-0.0155042	0.0155042	No
Ala-Ser	-0.038206	3.8922	-0.33716	0.73703	0.96493	-5.9115	-0.0155042	0.0155042	No
2-Furoate	-0.012365	4.0471	-0.33401	0.7394	0.96493	-5.9125	-0.0155042	0.0155042	No
PC(18:1(11Z)/P-18:1(11Z))	0.016089	5.0011	0.32584	0.74554	0.96493	-5.9151	-0.0155042	0.0155042	No
Choline phosphate	-0.018974	3.9183	-0.32107	0.74914	0.96493	-5.9165	-0.0155042	0.0155042	No
alpha-Methylstyrene	0.0046098	6.8243	0.32013	0.74985	0.96493	-5.9168	-0.0155042	0.0155042	No
Theophylline	0.057412	4.487	0.31862	0.75099	0.96493	-5.9173	-0.0155042	0.0155042	No
LysoPC(18:0)	0.016813	5.0471	0.31454	0.75407	0.96493	-5.9185	-0.0155042	0.0155042	No
4-Trimethylammoniobutanoate	-0.011568	5.1166	-0.31445	0.75414	0.96493	-5.9185	-0.0155042	0.0155042	No
[SP (16:0)] N-(hexadecanoyl)-sphing-4-enine-1-phosphocholine...417	0.011591	5.8953	0.31383	0.75461	0.96493	-5.9187	-0.0155042	0.0155042	No
trans,trans-1,4-Diphenyl-1,3-butadiene	0.0093241	4.9059	0.31279	0.75539	0.96493	-5.919	-0.0155042	0.0155042	No
Taxifolin	-0.0099969	4.6866	-0.31041	0.7572	0.96493	-5.9197	-0.0155042	0.0155042	No
D-Galactosamine	-0.016199	3.9266	-0.30996	0.75753	0.96493	-5.9198	-0.0155042	0.0155042	No
2-Hydroxy-2,4-pentadienoate	-0.0096162	5.0039	-0.30598	0.76055	0.96599	-5.921	-0.0150274	0.0150274	No
[FA hydroxy(18:1)] 9,10-dihydroxy-12Z-octadecenoic acid	0.036601	4.1167	0.302	0.76357	0.96691	-5.9221	-0.0146139	0.0146139	No
L-Proline	0.015495	6.9014	0.29717	0.76724	0.96691	-5.9235	-0.0146139	0.0146139	No
N2-(D-1-Carboxyethyl)-L-arginine	0.029804	3.5015	0.29422	0.76948	0.96691	-5.9243	-0.0146139	0.0146139	No
N-(3-acetamidopropyl)-4-aminobutanal	-0.059829	3.578	-0.29351	0.77002	0.96691	-5.9245	-0.0146139	0.0146139	No
Leu-Pro	-0.021821	4.9073	-0.28151	0.77917	0.96729	-5.9278	-0.0144433	0.0144433	No
2-C-Methyl-D-erythritol 4-phosphate	0.0095426	5.8021	0.27976	0.7805	0.96729	-5.9283	-0.0144433	0.0144433	No
[PC (16:1)] 1-(1Z-hexadecenyl)-sn-glycero-3-phosphocholine	0.011869	4.4803	0.27882	0.78122	0.96729	-5.9285	-0.0144433	0.0144433	No
DG(15:0/18:4(6Z,9Z,12Z,15Z)/0:0)	-0.031956	4.7928	-0.27876	0.78127	0.96729	-5.9285	-0.0144433	0.0144433	No
Nicotine	0.059985	2.8164	0.27804	0.78182	0.96729	-5.9287	-0.0144433	0.0144433	No
1,2-dioctanoyl-1-amino-2,3-propanediol	-0.030689	4.2463	-0.27447	0.78455	0.96729	-5.9297	-0.0144433	0.0144433	No
[FA (10:0)] O-decanoyl-R-carnitine	0.028214	5.0246	0.27163	0.78673	0.96729	-5.9304	-0.0144433	0.0144433	No
Sucrose	-0.048681	3.4267	-0.27018	0.78784	0.96729	-5.9308	-0.0144433	0.0144433	No
3-(4-Hydroxyphenyl)lactate	0.012358	4.1246	0.26381	0.79272	0.97059	-5.9324	-0.0129642	0.0129642	No
Glu-Gly	-0.048707	3.7014	-0.25942	0.79609	0.97179	-5.9335	-0.0124276	0.0124276	No
Magnoshinin	0.0042466	7.9933	0.25133	0.80232	0.97179	-5.9354	-0.0124276	0.0124276	No
L-Ornithine	0.011105	4.4726	0.24697	0.80568	0.97179	-5.9365	-0.0124276	0.0124276	No
N3-(4-methoxyfumaroyl)-L-2,3-diaminopropanoate	-0.019719	5.3736	-0.24201	0.8095	0.97179	-5.9376	-0.0124276	0.0124276	No
ITP	-0.011958	3.5045	-0.24069	0.81052	0.97179	-5.9379	-0.0124276	0.0124276	No
SM(d18:1/20:0)	-0.010445	4.7847	-0.23935	0.81155	0.97179	-5.9382	-0.0124276	0.0124276	No
[SP dimethyl,amino(18:0/2:0)] 2S-dimethylaminooctadecane-1,3R-diol	-0.0091086	4.9856	-0.23798	0.81261	0.97179	-5.9385	-0.0124276	0.0124276	No
(S)-Malate	0.011954	4.626	0.23404	0.81566	0.97179	-5.9394	-0.0124276	0.0124276	No
LysoPC(18:1(9Z))	-0.026096	4.4966	-0.23332	0.81621	0.97179	-5.9396	-0.0124276	0.0124276	No
SM(d16:1/24:1(15Z))	-0.0098723	4.2731	-0.23055	0.81836	0.97179	-5.9402	-0.0124276	0.0124276	No
Urate	0.0096202	6.1151	0.22844	0.81999	0.97179	-5.9406	-0.0124276	0.0124276	No
SM(d18:0/24:1(15Z))	-0.01258	4.7012	-0.22194	0.82502	0.97179	-5.942	-0.0124276	0.0124276	No
Fagomine	-0.014656	4.4616	-0.22098	0.82577	0.97179	-5.9422	-0.0124276	0.0124276	No
[FA hydroxy(12:0)] 3S-hydroxydodecanoyl-CoA	0.0077334	5.2353	0.219	0.8273	0.97179	-5.9426	-0.0124276	0.0124276	No
[PC (14:0/18:1)] 1-tetradecanoyl-2-(11Z-octadecenoyl)-sn-glycero-3-phosphocholine	0.016338	5.3969	0.21641	0.82931	0.97179	-5.9432	-0.0124276	0.0124276	No
5-Hydroxyisourate	0.010438	3.617	0.21624	0.82944	0.97179	-5.9432	-0.0124276	0.0124276	No
Sulfoacetate	0.021092	3.4657	0.2056	0.83772	0.97179	-5.9453	-0.0124276	0.0124276	No
PC(18:2(9Z,12Z)/18:1(9Z))	-0.016227	6.3618	-0.19946	0.84249	0.97179	-5.9465	-0.0124276	0.0124276	No
[FA (20:0)] N-eicosanoyl-ethanolamine	-0.0078433	4.8081	-0.19888	0.84295	0.97179	-5.9466	-0.0124276	0.0124276	No
ADP	-0.031488	3.3979	-0.19762	0.84393	0.97179	-5.9469	-0.0124276	0.0124276	No
1-Oleoylglycerophosphocholine	0.0091292	5.7992	0.19555	0.84554	0.97179	-5.9473	-0.0124276	0.0124276	No
L-Aspartate	-0.014311	4.3073	-0.19285	0.84765	0.97179	-5.9478	-0.0124276	0.0124276	No
S-Sulfo-L-cysteine	-0.01358	3.4078	-0.19227	0.8481	0.97179	-5.9479	-0.0124276	0.0124276	No
Glu-Ser	0.015739	4.5142	0.18942	0.85033	0.97179	-5.9484	-0.0124276	0.0124276	No
gamma-Glutamyl-gamma-aminobutyraldehyde	-0.037162	3.5449	-0.18681	0.85236	0.97179	-5.9488	-0.0124276	0.0124276	No
Elaidiccarnitine	0.010428	4.5206	0.18618	0.85285	0.97179	-5.949	-0.0124276	0.0124276	No
Neoglucobrassicin	0.0055802	4.0691	0.1842	0.8544	0.97179	-5.9493	-0.0124276	0.0124276	No
SM(d18:1/24:1(15Z))...296	-0.0091592	4.8794	-0.1831	0.85526	0.97179	-5.9495	-0.0124276	0.0124276	No
L-Methionine S-oxide	0.010705	4.0717	0.16832	0.86683	0.97538	-5.952	-0.0108262	0.0108262	No
L-Lysine 1,6-lactam	0.012189	3.4815	0.16692	0.86793	0.97538	-5.9522	-0.0108262	0.0108262	No
2-Heptyl-4-hydroxyquinoline-N-oxide	0.0096974	4.4921	0.16661	0.86817	0.97538	-5.9522	-0.0108262	0.0108262	No
Aspartyl-L-proline	-0.014616	3.9049	-0.16574	0.86885	0.97538	-5.9524	-0.0108262	0.0108262	No
cis-5-Tetradecenoylcarnitine	-0.020228	4.3548	-0.16496	0.86946	0.97538	-5.9525	-0.0108262	0.0108262	No
[PC (15:0)] 1-pentadecanoyl-sn-glycero-3-phosphocholine	-0.0061378	4.7431	-0.15497	0.8773	0.97921	-5.954	-0.00912416	0.00912416	No
SM(d18:0/22:1(13Z))	-0.0067308	4.7202	-0.15497	0.8773	0.97921	-5.954	-0.00912416	0.00912416	No
4-Nitrophenyl-3-ketovalidamine	0.020956	3.6615	0.14034	0.8888	0.98955	-5.9561	-0.00456226	0.00456226	No
[PC (18:1/18:2)] 1-(9Z-octadecenoyl)-2-(9Z,12Z-octadecadienoyl)-sn-glycero-3-phosphocholine	-0.0076644	4.5477	-0.12668	0.89957	0.9956	-5.9578	-0.00191511	0.00191511	No
D-Glucose	-0.0034662	5.3075	-0.12662	0.89961	0.9956	-5.9578	-0.00191511	0.00191511	No
N-hydroxy-N-acetylcadaverine	-0.026496	4.8508	-0.11649	0.9076	0.9956	-5.959	-0.00191511	0.00191511	No
Ectoine	0.010208	3.9769	0.10355	0.91783	0.9956	-5.9603	-0.00191511	0.00191511	No
Ile-Leu-Met-Pro	0.0030846	3.6006	0.10218	0.91892	0.9956	-5.9604	-0.00191511	0.00191511	No
Lys-Val-Val	0.014587	4.0656	0.097531	0.92259	0.9956	-5.9609	-0.00191511	0.00191511	No
2-Oxoglutarate	-0.0040528	4.5014	-0.091612	0.92727	0.9956	-5.9614	-0.00191511	0.00191511	No
[PC (16:0)] 1-hexadecanoyl-sn-glycero-3-phosphocholine	0.0031258	6.5427	0.090501	0.92815	0.9956	-5.9615	-0.00191511	0.00191511	No
Chenodeoxycholicacidsulfate	0.013993	3.9271	0.089238	0.92915	0.9956	-5.9616	-0.00191511	0.00191511	No
2-Oxoglutaramate...306	0.0036978	3.864	0.088584	0.92967	0.9956	-5.9617	-0.00191511	0.00191511	No
Glycochenodeoxycholate 7-sulfate	0.0099391	4.3714	0.088104	0.93005	0.9956	-5.9617	-0.00191511	0.00191511	No
(9Z)-Tetradecenoic acid	-0.0087865	4.9839	-0.083464	0.93373	0.9956	-5.9621	-0.00191511	0.00191511	No
Guanidinoacetate	0.0033315	4.86	0.080321	0.93622	0.9956	-5.9623	-0.00191511	0.00191511	No
Val-Gly	-0.005729	3.9392	-0.079219	0.93709	0.9956	-5.9624	-0.00191511	0.00191511	No
N-(6-Oxo-6H-dibenzo[b,d]pyran-3-yl)maleamic acid	-0.0027518	4.8997	-0.068381	0.94568	0.9956	-5.9632	-0.00191511	0.00191511	No
Choline	0.0031261	5.2823	0.066804	0.94693	0.9956	-5.9633	-0.00191511	0.00191511	No
Gentisein	-0.001752	4.3168	-0.060007	0.95233	0.9956	-5.9637	-0.00191511	0.00191511	No
Oxalate	-0.0033972	3.9329	-0.058146	0.9538	0.9956	-5.9638	-0.00191511	0.00191511	No
[PC (16:0/18:2)] 1-hexadecanoyl-2-(9Z,12Z-octadecadienoyl)-sn-glycero-3-phosphocholine	-0.0023696	6.9494	-0.057627	0.95421	0.9956	-5.9638	-0.00191511	0.00191511	No
N-gamma-Acetyldiaminobutyrate	0.0052493	3.6481	0.053555	0.95745	0.9956	-5.964	-0.00191511	0.00191511	No
Thr-Ala	-0.004308	4.0892	-0.051104	0.95939	0.9956	-5.9642	-0.00191511	0.00191511	No
1-Hexadecanoyl-2-(9Z-octadecenoyl)-sn-glycero-3-phosphonocholine	-0.002511	5.1219	-0.049985	0.96028	0.9956	-5.9642	-0.00191511	0.00191511	No
5-guanidino-3-methyl-2-oxo-pentanoate	-0.004579	4.0832	-0.04658	0.96298	0.9956	-5.9644	-0.00191511	0.00191511	No
Sinapyl alcohol	-0.0096359	3.9757	-0.046399	0.96313	0.9956	-5.9644	-0.00191511	0.00191511	No
(S)-AMPA	-0.0019386	4.0828	-0.045767	0.96363	0.9956	-5.9644	-0.00191511	0.00191511	No
bacteriochlorophyll a	0.0019118	4.8603	0.044838	0.96437	0.9956	-5.9644	-0.00191511	0.00191511	No
Taurine	-0.0022949	5.3067	-0.043265	0.96562	0.9956	-5.9645	-0.00191511	0.00191511	No
[PR] Citronellyl acetate	0.0028734	4.6687	0.042526	0.9662	0.9956	-5.9645	-0.00191511	0.00191511	No
Bilirubin	0.0054854	5.1126	0.041489	0.96703	0.9956	-5.9646	-0.00191511	0.00191511	No
(R)-4'-Deoxyindenestrol	0.0013016	4.5629	0.040933	0.96747	0.9956	-5.9646	-0.00191511	0.00191511	No
LysoPE(0:0/22:6(4Z,7Z,10Z,13Z,16Z,19Z))	-0.0020291	4.498	-0.0395	0.96861	0.9956	-5.9647	-0.00191511	0.00191511	No
[FA (16:2)] 9,12-hexadecadienoic acid	-0.0018856	4.492	-0.034942	0.97223	0.9956	-5.9648	-0.00191511	0.00191511	No
Dimethamine	-0.0060258	3.9173	-0.034145	0.97286	0.9956	-5.9648	-0.00191511	0.00191511	No
Ne,Ne dimethyllysine	-0.0013539	3.7178	-0.026903	0.97862	0.9956	-5.9651	-0.00191511	0.00191511	No
3,4,5,3',4',5'-hexahydroxydiphenate	0.0015411	4.6359	0.026368	0.97904	0.9956	-5.9651	-0.00191511	0.00191511	No
N1-Methyl-2-pyridone-5-carboxamide	-0.0023963	5.6232	-0.025537	0.9797	0.9956	-5.9651	-0.00191511	0.00191511	No
Proclavaminic acid	0.0016494	3.8313	0.022962	0.98175	0.9956	-5.9652	-0.00191511	0.00191511	No
di-n-Undecylamine	-0.0042367	3.4407	-0.020585	0.98364	0.9956	-5.9652	-0.00191511	0.00191511	No
[FA (11:2)] 4,10-undecadiynal	-0.00062947	3.9128	-0.019891	0.98419	0.9956	-5.9652	-0.00191511	0.00191511	No
N-acetyl -D- glucosaminitol	-0.000707	4.2158	-0.019701	0.98434	0.9956	-5.9652	-0.00191511	0.00191511	No
9-Decenoylcarnitine	-0.0011978	5.1845	-0.013174	0.98953	0.99636	-5.9653	-0.00158372	0.00158372	No
Ala-Lys-Ser-Arg	0.0018981	3.6066	0.012925	0.98973	0.99636	-5.9653	-0.00158372	0.00158372	No
ubiquinone-1	-0.00022853	4.4609	-0.0084758	0.99326	0.99636	-5.9654	-0.00158372	0.00158372	No
L-Tyrosine	0.00028425	5.6571	0.0056886	0.99548	0.99636	-5.9654	-0.00158372	0.00158372	No
N-Acetyl-L-aspartate	-0.00021832	3.6103	-0.0045783	0.99636	0.99636	-5.9654	-0.00158372	0.00158372	No
N-Acetyl-L-aspartate	-0.00021832	3.6103	-0.0045783	0.99636	0.99636	-5.9654	-0.00158372	0.00158372	No
