# Supplementary material for: Changes in lipid abundance are associated with disease progression and treatment response in chronic Trypanosoma cruzi infection
Source: Parasit Vectors. 2024 Nov 9;17:459. doi: 10.1186/s13071-024-06548-3 (PMC11549750; doi:10.1186/s13071-024-06548-3)
Supplement: Supplementary file 3 — Additional file 3: Dataset 2: Covariate-adjusted results of the multiple linear regression analysis of the metabolomic and lipidomic study disaggregated by treatment status. [file 13071_2024_6548_MOESM3_ESM.xlsx]

## Sheet: AvsC__pre_treat_metabo
Feature	logFC	AveExpr	t	P.Value	adj.P.Val
10-Hydroxydecanoic acid	0.19279	4.312	6.0192	4.3495e-07	0.00019181
[SP hydrox] 4-hydroxysphinganine	0.18088	6.13	5.3841	3.405e-06	0.00075081
Hexadecasphinganine	0.12511	6.2834	5.2165	5.8407e-06	0.00085859
Sphinganine	0.14741	5.3768	3.9542	0.00030323	0.033431
[FA methyl(18:0)] 11R,12S-methylene-octadecanoic acid	-0.18057	4.446	-3.4124	0.0014798	0.13052
[SP (14:0)] N-(tetradecanoyl)-sphinganine	0.18053	4.8409	3.2184	0.0025488	0.13476
L-Homocitrulline	0.23788	3.9065	3.1981	0.0026957	0.13476
[FA dimethyl(13:0)] 2,5-dimethyl-2E-tridecenoic acid	-0.13101	4.3149	-3.1824	0.0028145	0.13476
[PR] Citronellyl acetate	-0.19946	4.6732	-3.1555	0.0030305	0.13476
[FA (6:0)] O-hexanoyl-R-carnitine	-0.18587	4.8659	-3.1525	0.0030558	0.13476
[PC (16:2)] 1-hexadecyl-sn-glycero-3-phosphocholine	0.12585	4.4517	3.0227	0.0043448	0.16124
[FA (20:0)] N-eicosanoyl-ethanolamine	0.10996	4.8205	3.0017	0.0045971	0.16124
Triethanolamine...77	-0.14509	3.4107	-2.9892	0.0047531	0.16124
[FA oxo,amino(6:0)] 3-oxo-5S-amino-hexanoic acid	0.4484	4.3274	2.9081	0.0058932	0.18161
cyclopropane phosphatidylglycerol (dihexadec-9,10-cyclo-anoyl, n-C16:0 cyclo)	0.28519	4.6703	2.8902	0.0061771	0.18161
[PC methyl(15:2)] 1-pentadecyl-2-methyl-sn-glycero-3-phosphocholine	0.20264	3.9101	2.8312	0.007207	0.19864
L-Citrulline	0.1142	5.4317	2.744	0.0090227	0.23313
[SP (16:0)] N-(hexadecanoyl)-sphinganine	0.14685	4.6956	2.7232	0.0095156	0.23313
(1-Ribosylimidazole)-4-acetate...115	0.24598	3.8127	2.5845	0.013483	0.2765
[FA (12:4)] 2E,4E,8Z,10E-dodecatetraenoic acid	-0.083636	4.0371	-2.5703	0.013965	0.2765
[SP dimethyl,amino(18:0/2:0)] 2S-dimethylaminooctadecane-1,3R-diol	0.096467	4.9926	2.5618	0.014264	0.2765
o-nitrophenol &beta;-thiogalactoside	0.074702	5.0716	2.5563	0.014457	0.2765
[FA (16:2)] 9,12-hexadecadienoic acid	-0.1485	4.5223	-2.5551	0.014501	0.2765
[FA (20:0)] 11Z-eicosenoic acid	-0.16503	4.7308	-2.54	0.015048	0.2765
Taxa-4(20),11(12)-dien-5alpha-yl acetate	-0.24365	4.4323	-2.4963	0.016745	0.28861
[FA (18:3)] 9Z,12Z,15Z-octadecatrienoic acid	-0.23558	5.191	-2.4897	0.017015	0.28861
2-Heptyl-4-hydroxyquinoline-N-oxide	-0.11985	4.46	-2.3443	0.024083	0.39336
Creatinine	0.075115	6.8853	2.3177	0.025637	0.39969
omega-Cyclohexylundecanoic acid	-0.15519	4.8378	-2.3038	0.026479	0.39969
Icosadienoic acid	-0.18784	4.6681	-2.2924	0.02719	0.39969
(9Z)-Tetradecenoic acid	-0.2296	5.0004	-2.2462	0.030247	0.43029
PC(18:2(9Z,12Z)/18:1(9Z))	0.1592	6.3596	2.1948	0.034007	0.43176
Betaine	0.11791	7.0126	2.1753	0.035544	0.43176
[FA (10:0)] O-decanoyl-R-carnitine	-0.21317	5.0235	-2.1704	0.035935	0.43176
Met-Phe-Val	0.16563	4.844	2.1701	0.035961	0.43176
sodium dodecyl sulfate	0.25651	5.1799	2.1688	0.036062	0.43176
Sulfoacetate	0.22247	3.4394	2.1577	0.036978	0.43176
[FA (22:4)] 7Z,10Z,13Z,16Z-docosatetraenoic acid	-0.18264	4.2688	-2.155	0.037204	0.43176
[FA (18:1)] 9Z-octadecenoic acid	-0.17096	6.9179	-2.1257	0.039721	0.43613
Val-Val...351	0.21173	3.3959	2.1158	0.040596	0.43613
Ne,Ne dimethyllysine	0.12153	3.7117	2.079	0.044032	0.43613
[PC (16:0/22:6)] 1-hexadecanoyl-2-(4Z,7Z,10Z,13Z,16Z,19Z-docosahexaenoyl)-sn-glycero-3-phosphocholine	0.10801	6.1024	2.0703	0.044888	0.43613
4alpha-hydroxymethyl-4beta-methyl-5alpha-cholesta-8-en-3beta-ol	0.13862	3.7128	2.0633	0.045576	0.43613
Sucrose	0.31783	3.4629	2.0621	0.045695	0.43613
sn-Glycerol 3-phosphate	0.10547	3.2266	2.0519	0.046725	0.43613
(9Z)-Hexadecenoic acid	-0.23163	5.9184	-2.0033	0.051911	0.43613
[SP (16:0)] N-(hexadecanoyl)-sphing-4-enine-1-phosphocholine...416	0.084321	4.7635	1.9921	0.053178	0.43613
isopropyl 6-O-acetyl-&beta;-D-thiogalactopyranoside	0.60179	3.7781	1.9904	0.053376	0.43613
Linoleate	-0.2076	6.54	-1.9853	0.053955	0.43613
Thr-Ala	-0.086374	4.0741	-1.9845	0.054046	0.43613
Tributyl phosphate	0.38927	3.9996	1.9845	0.054049	0.43613
[FA hydroxy(18:0)] 9,10-dihydroxy-octadecanoic acid	-0.14732	4.7103	-1.9828	0.054242	0.43613
(24R,24'R)-Fucosterol epoxide	-0.19556	5.0142	-1.9796	0.054621	0.43613
[PC (16:0)] 1-hexadecanoyl-sn-glycero-3-phosphocholine	0.068497	6.5221	1.9792	0.054666	0.43613
Methylimidazoleacetic acid	0.1992	4.2945	1.9792	0.054671	0.43613
Lys-Val-Val	-0.26607	3.9297	-1.9696	0.055794	0.43613
5-guanidino-3-methyl-2-oxo-pentanoate	0.18325	4.0928	1.954	0.057673	0.43613
[FA methyl,hydroxy,oxo(5:2/4:0)] methyl 4-[2-(2-formyl-vinyl)-3-hydroxy-5-oxo-cyclopentyl]-butanoate	-0.2281	4.157	-1.9521	0.057908	0.43613
1,2-dioctanoyl-1-amino-2,3-propanediol	-0.18972	4.2596	-1.9485	0.058348	0.43613
Hypaphorine	0.42182	4.9059	1.9266	0.06111	0.44589
trans-2-Dodecenoylcarnitine	-0.13287	4.5704	-1.9179	0.062242	0.44589
N-Sulfo-D-glucosamine	0.0842	3.626	1.9145	0.062687	0.44589
sn-glycero-3-Phosphocholine	0.095783	5.4243	1.8246	0.075495	0.5204
5-Methylthio-D-ribose	0.078284	3.9751	1.8244	0.075523	0.5204
[FA oxo(14:0)] 3-oxo-tetradecanoic acid	-0.095175	4.6466	-1.8039	0.078743	0.53424
1-(beta-D-Ribofuranosyl)-1,4-dihydronicotinamide	0.064851	4.0487	1.7884	0.081251	0.54291
Ethyl cinnamate	-0.046427	4.0342	-1.7767	0.083177	0.54748
sn-glycero-3-Phosphoethanolamine	0.14581	3.1969	1.7497	0.087788	0.56328
LysoPC(18:1(9Z))	0.17729	4.4854	1.7452	0.088584	0.56328
[FA oxo(5:2/5:0/4:0)] (1S,2S)-3-oxo-2-pentyl-cyclopentanebutanoic acid	-0.1181	4.4423	-1.7376	0.089932	0.56328
N-hydroxy-N-acetylcadaverine	-0.35993	4.6456	-1.7334	0.090686	0.56328
Hydroxybutyrylcarnitine	-0.1252	3.9684	-1.715	0.094036	0.56976
Ectoine	0.13875	3.9128	1.7074	0.095458	0.56976
Val-Val...184	0.30315	3.4774	1.701	0.096668	0.56976
[PC (18:0)] 1-octadecanoyl-sn-glycero-3-phosphocholine	0.067669	5.8902	1.6998	0.096898	0.56976
1-Oleoylglycerophosphocholine	0.076335	5.781	1.6879	0.099178	0.57549
Indoleacrylicacid...167	0.30317	4.6804	1.6635	0.10399	0.5842
13'-hydroxy-&alpha;-tocopherol	-0.18269	4.3546	-1.6506	0.10661	0.5842
N6-Acetyl-L-lysine	0.061066	4.1181	1.6431	0.10817	0.5842
1-Palmitoylglycerophosphocholine	0.13765	5.6928	1.6411	0.10858	0.5842
L-thiazolidine-4-carboxylate	0.17192	4.0821	1.6393	0.10895	0.5842
L-Kynurenine	0.081853	4.4465	1.6308	0.11073	0.5842
[ST hydrox] N-(3alpha-hydroxy-5beta-cholan-24-oyl)-glycine 3-sulfate	0.23193	4.7542	1.6287	0.11119	0.5842
(R)-4'-Deoxyindenestrol	-0.041418	4.5707	-1.6203	0.11298	0.5842
4-Imidazolone-5-propanoate	0.090629	4.4547	1.5973	0.11802	0.5842
Ala-Ser-Ser	0.12346	3.5427	1.594	0.11875	0.5842
(1-Ribosylimidazole)-4-acetate...116	0.055909	3.4856	1.5925	0.1191	0.5842
Neoglucobrassicin	-0.040507	4.0753	-1.5917	0.11929	0.5842
Methylimidazole acetaldehyde	0.1267	4.6416	1.5849	0.12081	0.5842
LysoPC(17:0)	0.071256	4.6798	1.5651	0.12539	0.5842
3, 5-Tetradecadiencarnitine	-0.24162	4.1298	-1.5608	0.1264	0.5842
gamma-Glutamyl-gamma-aminobutyraldehyde	-0.27073	3.3451	-1.5551	0.12775	0.5842
[FA hydroxy(12:0)] 3S-hydroxydodecanoyl-CoA	0.056417	5.2328	1.5528	0.1283	0.5842
1-Hexadecanoyl-2-(9Z-octadecenoyl)-sn-glycero-3-phosphonocholine	0.076082	5.1344	1.546	0.12993	0.5842
L-Octanoylcarnitine	-0.20701	5.2515	-1.545	0.13018	0.5842
PE(20:4(5Z,8Z,11Z,14Z)/P-18:1(11Z))	0.091534	4.8884	1.5449	0.1302	0.5842
2-Hydroxy-3-(4-hydroxyphenyl)propenoate	0.10572	3.5849	1.5399	0.13141	0.5842
8-Amino-7-oxononanoate	0.17113	4.2437	1.5347	0.13269	0.5842
NG,NG-Dimethyl-L-arginine	0.045356	4.5467	1.5334	0.133	0.5842
[FA (20:4)] 5Z,8Z,11Z,14Z-eicosatetraenoic acid	-0.11865	5.0863	-1.5205	0.13622	0.5842
tetrahydrogeranylgeranyl-bacteriopheophytin	-0.088754	5.2081	-1.5186	0.13669	0.5842
4-Nitrophenyl-3-ketovalidamine	-0.20389	3.5315	-1.5129	0.13812	0.5842
[SP (24:0)] N-(tetracosanoyl)-sphing-4-enine	-0.15878	4.5063	-1.5117	0.13842	0.5842
PC(18:1(11Z)/P-18:1(11Z))	0.072377	5.0034	1.5103	0.13879	0.5842
Lappaconitine	0.042917	5.1765	1.5065	0.13976	0.5842
Ile-Met-Val-Pro	0.037435	3.6866	1.5039	0.14042	0.5842
PC(20:2(11Z,14Z)/P-18:1(11Z))	0.067343	5.0315	1.4958	0.1425	0.5873
N5-Ethyl-L-glutamine	0.18088	4.6004	1.4756	0.14784	0.59335
Pseudouridine	0.052738	4.063	1.4753	0.14791	0.59335
N(pi)-Methyl-L-histidine	0.18185	5.4889	1.475	0.148	0.59335
Ergothioneine	0.094202	4.1901	1.4633	0.15116	0.59933
Deoxygomisin A	-0.057407	4.4863	-1.4546	0.15353	0.59933
2,5-Dioxopentanoate	-0.070485	3.8888	-1.4539	0.15374	0.59933
2-Octenoylcarnitine	-0.1201	5.1012	-1.4494	0.15497	0.59933
(S)-AMPA	-0.057298	4.0907	-1.4414	0.15722	0.59933
[SP (18:0/14:0)] N-(octadecanoyl)-tetradecasphing-4-enine-1-phosphoethanolamine	0.056501	4.7149	1.4365	0.15858	0.59933
Cyclohex-2-enone	-0.083517	3.3283	-1.435	0.15901	0.59933
Taxifolin	-0.038071	4.696	-1.427	0.1613	0.60281
N-Methyl-2-pyrrolidinone	0.14832	4.6115	1.4094	0.16641	0.61306
L-Glutamate 5-semialdehyde...65	0.099338	5.4331	1.4048	0.16776	0.61306
[FA methoxy(16:1)] 2-methoxy-5Z-hexadecenoic acid	-0.10487	4.492	-1.4017	0.16867	0.61306
N6,N6,N6-Trimethyl-L-lysine	0.083213	4.1348	1.3986	0.1696	0.61306
[PE (16:0/22:6)] 1-hexadecanoyl-2-(4Z,7Z,10Z,13Z,16Z,19Z-docosahexaenoyl)-sn-glycero-3-phosphoethanolamine	0.11672	4.587	1.3728	0.17741	0.63588
Propyl cinnamate	-0.024046	4.9136	-1.3661	0.17948	0.63588
Ala-Lys-Ser-Arg	0.19504	3.5923	1.3613	0.18099	0.63588
D-Gluconic acid	0.057969	4.3441	1.3591	0.18168	0.63588
[PC (22:6)] 1-(4Z,7Z,10Z,13Z,16Z,19Z-docosahexaenoyl)-sn-glycero-3-phosphocholine	0.071967	4.6102	1.3404	0.18764	0.65157
[FA hydroxy(10:0)] N-(3S-hydroxydecanoyl)-L-serine	-0.099908	3.5605	-1.3323	0.19025	0.65437
3-(Pyrazol-1-yl)-L-alanine	0.3351	3.8233	1.321	0.19395	0.65437
PE(18:3(6Z,9Z,12Z)/P-18:1(11Z))	0.076574	4.8376	1.3209	0.19399	0.65437
[FA (8:0)] octanoic acid	0.058028	5.1814	1.3144	0.19615	0.65437
Decanoic acid	-0.081319	5.3795	-1.3083	0.1982	0.65437
Quinate	-0.29161	4.067	-1.3078	0.19837	0.65437
Docosahexaenoicacid	-0.096409	4.9232	-1.3032	0.19992	0.65437
Dimethamine	0.21069	3.9531	1.2992	0.20128	0.65437
ethylpyruvate	-0.043314	5.2497	-1.2976	0.2018	0.65437
LysoPE(0:0/22:6(4Z,7Z,10Z,13Z,16Z,19Z))	0.063364	4.4729	1.2718	0.21074	0.67166
D-Galactosamine	0.072174	3.9258	1.2705	0.21121	0.67166
Endomorphin-1	-0.275	3.859	-1.2652	0.21308	0.67166
[FA (10:1)] 4-decenoic acid	-0.086852	4.6456	-1.2606	0.21473	0.67166
5,6-Dihydrothymine	0.080793	5.4734	1.2524	0.21764	0.67166
[PC (16:0/22:4)] 1-hexadecanoyl-2-(7Z,10Z,13Z,16Z-docosatetraenoyl)-sn-glycero-3-phosphocholine	0.064563	4.3842	1.2522	0.21774	0.67166
cis-5-Tetradecenoylcarnitine	-0.11759	4.3733	-1.2503	0.2184	0.67166
[PC (16:0/18:1)] 1-hexadecanoyl-2-(11Z-octadecenoyl)-sn-glycero-3-phosphocholine	-0.09897	6.3858	-1.2422	0.22137	0.67166
Monocerin	-0.034501	4.4584	-1.2418	0.2215	0.67166
[PC (18:2)] 1-(9Z,12Z-octadecadienoyl)-sn-glycero-3-phosphocholine	0.077563	6.0711	1.2367	0.22337	0.67166
4-Trimethylammoniobutanoate	0.047149	5.1151	1.2353	0.22389	0.67166
HEPES	0.37642	3.5528	1.2179	0.23035	0.68284
Xanthine	-0.10709	3.7813	-1.217	0.23071	0.68284
L-Hypoglycin	0.12197	4.7909	1.2112	0.23288	0.68468
Carpacin	0.023954	4.6985	1.1994	0.23739	0.69097
[PC (16:1)] 1-(1Z-hexadecenyl)-sn-glycero-3-phosphocholine	0.051381	4.463	1.1933	0.23975	0.69097
2-Furoate	0.047077	4.0451	1.1832	0.24369	0.69097
1-Methylhypoxanthine	0.049922	4.1819	1.1802	0.24485	0.69097
9-Decenoylcarnitine	-0.10614	5.1879	-1.1782	0.24563	0.69097
[PE (16:0)] 1-hexadecanoyl-sn-glycero-3-phosphoethanolamine	0.055711	4.4762	1.1758	0.2466	0.69097
SM(d18:1/24:1(15Z))...296	0.059873	4.8685	1.1696	0.24905	0.69097
N-(3-acetamidopropyl)-4-aminobutanal	-0.20292	3.3658	-1.1659	0.25054	0.69097
LysoPC(16:1(9Z))	0.088503	4.3886	1.1597	0.25302	0.69097
bacteriochlorophyll a	0.047956	4.849	1.1529	0.25574	0.69097
Gentisein	0.02754	4.3131	1.1493	0.25721	0.69097
Glu-Thr	0.049723	4.8911	1.1489	0.25738	0.69097
[ST Trihydroxy,methy] 3alpha,7alpha,12alpha-Trihydroxy-24-methyl-5beta-cholest-23-en-26-oic acid	0.062163	4.4247	1.1426	0.25996	0.69097
[PC (14:0/20:4)] 1-tetradecanoyl-2-(5Z,8Z,11Z,14Z-eicosatetraenoyl)-sn-glycero-3-phosphocholine	-0.089818	4.4679	-1.1404	0.26088	0.69097
SM(d18:1/20:0)	-0.049977	4.7594	-1.1391	0.26139	0.69097
N1-Methyl-2-pyridone-5-carboxamide	0.10837	5.5994	1.1362	0.26261	0.69097
LysoPC(18:0)	0.053309	5.0442	1.133	0.26392	0.69097
ancymidol	-0.1768	3.8998	-1.1299	0.26522	0.69097
D-Glucuronate	0.063995	3.2888	1.1258	0.26692	0.69097
2-Hydroxyethanesulfonate	0.049601	3.7787	1.1235	0.26789	0.69097
4-(2-Phenylethyl)phenol	0.033803	4.5039	1.1205	0.26915	0.69097
[ST] (5Z,7E)-9,10-seco-5,7,10(19)-cholestatriene	-0.033369	4.6007	-1.1197	0.26949	0.69097
L-Proline	0.061422	6.8849	1.0915	0.28157	0.71776
SM(d16:1/24:1(15Z))	0.040952	4.2466	1.0871	0.28348	0.71848
1-Methyluric acid	-0.15583	3.3809	-1.0799	0.28662	0.72099
[PC (16:1)] 1-(9Z-hexadecenoyl)-sn-glycero-3-phosphocholine	0.053832	5.0455	1.0774	0.28774	0.72099
Ecgonine	0.080446	4.5436	1.0707	0.2907	0.72218
2-Oxoglutaramate...72	0.044485	3.4964	1.0626	0.29429	0.72218
7-Aminomethyl-7-carbaguanine	0.045167	3.5073	1.0599	0.2955	0.72218
Phthalate	-0.065843	3.7197	-1.057	0.2968	0.72218
[PE (18:1)] 1-(9Z-octadecenoyl)-sn-glycero-3-phosphoethanolamine	0.068389	4.5192	1.0547	0.29785	0.72218
[SP (24:0)] N-(15Z-tetracosenoyl)-sphing-4-enine	-0.12739	4.504	-1.0543	0.29804	0.72218
Citrate	0.053851	5.1378	1.0376	0.30565	0.73657
Amphenone B	0.17131	3.8296	1.0291	0.30959	0.73846
di-n-Undecylamine	0.215	3.4324	1.0287	0.30978	0.73846
6-Amino-2-oxohexanoate	-0.075121	3.9149	-1.0213	0.31324	0.74035
Nicotine	0.20118	2.8863	1.0168	0.31531	0.74035
(R)-Acetoin	0.022553	5.2923	1.0162	0.31561	0.74035
Leu-Ala	0.058121	4.1592	1.0101	0.3185	0.743
IMP	-0.041097	5.0549	-1.0067	0.32011	0.743
Glycylproline	0.089173	4.7967	0.99982	0.32337	0.74374
Eugenol methyl ether	-0.049366	4.7802	-0.99672	0.32486	0.74374
[PC (18:1/18:2)] 1-(9Z-octadecenoyl)-2-(9Z,12Z-octadecadienoyl)-sn-glycero-3-phosphocholine	0.05471	4.5475	0.9954	0.32549	0.74374
Chenodeoxycholicacidsulfate	0.17329	3.9106	0.97452	0.33562	0.76293
L-Glutamate 5-semialdehyde...305	0.052858	3.9357	0.96987	0.33791	0.76419
L-Ornithine	0.04429	4.4545	0.95795	0.34381	0.77358
Asp-Cys-Cys-Ser	0.10099	3.7385	0.95092	0.34732	0.77459
Pyrimidine nucleoside	0.058437	3.6958	0.94698	0.3493	0.77459
3beta-Hydroxy-4beta-methyl-5alpha-cholest-7-ene-4alpha-carboxylate	-0.18876	4.2742	-0.94652	0.34953	0.77459
Picolinamide	0.065317	5.1271	0.93826	0.35371	0.77752
2-Pyrrolidinone	0.02915	4.5355	0.93451	0.35562	0.77752
[PC (18:0/18:2)] 1-octadecanoyl-2-(9Z,12Z-octadecadienoyl)-sn-glycero-3-phosphocholine	0.057053	4.9527	0.93348	0.35614	0.77752
Val-Pro-His	0.022378	3.56	0.92915	0.35835	0.77849
SM(d18:0/18:1(9Z))	-0.04282	4.9789	-0.91764	0.36427	0.78197
Gly-His	0.015596	5.6048	0.91318	0.36659	0.78197
N,N-Dimethylglycine	0.024229	5.6668	0.91278	0.3668	0.78197
[PC (15:0)] 1-pentadecanoyl-sn-glycero-3-phosphocholine	0.031235	4.7336	0.90922	0.36865	0.78197
6alpha-Hydroxy-castasterone	-0.081997	4.4559	-0.90523	0.37073	0.78197
[PC (16:0/16:0)] 1-hexadecanoyl-2-hexadecanoyl-sn-glycero-3-phosphocholine	-0.04964	5.0851	-0.90371	0.37153	0.78197
PC(16:0/P-18:0)	0.04466	4.7332	0.90212	0.37236	0.78197
[PE (18:0/20:2)] 1-octadecanoyl-2-(11Z,14Z-eicosadienoyl)-sn-glycero-3-phosphoethanolamine	0.046759	5.1675	0.88887	0.37936	0.78807
XTP	-0.033467	4.8589	-0.88632	0.38071	0.78807
Isoquinoline	-0.080083	4.1945	-0.88142	0.38333	0.78807
Ala-Ser	-0.078398	3.7719	-0.88063	0.38375	0.78807
Indoxylsulfate	0.10111	5.6298	0.87977	0.38421	0.78807
Choline	0.038743	5.268	0.8732	0.38773	0.79163
Creatine	-0.035857	6.7154	-0.86845	0.3903	0.79319
N-Acetyl-L-histidine	0.039666	3.5043	0.86229	0.39364	0.79341
4-methoxy-3-indolylmethylisothiocyanate	0.050232	4.7921	0.86073	0.39449	0.79341
3-Buten-1-amine	-0.030089	5.7293	-0.85346	0.39846	0.79341
N-Acetyl-L-aspartate	0.037854	3.6091	0.85084	0.39989	0.79341
Tremetone	-0.022141	4.4696	-0.84891	0.40095	0.79341
[PC (14:0/18:2)] 1-tetradecanoyl-2-(9Z,12Z-octadecadienoyl)-sn-glycero-3-phosphocholine	-0.054589	4.9071	-0.84472	0.40326	0.79341
gamma-Amino-gamma-cyanobutanoate	0.057544	3.8018	0.84392	0.40371	0.79341
Sulfate	0.031	5.9431	0.84193	0.4048	0.79341
Benzyl acetate	-0.021885	4.6538	-0.82781	0.41266	0.80367
N3-(4-methoxyfumaroyl)-L-2,3-diaminopropanoate	0.042098	5.2753	0.82307	0.41532	0.80367
[PC (18:0/22:5)] 1-octadecanoyl-2-(4Z,7Z,10Z,13Z,16Z-docosapentaenoyl)-sn-glycero-3-phosphocholine	-0.048158	5.0412	-0.82042	0.41681	0.80367
Glycochenodeoxycholate 7-sulfate	0.098622	4.3867	0.81951	0.41733	0.80367
[PC (15:0/15:0)] 1,2-dipentadecanoyl-sn-glycero-3-phosphocholine	-0.078675	4.5268	-0.80787	0.42392	0.81016
trans,trans-1,4-Diphenyl-1,3-butadiene	-0.022986	4.8938	-0.80534	0.42536	0.81016
Uridine	-0.047968	4.533	-0.80385	0.42621	0.81016
L-Tryptophan	0.02412	5.1744	0.78665	0.4361	0.82167
Magnoshinin	0.013576	7.9946	0.7866	0.43612	0.82167
Nitrilotriacetic acid	-0.037186	3.7056	-0.78362	0.43785	0.82167
phenylarsine oxide	-0.061712	4.1373	-0.76115	0.451	0.84265
Urate	0.034968	6.1118	0.74934	0.45801	0.84265
L-Tyrosine	0.037198	5.642	0.74696	0.45943	0.84265
[PC (18:1/22:5)] 1-(11Z-octadecenoyl)-2-(7Z,10Z,13Z,16Z,19Z-docosapentaenoyl)-sn-glycero-3-phosphocholine	-0.068992	5.4559	-0.74573	0.46017	0.84265
4-Methylene-L-glutamate	0.094855	5.6155	0.74063	0.46322	0.84265
Leu-Lys-Gly	-0.030891	3.7673	-0.7403	0.46342	0.84265
Miraxanthin-I	0.021652	4.9069	0.73365	0.46742	0.84265
Guanidinoacetate	0.0302	4.8649	0.73264	0.46803	0.84265
[PC (18:1/20:3)] 1-(9Z-octadecenoyl)-2-(5Z,8Z,11Z-eicosatrienoyl)-sn-glycero-3-phosphocholine	-0.085125	6.0481	-0.73198	0.46842	0.84265
Theophylline	-0.12222	4.5609	-0.72749	0.47114	0.84265
pentane-1,3,4,5-tetracarboxylate	-0.075281	4.1212	-0.72499	0.47266	0.84265
5'-Oxoinosine	-0.090158	3.5795	-0.72148	0.47479	0.84265
L-Aspartate	0.033934	4.2353	0.72119	0.47496	0.84265
SM(d17:1/24:1(15Z))	-0.030542	4.6322	-0.71985	0.47578	0.84265
SM(d18:1/23:0)	-0.036832	4.5789	-0.71301	0.47995	0.84402
Adenosine	-0.071774	3.2954	-0.71113	0.4811	0.84402
PE(18:0/22:4(7Z,10Z,13Z,16Z))	0.036382	4.7833	0.70376	0.48564	0.84402
N-(6-Oxo-6H-dibenzo[b,d]pyran-3-yl)maleamic acid	0.03252	4.9004	0.70258	0.48636	0.84402
Phenylgalactoside	0.080512	3.8044	0.70028	0.48778	0.84402
Ile-Leu-Met-Pro	0.019573	3.598	0.69986	0.48804	0.84402
[ST (2:0)] 5beta-Cholestane-3alpha,7alpha-diol	-0.072907	4.0556	-0.68411	0.49783	0.85759
L-Carnitine	0.023947	7.1264	0.68086	0.49986	0.85774
[PC (16:0/18:1)] 1-hexadecanoyl-2-(9Z-octadecenoyl)-sn-glycero-3-phosphocholine	0.039245	4.8214	0.66722	0.50844	0.86907
Aminoacetone	-0.027931	4.6174	-0.66271	0.51129	0.86912
Quinoline	0.020583	4.0915	0.65897	0.51367	0.86912
Piperidine	-0.025858	5.5441	-0.65785	0.51438	0.86912
[PC (16:1/18:1)] 1-(9Z-hexadecenoyl)-2-(11Z-octadecenoyl)-sn-glycero-3-phosphocholine	0.039036	5.1532	0.64994	0.51942	0.8743
Lys-Ala-Tyr	-0.013049	4.0688	-0.64535	0.52236	0.8759
[FA oxo(5:2/5:0/6:0)] (1R,2R)-3-oxo-2-pentyl-cyclopentanehexanoic acid	-0.052361	4.7743	-0.62205	0.53742	0.89616
L-Phenylalanine	0.018947	5.7542	0.61325	0.54316	0.89616
HSO3-	0.025278	3.7239	0.61198	0.544	0.89616
3-Methylguanine	0.023768	4.5615	0.61161	0.54424	0.89616
Gamma-Glutamylglutamine	-0.027265	4.8559	-0.61105	0.54461	0.89616
SM(d18:0/24:1(15Z))	-0.032814	4.6746	-0.6045	0.54891	0.89988
D-Glucarate	0.031326	3.4549	0.59566	0.55474	0.90607
3-Methyloxindole	0.087314	3.6932	0.58854	0.55946	0.90816
L-Pipecolate	0.065191	5.5156	0.58018	0.56503	0.90816
L-Methionine S-oxide	0.031209	4.0607	0.57995	0.56518	0.90816
Oxalate	0.02483	3.9212	0.57987	0.56523	0.90816
(1/2,5,6)-2-(3-azibutylthio)-5,6-epoxy-3-cyclohexen-1-ol	0.095061	4.2372	0.57826	0.56631	0.90816
L-Ala-L-Glu	0.033481	3.8727	0.56879	0.57266	0.91267
Theobromine	-0.080564	3.8055	-0.56789	0.57327	0.91267
2-Oxoglutaramate...306	0.022514	3.8718	0.56324	0.5764	0.91402
L-Asparagine	0.020291	4.9342	0.5517	0.58421	0.91402
[FA trihydroxy(4:0)] 2,3,4-trihydroxy-butanoic acid	0.028863	4.5034	0.55139	0.58441	0.91402
[PI (18:0/18:0)] 1,2-di-(9Z-octadecenoyl)-sn-glycero-3-phospho-(1'-myo-inositol)(ammonium salt)	0.035049	4.7113	0.54848	0.58639	0.91402
N-(octanoyl)-L-homoserine	-0.032717	4.9551	-0.54693	0.58745	0.91402
[PC (14:0/18:1)] 1-tetradecanoyl-2-(11Z-octadecenoyl)-sn-glycero-3-phosphocholine	-0.044943	5.3762	-0.54545	0.58845	0.91402
[Fv Methox] 4'-Methoxychalcone	0.12118	3.2596	0.54299	0.59014	0.91402
(R)-2-Hydroxyglutarate	-0.023473	4.209	-0.54213	0.59072	0.91402
Bilirubin	0.064456	5.1292	0.53709	0.59416	0.91402
3-Oxopropanoate	-0.037557	5.5181	-0.53068	0.59856	0.91402
[GP (20:4)] 1-(5Z,8Z,11Z,14Z-eicosatetraenoyl)-sn-glycero-3-phosphate	0.023322	3.7099	0.52997	0.59905	0.91402
4-Hydroxybutanoic acid	-0.046095	5.8413	-0.52692	0.60114	0.91402
2-Aminoacrylate	-0.015449	3.9292	-0.5261	0.60171	0.91402
2-Naphthylamine	0.087057	3.8834	0.52354	0.60347	0.91402
Glutarylcarnitine	0.033152	4.0551	0.52103	0.6052	0.91402
L-4-Hydroxyglutamate semialdehyde	0.019015	3.9414	0.51213	0.61136	0.91415
L-Leucine	-0.019508	6.0833	-0.51192	0.61151	0.91415
Sinapyl alcohol	0.10512	3.9606	0.51191	0.61151	0.91415
5-Acetamidopentanoate	0.12582	4.6387	0.50491	0.61637	0.91831
Isorhamnetin	0.034699	4.7813	0.49704	0.62187	0.92338
L-Histidine	0.012585	5.9718	0.48944	0.62719	0.92344
Hippurate	0.05871	5.0601	0.48801	0.62819	0.92344
L-Allothreonine	0.024554	4.0508	0.48801	0.62819	0.92344
L-Tryptophanamide	0.047834	3.5125	0.48311	0.63163	0.92523
D-Glucose	0.010822	5.3017	0.48032	0.6336	0.92523
Acetone cyanohydrin	0.020581	4.5772	0.47429	0.63786	0.92684
Triethanolamine...308	0.052951	3.8715	0.4728	0.63891	0.92684
(S)-Malate	0.020792	4.6099	0.46751	0.64266	0.92922
L-Lysine 1,6-lactam	-0.03242	3.4544	-0.46375	0.64532	0.93002
Phenol sulfate	-0.065661	4.611	-0.45085	0.65452	0.93393
2-Anthramine	0.066825	3.7229	0.44946	0.65551	0.93393
[PE (18:0/20:4)] 1-octadecanoyl-2-(5Z,8Z,11Z,14Z-eicosatetraenoyl)-sn-glycero-3-phosphoethanolamine	0.028732	4.7805	0.44777	0.65672	0.93393
Delphinidin	0.040517	4.5743	0.44647	0.65765	0.93393
[FA hydroxy(18:1)] 9,10-dihydroxy-12Z-octadecenoic acid	-0.047847	4.1974	-0.44511	0.65862	0.93393
L-Threonine	-0.019784	5.3438	-0.43989	0.66237	0.93624
Propenoate	0.0097922	4.8741	0.43528	0.66569	0.93792
L-Alanine	0.015237	5.3675	0.42383	0.67395	0.93795
Glu-Asp	0.027777	3.9303	0.4154	0.68005	0.93795
Indole	0.012949	5.2819	0.41167	0.68277	0.93795
validamine	-0.024341	3.6091	-0.40979	0.68413	0.93795
SM(d18:1/22:1(13Z))	-0.016815	5.0219	-0.40754	0.68577	0.93795
Indoleacrylicacid...166	0.012527	5.9054	0.40645	0.68656	0.93795
3-Butynoate	-0.023615	4.2258	-0.4055	0.68726	0.93795
PC(14:0/P-18:0)	0.033017	4.4302	0.40451	0.68798	0.93795
[PC (18:0/22:4)] 1-octadecanoyl-2-(7Z,10Z,13Z,16Z-docosatetraenoyl)-sn-glycero-3-phosphocholine	-0.032832	4.6129	-0.39726	0.69328	0.93795
1-(5-Phosphoribosyl)imidazole-4-acetate	0.011651	4.0707	0.39513	0.69483	0.93795
1-Methyladenosine	0.011921	4.1604	0.39512	0.69484	0.93795
Skatole	0.011199	4.5143	0.39458	0.69523	0.93795
[FA oxo(6:0)] 2-oxo-hexanoic acid	-0.016846	5.6647	-0.39155	0.69746	0.93795
5-Hydroxy-L-tryptophan	0.013865	3.6227	0.38758	0.70037	0.93795
[FA (11:2)] 4,10-undecadiynal	0.010959	3.9158	0.38353	0.70335	0.93795
O-Propanoylcarnitine	0.019275	5.3134	0.38219	0.70433	0.93795
citraconate	0.013888	4.1181	0.37998	0.70596	0.93795
Diacetylmonoxime	0.021755	4.1479	0.37818	0.70729	0.93795
[PC (18:1/18:1)] 1-(9Z-octadecenoyl)-2-(9Z-octadecenoyl)-sn-glycero-3-phosphocholine	0.029065	6.4944	0.37733	0.70791	0.93795
D-Alanyl-D-alanine	-0.023489	4.0401	-0.37401	0.71036	0.93795
Succinate	-0.011981	4.7402	-0.37111	0.7125	0.93795
[PE (16:0/22:1)] 1-hexadecanoyl-2-(13Z-docosenoyl)-sn-glycero-3-phosphoethanolamine	-0.022797	4.612	-0.3674	0.71525	0.93795
Homoarginine	0.021643	4.238	0.36381	0.71791	0.93795
Isocitrate	-0.018685	4.3114	-0.36095	0.72003	0.93795
O-Acetylcarnitine	-0.021622	6.3441	-0.35965	0.72099	0.93795
SM(d18:1/22:0)	-0.018905	4.9466	-0.35962	0.72101	0.93795
N4-(Acetyl-beta-D-glucosaminyl)asparagine	-0.0098974	3.6848	-0.34659	0.7307	0.94318
Taurine	0.015942	5.303	0.34572	0.73136	0.94318
Glu-Ser	-0.026146	4.5109	-0.34424	0.73246	0.94318
L-Rhamnose	-0.022835	5.205	-0.34273	0.73358	0.94318
Trimethylamine N-oxide	0.042843	4.8254	0.33401	0.7401	0.9488
ADP	-0.028882	3.4818	-0.32753	0.74497	0.95226
ubiquinone-1	0.0084204	4.4608	0.31507	0.75434	0.95786
5-Hydroxyisourate	0.016578	3.6192	0.31411	0.75506	0.95786
Palmiticamide	0.017981	3.576	0.30754	0.76002	0.95786
PC(16:1(9Z)/22:2(13Z,16Z))	-0.025469	5.6558	-0.30706	0.76038	0.95786
N-Hydroxy-2-acetamidofluorene	-0.02591	4.0812	-0.3041	0.76262	0.95786
LysoPC(20:3(5Z,8Z,11Z))	0.016573	4.919	0.29961	0.76601	0.95786
[FA hydroxy(18:2)] 9S-hydroxy-10E,12Z-octadecadienoic acid	0.02958	5.2634	0.29885	0.76659	0.95786
Aspartyl-L-proline	-0.013413	3.8072	-0.2926	0.77133	0.95786
Glycine	0.0093546	4.2688	0.29207	0.77174	0.95786
Thalicarpine	-0.07214	2.9711	-0.2905	0.77293	0.95786
Glu-Gly	-0.053152	3.5497	-0.29009	0.77324	0.95786
N2-(D-1-Carboxyethyl)-L-arginine	0.024616	3.4594	0.28401	0.77786	0.96088
[PE (18:0/18:2)] 1-octadecanoyl-2-(9Z,12Z-octadecadienoyl)-sn-glycero-3-phosphoethanolamine	-0.014767	4.9659	-0.28035	0.78064	0.96102
Leu-Pro	0.020521	4.878	0.27814	0.78233	0.96102
2-Oxoglutarate	0.012334	4.4926	0.27307	0.7862	0.96309
Fagomine	0.019798	4.4465	0.26994	0.78859	0.96335
O-Butanoylcarnitine	-0.018321	4.997	-0.26123	0.79524	0.96879
3-(4-Hydroxyphenyl)lactate	0.011831	4.1164	0.25804	0.79769	0.9691
Castasterone	-0.024126	4.4179	-0.24978	0.80403	0.97089
L-Cystine	0.008804	5.2577	0.24623	0.80676	0.97089
[ST hydroxy(3:0)] (5Z,7E)-(1R,2R,3R)-2-(3-hydroxypropoxy)-9,10-seco-5,7,10(19)-cholestatriene-1,3,25-triol	-0.026608	4.1857	-0.24421	0.80831	0.97089
(Z)-4-Hydroxyphenylacetaldehyde-oxime	-0.032012	3.6256	-0.23538	0.81511	0.97089
[FA (12:3)] 5,8,11-dodecatriynoic acid	0.0073975	4.0939	0.23525	0.8152	0.97089
[PC (16:0/18:3)] 1-hexadecanoyl-2-(9Z,12Z,15Z-octadecatrienoyl)-sn-glycero-3-phosphocholine	-0.01274	5.4208	-0.23413	0.81607	0.97089
Bergaptol	-0.0047427	4.0233	-0.23365	0.81644	0.97089
L-Lysine	0.0083703	4.7629	0.23136	0.81821	0.97089
L-Methionine	-0.009325	5.4799	-0.22987	0.81936	0.97089
[PR] Methyl bixin/ (Bixin dimethyl ester)	0.010056	3.6849	0.22438	0.8236	0.97089
alpha-Methylstyrene	0.003487	6.8274	0.22287	0.82477	0.97089
3-Dehydrocarnitine	0.014974	4.283	0.22058	0.82654	0.97089
N-acetyl -D- glucosaminitol	0.0086269	4.2118	0.21504	0.83082	0.97089
2-Hydroxy-2,4-pentadienoate	0.0060471	4.9984	0.21502	0.83084	0.97089
[FA] O-Palmitoyl-R-carnitine	-0.0092042	4.4631	-0.20761	0.83658	0.97089
penem CGP31608	-0.0069544	3.6486	-0.19581	0.84574	0.97089
Lotaustralin	0.007922	3.8874	0.19396	0.84718	0.97089
3,4,5,3',4',5'-hexahydroxydiphenate	-0.0044574	4.6591	-0.18934	0.85078	0.97089
N-acetyl-(L)-arginine	0.01298	4.2474	0.18816	0.8517	0.97089
L-Arginine	-0.0076833	5.5062	-0.18616	0.85325	0.97089
SM(d18:1/24:1(15Z))...297	-0.010745	5.2166	-0.18376	0.85512	0.97089
[SP (16:0)] N-(hexadecanoyl)-sphing-4-enine-1-phosphocholine...417	-0.0066512	5.8858	-0.18008	0.858	0.97089
Elaidiccarnitine	-0.010234	4.5015	-0.17673	0.86061	0.97089
Pyrene	-0.0046232	4.6165	-0.17512	0.86187	0.97089
Dihydropinosylvin	-0.0033737	4.5183	-0.17082	0.86522	0.97089
3',5'-Cyclic IMP	-0.0031372	7.3769	-0.17061	0.86539	0.97089
SM(d18:1/14:0)	0.0064833	4.9569	0.16782	0.86756	0.97089
[PE (20:4)] 1-(5Z,8Z,11Z,14Z-eicosatetraenoyl)-sn-glycero-3-phosphoethanolamine	0.0092576	4.6007	0.16697	0.86823	0.97089
(S)-ATPA	-0.01236	4.3355	-0.16507	0.86971	0.97089
DL-2-Aminooctanoicacid	-0.0086752	5.2587	-0.16248	0.87174	0.97089
DG(15:0/18:4(6Z,9Z,12Z,15Z)/0:0)	0.017695	4.853	0.15955	0.87403	0.97089
4-Guanidinobutanoate	-0.018096	3.5976	-0.15652	0.87641	0.97089
mildronate	0.013253	4.6152	0.15287	0.87927	0.97089
S-Sulfo-L-cysteine	0.010546	3.4176	0.14821	0.88292	0.97089
L-Glutamine	0.004397	6.7024	0.14236	0.88751	0.97089
[FA (18:2)] 9S-hydroperoxy-10E,12Z-octadecadienoic acid	-0.010216	4.8124	-0.13962	0.88966	0.97089
3-Methyleneoxindole	0.004498	5.1244	0.13556	0.89284	0.97089
[FA (14:0/2:0)] Tetradecanedioic acid	0.010992	4.1556	0.13409	0.894	0.97089
D-Glycerate	-0.0048214	4.0139	-0.1325	0.89525	0.97089
Stachydrine	0.027488	6.164	0.1322	0.89548	0.97089
5-6-Dihydrouridine	0.00429	3.787	0.12542	0.90082	0.97089
SM(d18:0/22:1(13Z))	-0.0054925	4.6959	-0.12437	0.90164	0.97089
4-Nitroaniline	0.014476	4.2928	0.12095	0.90434	0.97089
L-Glutamate	0.0069722	5.2267	0.1194	0.90555	0.97089
[FA dioxo(8:0)] 4,7-dioxo-octanoic acid	-0.0057411	4.306	-0.11877	0.90605	0.97089
[ST hydrox] 3alpha,7alpha-Dihydroxy-5beta-cholan-24-oic Acid	0.012449	4.5514	0.11672	0.90766	0.97089
Acetaminophenglucuronide	-0.020463	2.8472	-0.11448	0.90942	0.97089
L-1-Pyrroline-3-hydroxy-5-carboxylate	0.0047662	4.9514	0.11167	0.91164	0.97089
N-gamma-Acetyldiaminobutyrate	-0.0078176	3.5809	-0.10888	0.91384	0.97089
L-Cysteinylglycinedisulfide	0.0038882	4.9267	0.10578	0.91628	0.97089
Dihydrobiopterin	0.024594	3.0984	0.10556	0.91646	0.97089
[FA hydroxy,oxo(7:0/2:0)] 4-hydroxy-2-oxo-Heptanedioic acid	0.0054536	3.8513	0.1051	0.91682	0.97089
Asn-Gly-His	0.0033423	5.3074	0.10444	0.91734	0.97089
cis-Aconitate	0.0058139	4.5155	0.10353	0.91805	0.97089
3,4-Methylenedioxymethamphetamine	-0.0029163	4.3957	-0.089365	0.92923	0.97929
Glu-Arg	0.0042122	3.7278	0.087838	0.93044	0.97929
Hypoxanthine	-0.0051042	5.4473	-0.071726	0.94318	0.98705
2-C-Methyl-D-erythritol 4-phosphate	0.0021318	5.796	0.069135	0.94522	0.98705
Val-Gly	-0.0037867	3.9134	-0.063563	0.94963	0.98705
N-acetyl-tryptophanamide	0.0025426	5.3723	0.063471	0.94971	0.98705
LPA(0:0/18:2(9Z,12Z))	0.0025425	3.5269	0.063471	0.94971	0.98705
SM(d18:1/18:1(9Z))	0.0022731	4.9033	0.061539	0.95123	0.98705
LysoPE(0:0/18:2(9Z,12Z))	0.0040209	4.8782	0.051214	0.95941	0.99319
5-Hydroxytryptophol	-0.0020425	3.9817	-0.038238	0.96969	0.99932
[GL methyl(15:0/8:0)] 1-(14-methyl-pentadecanoyl)-2-(8-[3]-ladderane-octanyl)-sn-glycerol	0.0019135	4.5072	0.035727	0.97168	0.99932
ITP	0.0017118	3.5069	0.032121	0.97453	0.99932
[PE (16:0/20:4)] 1-hexadecanoyl-2-(5Z,8Z,11Z,14Z-eicosatetraenoyl)-sn-glycero-3-phosphoethanolamine	0.0027984	4.4578	0.030264	0.97601	0.99932
[PC (14:0)] 1-tetradecanoyl-sn-glycero-3-phosphocholine	-0.0015695	4.8517	-0.026668	0.97886	0.99932
Choline phosphate	-0.0012746	3.9149	-0.02474	0.98038	0.99932
L-Serine	0.00071051	4.9054	0.019182	0.98479	0.99932
[PE (18:1/20:4)] 1-(1Z-octadecenyl)-2-(5Z,8Z,11Z,14Z-eicosatetraenoyl)-sn-glycero-3-phosphoethanolamine	-0.00070139	4.9173	-0.011951	0.99052	0.99932
[ST hydroxy(3:0)] (5Z,7E)-(1R,2R,3R)-2-(5-hydroxypentoxy)-9,10-seco-5,7,10(19)-cholestatriene-1,3,25-triol	-0.0012297	4.4601	-0.011167	0.99115	0.99932
[PC (16:0/18:2)] 1-hexadecanoyl-2-(9Z,12Z-octadecadienoyl)-sn-glycero-3-phosphocholine	-0.00048088	6.9505	-0.010879	0.99137	0.99932
Urocanate	-0.00068328	4.4746	-0.0083298	0.9934	0.99932
deacetylcolchicine	-0.0002201	3.6497	-0.0072397	0.99426	0.99932
Proclavaminic acid	-0.0002423	3.7271	-0.0065709	0.99479	0.99932
chavicol	3.6982e-05	6.1816	0.0024179	0.99808	0.99999
Zinnolide	2.1008e-07	5.2476	1.0799e-05	0.99999	0.99999

## Sheet: AvsC_post_treat_metabo
Feature	logFC	AveExpr	t	P.Value	adj.P.Val
Proclavaminic acid	0.27503	3.8998	8.6142	1.1166e-10	4.9131e-08
4-Nitrophenyl-3-ketovalidamine	0.23353	3.7912	5.9828	4.8691e-07	7.9626e-05
N-(3-acetamidopropyl)-4-aminobutanal	0.45763	3.7555	5.9493	5.4291e-07	7.9626e-05
N3-(4-methoxyfumaroyl)-L-2,3-diaminopropanoate	0.27393	5.4287	5.3824	3.4095e-06	0.00037504
10-Hydroxydecanoic acid	0.1873	4.3053	4.2176	0.00013595	0.011964
Nitrilotriacetic acid	-0.18252	3.637	-4.1434	0.00017063	0.012513
Ala-Ser	0.27925	3.9745	3.9514	0.00030525	0.019187
gamma-Glutamyl-gamma-aminobutyraldehyde	0.35289	3.7233	3.8418	0.00042367	0.023302
L-Citrulline	0.12235	5.435	3.4512	0.0013238	0.064718
Glu-Thr	0.12839	4.9423	3.4141	0.0014712	0.064733
[FA (16:2)] 9,12-hexadecadienoic acid	-0.16118	4.5255	-3.3587	0.0017209	0.068837
Aspartyl-L-proline	0.21834	3.9741	3.292	0.0020754	0.076099
[FA oxo,amino(6:0)] 3-oxo-5S-amino-hexanoic acid	0.58277	4.4389	3.1161	0.003372	0.11413
mildronate	0.096174	4.6307	3.0283	0.0042768	0.13441
[SP (18:0/14:0)] N-(octadecanoyl)-tetradecasphing-4-enine-1-phosphoethanolamine	0.096698	4.7277	2.9428	0.0053731	0.15761
N-hydroxy-N-acetylcadaverine	0.37491	5.0391	2.881	0.0063241	0.17391
Tributyl phosphate	0.44187	3.9307	2.8099	0.007612	0.19702
Met-Phe-Val	0.18116	4.7864	2.7419	0.0090675	0.20462
2-Pyrrolidinone	0.084434	4.543	2.7326	0.0092847	0.20462
L-Aspartate	0.1593	4.3477	2.732	0.0093011	0.20462
Ectoine	0.22837	3.9802	2.678	0.010666	0.20687
Ne,Ne dimethyllysine	0.11584	3.7	2.6723	0.01082	0.20687
[FA dimethyl(13:0)] 2,5-dimethyl-2E-tridecenoic acid	-0.094061	4.3353	-2.6614	0.011124	0.20687
Lys-Val-Val	0.21433	4.1972	2.6557	0.011284	0.20687
L-Homocitrulline	0.20531	3.8747	2.6032	0.012868	0.22629
Glycylproline	0.24724	4.8728	2.5877	0.013372	0.22629
Glu-Gly	0.28781	3.8077	2.5081	0.016264	0.26505
Hypoxanthine	0.15168	5.5262	2.3698	0.022672	0.3442
[FA (18:3)] 9Z,12Z,15Z-octadecatrienoic acid	-0.18705	5.2267	-2.3586	0.02328	0.3442
3,4,5,3',4',5'-hexahydroxydiphenate	-0.14422	4.6252	-2.3552	0.023468	0.3442
[FA (12:4)] 2E,4E,8Z,10E-dodecatetraenoic acid	-0.065237	4.0544	-2.3303	0.024883	0.35317
[FA oxo(14:0)] 3-oxo-tetradecanoic acid	-0.099747	4.6328	-2.2804	0.027949	0.38321
[PC (16:0/22:6)] 1-hexadecanoyl-2-(4Z,7Z,10Z,13Z,16Z,19Z-docosahexaenoyl)-sn-glycero-3-phosphocholine	0.12499	6.1237	2.2644	0.029	0.38321
[FA methyl(18:0)] 11R,12S-methylene-octadecanoic acid	-0.10412	4.4744	-2.2489	0.03005	0.38321
[FA (20:0)] 11Z-eicosenoic acid	-0.13224	4.7558	-2.231	0.031314	0.38321
PE(20:4(5Z,8Z,11Z,14Z)/P-18:1(11Z))	0.1105	4.9077	2.2188	0.032197	0.38321
L-Proline	0.10577	6.8943	2.2184	0.032224	0.38321
PC(14:0/P-18:0)	0.12678	4.4721	2.1756	0.035506	0.39491
[PC (16:0)] 1-hexadecanoyl-sn-glycero-3-phosphocholine	0.078899	6.5353	2.1692	0.036023	0.39491
cyclopropane phosphatidylglycerol (dihexadec-9,10-cyclo-anoyl, n-C16:0 cyclo)	0.22833	4.6481	2.1681	0.036113	0.39491
[FA (18:1)] 9Z-octadecenoic acid	-0.1498	6.9286	-2.1494	0.037663	0.39491
[PC (16:2)] 1-hexadecyl-sn-glycero-3-phosphocholine	0.085972	4.4618	2.1383	0.038608	0.39491
[FA oxo(5:2/5:0/4:0)] (1S,2S)-3-oxo-2-pentyl-cyclopentanebutanoic acid	-0.11235	4.4322	-2.1318	0.03917	0.39491
Betaine	0.096165	7.0014	2.1282	0.039491	0.39491
Hypaphorine	0.36104	4.9433	2.0955	0.042451	0.41508
4alpha-hydroxymethyl-4beta-methyl-5alpha-cholesta-8-en-3beta-ol	0.12284	3.6809	2.0589	0.046004	0.44003
XTP	-0.073134	4.8392	-2.0491	0.047003	0.44003
2-Hydroxy-3-(4-hydroxyphenyl)propenoate	0.14802	3.5845	2.0242	0.049611	0.45219
IMP	-0.093206	5.0319	-2.0122	0.050917	0.45219
[FA (8:0)] octanoic acid	0.080699	5.1748	2.008	0.051385	0.45219
[PR] Citronellyl acetate	-0.12591	4.7146	-1.9967	0.052644	0.45418
N(pi)-Methyl-L-histidine	0.24425	5.5104	1.9551	0.057529	0.47754
Methylimidazole acetaldehyde	0.15605	4.638	1.9433	0.058991	0.47754
(1-Ribosylimidazole)-4-acetate...115	0.15254	3.8129	1.9311	0.060524	0.47754
[PC (18:1/20:3)] 1-(9Z-octadecenoyl)-2-(5Z,8Z,11Z-eicosatrienoyl)-sn-glycero-3-phosphocholine	0.14097	6.1317	1.9308	0.060566	0.47754
Val-Val...351	0.1935	3.4102	1.9072	0.063637	0.47754
Linoleate	-0.18955	6.5452	-1.9035	0.064133	0.47754
Creatinine	0.055724	6.8772	1.8967	0.065051	0.47754
3-(Pyrazol-1-yl)-L-alanine	0.39989	3.895	1.8924	0.065645	0.47754
[PE (16:0)] 1-hexadecanoyl-sn-glycero-3-phosphoethanolamine	0.10382	4.5041	1.871	0.06862	0.47754
L-Methionine	0.073298	5.5087	1.8687	0.068944	0.47754
Taxa-4(20),11(12)-dien-5alpha-yl acetate	-0.14054	4.4887	-1.8666	0.06924	0.47754
PC(20:2(11Z,14Z)/P-18:1(11Z))	0.069356	5.0358	1.8611	0.070031	0.47754
omega-Cyclohexylundecanoic acid	-0.1384	4.8508	-1.861	0.070051	0.47754
4-Nitroaniline	-0.20414	4.2449	-1.8576	0.070545	0.47754
[ST] (5Z,7E)-9,10-seco-5,7,10(19)-cholestatriene	0.045852	4.6431	1.8416	0.072903	0.48602
Ile-Met-Val-Pro	0.051344	3.6894	1.8335	0.074128	0.48681
L-thiazolidine-4-carboxylate	0.14597	4.0635	1.8146	0.077036	0.49847
[PC (14:0/20:4)] 1-tetradecanoyl-2-(5Z,8Z,11Z,14Z-eicosatetraenoyl)-sn-glycero-3-phosphocholine	-0.1688	4.4548	-1.8023	0.07898	0.50364
Taxifolin	-0.059302	4.6871	-1.7734	0.083714	0.52206
Quinoline	0.053428	4.1035	1.7657	0.085025	0.52206
isopropyl 6-O-acetyl-&beta;-D-thiogalactopyranoside	0.51721	3.7709	1.759	0.086177	0.52206
(9Z)-Tetradecenoic acid	-0.16711	5.032	-1.7518	0.087424	0.52206
2,5-Dioxopentanoate	-0.1195	3.894	-1.7496	0.0878	0.52206
Diacetylmonoxime	0.072597	4.1645	1.7357	0.090269	0.52625
L-Tyrosine	0.088439	5.6489	1.7308	0.091134	0.52625
SM(d16:1/24:1(15Z))	0.07204	4.2729	1.7255	0.092094	0.52625
L-Ornithine	0.078309	4.4658	1.713	0.094393	0.53247
2-Oxoglutaramate...72	0.085069	3.5087	1.6811	0.10048	0.55579
o-nitrophenol &beta;-thiogalactoside	0.042322	5.0622	1.6686	0.10296	0.55579
[PC (18:0)] 1-octadecanoyl-sn-glycero-3-phosphocholine	0.070363	5.898	1.6665	0.10338	0.55579
(9Z)-Hexadecenoic acid	-0.18655	5.9587	-1.66	0.10469	0.55579
[FA hydroxy(18:0)] 9,10-dihydroxy-octadecanoic acid	-0.15728	4.697	-1.653	0.1061	0.55579
4-Imidazolone-5-propanoate	0.094283	4.461	1.6479	0.10715	0.55579
1-(5-Phosphoribosyl)imidazole-4-acetate	0.057921	4.0817	1.6425	0.10827	0.55579
N-Sulfo-D-glucosamine	0.070743	3.6183	1.6408	0.10863	0.55579
5-Methylthio-D-ribose	0.071148	3.967	1.6294	0.11102	0.5615
[PC (22:6)] 1-(4Z,7Z,10Z,13Z,16Z,19Z-docosahexaenoyl)-sn-glycero-3-phosphocholine	0.09132	4.6353	1.6089	0.11544	0.57534
Indoleacrylicacid...166	0.047719	5.9252	1.5954	0.11844	0.57534
[SP hydrox] 4-hydroxysphinganine	0.054964	6.0752	1.5939	0.11877	0.57534
LysoPC(17:0)	0.075646	4.6885	1.5912	0.11938	0.57534
Icosadienoic acid	-0.12784	4.6979	-1.5871	0.1203	0.57534
Indoleacrylicacid...167	0.24842	4.6928	1.5764	0.12274	0.57719
Sphinganine	0.050519	5.3245	1.574	0.12331	0.57719
[FA methoxy(16:1)] 2-methoxy-5Z-hexadecenoic acid	-0.13391	4.4772	-1.567	0.12494	0.57867
N-Methyl-2-pyrrolidinone	0.16866	4.6156	1.5602	0.12652	0.5799
L-Asparagine	0.052331	4.941	1.5458	0.12998	0.58199
ADP	-0.26264	3.3493	-1.5415	0.131	0.58199
1-Oleoylglycerophosphocholine	0.077561	5.7876	1.538	0.13188	0.58199
L-Glutamate 5-semialdehyde...65	0.08222	5.4046	1.5363	0.13227	0.58199
[PC (18:1/22:5)] 1-(11Z-octadecenoyl)-2-(7Z,10Z,13Z,16Z,19Z-docosapentaenoyl)-sn-glycero-3-phosphocholine	0.094458	5.5126	1.5277	0.1344	0.58552
Skatole	0.041311	4.5359	1.5082	0.13931	0.60092
Hexadecasphinganine	0.036603	6.2376	1.4891	0.14425	0.6162
PC(18:2(9Z,12Z)/18:1(9Z))	0.12808	6.3155	1.4595	0.15219	0.64387
8-Amino-7-oxononanoate	0.15922	4.2375	1.4392	0.15781	0.65371
(R)-2-Hydroxyglutarate	-0.072471	4.2094	-1.4366	0.15854	0.65371
N,N-Dimethylglycine	0.0357	5.6682	1.4327	0.15965	0.65371
L-Phenylalanine	0.051376	5.7676	1.4259	0.16161	0.65371
SM(d18:0/18:1(9Z))	0.05304	5.0289	1.4193	0.16349	0.65371
[PR] Methyl bixin/ (Bixin dimethyl ester)	0.061377	3.7241	1.4152	0.16468	0.65371
6alpha-Hydroxy-castasterone	-0.13745	4.4166	-1.4144	0.16491	0.65371
L-Octanoylcarnitine	-0.19343	5.2615	-1.4008	0.16894	0.65617
D-Gluconic acid	0.076327	4.3644	1.3988	0.16952	0.65617
(R)-4'-Deoxyindenestrol	-0.047685	4.5667	-1.3972	0.17001	0.65617
[FA oxo(5:2/5:0/6:0)] (1R,2R)-3-oxo-2-pentyl-cyclopentanehexanoic acid	-0.099666	4.7366	-1.3889	0.17248	0.65992
[FA (6:0)] O-hexanoyl-R-carnitine	-0.075687	4.9145	-1.3754	0.17661	0.66735
N1-Methyl-2-pyridone-5-carboxamide	0.12457	5.5944	1.3623	0.18068	0.66735
[ST hydrox] N-(3alpha-hydroxy-5beta-cholan-24-oyl)-glycine 3-sulfate	0.20395	4.6808	1.3617	0.18086	0.66735
N-Acetyl-L-histidine	0.069273	3.5374	1.3536	0.18342	0.66735
Propyl cinnamate	-0.023929	4.9144	-1.3532	0.18352	0.66735
O-Propanoylcarnitine	0.074933	5.3348	1.3532	0.18352	0.66735
D-Glucose	0.035575	5.3071	1.3455	0.186	0.67081
[SP (14:0)] N-(tetradecanoyl)-sphinganine	0.051022	4.7848	1.3354	0.18925	0.67198
Leu-Lys-Gly	-0.054385	3.7422	-1.3264	0.19218	0.67198
PE(18:3(6Z,9Z,12Z)/P-18:1(11Z))	0.070114	4.845	1.326	0.19231	0.67198
3-Methyleneoxindole	0.040998	5.1458	1.3256	0.19243	0.67198
[PC (16:0/22:4)] 1-hexadecanoyl-2-(7Z,10Z,13Z,16Z-docosatetraenoyl)-sn-glycero-3-phosphocholine	0.066361	4.3759	1.316	0.19563	0.67489
LysoPE(0:0/22:6(4Z,7Z,10Z,13Z,16Z,19Z))	0.067944	4.4939	1.3121	0.1969	0.67489
[FA hydroxy(18:1)] 9,10-dihydroxy-12Z-octadecenoic acid	-0.15196	4.084	-1.3065	0.19878	0.67489
LysoPC(18:1(9Z))	0.142	4.4581	1.3047	0.1994	0.67489
L-Tryptophan	0.038847	5.1865	1.2969	0.20203	0.67857
N-gamma-Acetyldiaminobutyrate	0.10283	3.687	1.2806	0.20767	0.68869
trans-2-Dodecenoylcarnitine	-0.090496	4.6016	-1.2791	0.20817	0.68869
3',5'-Cyclic IMP	-0.024718	7.3671	-1.265	0.21316	0.69059
3, 5-Tetradecadiencarnitine	-0.2121	4.1465	-1.2644	0.21335	0.69059
2-Furoate	0.035196	4.0367	1.2569	0.21603	0.69059
[PC (16:1)] 1-(9Z-hexadecenoyl)-sn-glycero-3-phosphocholine	0.070071	5.0555	1.2535	0.21725	0.69059
L-Allothreonine	0.055494	4.0554	1.2505	0.21834	0.69059
Phenylgalactoside	0.14872	3.8336	1.2493	0.21876	0.69059
O-Acetylcarnitine	0.060187	6.3823	1.2453	0.22022	0.69059
1-Palmitoylglycerophosphocholine	0.10342	5.6795	1.2405	0.22195	0.69059
[PC methyl(15:2)] 1-pentadecyl-2-methyl-sn-glycero-3-phosphocholine	0.098418	3.8732	1.238	0.22287	0.69059
(S)-AMPA	-0.051733	4.0886	-1.226	0.2273	0.69155
D-Alanyl-D-alanine	0.071723	4.066	1.2248	0.22776	0.69155
N6-Acetyl-L-lysine	0.051075	4.1191	1.2203	0.22944	0.69155
[GP (20:4)] 1-(5Z,8Z,11Z,14Z-eicosatetraenoyl)-sn-glycero-3-phosphate	0.065008	3.7335	1.2202	0.22947	0.69155
Glu-Arg	0.05263	3.7546	1.216	0.23106	0.69159
Sulfoacetate	0.13398	3.44	1.2094	0.23354	0.69431
PC(18:1(11Z)/P-18:1(11Z))	0.057701	4.9892	1.2012	0.23668	0.69891
penem CGP31608	0.048429	3.6664	1.1863	0.24246	0.70221
Quinate	-0.28077	4.0112	-1.186	0.24256	0.70221
[FA (22:4)] 7Z,10Z,13Z,16Z-docosatetraenoic acid	-0.13519	4.2805	-1.182	0.24413	0.70221
[FA (10:0)] O-decanoyl-R-carnitine	-0.12863	5.0645	-1.1819	0.24418	0.70221
[PE (20:4)] 1-(5Z,8Z,11Z,14Z-eicosatetraenoyl)-sn-glycero-3-phosphoethanolamine	0.059876	4.626	1.1742	0.24722	0.7033
Benzyl acetate	-0.028774	4.6443	-1.1666	0.25021	0.7033
N2-(D-1-Carboxyethyl)-L-arginine	0.098929	3.5153	1.1663	0.25034	0.7033
[PC (18:2)] 1-(9Z,12Z-octadecadienoyl)-sn-glycero-3-phosphocholine	0.060654	6.0719	1.1623	0.25195	0.7033
Docosahexaenoicacid	-0.068552	4.9431	-1.1526	0.25586	0.7033
[FA (20:4)] 5Z,8Z,11Z,14Z-eicosatetraenoic acid	-0.088099	5.1112	-1.1522	0.25602	0.7033
cis-Aconitate	0.053096	4.5314	1.1509	0.25657	0.7033
2-Hydroxy-2,4-pentadienoate	0.034022	5.0034	1.1484	0.25756	0.7033
Lappaconitine	0.025155	5.1587	1.1451	0.25894	0.7033
Methylimidazoleacetic acid	0.13446	4.3065	1.1351	0.26303	0.71003
Ecgonine	0.085073	4.5482	1.1268	0.26648	0.71247
[SP (16:0)] N-(hexadecanoyl)-sphing-4-enine-1-phosphocholine...416	0.070542	4.7339	1.1219	0.26855	0.71247
Val-Val...184	0.20153	3.4242	1.1192	0.26969	0.71247
LysoPC(16:1(9Z))	0.091277	4.3862	1.1151	0.2714	0.71247
sn-glycero-3-Phosphocholine	0.054731	5.4263	1.1136	0.27204	0.71247
3-Buten-1-amine	0.035587	5.7545	1.0966	0.27934	0.72123
3-Butynoate	0.058279	4.2544	1.0885	0.28286	0.72123
[ST (2:0)] 5beta-Cholestane-3alpha,7alpha-diol	-0.094168	4.0212	-1.0874	0.28334	0.72123
Phthalate	-0.1044	3.7647	-1.087	0.2835	0.72123
Neoglucobrassicin	-0.037979	4.0737	-1.0862	0.28386	0.72123
4-Trimethylammoniobutanoate	0.042994	5.1138	1.0823	0.28556	0.72123
5,6-Dihydrothymine	0.066108	5.475	1.0793	0.28685	0.72123
Pyrimidine nucleoside	0.061818	3.7052	1.0638	0.29377	0.73303
3-(4-Hydroxyphenyl)lactate	0.050874	4.1266	1.0547	0.29783	0.73303
(1-Ribosylimidazole)-4-acetate...116	0.031547	3.4893	1.0544	0.298	0.73303
Adenosine	-0.17017	3.3271	-1.0539	0.29821	0.73303
[PC (16:1)] 1-(1Z-hexadecenyl)-sn-glycero-3-phosphocholine	0.044217	4.4817	1.0476	0.30105	0.73591
[PC (15:0)] 1-pentadecanoyl-sn-glycero-3-phosphocholine	0.042479	4.7385	1.0432	0.30306	0.73672
SM(d18:0/22:1(13Z))	0.047226	4.7243	1.0348	0.30693	0.73929
PE(18:0/22:4(7Z,10Z,13Z,16Z))	0.050907	4.7908	1.0334	0.30758	0.73929
Chenodeoxycholicacidsulfate	0.14207	3.9252	1.0256	0.3112	0.73929
5-Hydroxytryptophol	-0.051285	3.9669	-1.0254	0.3113	0.73929
Indole	0.031839	5.2988	1.0215	0.31311	0.73929
Triethanolamine...77	0.17022	3.6268	1.0192	0.3142	0.73929
[FA hydroxy(10:0)] N-(3S-hydroxydecanoyl)-L-serine	-0.073805	3.5678	-1.0133	0.31698	0.74187
Bergaptol	-0.023253	4.0171	-1.0033	0.32171	0.74594
NG,NG-Dimethyl-L-arginine	0.033907	4.5411	0.9909	0.32765	0.74594
Amphenone B	0.13513	3.8928	0.98381	0.33108	0.74594
1-Methylhypoxanthine	0.041616	4.1759	0.98272	0.33161	0.74594
1-Methyluric acid	-0.16168	3.3471	-0.98104	0.33243	0.74594
PC(16:0/P-18:0)	0.050734	4.7403	0.97561	0.33508	0.74594
sn-glycero-3-Phosphoethanolamine	0.082822	3.2054	0.97531	0.33522	0.74594
[PC (16:0/18:1)] 1-hexadecanoyl-2-(9Z-octadecenoyl)-sn-glycero-3-phosphocholine	0.055153	4.8255	0.97482	0.33547	0.74594
Castasterone	-0.089801	4.362	-0.97203	0.33684	0.74594
Triethanolamine...308	0.10771	3.9393	0.95032	0.34762	0.74594
SM(d18:1/18:1(9Z))	0.039725	4.933	0.9416	0.35201	0.74594
SM(d18:1/23:0)	0.034794	4.6074	0.93973	0.35295	0.74594
Theophylline	-0.16051	4.4738	-0.93789	0.35389	0.74594
Urate	0.037709	6.113	0.93692	0.35438	0.74594
L-Kynurenine	0.048145	4.4036	0.93662	0.35454	0.74594
[PE (18:0/20:4)] 1-octadecanoyl-2-(5Z,8Z,11Z,14Z-eicosatetraenoyl)-sn-glycero-3-phosphoethanolamine	0.053727	4.8131	0.93188	0.35695	0.74594
5-guanidino-3-methyl-2-oxo-pentanoate	0.094104	4.0277	0.93175	0.35701	0.74594
Picolinamide	0.060403	5.1286	0.93144	0.35717	0.74594
L-Alanine	0.036398	5.3887	0.92839	0.35873	0.74594
N5-Ethyl-L-glutamine	0.1134	4.5165	0.92832	0.35877	0.74594
cis-5-Tetradecenoylcarnitine	-0.11346	4.3699	-0.92624	0.35983	0.74594
4-methoxy-3-indolylmethylisothiocyanate	0.048247	4.7639	0.91618	0.36502	0.74594
SM(d18:0/24:1(15Z))	0.048789	4.715	0.91581	0.36521	0.74594
Pseudouridine	0.033065	4.0544	0.91468	0.3658	0.74594
[FA methyl,hydroxy,oxo(5:2/4:0)] methyl 4-[2-(2-formyl-vinyl)-3-hydroxy-5-oxo-cyclopentyl]-butanoate	-0.13874	4.1598	-0.90962	0.36843	0.74594
Tremetone	-0.024836	4.4654	-0.90166	0.3726	0.74594
Theobromine	-0.12188	3.7492	-0.90133	0.37277	0.74594
Glycochenodeoxycholate 7-sulfate	0.097971	4.354	0.90111	0.37289	0.74594
D-Glucuronate	0.057728	3.2864	0.89873	0.37414	0.74594
Isocitrate	-0.050249	4.2857	-0.89674	0.37518	0.74594
sn-Glycerol 3-phosphate	0.042886	3.2264	0.89612	0.37551	0.74594
2-Aminoacrylate	-0.027516	3.9314	-0.89064	0.37841	0.74594
SM(d18:1/14:0)	0.030434	4.9651	0.88844	0.37958	0.74594
bacteriochlorophyll a	0.040619	4.8502	0.88614	0.3808	0.74594
L-Rhamnose	-0.058764	5.1859	-0.88123	0.38342	0.74594
SM(d18:1/24:1(15Z))...297	0.035515	5.2435	0.88059	0.38376	0.74594
trans,trans-1,4-Diphenyl-1,3-butadiene	0.02102	4.9215	0.88058	0.38377	0.74594
Propenoate	0.023249	4.876	0.87742	0.38546	0.74594
Bilirubin	0.12368	5.0937	0.87568	0.38639	0.74594
(R)-Acetoin	0.019083	5.2892	0.86842	0.39031	0.74594
PC(16:1(9Z)/22:2(13Z,16Z))	0.065352	5.702	0.86651	0.39134	0.74594
N-(octanoyl)-L-homoserine	0.055783	4.9879	0.86515	0.39208	0.74594
Asp-Cys-Cys-Ser	0.098911	3.7587	0.86414	0.39263	0.74594
Dihydrobiopterin	0.23654	3.2813	0.86288	0.39331	0.74594
L-Leucine	0.033241	6.1018	0.85132	0.39962	0.75465
L-Hypoglycin	0.076073	4.7467	0.84195	0.40479	0.758
Sucrose	-0.1125	3.3617	-0.83914	0.40634	0.758
SM(d18:1/24:1(15Z))...296	0.041317	4.8637	0.83556	0.40833	0.758
3-Dehydrocarnitine	0.055205	4.275	0.83121	0.41076	0.758
[PE (18:1/20:4)] 1-(1Z-octadecenyl)-2-(5Z,8Z,11Z,14Z-eicosatetraenoyl)-sn-glycero-3-phosphoethanolamine	0.040338	4.9593	0.83013	0.41136	0.758
2-Hydroxyethanesulfonate	0.035417	3.7739	0.82946	0.41173	0.758
[ST Trihydroxy,methy] 3alpha,7alpha,12alpha-Trihydroxy-24-methyl-5beta-cholest-23-en-26-oic acid	0.033258	4.4006	0.8211	0.41642	0.76251
5-Hydroxy-L-tryptophan	0.037827	3.6382	0.81892	0.41765	0.76251
L-Lysine	0.033943	4.7727	0.81479	0.41998	0.76252
D-Galactosamine	0.038032	3.9081	0.81279	0.42112	0.76252
1,2-dioctanoyl-1-amino-2,3-propanediol	-0.099061	4.2782	-0.80826	0.42369	0.76403
3-Oxopropanoate	-0.053057	5.5321	-0.80343	0.42644	0.7644
N4-(Acetyl-beta-D-glucosaminyl)asparagine	0.021844	3.6894	0.80126	0.42768	0.7644
Dihydropinosylvin	-0.017587	4.508	-0.79877	0.42911	0.7644
L-Glutamate	0.049469	5.2634	0.79554	0.43096	0.76461
2-C-Methyl-D-erythritol 4-phosphate	0.024665	5.8022	0.78644	0.43621	0.77082
Leu-Pro	0.042602	4.9386	0.77514	0.44278	0.77702
L-Methionine S-oxide	0.049681	4.064	0.77433	0.44326	0.77702
L-Ala-L-Glu	0.045774	3.8867	0.76351	0.44961	0.78503
[FA (20:0)] N-eicosanoyl-ethanolamine	0.023689	4.7769	0.75363	0.45545	0.79185
2-Oxoglutarate	0.031719	4.502	0.74713	0.45933	0.79185
Deoxygomisin A	-0.02532	4.5122	-0.7453	0.46041	0.79185
[FA (10:1)] 4-decenoic acid	-0.053631	4.6524	-0.74299	0.4618	0.79185
Succinate	-0.027282	4.7682	-0.74144	0.46273	0.79185
Isorhamnetin	0.039506	4.8087	0.73743	0.46513	0.79185
L-Cystine	0.028352	5.2641	0.73058	0.46926	0.79185
Indoxylsulfate	0.084246	5.5852	0.7291	0.47016	0.79185
L-Histidine	0.020007	5.9766	0.72767	0.47102	0.79185
[PC (16:0/18:1)] 1-hexadecanoyl-2-(11Z-octadecenoyl)-sn-glycero-3-phosphocholine	-0.050705	6.4173	-0.72651	0.47172	0.79185
HEPES	0.27146	3.508	0.72324	0.47371	0.79185
[ST hydrox] 3alpha,7alpha-Dihydroxy-5beta-cholan-24-oic Acid	0.063883	4.5639	0.72094	0.47511	0.79185
4-Guanidinobutanoate	-0.11644	3.6378	-0.71248	0.48027	0.79496
alpha-Methylstyrene	-0.011432	6.8221	-0.71197	0.48059	0.79496
Gentisein	0.017801	4.3201	0.70735	0.48342	0.79622
Asn-Gly-His	0.018995	5.3048	0.70483	0.48497	0.79622
SM(d18:1/22:0)	0.024943	4.9722	0.70184	0.48682	0.79628
Gly-His	0.011918	5.6046	0.68759	0.49565	0.80658
DL-2-Aminooctanoicacid	0.035607	5.2748	0.68578	0.49678	0.80658
Xanthine	0.043674	3.8546	0.67943	0.50075	0.81004
Urocanate	-0.058037	4.4861	-0.67166	0.50563	0.81494
1-Hexadecanoyl-2-(9Z-octadecenoyl)-sn-glycero-3-phosphonocholine	0.030739	5.1011	0.65541	0.51593	0.82744
[SP (16:0)] N-(hexadecanoyl)-sphing-4-enine-1-phosphocholine...417	0.022969	5.8971	0.65315	0.51737	0.82744
Choline	0.028153	5.2773	0.64407	0.52318	0.82744
Piperidine	0.026126	5.5579	0.64385	0.52332	0.82744
tetrahydrogeranylgeranyl-bacteriopheophytin	-0.029944	5.2543	-0.64326	0.5237	0.82744
Ile-Leu-Met-Pro	0.020008	3.5986	0.64175	0.52467	0.82744
[PC (18:1/18:1)] 1-(9Z-octadecenoyl)-2-(9Z-octadecenoyl)-sn-glycero-3-phosphocholine	0.051349	6.4604	0.63876	0.52659	0.8275
[ST hydroxy(3:0)] (5Z,7E)-(1R,2R,3R)-2-(3-hydroxypropoxy)-9,10-seco-5,7,10(19)-cholestatriene-1,3,25-triol	-0.072557	4.1164	-0.63083	0.53171	0.82767
Nicotine	-0.12254	2.749	-0.63043	0.53197	0.82767
2-Heptyl-4-hydroxyquinoline-N-oxide	0.03002	4.5297	0.62576	0.535	0.82767
(S)-Malate	0.028876	4.6325	0.62417	0.53603	0.82767
Elaidiccarnitine	0.032593	4.5293	0.62406	0.53611	0.82767
[PC (18:0/18:2)] 1-octadecanoyl-2-(9Z,12Z-octadecadienoyl)-sn-glycero-3-phosphocholine	0.034376	4.8979	0.61013	0.5452	0.83753
[PC (18:0/22:5)] 1-octadecanoyl-2-(4Z,7Z,10Z,13Z,16Z-docosapentaenoyl)-sn-glycero-3-phosphocholine	0.032246	5.0805	0.60782	0.54672	0.83753
N-Hydroxy-2-acetamidofluorene	-0.051477	4.0781	-0.60556	0.5482	0.83753
5-6-Dihydrouridine	0.023723	3.7928	0.60231	0.55034	0.83789
[FA hydroxy(18:2)] 9S-hydroxy-10E,12Z-octadecadienoic acid	-0.047213	5.1935	-0.59084	0.55792	0.84651
[FA oxo(6:0)] 2-oxo-hexanoic acid	0.026086	5.6892	0.58495	0.56184	0.84952
Hippurate	0.095317	5.0613	0.58093	0.56452	0.85013
[FA (14:0/2:0)] Tetradecanedioic acid	-0.041993	4.123	-0.57855	0.56611	0.85013
L-Carnitine	0.020455	7.1242	0.56653	0.57418	0.85701
9-Decenoylcarnitine	-0.05596	5.2008	-0.56592	0.57459	0.85701
[FA (18:2)] 9S-hydroperoxy-10E,12Z-octadecadienoic acid	-0.039725	4.79	-0.56006	0.57854	0.85859
Ala-Lys-Ser-Arg	0.086122	3.567	0.55857	0.57954	0.85859
[FA hydroxy(12:0)] 3S-hydroxydodecanoyl-CoA	0.019264	5.2255	0.55349	0.58299	0.85875
2-Octenoylcarnitine	-0.048428	5.1137	-0.55038	0.5851	0.85875
[SP dimethyl,amino(18:0/2:0)] 2S-dimethylaminooctadecane-1,3R-diol	0.018442	4.9637	0.54978	0.58551	0.85875
7-Aminomethyl-7-carbaguanine	-0.023846	3.4991	-0.54462	0.58902	0.85919
L-Threonine	0.022992	5.354	0.54359	0.58972	0.85919
ITP	-0.024078	3.4988	-0.53723	0.59406	0.86263
Delphinidin	0.03456	4.6112	0.53441	0.596	0.86263
[PE (16:0/22:6)] 1-hexadecanoyl-2-(4Z,7Z,10Z,13Z,16Z,19Z-docosahexaenoyl)-sn-glycero-3-phosphoethanolamine	0.065924	4.5687	0.52506	0.60242	0.86743
Thr-Ala	0.043633	4.1158	0.52384	0.60326	0.86743
Ethyl cinnamate	0.02454	4.0664	0.50981	0.61297	0.87852
Citrate	0.019936	5.1253	0.50105	0.61906	0.88418
L-Serine	0.017798	4.9155	0.49837	0.62093	0.88418
Glu-Asp	-0.028402	3.9322	-0.49253	0.62502	0.88452
Hydroxybutyrylcarnitine	-0.039135	4.0134	-0.49223	0.62523	0.88452
5-Acetamidopentanoate	0.10085	4.5258	0.48941	0.6272	0.88452
3,4-Methylenedioxymethamphetamine	0.020817	4.4338	0.48522	0.63015	0.88583
[FA (12:3)] 5,8,11-dodecatriynoic acid	-0.013378	4.0797	-0.48026	0.63364	0.88791
sodium dodecyl sulfate	0.074091	5.2	0.47291	0.63883	0.88969
[FA] O-Palmitoyl-R-carnitine	0.023512	4.4815	0.47273	0.63896	0.88969
6-Amino-2-oxohexanoate	-0.039742	3.9201	-0.46504	0.64441	0.89196
S-Sulfo-L-cysteine	0.02753	3.403	0.46159	0.64686	0.89196
Palmiticamide	-0.021352	3.5577	-0.45645	0.65052	0.89196
(24R,24'R)-Fucosterol epoxide	-0.042461	5.1585	-0.453	0.65298	0.89196
Thalicarpine	-0.10381	2.9856	-0.45294	0.65302	0.89196
Uridine	-0.023682	4.556	-0.45167	0.65393	0.89196
3-Methyloxindole	-0.0655	3.6434	-0.45048	0.65478	0.89196
ubiquinone-1	0.011341	4.4632	0.4456	0.65827	0.89395
DG(15:0/18:4(6Z,9Z,12Z,15Z)/0:0)	-0.048944	4.7654	-0.43963	0.66255	0.897
Endomorphin-1	0.083923	4.0889	0.43297	0.66735	0.89857
2-Naphthylamine	0.057651	3.9028	0.42253	0.67488	0.89857
Creatine	0.018011	6.7385	0.42009	0.67665	0.89857
[PC (16:0/18:3)] 1-hexadecanoyl-2-(9Z,12Z,15Z-octadecatrienoyl)-sn-glycero-3-phosphocholine	0.022659	5.4392	0.42002	0.6767	0.89857
4-Hydroxybutanoic acid	-0.038562	5.8535	-0.41797	0.67819	0.89857
SM(d18:1/20:0)	0.01457	4.8041	0.41441	0.68077	0.89857
[PE (16:0/22:1)] 1-hexadecanoyl-2-(13Z-docosenoyl)-sn-glycero-3-phosphoethanolamine	-0.023609	4.6195	-0.41322	0.68164	0.89857
Choline phosphate	-0.024824	3.9221	-0.41311	0.68172	0.89857
D-Glycerate	-0.026104	4.0308	-0.41259	0.6821	0.89857
[PC (14:0/18:2)] 1-tetradecanoyl-2-(9Z,12Z-octadecadienoyl)-sn-glycero-3-phosphocholine	-0.027665	4.9128	-0.40479	0.68778	0.90176
LysoPC(20:3(5Z,8Z,11Z))	0.021961	4.9216	0.39927	0.6918	0.90176
(Z)-4-Hydroxyphenylacetaldehyde-oxime	-0.048578	3.6434	-0.39927	0.6918	0.90176
[PC (18:1/18:2)] 1-(9Z-octadecenoyl)-2-(9Z,12Z-octadecadienoyl)-sn-glycero-3-phosphocholine	0.024136	4.5161	0.3972	0.69332	0.90176
SM(d17:1/24:1(15Z))	0.013044	4.6654	0.39309	0.69632	0.90176
Glycine	0.012821	4.2715	0.39242	0.69682	0.90176
minoxidil	-0.015083	2.4641	-0.38346	0.70339	0.90383
Acetone cyanohydrin	0.011803	4.5651	0.38297	0.70375	0.90383
5'-Oxoinosine	0.037845	3.6229	0.38185	0.70458	0.90383
L-Tryptophanamide	0.033618	3.4457	0.36896	0.71409	0.90861
[PC (14:0)] 1-tetradecanoyl-sn-glycero-3-phosphocholine	0.02253	4.875	0.35766	0.72247	0.90861
L-Arginine	-0.015313	5.5043	-0.35688	0.72305	0.90861
L-Glutamine	0.011182	6.7013	0.35606	0.72365	0.90861
5-Hydroxyisourate	0.015907	3.6154	0.35226	0.72648	0.90861
[PE (18:0/18:2)] 1-octadecanoyl-2-(9Z,12Z-octadecadienoyl)-sn-glycero-3-phosphoethanolamine	-0.018899	4.9571	-0.35159	0.72697	0.90861
L-Glutamate 5-semialdehyde...305	-0.013087	3.927	-0.34781	0.72979	0.90861
L-1-Pyrroline-3-hydroxy-5-carboxylate	-0.016018	4.9591	-0.34413	0.73254	0.90861
Dimethamine	0.067711	3.8629	0.34179	0.73428	0.90861
2-Oxoglutaramate...306	0.012828	3.8531	0.33803	0.7371	0.90861
Oxalate	-0.019158	3.9309	-0.33697	0.73789	0.90861
Stachydrine	0.069301	6.1116	0.33504	0.73933	0.90861
L-Pipecolate	-0.036102	5.4585	-0.33463	0.73964	0.90861
Aminoacetone	0.013023	4.6265	0.33327	0.74066	0.90861
di-n-Undecylamine	-0.045978	3.3982	-0.32768	0.74485	0.90861
citraconate	0.011807	4.1184	0.3254	0.74656	0.90861
LysoPC(18:0)	-0.017109	5.0341	-0.3248	0.74701	0.90861
Ergothioneine	0.022348	4.1433	0.3212	0.74972	0.90861
[FA (11:2)] 4,10-undecadiynal	0.010119	3.9145	0.32102	0.74985	0.90861
Sulfate	0.014734	5.9494	0.31857	0.7517	0.90861
[PC (18:0/22:4)] 1-octadecanoyl-2-(7Z,10Z,13Z,16Z-docosatetraenoyl)-sn-glycero-3-phosphocholine	0.019518	4.6378	0.3183	0.7519	0.90861
ancymidol	-0.043879	4.0042	-0.31536	0.75412	0.90861
Eugenol methyl ether	0.011624	4.816	0.31313	0.7558	0.90861
Sinapyl alcohol	0.065168	3.9882	0.30122	0.76479	0.91511
[PC (14:0/18:1)] 1-tetradecanoyl-2-(11Z-octadecenoyl)-sn-glycero-3-phosphocholine	0.023104	5.403	0.30047	0.76536	0.91511
Carpacin	0.0050076	4.6937	0.29699	0.768	0.91557
Fagomine	0.018148	4.4511	0.29251	0.7714	0.91557
N-acetyl -D- glucosaminitol	0.0098135	4.2112	0.28596	0.77638	0.91557
N-acetyl-(L)-arginine	0.019165	4.2529	0.28484	0.77723	0.91557
4-Methylene-L-glutamate	0.042447	5.5603	0.27936	0.7814	0.91557
(S)-ATPA	-0.016755	4.3272	-0.27702	0.78318	0.91557
Ala-Ser-Ser	0.019158	3.4844	0.27497	0.78475	0.91557
Isoquinoline	-0.025394	4.1908	-0.27402	0.78547	0.91557
O-Butanoylcarnitine	-0.019473	4.9843	-0.26899	0.78931	0.91557
1-Methyladenosine	0.0076531	4.1619	0.26886	0.78941	0.91557
pentane-1,3,4,5-tetracarboxylate	0.0296	4.1544	0.26877	0.78948	0.91557
chavicol	-0.0045125	6.1787	-0.26714	0.79072	0.91557
[FA dioxo(8:0)] 4,7-dioxo-octanoic acid	-0.010149	4.3322	-0.25844	0.79739	0.91706
Acetaminophenglucuronide	-0.04576	2.8412	-0.25114	0.80298	0.91706
[SP (16:0)] N-(hexadecanoyl)-sphinganine	0.0097507	4.6455	0.2502	0.80371	0.91706
[SP (24:0)] N-(tetracosanoyl)-sphing-4-enine	-0.0098151	4.5845	-0.24704	0.80613	0.91706
deacetylcolchicine	0.0065433	3.6402	0.24201	0.81	0.91706
Glu-Ser	-0.020196	4.5254	-0.23908	0.81226	0.91706
13'-hydroxy-&alpha;-tocopherol	0.022993	4.5179	0.23284	0.81706	0.91706
ethylpyruvate	-0.0088661	5.2782	-0.23167	0.81796	0.91706
1-(beta-D-Ribofuranosyl)-1,4-dihydronicotinamide	0.0086424	4.0365	0.23165	0.81798	0.91706
Trimethylamine N-oxide	0.020148	4.8169	0.22721	0.82141	0.91706
L-4-Hydroxyglutamate semialdehyde	-0.010684	3.9465	-0.22323	0.82449	0.91706
Val-Gly	0.013044	3.955	0.22176	0.82562	0.91706
[PE (18:1)] 1-(9Z-octadecenoyl)-sn-glycero-3-phosphoethanolamine	0.01411	4.5101	0.2194	0.82745	0.91706
Homoarginine	-0.013525	4.2185	-0.21917	0.82763	0.91706
N6,N6,N6-Trimethyl-L-lysine	0.0099152	4.1076	0.21689	0.82939	0.91706
[PC (16:0/16:0)] 1-hexadecanoyl-2-hexadecanoyl-sn-glycero-3-phosphocholine	0.0087792	5.1226	0.2163	0.82984	0.91706
gamma-Amino-gamma-cyanobutanoate	0.011801	3.7775	0.21483	0.83098	0.91706
[PE (18:0/20:2)] 1-octadecanoyl-2-(11Z,14Z-eicosadienoyl)-sn-glycero-3-phosphoethanolamine	0.01017	5.1734	0.21189	0.83326	0.91706
[FA hydroxy,oxo(7:0/2:0)] 4-hydroxy-2-oxo-Heptanedioic acid	0.012419	3.8479	0.20995	0.83476	0.91706
SM(d18:1/22:1(13Z))	0.0066705	5.0282	0.20904	0.83547	0.91706
Lys-Ala-Tyr	-0.0041183	4.0748	-0.20865	0.83577	0.91706
2-Anthramine	0.030123	3.7053	0.20486	0.83871	0.91799
[PE (16:0/20:4)] 1-hexadecanoyl-2-(5Z,8Z,11Z,14Z-eicosatetraenoyl)-sn-glycero-3-phosphoethanolamine	0.020341	4.4544	0.19188	0.8488	0.92673
[PC (16:0/18:2)] 1-hexadecanoyl-2-(9Z,12Z-octadecadienoyl)-sn-glycero-3-phosphocholine	0.007853	6.9488	0.18722	0.85243	0.92839
[FA trihydroxy(4:0)] 2,3,4-trihydroxy-butanoic acid	-0.012826	4.511	-0.18254	0.85608	0.92879
phenylarsine oxide	-0.0089341	4.1682	-0.18133	0.85702	0.92879
[PC (15:0/15:0)] 1,2-dipentadecanoyl-sn-glycero-3-phosphocholine	-0.017143	4.5775	-0.16781	0.86757	0.93266
Monocerin	-0.0048156	4.4827	-0.16674	0.86841	0.93266
N-(6-Oxo-6H-dibenzo[b,d]pyran-3-yl)maleamic acid	0.0077349	4.8919	0.16511	0.86968	0.93266
Decanoic acid	0.0084584	5.3921	0.16327	0.87112	0.93266
Lotaustralin	0.007237	3.8882	0.15814	0.87514	0.93266
[Fv Methox] 4'-Methoxychalcone	-0.04717	3.2529	-0.15622	0.87664	0.93266
Magnoshinin	-0.0029144	7.9898	-0.1534	0.87885	0.93266
L-Lysine 1,6-lactam	-0.0097665	3.5073	-0.15311	0.87908	0.93266
validamine	-0.0090128	3.6327	-0.15127	0.88051	0.93266
HSO3-	0.0074289	3.735	0.14965	0.88179	0.93266
Phenol sulfate	0.020879	4.7302	0.14449	0.88584	0.9347
L-Cysteinylglycinedisulfide	-0.0051201	4.9378	-0.13813	0.89083	0.93771
D-Glucarate	-0.0070911	3.4412	-0.12729	0.89934	0.94441
Pyrene	0.003658	4.6268	0.12411	0.90185	0.94479
[GL methyl(15:0/8:0)] 1-(14-methyl-pentadecanoyl)-2-(8-[3]-ladderane-octanyl)-sn-glycerol	-0.0049246	4.5027	-0.086002	0.93189	0.9718
Zinnolide	-0.0017613	5.2573	-0.085807	0.93205	0.9718
Guanidinoacetate	0.0031792	4.8607	0.07701	0.939	0.97673
[PI (18:0/18:0)] 1,2-di-(9Z-octadecenoyl)-sn-glycero-3-phospho-(1'-myo-inositol)(ammonium salt)	-0.00506	4.6945	-0.070488	0.94415	0.97978
[ST hydroxy(3:0)] (5Z,7E)-(1R,2R,3R)-2-(5-hydroxypentoxy)-9,10-seco-5,7,10(19)-cholestatriene-1,3,25-triol	-0.0045151	4.4562	-0.057869	0.95414	0.98584
(1/2,5,6)-2-(3-azibutylthio)-5,6-epoxy-3-cyclohexen-1-ol	0.0080986	4.2551	0.055974	0.95564	0.98584
3beta-Hydroxy-4beta-methyl-5alpha-cholest-7-ene-4alpha-carboxylate	0.0081115	4.476	0.054387	0.9569	0.98584
LysoPE(0:0/18:2(9Z,12Z))	-0.0035639	4.8679	-0.051789	0.95895	0.98584
Gamma-Glutamylglutamine	0.0020337	4.8666	0.045147	0.96421	0.98763
Leu-Ala	-0.0031842	4.165	-0.043044	0.96588	0.98763
4-(2-Phenylethyl)phenol	0.0012609	4.4909	0.041091	0.96743	0.98763
Cyclohex-2-enone	0.0019768	3.4086	0.034614	0.97256	0.98935
Val-Pro-His	-0.0010065	3.5488	-0.033292	0.97361	0.98935
Miraxanthin-I	-0.0009324	4.8981	-0.02854	0.97737	0.9907
[SP (24:0)] N-(15Z-tetracosenoyl)-sphing-4-enine	0.0010384	4.584	0.023563	0.98132	0.9907
[PC (16:1/18:1)] 1-(9Z-hexadecenoyl)-2-(11Z-octadecenoyl)-sn-glycero-3-phosphocholine	-0.0010677	5.1387	-0.020646	0.98363	0.9907
N-Acetyl-L-aspartate	0.00094781	3.6059	0.020242	0.98395	0.9907
3-Methylguanine	-0.00053017	4.5535	-0.013775	0.98908	0.99359
Taurine	-0.00054545	5.2988	-0.010206	0.99191	0.99417
Glutarylcarnitine	0.00034929	4.0585	0.0059428	0.99529	0.99529

## Sheet: SvsC_pre_treat_metabo
Feature	logFC	AveExpr	t	P.Value	adj.P.Val
Ala-Ser-Ser	0.41128	3.5427	3.6624	0.00072016	0.17673
L-Homocitrulline	0.38638	3.9065	3.5826	0.00090833	0.17673
Acetaminophenglucuronide	0.88924	2.8472	3.4311	0.0014034	0.17673
[FA (22:4)] 7Z,10Z,13Z,16Z-docosatetraenoic acid	-0.39587	4.2688	-3.2213	0.0025282	0.17673
(R)-2-Hydroxyglutarate	-0.20073	4.209	-3.1973	0.0027014	0.17673
[PE (16:0/22:6)] 1-hexadecanoyl-2-(4Z,7Z,10Z,13Z,16Z,19Z-docosahexaenoyl)-sn-glycero-3-phosphoethanolamine	0.39281	4.587	3.1865	0.002783	0.17673
L-Kynurenine	0.22194	4.4465	3.0496	0.0040412	0.17673
Taxa-4(20),11(12)-dien-5alpha-yl acetate	-0.43053	4.4323	-3.0422	0.0041235	0.17673
N-Sulfo-D-glucosamine	0.1939	3.626	3.0407	0.0041402	0.17673
[PE (18:0/20:4)] 1-octadecanoyl-2-(5Z,8Z,11Z,14Z-eicosatetraenoyl)-sn-glycero-3-phosphoethanolamine	0.28075	4.7805	3.0175	0.0044056	0.17673
D-Glucuronate	0.24869	3.2888	3.0173	0.0044083	0.17673
[FA methyl(18:0)] 11R,12S-methylene-octadecanoic acid	-0.2186	4.446	-2.8492	0.0068769	0.25273
D-Glucarate	-0.21115	3.4549	-2.769	0.0084626	0.28015
Creatinine	0.12808	6.8853	2.7256	0.0094578	0.28015
Taxifolin	-0.10437	4.696	-2.6981	0.010142	0.28015
(Z)-4-Hydroxyphenylacetaldehyde-oxime	0.52882	3.6256	2.6818	0.01057	0.28015
Icosadienoic acid	-0.31762	4.6681	-2.6733	0.0108	0.28015
10-Hydroxydecanoic acid	0.12074	4.312	2.5999	0.01298	0.30178
[ST hydrox] N-(3alpha-hydroxy-5beta-cholan-24-oyl)-glycine 3-sulfate	0.52625	4.7542	2.5487	0.01473	0.30178
ethylpyruvate	-0.12334	5.2497	-2.5484	0.01474	0.30178
[FA (20:0)] 11Z-eicosenoic acid	-0.23866	4.7308	-2.5334	0.015294	0.30178
PC(20:2(11Z,14Z)/P-18:1(11Z))	0.16489	5.0315	2.526	0.015573	0.30178
[FA (18:3)] 9Z,12Z,15Z-octadecatrienoic acid	-0.34597	5.191	-2.5217	0.015739	0.30178
[PR] Citronellyl acetate	-0.22665	4.6732	-2.473	0.01772	0.32151
omega-Cyclohexylundecanoic acid	-0.24041	4.8378	-2.4613	0.018226	0.32151
1-Methylhypoxanthine	0.14692	4.1819	2.3955	0.021342	0.35064
Linoleate	-0.36066	6.54	-2.3788	0.022203	0.35064
[FA (18:1)] 9Z-octadecenoic acid	-0.27563	6.9179	-2.3636	0.023013	0.35064
(1-Ribosylimidazole)-4-acetate...115	0.32091	3.8127	2.3255	0.025172	0.35064
PE(20:4(5Z,8Z,11Z,14Z)/P-18:1(11Z))	0.19962	4.8884	2.3236	0.02528	0.35064
[FA dimethyl(13:0)] 2,5-dimethyl-2E-tridecenoic acid	-0.13812	4.3149	-2.3139	0.025861	0.35064
(9Z)-Hexadecenoic acid	-0.38698	5.9184	-2.3083	0.026202	0.35064
L-Glutamate 5-semialdehyde...65	0.23661	5.4331	2.3077	0.026238	0.35064
L-Citrulline	0.13652	5.4317	2.2623	0.029148	0.37806
Isocitrate	-0.16719	4.3114	-2.2275	0.031572	0.39661
1-(beta-D-Ribofuranosyl)-1,4-dihydronicotinamide	0.11654	4.0487	2.2165	0.032377	0.39661
Val-Val...184	0.56739	3.4774	2.1957	0.03394	0.40453
7-Aminomethyl-7-carbaguanine	0.13462	3.5073	2.1788	0.035265	0.40692
Docosahexaenoicacid	-0.23168	4.9232	-2.1598	0.036799	0.40692
PE(18:3(6Z,9Z,12Z)/P-18:1(11Z))	0.18143	4.8376	2.1585	0.036909	0.40692
Methylimidazoleacetic acid	0.3085	4.2945	2.114	0.040763	0.43369
Hippurate	0.36772	5.0601	2.108	0.041304	0.43369
N(pi)-Methyl-L-histidine	0.37122	5.4889	2.0766	0.044272	0.44377
[PC (18:0/18:2)] 1-octadecanoyl-2-(9Z,12Z-octadecadienoyl)-sn-glycero-3-phosphocholine	0.18402	4.9527	2.0765	0.044277	0.44377
PC(18:2(9Z,12Z)/18:1(9Z))	0.21674	6.3596	2.0609	0.045822	0.44906
[FA (16:2)] 9,12-hexadecadienoic acid	-0.16946	4.5223	-2.0109	0.05107	0.48458
[FA oxo(14:0)] 3-oxo-tetradecanoic acid	-0.15344	4.6466	-2.0057	0.051645	0.48458
Phthalate	-0.17999	3.7197	-1.9929	0.053087	0.48774
(9Z)-Tetradecenoic acid	-0.29109	5.0004	-1.9641	0.056455	0.49968
N6-Acetyl-L-lysine	0.10575	4.1181	1.9624	0.056653	0.49968
Methylimidazole acetaldehyde	0.22457	4.6416	1.9374	0.059744	0.51625
5-Methylthio-D-ribose	0.11982	3.9751	1.9259	0.061207	0.51625
Thalicarpine	0.69022	2.9711	1.9169	0.062367	0.51625
4-Imidazolone-5-propanoate	0.1561	4.4547	1.8974	0.064966	0.51625
PC(18:1(11Z)/P-18:1(11Z))	0.13085	5.0034	1.8831	0.066935	0.51625
PC(16:0/P-18:0)	0.13508	4.7332	1.8819	0.067095	0.51625
4alpha-hydroxymethyl-4beta-methyl-5alpha-cholesta-8-en-3beta-ol	0.18278	3.7128	1.8764	0.067872	0.51625
6alpha-Hydroxy-castasterone	-0.24642	4.4559	-1.8762	0.067897	0.51625
[FA (20:4)] 5Z,8Z,11Z,14Z-eicosatetraenoic acid	-0.21002	5.0863	-1.8562	0.070754	0.52886
O-Propanoylcarnitine	0.13252	5.3134	1.8123	0.077407	0.56894
D-Gluconic acid	0.11138	4.3441	1.8011	0.079191	0.57251
Homoarginine	-0.14975	4.238	-1.7361	0.090207	0.63195
[PE (16:0/20:4)] 1-hexadecanoyl-2-(5Z,8Z,11Z,14Z-eicosatetraenoyl)-sn-glycero-3-phosphoethanolamine	0.23199	4.4578	1.7303	0.091235	0.63195
N-Hydroxy-2-acetamidofluorene	-0.21344	4.0812	-1.7277	0.091712	0.63195
[FA oxo(5:2/5:0/4:0)] (1S,2S)-3-oxo-2-pentyl-cyclopentanebutanoic acid	-0.16822	4.4423	-1.707	0.095534	0.64816
Aminoacetone	-0.10208	4.6174	-1.6704	0.10261	0.64894
Pseudouridine	0.086213	4.063	1.6633	0.10402	0.64894
L-Tryptophanamide	0.23845	3.5125	1.661	0.10449	0.64894
L-Threonine	-0.10789	5.3438	-1.6545	0.10581	0.64894
8-Amino-7-oxononanoate	0.26675	4.2437	1.6499	0.10675	0.64894
Sphinganine	0.088876	5.3768	1.6442	0.10792	0.64894
L-Rhamnose	-0.15701	5.205	-1.6254	0.11189	0.64894
5,6-Dihydrothymine	0.15173	5.4734	1.6222	0.11257	0.64894
IMP	-0.095785	5.0549	-1.6182	0.11344	0.64894
1-Methyladenosine	0.070749	4.1604	1.6172	0.11364	0.64894
ancymidol	-0.36638	3.8998	-1.6148	0.11416	0.64894
1-Hexadecanoyl-2-(9Z-octadecenoyl)-sn-glycero-3-phosphonocholine	0.11462	5.1344	1.6063	0.11602	0.64894
N-acetyl-tryptophanamide	0.09324	5.3723	1.6053	0.11625	0.64894
LPA(0:0/18:2(9Z,12Z))	0.09324	3.5269	1.6053	0.11625	0.64894
5-Acetamidopentanoate	0.57053	4.6387	1.579	0.12216	0.67343
Glu-Thr	0.098176	4.8911	1.5645	0.12552	0.679
2-Pyrrolidinone	0.070498	4.5355	1.5587	0.12689	0.679
[FA hydroxy,oxo(7:0/2:0)] 4-hydroxy-2-oxo-Heptanedioic acid	0.117	3.8513	1.5549	0.12779	0.679
Sulfoacetate	0.23018	3.4394	1.5397	0.13147	0.68361
N6,N6,N6-Trimethyl-L-lysine	0.13272	4.1348	1.5385	0.13176	0.68361
3-Methyleneoxindole	-0.073202	5.1244	-1.5216	0.13593	0.69068
(S)-AMPA	-0.087628	4.0907	-1.5203	0.13626	0.69068
[FA (10:0)] O-decanoyl-R-carnitine	-0.21435	5.0235	-1.5052	0.14008	0.69179
Isorhamnetin	-0.15193	4.7813	-1.501	0.14118	0.69179
[FA oxo,amino(6:0)] 3-oxo-5S-amino-hexanoic acid	0.33501	4.3274	1.4985	0.14182	0.69179
3,4,5,3',4',5'-hexahydroxydiphenate	-0.050863	4.6591	-1.4901	0.144	0.69179
cis-5-Tetradecenoylcarnitine	-0.20303	4.3733	-1.4889	0.14432	0.69179
L-Methionine S-oxide	0.11521	4.0607	1.4765	0.14758	0.69826
3-(Pyrazol-1-yl)-L-alanine	0.54006	3.8233	1.4684	0.14978	0.69826
Thr-Ala	-0.092516	4.0741	-1.466	0.15042	0.69826
Acetone cyanohydrin	0.091849	4.5772	1.4598	0.1521	0.69871
[PC (14:0/18:2)] 1-tetradecanoyl-2-(9Z,12Z-octadecadienoyl)-sn-glycero-3-phosphocholine	-0.13525	4.9071	-1.4434	0.15666	0.71101
[PE (18:1/20:4)] 1-(1Z-octadecenyl)-2-(5Z,8Z,11Z,14Z-eicosatetraenoyl)-sn-glycero-3-phosphoethanolamine	0.12242	4.9173	1.4386	0.158	0.71101
Met-Phe-Val	0.15812	4.844	1.4288	0.16077	0.71616
L-1-Pyrroline-3-hydroxy-5-carboxylate	-0.088043	4.9514	-1.4227	0.16253	0.71677
Leu-Lys-Gly	-0.084634	3.7673	-1.3988	0.16952	0.72799
L-Histidine	-0.052108	5.9718	-1.3977	0.16987	0.72799
(1/2,5,6)-2-(3-azibutylthio)-5,6-epoxy-3-cyclohexen-1-ol	-0.32921	4.2372	-1.3812	0.17485	0.72799
trans-2-Dodecenoylcarnitine	-0.13873	4.5704	-1.3811	0.17486	0.72799
Indole	-0.062738	5.2819	-1.3755	0.17658	0.72799
L-Proline	0.11122	6.8849	1.363	0.18046	0.72799
Glutarylcarnitine	0.1256	4.0551	1.3614	0.18097	0.72799
validamine	0.11718	3.6091	1.3606	0.1812	0.72799
Uridine	-0.11676	4.533	-1.3495	0.18473	0.72799
2-Hydroxy-3-(4-hydroxyphenyl)propenoate	0.13398	3.5849	1.346	0.18584	0.72799
Castasterone	-0.18819	4.4179	-1.3438	0.18654	0.72799
Adenosine	-0.19654	3.2954	-1.343	0.18679	0.72799
1-Oleoylglycerophosphocholine	0.087417	5.781	1.3331	0.19	0.72799
3-Buten-1-amine	-0.068144	5.7293	-1.3331	0.19001	0.72799
penem CGP31608	-0.068212	3.6486	-1.3246	0.19278	0.72799
N-acetyl-(L)-arginine	0.13224	4.2474	1.3221	0.1936	0.72799
XTP	-0.07199	4.8589	-1.3149	0.19599	0.72799
Endomorphin-1	-0.41291	3.859	-1.3102	0.19757	0.72799
2-Heptyl-4-hydroxyquinoline-N-oxide	-0.096944	4.46	-1.3078	0.19837	0.72799
Ectoine	0.15351	3.9128	1.3029	0.20003	0.72799
isopropyl 6-O-acetyl-&beta;-D-thiogalactopyranoside	0.56931	3.7781	1.2986	0.20146	0.72799
5-guanidino-3-methyl-2-oxo-pentanoate	0.17545	4.0928	1.2903	0.20431	0.72799
Stachydrine	0.38847	6.164	1.2886	0.20491	0.72799
[PC (18:1/18:1)] 1-(9Z-octadecenoyl)-2-(9Z-octadecenoyl)-sn-glycero-3-phosphocholine	0.14349	6.4944	1.2848	0.20621	0.72799
4-Guanidinobutanoate	-0.21531	3.5976	-1.2844	0.20635	0.72799
2-Oxoglutaramate...72	0.07721	3.4964	1.272	0.21067	0.73735
Glycine	0.058637	4.2688	1.2626	0.21399	0.74
Bergaptol	-0.037096	4.0233	-1.2604	0.21478	0.74
4-Hydroxybutanoic acid	-0.1588	5.8413	-1.252	0.2178	0.74459
[PE (16:0/22:1)] 1-hexadecanoyl-2-(13Z-docosenoyl)-sn-glycero-3-phosphoethanolamine	0.11155	4.612	1.2399	0.22221	0.75379
[PE (18:1)] 1-(9Z-octadecenoyl)-sn-glycero-3-phosphoethanolamine	0.11479	4.5192	1.221	0.2292	0.77062
[PC (16:0/22:4)] 1-hexadecanoyl-2-(7Z,10Z,13Z,16Z-docosatetraenoyl)-sn-glycero-3-phosphocholine	0.090252	4.3842	1.2072	0.2344	0.77062
Ne,Ne dimethyllysine	0.10199	3.7117	1.2033	0.23588	0.77062
Indoleacrylicacid...166	-0.053572	5.9054	-1.1988	0.23762	0.77062
L-Hypoglycin	0.17478	4.7909	1.197	0.23831	0.77062
Lys-Val-Val	-0.23407	3.9297	-1.195	0.23908	0.77062
Triethanolamine...77	-0.083635	3.4107	-1.1884	0.24164	0.77062
[PC (16:2)] 1-hexadecyl-sn-glycero-3-phosphocholine	0.07152	4.4517	1.1847	0.24308	0.77062
L-Cystine	0.061335	5.2577	1.1831	0.24372	0.77062
L-Asparagine	-0.062967	4.9342	-1.1807	0.24464	0.77062
N5-Ethyl-L-glutamine	0.20783	4.6004	1.1693	0.24917	0.77081
Hexadecasphinganine	0.040228	6.2834	1.1568	0.25416	0.77081
[PI (18:0/18:0)] 1,2-di-(9Z-octadecenoyl)-sn-glycero-3-phospho-(1'-myo-inositol)(ammonium salt)	0.10714	4.7113	1.1564	0.25434	0.77081
[PE (16:0)] 1-hexadecanoyl-sn-glycero-3-phosphoethanolamine	0.078845	4.4762	1.1476	0.2579	0.77081
LysoPC(18:1(9Z))	0.16858	4.4854	1.1445	0.25918	0.77081
Gamma-Glutamylglutamine	-0.07367	4.8559	-1.1387	0.26157	0.77081
Glycochenodeoxycholate 7-sulfate	0.19858	4.3867	1.1381	0.26183	0.77081
[PC (18:0)] 1-octadecanoyl-sn-glycero-3-phosphocholine	0.065628	5.8902	1.1369	0.26229	0.77081
[PC (14:0/20:4)] 1-tetradecanoyl-2-(5Z,8Z,11Z,14Z-eicosatetraenoyl)-sn-glycero-3-phosphocholine	-0.12942	4.4679	-1.1333	0.2638	0.77081
3-Methyloxindole	-0.24319	3.6932	-1.1305	0.26495	0.77081
N-Methyl-2-pyrrolidinone	0.1724	4.6115	1.1299	0.26523	0.77081
[PE (18:0/18:2)] 1-octadecanoyl-2-(9Z,12Z-octadecadienoyl)-sn-glycero-3-phosphoethanolamine	0.086209	4.9659	1.1288	0.26568	0.77081
[FA (10:1)] 4-decenoic acid	-0.11224	4.6456	-1.1235	0.26789	0.77216
[FA (20:0)] N-eicosanoyl-ethanolamine	0.059313	4.8205	1.1167	0.27075	0.77382
Trimethylamine N-oxide	0.20457	4.8254	1.1	0.27788	0.77382
4-(2-Phenylethyl)phenol	0.048089	4.5039	1.0994	0.27815	0.77382
SM(d18:1/18:1(9Z))	0.058871	4.9033	1.0992	0.27822	0.77382
[PC (16:0)] 1-hexadecanoyl-sn-glycero-3-phosphocholine	0.054871	6.5221	1.0935	0.28069	0.77382
[FA (8:0)] octanoic acid	0.069939	5.1814	1.0926	0.28107	0.77382
Indoxylsulfate	0.18206	5.6298	1.0925	0.2811	0.77382
L-Ornithine	0.073024	4.4545	1.0893	0.2825	0.77382
[SP (14:0)] N-(tetradecanoyl)-sphinganine	0.086949	4.8409	1.069	0.29142	0.79247
gamma-Glutamyl-gamma-aminobutyraldehyde	-0.26874	3.3451	-1.0646	0.2934	0.79247
SM(d18:1/22:1(13Z))	0.063383	5.0219	1.0595	0.29569	0.79247
[SP hydrox] 4-hydroxysphinganine	0.051485	6.13	1.0569	0.29686	0.79247
(R)-Acetoin	0.033738	5.2923	1.0484	0.30069	0.79247
3, 5-Tetradecadiencarnitine	-0.23507	4.1298	-1.0473	0.30122	0.79247
NG,NG-Dimethyl-L-arginine	0.044851	4.5467	1.0458	0.3019	0.79247
(S)-ATPA	0.113	4.3355	1.0408	0.30418	0.79374
N-hydroxy-N-acetylcadaverine	-0.31097	4.6456	-1.0329	0.30784	0.79856
LysoPC(17:0)	0.0677	4.6798	1.0256	0.31122	0.80051
1,2-dioctanoyl-1-amino-2,3-propanediol	-0.14448	4.2596	-1.0234	0.31222	0.80051
[PE (20:4)] 1-(5Z,8Z,11Z,14Z-eicosatetraenoyl)-sn-glycero-3-phosphoethanolamine	0.08164	4.6007	1.0155	0.31593	0.80536
[FA oxo(5:2/5:0/6:0)] (1R,2R)-3-oxo-2-pentyl-cyclopentanehexanoic acid	-0.12317	4.7743	-1.0092	0.31891	0.80584
L-Glutamate 5-semialdehyde...305	0.079478	3.9357	1.0058	0.32054	0.80584
Val-Pro-His	0.035044	3.56	1.0035	0.32161	0.80584
5-6-Dihydrouridine	0.049129	3.787	0.99061	0.3278	0.81173
cyclopropane phosphatidylglycerol (dihexadec-9,10-cyclo-anoyl, n-C16:0 cyclo)	0.14123	4.6703	0.98712	0.32948	0.81173
PE(18:0/22:4(7Z,10Z,13Z,16Z))	0.073893	4.7833	0.98581	0.33012	0.81173
[GL methyl(15:0/8:0)] 1-(14-methyl-pentadecanoyl)-2-(8-[3]-ladderane-octanyl)-sn-glycerol	0.075717	4.5072	0.97501	0.33538	0.81173
Gentisein	-0.033855	4.3131	-0.97442	0.33567	0.81173
Neoglucobrassicin	-0.035761	4.0753	-0.96912	0.33828	0.81173
DL-2-Aminooctanoicacid	0.074972	5.2587	0.96843	0.33862	0.81173
[FA dioxo(8:0)] 4,7-dioxo-octanoic acid	0.067626	4.306	0.96487	0.34038	0.81173
Creatine	-0.057536	6.7154	-0.96109	0.34225	0.81173
L-Arginine	-0.0575	5.5062	-0.96086	0.34236	0.81173
2-Hydroxyethanesulfonate	0.060741	3.7787	0.94888	0.34835	0.81574
Skatole	-0.038878	4.5143	-0.94472	0.35044	0.81574
O-Butanoylcarnitine	0.095867	4.997	0.94275	0.35144	0.81574
Ala-Ser	-0.1214	3.7719	-0.94046	0.35259	0.81574
N4-(Acetyl-beta-D-glucosaminyl)asparagine	-0.038848	3.6848	-0.93824	0.35372	0.81574
[PC (16:0/16:0)] 1-hexadecanoyl-2-hexadecanoyl-sn-glycero-3-phosphocholine	0.07413	5.0851	0.93077	0.35752	0.81574
deacetylcolchicine	-0.040879	3.6497	-0.92735	0.35927	0.81574
Chenodeoxycholicacidsulfate	0.23861	3.9106	0.92546	0.36025	0.81574
Propyl cinnamate	-0.023596	4.9136	-0.92457	0.3607	0.81574
[ST hydroxy(3:0)] (5Z,7E)-(1R,2R,3R)-2-(5-hydroxypentoxy)-9,10-seco-5,7,10(19)-cholestatriene-1,3,25-triol	-0.14621	4.4601	-0.91569	0.36529	0.82189
[ST hydroxy(3:0)] (5Z,7E)-(1R,2R,3R)-2-(3-hydroxypropoxy)-9,10-seco-5,7,10(19)-cholestatriene-1,3,25-triol	-0.14312	4.1857	-0.90594	0.37036	0.82909
2-Aminoacrylate	-0.03759	3.9292	-0.88284	0.38257	0.85019
[SP dimethyl,amino(18:0/2:0)] 2S-dimethylaminooctadecane-1,3R-diol	0.047798	4.9926	0.87542	0.38654	0.85019
[PC methyl(15:2)] 1-pentadecyl-2-methyl-sn-glycero-3-phosphocholine	0.089722	3.9101	0.86455	0.39241	0.85019
[PC (16:0/18:1)] 1-hexadecanoyl-2-(9Z-octadecenoyl)-sn-glycero-3-phosphocholine	0.073731	4.8214	0.86454	0.39242	0.85019
Pyrene	0.032975	4.6165	0.86144	0.3941	0.85019
tetrahydrogeranylgeranyl-bacteriopheophytin	0.072956	5.2081	0.8609	0.39439	0.85019
3-Dehydrocarnitine	0.084565	4.283	0.85914	0.39535	0.85019
N-(3-acetamidopropyl)-4-aminobutanal	-0.21603	3.3658	-0.85602	0.39706	0.85019
SM(d18:1/20:0)	-0.054322	4.7594	-0.85392	0.3982	0.85019
Aspartyl-L-proline	-0.056653	3.8072	-0.85234	0.39907	0.85019
citraconate	-0.044683	4.1181	-0.84314	0.40413	0.85037
Hypoxanthine	-0.086972	5.4473	-0.84289	0.40427	0.85037
Ethyl cinnamate	-0.03189	4.0342	-0.84169	0.40494	0.85037
9-Decenoylcarnitine	-0.10874	5.1879	-0.83254	0.41002	0.85696
Sulfate	0.043582	5.9431	0.81633	0.41912	0.86483
Hypaphorine	0.25891	4.9059	0.81559	0.41954	0.86483
[PC (16:0/22:6)] 1-hexadecanoyl-2-(4Z,7Z,10Z,13Z,16Z,19Z-docosahexaenoyl)-sn-glycero-3-phosphocholine	0.061182	6.1024	0.80878	0.4234	0.86483
[PC (18:1/18:2)] 1-(9Z-octadecenoyl)-2-(9Z,12Z-octadecadienoyl)-sn-glycero-3-phosphocholine	0.064256	4.5475	0.80629	0.42482	0.86483
3',5'-Cyclic IMP	-0.021475	7.3769	-0.80544	0.4253	0.86483
Isoquinoline	-0.10564	4.1945	-0.80187	0.42734	0.86483
Leu-Pro	-0.085596	4.878	-0.80015	0.42832	0.86483
LysoPC(20:3(5Z,8Z,11Z))	-0.06375	4.919	-0.79487	0.43135	0.86483
Tremetone	-0.030054	4.4696	-0.79473	0.43143	0.86483
Glu-Arg	-0.054753	3.7278	-0.78746	0.43563	0.86723
L-Cysteinylglycinedisulfide	0.041882	4.9267	0.78584	0.43657	0.86723
L-Glutamine	-0.034785	6.7024	-0.77672	0.44187	0.87383
[PC (18:0/22:4)] 1-octadecanoyl-2-(7Z,10Z,13Z,16Z-docosatetraenoyl)-sn-glycero-3-phosphocholine	0.092278	4.6129	0.77006	0.44576	0.87546
Dihydrobiopterin	-0.25963	3.0984	-0.76852	0.44666	0.87546
[ST] (5Z,7E)-9,10-seco-5,7,10(19)-cholestatriene	-0.032718	4.6007	-0.75715	0.45337	0.87918
5-Hydroxy-L-tryptophan	-0.039192	3.6227	-0.75558	0.4543	0.87918
L-Methionine	-0.044419	5.4799	-0.75518	0.45454	0.87918
N-gamma-Acetyldiaminobutyrate	-0.077896	3.5809	-0.74827	0.45865	0.88091
Eugenol methyl ether	-0.053396	4.7802	-0.74354	0.46148	0.88091
Indoleacrylicacid...167	0.19542	4.6804	0.73951	0.46389	0.88091
[FA oxo(6:0)] 2-oxo-hexanoic acid	-0.04566	5.6647	-0.73193	0.46845	0.88091
[SP (18:0/14:0)] N-(octadecanoyl)-tetradecasphing-4-enine-1-phosphoethanolamine	0.041073	4.7149	0.72023	0.47555	0.88091
Asp-Cys-Cys-Ser	-0.11081	3.7385	-0.71965	0.4759	0.88091
[FA methoxy(16:1)] 2-methoxy-5Z-hexadecenoic acid	-0.077986	4.492	-0.71889	0.47636	0.88091
O-Acetylcarnitine	0.062204	6.3441	0.71359	0.4796	0.88091
HSO3-	0.042704	3.7239	0.71303	0.47994	0.88091
SM(d16:1/24:1(15Z))	0.038336	4.2466	0.70183	0.48682	0.88091
Val-Gly	-0.060251	3.9134	-0.69751	0.48949	0.88091
[FA hydroxy(12:0)] 3S-hydroxydodecanoyl-CoA	0.036701	5.2328	0.69668	0.49001	0.88091
Asn-Gly-His	-0.032219	5.3074	-0.69434	0.49146	0.88091
[SP (24:0)] N-(tetracosanoyl)-sphing-4-enine	0.10571	4.5063	0.6941	0.49161	0.88091
L-4-Hydroxyglutamate semialdehyde	0.037171	3.9414	0.69045	0.49388	0.88091
Zinnolide	-0.019385	5.2476	-0.68728	0.49585	0.88091
2,5-Dioxopentanoate	-0.048304	3.8888	-0.68716	0.49592	0.88091
Nicotine	0.1958	2.8863	0.68253	0.49882	0.88091
L-Carnitine	0.034649	7.1264	0.67943	0.50076	0.88091
L-Lysine	-0.035449	4.7629	-0.67576	0.50306	0.88091
[PR] Methyl bixin/ (Bixin dimethyl ester)	-0.043417	3.6849	-0.66815	0.50786	0.88091
Cyclohex-2-enone	-0.056341	3.3283	-0.66766	0.50816	0.88091
4-Trimethylammoniobutanoate	0.036921	5.1151	0.66715	0.50849	0.88091
Ile-Met-Val-Pro	0.023909	3.6866	0.66244	0.51147	0.88091
sn-glycero-3-Phosphocholine	-0.050305	5.4243	-0.6609	0.51244	0.88091
4-Methylene-L-glutamate	0.12232	5.6155	0.65869	0.51385	0.88091
L-Tryptophan	-0.029258	5.1744	-0.65811	0.51421	0.88091
4-Nitroaniline	-0.11404	4.2928	-0.65712	0.51485	0.88091
chavicol	0.01455	6.1816	0.65611	0.51549	0.88091
[SP (16:0)] N-(hexadecanoyl)-sphing-4-enine-1-phosphocholine...417	0.035125	5.8858	0.65588	0.51563	0.88091
Urate	0.044091	6.1118	0.65165	0.51833	0.88091
L-Serine	-0.034708	4.9054	-0.64626	0.52178	0.88091
[SP (24:0)] N-(15Z-tetracosenoyl)-sphing-4-enine	0.11229	4.504	0.64093	0.5252	0.88091
[SP (16:0)] N-(hexadecanoyl)-sphing-4-enine-1-phosphocholine...416	0.039334	4.7635	0.64091	0.52522	0.88091
2-Oxoglutaramate...306	0.037132	3.8718	0.64068	0.52536	0.88091
[PC (16:0/18:2)] 1-hexadecanoyl-2-(9Z,12Z-octadecadienoyl)-sn-glycero-3-phosphocholine	0.04072	6.9505	0.63535	0.5288	0.88091
[PC (16:1)] 1-(1Z-hexadecenyl)-sn-glycero-3-phosphocholine	0.039469	4.463	0.63218	0.53084	0.88091
Betaine	0.049542	7.0126	0.63034	0.53204	0.88091
4-Nitrophenyl-3-ketovalidamine	-0.12191	3.5315	-0.62386	0.53624	0.88091
[FA trihydroxy(4:0)] 2,3,4-trihydroxy-butanoic acid	0.04637	4.5034	0.61096	0.54466	0.88091
Glu-Asp	0.059081	3.9303	0.60936	0.54571	0.88091
Nitrilotriacetic acid	-0.041914	3.7056	-0.60917	0.54584	0.88091
PC(16:1(9Z)/22:2(13Z,16Z))	0.0729	5.6558	0.60616	0.54781	0.88091
Leu-Ala	0.050357	4.1592	0.60356	0.54952	0.88091
3-Methylguanine	0.033908	4.5615	0.60175	0.55071	0.88091
[FA hydroxy(10:0)] N-(3S-hydroxydecanoyl)-L-serine	-0.065048	3.5605	-0.59827	0.55301	0.88091
PC(14:0/P-18:0)	0.070126	4.4302	0.59254	0.5568	0.88091
[PC (16:1/18:1)] 1-(9Z-hexadecenoyl)-2-(11Z-octadecenoyl)-sn-glycero-3-phosphocholine	-0.051492	5.1532	-0.59129	0.55763	0.88091
L-Phenylalanine	-0.026368	5.7542	-0.58858	0.55943	0.88091
Lotaustralin	0.034715	3.8874	0.5862	0.56102	0.88091
Delphinidin	-0.075927	4.5743	-0.57703	0.56713	0.88091
[ST (2:0)] 5beta-Cholestane-3alpha,7alpha-diol	-0.089039	4.0556	-0.57621	0.56768	0.88091
[FA hydroxy(18:0)] 9,10-dihydroxy-octadecanoic acid	-0.062041	4.7103	-0.57592	0.56788	0.88091
Ala-Lys-Ser-Arg	0.11875	3.5923	0.57165	0.57074	0.88091
[PC (14:0)] 1-tetradecanoyl-sn-glycero-3-phosphocholine	-0.048718	4.8517	-0.57092	0.57123	0.88091
[FA (6:0)] O-hexanoyl-R-carnitine	-0.048738	4.8659	-0.57012	0.57177	0.88091
Piperidine	-0.032408	5.5441	-0.56864	0.57276	0.88091
[PC (16:0/18:1)] 1-hexadecanoyl-2-(11Z-octadecenoyl)-sn-glycero-3-phosphocholine	0.065536	6.3858	0.56729	0.57367	0.88091
[PC (22:6)] 1-(4Z,7Z,10Z,13Z,16Z,19Z-docosahexaenoyl)-sn-glycero-3-phosphocholine	-0.044073	4.6102	-0.56613	0.57445	0.88091
Urocanate	-0.067186	4.4746	-0.56489	0.57529	0.88091
2-Anthramine	-0.12104	3.7229	-0.56147	0.57759	0.88138
L-Tyrosine	0.039316	5.642	0.54449	0.58911	0.89548
Magnoshinin	0.01349	7.9946	0.53909	0.5928	0.89548
N-(octanoyl)-L-homoserine	-0.046742	4.9551	-0.5389	0.59292	0.89548
[FA methyl,hydroxy,oxo(5:2/4:0)] methyl 4-[2-(2-formyl-vinyl)-3-hydroxy-5-oxo-cyclopentyl]-butanoate	-0.090741	4.157	-0.53559	0.59519	0.89583
1-Palmitoylglycerophosphocholine	0.06426	5.6928	0.52839	0.60013	0.9002
L-Octanoylcarnitine	-0.10172	5.2515	-0.5236	0.60343	0.90049
bacteriochlorophyll a	0.031492	4.849	0.52218	0.60441	0.90049
Lappaconitine	0.021184	5.1765	0.51285	0.61086	0.90704
Pyrimidine nucleoside	0.045494	3.6958	0.50846	0.61391	0.90722
[Fv Methox] 4'-Methoxychalcone	-0.16398	3.2596	-0.50675	0.6151	0.90722
[FA (12:3)] 5,8,11-dodecatriynoic acid	-0.022944	4.0939	-0.50323	0.61755	0.9078
L-Allothreonine	-0.035348	4.0508	-0.48453	0.63064	0.92316
Amphenone B	-0.1152	3.8296	-0.47725	0.63576	0.92316
[PC (18:1/22:5)] 1-(11Z-octadecenoyl)-2-(7Z,10Z,13Z,16Z,19Z-docosapentaenoyl)-sn-glycero-3-phosphocholine	0.063999	5.4559	0.47709	0.63588	0.92316
(24R,24'R)-Fucosterol epoxide	-0.068236	5.0142	-0.47639	0.63637	0.92316
SM(d18:1/24:1(15Z))...296	0.03495	4.8685	0.47087	0.64027	0.92411
N-Acetyl-L-histidine	0.031128	3.5043	0.46669	0.64324	0.92411
Benzyl acetate	0.017886	4.6538	0.46659	0.64331	0.92411
[FA (18:2)] 9S-hydroperoxy-10E,12Z-octadecadienoic acid	-0.049004	4.8124	-0.46187	0.64667	0.92591
5-Hydroxyisourate	0.034939	3.6192	0.45657	0.65044	0.9283
[PC (16:0/18:3)] 1-hexadecanoyl-2-(9Z,12Z,15Z-octadecatrienoyl)-sn-glycero-3-phosphocholine	-0.034826	5.4208	-0.44142	0.66127	0.93863
Lys-Ala-Tyr	-0.012914	4.0688	-0.44049	0.66194	0.93863
alpha-Methylstyrene	0.0098744	6.8274	0.43526	0.6657	0.94094
Picolinamide	0.04342	5.1271	0.43017	0.66937	0.9431
ITP	-0.032706	3.5069	-0.42327	0.67435	0.94537
(R)-4'-Deoxyindenestrol	-0.015641	4.5707	-0.422	0.67527	0.94537
N1-Methyl-2-pyridone-5-carboxamide	0.057955	5.5994	0.41905	0.67741	0.94537
L-Lysine 1,6-lactam	-0.042121	3.4544	-0.41554	0.67995	0.94593
Gly-His	-0.010139	5.6048	-0.40942	0.68441	0.94753
Oxalate	-0.025335	3.9212	-0.40805	0.6854	0.94753
[SP (16:0)] N-(hexadecanoyl)-sphinganine	0.031363	4.6956	0.40112	0.69045	0.94924
(1-Ribosylimidazole)-4-acetate...116	0.020385	3.4856	0.40045	0.69094	0.94924
Ecgonine	0.043222	4.5436	0.39673	0.69366	0.95001
SM(d18:1/22:0)	0.029651	4.9466	0.389	0.69933	0.95142
SM(d17:1/24:1(15Z))	0.023143	4.6322	0.3762	0.70875	0.95142
Xanthine	-0.047746	3.7813	-0.37423	0.7102	0.95142
4-methoxy-3-indolylmethylisothiocyanate	0.03125	4.7921	0.3693	0.71384	0.95142
Miraxanthin-I	-0.015783	4.9069	-0.36883	0.71419	0.95142
3-Butynoate	0.031118	4.2258	0.36853	0.71441	0.95142
Sucrose	-0.080804	3.4629	-0.36158	0.71956	0.95142
L-Leucine	-0.019633	6.0833	-0.35532	0.72421	0.95142
phenylarsine oxide	0.041768	4.1373	0.3553	0.72422	0.95142
LysoPC(18:0)	0.024159	5.0442	0.35412	0.7251	0.95142
Diacetylmonoxime	-0.029345	4.1479	-0.35182	0.72681	0.95142
D-Glycerate	0.018428	4.0139	0.34928	0.7287	0.95142
Glu-Gly	-0.091868	3.5497	-0.34579	0.7313	0.95142
2-Furoate	0.01993	4.0451	0.34546	0.73155	0.95142
6-Amino-2-oxohexanoate	0.036539	3.9149	0.34259	0.73369	0.95142
Glu-Ser	-0.037569	4.5109	-0.34115	0.73476	0.95142
L-Aspartate	-0.023097	4.2353	-0.33855	0.73671	0.95142
2-C-Methyl-D-erythritol 4-phosphate	0.01513	5.796	0.33839	0.73683	0.95142
[FA (12:4)] 2E,4E,8Z,10E-dodecatetraenoic acid	-0.015864	4.0371	-0.33625	0.73843	0.95142
cis-Aconitate	0.027314	4.5155	0.33547	0.73901	0.95142
L-Ala-L-Glu	0.028521	3.8727	0.33416	0.73999	0.95142
D-Glucose	0.010676	5.3017	0.32678	0.74553	0.95575
pentane-1,3,4,5-tetracarboxylate	-0.047904	4.1212	-0.31817	0.752	0.96125
Guanidinoacetate	0.01829	4.8649	0.30602	0.76117	0.96792
[ST hydrox] 3alpha,7alpha-Dihydroxy-5beta-cholan-24-oic Acid	-0.047076	4.5514	-0.30443	0.76237	0.96792
N-Acetyl-L-aspartate	-0.019241	3.6091	-0.29827	0.76703	0.96792
3-Oxopropanoate	-0.030494	5.5181	-0.29718	0.76786	0.96792
Dimethamine	0.069777	3.9531	0.29674	0.76819	0.96792
D-Alanyl-D-alanine	-0.026594	4.0401	-0.29204	0.77176	0.96846
ubiquinone-1	0.011253	4.4608	0.29039	0.77301	0.96846
Hydroxybutyrylcarnitine	-0.030023	3.9684	-0.28363	0.77815	0.96855
LysoPE(0:0/18:2(9Z,12Z))	-0.032247	4.8782	-0.28327	0.77842	0.96855
[PC (18:0/22:5)] 1-octadecanoyl-2-(4Z,7Z,10Z,13Z,16Z-docosapentaenoyl)-sn-glycero-3-phosphocholine	0.023469	5.0412	0.27575	0.78415	0.96855
Glycylproline	-0.035501	4.7967	-0.27453	0.78509	0.96855
SM(d18:1/24:1(15Z))...297	0.023234	5.2166	0.27404	0.78546	0.96855
Theobromine	0.055517	3.8055	0.2699	0.78862	0.96855
SM(d18:1/14:0)	-0.015026	4.9569	-0.26825	0.78988	0.96855
Citrate	0.019766	5.1378	0.26267	0.79414	0.96855
SM(d18:1/23:0)	0.01948	4.5789	0.26009	0.79612	0.96855
N2-(D-1-Carboxyethyl)-L-arginine	-0.032232	3.4594	-0.25648	0.79888	0.96855
[FA hydroxy(18:2)] 9S-hydroxy-10E,12Z-octadecadienoic acid	-0.036218	5.2634	-0.25237	0.80204	0.96855
[FA (11:2)] 4,10-undecadiynal	0.010401	3.9158	0.25103	0.80307	0.96855
Fagomine	-0.026645	4.4465	-0.25055	0.80343	0.96855
L-Alanine	0.013033	5.3675	0.25004	0.80383	0.96855
LysoPC(16:1(9Z))	-0.026365	4.3886	-0.23827	0.81288	0.97545
gamma-Amino-gamma-cyanobutanoate	0.023416	3.8018	0.23684	0.81398	0.97545
o-nitrophenol &beta;-thiogalactoside	0.0096778	5.0716	0.22841	0.82049	0.97881
Tributyl phosphate	0.063459	3.9996	0.22312	0.82457	0.97881
Choline phosphate	-0.016633	3.9149	-0.22266	0.82493	0.97881
3,4-Methylenedioxymethamphetamine	-0.01049	4.3957	-0.22171	0.82566	0.97881
5'-Oxoinosine	-0.038829	3.5795	-0.2143	0.8314	0.98067
SM(d18:0/22:1(13Z))	0.013543	4.6959	0.2115	0.83356	0.98067
Phenylgalactoside	0.035111	3.8044	0.21062	0.83425	0.98067
di-n-Undecylamine	0.063096	3.4324	0.2082	0.83613	0.98067
SM(d18:0/18:1(9Z))	0.013432	4.9789	0.19853	0.84363	0.98288
Phenol sulfate	-0.041322	4.611	-0.19568	0.84585	0.98288
D-Galactosamine	0.015968	3.9258	0.19386	0.84726	0.98288
Carpacin	0.0054848	4.6985	0.1894	0.85073	0.98288
HEPES	-0.082897	3.5528	-0.18498	0.85417	0.98288
sn-Glycerol 3-phosphate	-0.013323	3.2266	-0.17877	0.85902	0.98288
[FA hydroxy(18:1)] 9,10-dihydroxy-12Z-octadecenoic acid	0.027861	4.1974	0.17876	0.85903	0.98288
mildronate	-0.022254	4.6152	-0.17704	0.86036	0.98288
13'-hydroxy-&alpha;-tocopherol	0.027582	4.3546	0.17186	0.86441	0.98288
Sinapyl alcohol	0.050416	3.9606	0.16933	0.86639	0.98288
[FA] O-Palmitoyl-R-carnitine	0.010726	4.4631	0.16686	0.86831	0.98288
[FA (14:0/2:0)] Tetradecanedioic acid	0.018433	4.1556	0.15509	0.87753	0.98288
N-(6-Oxo-6H-dibenzo[b,d]pyran-3-yl)maleamic acid	-0.010357	4.9004	-0.15433	0.87812	0.98288
3-(4-Hydroxyphenyl)lactate	-0.0099733	4.1164	-0.15002	0.8815	0.98288
[GP (20:4)] 1-(5Z,8Z,11Z,14Z-eicosatetraenoyl)-sn-glycero-3-phosphate	0.0095716	3.7099	0.15001	0.88151	0.98288
Quinoline	-0.0067134	4.0915	-0.14823	0.8829	0.98288
Dihydropinosylvin	0.0042322	4.5183	0.14779	0.88324	0.98288
ADP	-0.018896	3.4818	-0.14779	0.88325	0.98288
(S)-Malate	0.0095187	4.6099	0.14761	0.88339	0.98288
2-Octenoylcarnitine	0.017295	5.1012	0.14395	0.88625	0.98288
Ergothioneine	-0.012918	4.1901	-0.13839	0.89062	0.98288
LysoPE(0:0/22:6(4Z,7Z,10Z,13Z,16Z,19Z))	0.0099628	4.4729	0.13791	0.891	0.98288
Palmiticamide	-0.011529	3.576	-0.13599	0.89251	0.98288
DG(15:0/18:4(6Z,9Z,12Z,15Z)/0:0)	-0.019879	4.853	-0.12362	0.90223	0.98288
Triethanolamine...308	0.019785	3.8715	0.12184	0.90363	0.98288
Proclavaminic acid	-0.0064688	3.7271	-0.12099	0.9043	0.98288
S-Sulfo-L-cysteine	0.012308	3.4176	0.1193	0.90563	0.98288
[PC (15:0)] 1-pentadecanoyl-sn-glycero-3-phosphocholine	0.0059023	4.7336	0.11849	0.90627	0.98288
trans,trans-1,4-Diphenyl-1,3-butadiene	-0.0048466	4.8938	-0.11711	0.90735	0.98288
L-Glutamate	0.009845	5.2267	0.11628	0.90801	0.98288
Monocerin	-0.0046481	4.4584	-0.11539	0.90871	0.98288
Val-Val...351	0.016379	3.3959	0.11289	0.91068	0.98288
5-Hydroxytryptophol	0.008598	3.9817	0.11101	0.91216	0.98288
[PC (15:0/15:0)] 1,2-dipentadecanoyl-sn-glycero-3-phosphocholine	0.015383	4.5268	0.10894	0.91379	0.98288
[ST Trihydroxy,methy] 3alpha,7alpha,12alpha-Trihydroxy-24-methyl-5beta-cholest-23-en-26-oic acid	-0.0083625	4.4247	-0.10601	0.9161	0.98297
3beta-Hydroxy-4beta-methyl-5alpha-cholest-7-ene-4alpha-carboxylate	-0.028875	4.2742	-0.099861	0.92095	0.9837
[PC (16:1)] 1-(9Z-hexadecenoyl)-sn-glycero-3-phosphocholine	-0.0069447	5.0455	-0.095857	0.92411	0.9837
Quinate	-0.02995	4.067	-0.092637	0.92665	0.9837
Ile-Leu-Met-Pro	0.0036902	3.598	0.091003	0.92794	0.9837
Taurine	0.0059384	5.303	0.088817	0.92967	0.9837
[PC (18:2)] 1-(9Z,12Z-octadecadienoyl)-sn-glycero-3-phosphocholine	-0.0076972	6.0711	-0.084643	0.93297	0.9837
Decanoic acid	-0.0073337	5.3795	-0.081374	0.93555	0.9837
2-Hydroxy-2,4-pentadienoate	0.0033083	4.9984	0.081131	0.93574	0.9837
Theophylline	-0.017731	4.5609	-0.072789	0.94233	0.9837
Succinate	0.0033455	4.7402	0.071468	0.94338	0.9837
1-Methyluric acid	-0.01467	3.3809	-0.070115	0.94445	0.9837
N,N-Dimethylglycine	0.0026638	5.6668	0.069211	0.94516	0.9837
N3-(4-methoxyfumaroyl)-L-2,3-diaminopropanoate	-0.0050753	5.2753	-0.068435	0.94578	0.9837
sn-glycero-3-Phosphoethanolamine	-0.0075364	3.1969	-0.062372	0.95058	0.9858
[PC (18:1/20:3)] 1-(9Z-octadecenoyl)-2-(5Z,8Z,11Z-eicosatrienoyl)-sn-glycero-3-phosphocholine	-0.010157	6.0481	-0.060237	0.95227	0.9858
Bilirubin	-0.0094451	5.1292	-0.05428	0.95698	0.98836
L-thiazolidine-4-carboxylate	0.0077317	4.0821	0.050845	0.9597	0.98841
sodium dodecyl sulfate	-0.0083265	5.1799	-0.048555	0.96151	0.98841
Choline	0.0025601	5.268	0.039796	0.96845	0.98846
Elaidiccarnitine	-0.0032464	4.5015	-0.038665	0.96935	0.98846
Propenoate	0.0012356	4.8741	0.037879	0.96997	0.98846
SM(d18:0/24:1(15Z))	-0.0026603	4.6746	-0.0338	0.9732	0.98846
Deoxygomisin A	0.0017558	4.4863	0.030684	0.97567	0.98846
[PC (14:0/18:1)] 1-tetradecanoyl-2-(11Z-octadecenoyl)-sn-glycero-3-phosphocholine	-0.0032365	5.3762	-0.02709	0.97852	0.98846
1-(5-Phosphoribosyl)imidazole-4-acetate	-0.0011366	4.0707	-0.026585	0.97892	0.98846
L-Pipecolate	-0.0042139	5.5156	-0.025865	0.97949	0.98846
N-acetyl -D- glucosaminitol	-0.0011618	4.2118	-0.019973	0.98416	0.9909
2-Naphthylamine	-0.0037062	3.8834	-0.015372	0.98781	0.99231
2-Oxoglutarate	0.00055376	4.4926	0.0084553	0.9933	0.99555
[PE (18:0/20:2)] 1-octadecanoyl-2-(11Z,14Z-eicosadienoyl)-sn-glycero-3-phosphoethanolamine	-0.00024061	5.1675	-0.0031545	0.9975	0.9975

## Sheet: SvsC_post_treat_metabo
Feature	logFC	AveExpr	t	P.Value	adj.P.Val
Proclavaminic acid	0.28464	3.8998	6.0585	3.808e-07	0.00016755
N3-(4-methoxyfumaroyl)-L-2,3-diaminopropanoate	0.28222	5.4287	3.7685	0.00052658	0.079039
[PE (18:0/20:4)] 1-octadecanoyl-2-(5Z,8Z,11Z,14Z-eicosatetraenoyl)-sn-glycero-3-phosphoethanolamine	0.31905	4.8131	3.7607	0.0005389	0.079039
(1-Ribosylimidazole)-4-acetate...115	0.39126	3.8129	3.366	0.001686	0.15145
Creatinine	0.14377	6.8772	3.3255	0.0018894	0.15145
N-(3-acetamidopropyl)-4-aminobutanal	0.37085	3.7555	3.2764	0.0021679	0.15145
4-Nitrophenyl-3-ketovalidamine	0.18508	3.7912	3.2223	0.0025191	0.15145
Glu-Thr	0.17653	4.9423	3.1901	0.0027536	0.15145
L-Citrulline	0.1598	5.435	3.0632	0.0038931	0.19033
2-Oxoglutaramate...72	0.22001	3.5087	2.9546	0.0052073	0.21255
[FA dimethyl(13:0)] 2,5-dimethyl-2E-tridecenoic acid	-0.15265	4.3353	-2.9351	0.0054838	0.21255
PE(20:4(5Z,8Z,11Z,14Z)/P-18:1(11Z))	0.21151	4.9077	2.8861	0.0062411	0.21255
PE(18:3(6Z,9Z,12Z)/P-18:1(11Z))	0.22438	4.845	2.8837	0.0062798	0.21255
4-Imidazolone-5-propanoate	0.23436	4.461	2.7836	0.008147	0.25243
7-Aminomethyl-7-carbaguanine	0.17758	3.4991	2.7561	0.0087446	0.25243
1-Methylhypoxanthine	0.17056	4.1759	2.7371	0.0091793	0.25243
Methylimidazoleacetic acid	0.46801	4.3065	2.6849	0.010481	0.2707
tetrahydrogeranylgeranyl-bacteriopheophytin	0.18242	5.2543	2.6631	0.011074	0.2707
[FA (18:3)] 9Z,12Z,15Z-octadecatrienoic acid	-0.30464	5.2267	-2.6105	0.012634	0.28227
3-(Pyrazol-1-yl)-L-alanine	0.80984	3.895	2.6043	0.01283	0.28227
[PC (14:0/20:4)] 1-tetradecanoyl-2-(5Z,8Z,11Z,14Z-eicosatetraenoyl)-sn-glycero-3-phosphocholine	-0.34863	4.4548	-2.5296	0.01543	0.29127
5-Methylthio-D-ribose	0.16184	3.967	2.5188	0.015846	0.29127
[FA (20:0)] 11Z-eicosenoic acid	-0.21835	4.7558	-2.5034	0.016451	0.29127
[PE (18:1/20:4)] 1-(1Z-octadecenyl)-2-(5Z,8Z,11Z,14Z-eicosatetraenoyl)-sn-glycero-3-phosphoethanolamine	0.17802	4.9593	2.4896	0.017012	0.29127
DL-2-Aminooctanoicacid	0.18944	5.2748	2.4795	0.017436	0.29127
L-Kynurenine	0.1864	4.4036	2.4642	0.018091	0.29127
N-Sulfo-D-glucosamine	0.15595	3.6183	2.4581	0.018363	0.29127
Isocitrate	-0.20236	4.2857	-2.4542	0.018536	0.29127
Aspartyl-L-proline	0.23756	3.9741	2.434	0.019455	0.29347
D-Glucuronate	0.22778	3.2864	2.4099	0.020614	0.29347
[FA oxo(5:2/5:0/4:0)] (1S,2S)-3-oxo-2-pentyl-cyclopentanebutanoic acid	-0.18587	4.4322	-2.3968	0.021265	0.29347
N-Methyl-2-pyrrolidinone	0.38101	4.6156	2.3953	0.021344	0.29347
Ala-Ser-Ser	0.24292	3.4844	2.3693	0.022701	0.30268
N-Acetyl-L-histidine	0.17541	3.5374	2.3292	0.024949	0.31522
[PE (16:0/20:4)] 1-hexadecanoyl-2-(5Z,8Z,11Z,14Z-eicosatetraenoyl)-sn-glycero-3-phosphoethanolamine	0.36242	4.4544	2.3233	0.025292	0.31522
4alpha-hydroxymethyl-4beta-methyl-5alpha-cholesta-8-en-3beta-ol	0.20323	3.6809	2.315	0.02579	0.31522
[PE (16:0/22:6)] 1-hexadecanoyl-2-(4Z,7Z,10Z,13Z,16Z,19Z-docosahexaenoyl)-sn-glycero-3-phosphoethanolamine	0.42472	4.5687	2.2988	0.026779	0.31659
Ala-Ser	0.23765	3.9745	2.2853	0.027634	0.31659
Ne,Ne dimethyllysine	0.14535	3.7	2.2787	0.028061	0.31659
Glutarylcarnitine	0.19392	4.0585	2.2421	0.030523	0.33575
L-Aspartate	0.18763	4.3477	2.1868	0.034626	0.3576
D-Gluconic acid	0.17404	4.3644	2.1675	0.036161	0.3576
(Z)-4-Hydroxyphenylacetaldehyde-oxime	0.38737	3.6434	2.1637	0.036475	0.3576
2-Pyrrolidinone	0.098329	4.543	2.1626	0.03656	0.3576
Pyrimidine nucleoside	0.18492	3.7052	2.1625	0.036573	0.3576
Linoleate	-0.31319	6.5452	-2.1374	0.038689	0.37007
Val-Val...184	0.56315	3.4242	2.1253	0.039746	0.37209
1-(beta-D-Ribofuranosyl)-1,4-dihydronicotinamide	0.11596	4.0365	2.1123	0.040904	0.37453
Methylimidazole acetaldehyde	0.24856	4.638	2.1035	0.041709	0.37453
Triethanolamine...308	0.34876	3.9393	2.0911	0.042872	0.37728
Gentisein	0.077016	4.3201	2.0797	0.043954	0.37921
Icosadienoic acid	-0.24399	4.6979	-2.0585	0.046044	0.38876
[FA (18:2)] 9S-hydroperoxy-10E,12Z-octadecadienoic acid	-0.21377	4.79	-2.0481	0.047105	0.38876
[FA (16:2)] 9,12-hexadecadienoic acid	-0.14376	4.5255	-2.0358	0.048379	0.38876
5,6-Dihydrothymine	0.1833	5.475	2.0338	0.048595	0.38876
Acetaminophenglucuronide	0.54121	2.8412	2.0185	0.050228	0.39465
2-Hydroxyethanesulfonate	0.12615	3.7739	2.0078	0.051408	0.39609
[PC (16:0/22:4)] 1-hexadecanoyl-2-(7Z,10Z,13Z,16Z-docosatetraenoyl)-sn-glycero-3-phosphocholine	0.1484	4.3759	1.9998	0.052294	0.39609
L-Homocitrulline	0.23054	3.8747	1.9864	0.053821	0.39609
validamine	0.17401	3.6327	1.9847	0.054013	0.39609
Eugenol methyl ether	0.10771	4.816	1.9717	0.055536	0.40059
Trimethylamine N-oxide	0.2545	4.8169	1.9503	0.058119	0.41138
N(pi)-Methyl-L-histidine	0.35683	5.5104	1.9411	0.059268	0.41138
[PC (16:2)] 1-hexadecyl-sn-glycero-3-phosphocholine	0.1134	4.4618	1.9166	0.062396	0.41138
[PC (18:0)] 1-octadecanoyl-sn-glycero-3-phosphocholine	0.11891	5.898	1.9138	0.062772	0.41138
[PE (16:0)] 1-hexadecanoyl-sn-glycero-3-phosphoethanolamine	0.15615	4.5041	1.9123	0.062969	0.41138
[PC (16:0)] 1-hexadecanoyl-sn-glycero-3-phosphocholine	0.10209	6.5353	1.9075	0.063603	0.41138
gamma-Glutamyl-gamma-aminobutyraldehyde	0.25641	3.7233	1.897	0.065009	0.41138
Tremetone	-0.076652	4.4654	-1.8912	0.065809	0.41138
Ectoine	0.23573	3.9802	1.8785	0.06756	0.41138
N2-(D-1-Carboxyethyl)-L-arginine	0.23438	3.5153	1.8778	0.067656	0.41138
Hexadecasphinganine	0.067583	6.2376	1.8684	0.068985	0.41138
XTP	-0.098085	4.8392	-1.8676	0.069107	0.41138
Phenol sulfate	0.39701	4.7302	1.867	0.069186	0.41138
L-Rhamnose	-0.17992	5.1859	-1.8335	0.074124	0.4308
[PC (18:0/22:4)] 1-octadecanoyl-2-(7Z,10Z,13Z,16Z-docosatetraenoyl)-sn-glycero-3-phosphocholine	0.16421	4.6378	1.8198	0.076224	0.4308
Lys-Val-Val	0.21601	4.1972	1.8189	0.076366	0.4308
Picolinamide	0.17357	5.1286	1.8189	0.07637	0.4308
[FA methyl(18:0)] 11R,12S-methylene-octadecanoic acid	-0.11914	4.4744	-1.7488	0.087947	0.47611
N-acetyl-(L)-arginine	0.17312	4.2529	1.7485	0.087996	0.47611
PC(20:2(11Z,14Z)/P-18:1(11Z))	0.09583	5.0358	1.7475	0.088161	0.47611
Xanthine	0.16499	3.8546	1.7443	0.08873	0.47611
Thalicarpine	0.58099	2.9856	1.7226	0.092626	0.4814
Indoxylsulfate	0.29286	5.5852	1.7224	0.092671	0.4814
[FA (18:1)] 9Z-octadecenoic acid	-0.17635	6.9286	-1.7196	0.093173	0.4814
8-Amino-7-oxononanoate	0.27914	4.2375	1.7147	0.094092	0.4814
[FA hydroxy(18:2)] 9S-hydroxy-10E,12Z-octadecadienoic acid	-0.20087	5.1935	-1.7083	0.095274	0.48185
omega-Cyclohexylundecanoic acid	-0.18498	4.8508	-1.6903	0.098689	0.48825
1-Methyladenosine	0.070787	4.1619	1.69	0.098759	0.48825
N6,N6,N6-Trimethyl-L-lysine	0.11231	4.1076	1.6695	0.10277	0.49851
3-Dehydrocarnitine	0.163	4.275	1.6678	0.1031	0.49851
o-nitrophenol &beta;-thiogalactoside	0.061953	5.0622	1.6599	0.1047	0.50075
Val-Val...351	0.24689	3.4102	1.6537	0.10596	0.50129
Taxa-4(20),11(12)-dien-5alpha-yl acetate	-0.1818	4.4887	-1.6409	0.1086	0.50358
5-6-Dihydrouridine	0.094934	3.7928	1.638	0.10921	0.50358
Cyclohex-2-enone	0.13659	3.4086	1.6253	0.11189	0.50358
Leu-Pro	0.13137	4.9386	1.6243	0.1121	0.50358
LysoPE(0:0/22:6(4Z,7Z,10Z,13Z,16Z,19Z))	0.12375	4.4939	1.6241	0.11216	0.50358
LysoPC(17:0)	0.11269	4.6885	1.6109	0.115	0.51111
[PC (16:0/22:6)] 1-hexadecanoyl-2-(4Z,7Z,10Z,13Z,16Z,19Z-docosahexaenoyl)-sn-glycero-3-phosphocholine	0.12966	6.1237	1.5962	0.11825	0.52029
SM(d18:1/18:1(9Z))	0.098033	4.933	1.5791	0.12213	0.5229
Hippurate	0.3807	5.0613	1.5768	0.12266	0.5229
N6-Acetyl-L-lysine	0.097031	4.1191	1.5755	0.12297	0.5229
cyclopropane phosphatidylglycerol (dihexadec-9,10-cyclo-anoyl, n-C16:0 cyclo)	0.24374	4.6481	1.5728	0.12359	0.5229
N-gamma-Acetyldiaminobutyrate	0.18436	3.687	1.5602	0.12654	0.52784
L-4-Hydroxyglutamate semialdehyde	0.10938	3.9465	1.5531	0.12822	0.52784
[PC (18:1/18:1)] 1-(9Z-octadecenoyl)-2-(9Z-octadecenoyl)-sn-glycero-3-phosphocholine	-0.18365	6.4604	-1.5525	0.12836	0.52784
Val-Pro-His	0.067678	3.5488	1.5213	0.13599	0.55402
Betaine	0.10034	7.0014	1.5091	0.13908	0.55526
4-methoxy-3-indolylmethylisothiocyanate	0.11676	4.7639	1.5068	0.13967	0.55526
[FA oxo(5:2/5:0/6:0)] (1R,2R)-3-oxo-2-pentyl-cyclopentanehexanoic acid	-0.15893	4.7366	-1.5052	0.14008	0.55526
3, 5-Tetradecadiencarnitine	-0.37033	4.1465	-1.5003	0.14134	0.55526
[ST hydrox] N-(3alpha-hydroxy-5beta-cholan-24-oyl)-glycine 3-sulfate	0.32842	4.6808	1.4902	0.14397	0.55671
[SP (24:0)] N-(15Z-tetracosenoyl)-sphing-4-enine	0.096186	4.584	1.4832	0.14581	0.55671
3-Oxopropanoate	-0.14335	5.5321	-1.4752	0.14793	0.55671
Propyl cinnamate	-0.038186	4.9144	-1.4675	0.15	0.55671
Glycine	0.070254	4.2715	1.4613	0.15169	0.55671
[ST (2:0)] 5beta-Cholestane-3alpha,7alpha-diol	-0.186	4.0212	-1.4595	0.15218	0.55671
gamma-Amino-gamma-cyanobutanoate	0.11797	3.7775	1.4594	0.1522	0.55671
[FA oxo(14:0)] 3-oxo-tetradecanoic acid	-0.093858	4.6328	-1.4582	0.15254	0.55671
Urocanate	0.18504	4.4861	1.4553	0.15335	0.55671
N-hydroxy-N-acetylcadaverine	0.27797	5.0391	1.4516	0.15436	0.55671
(R)-2-Hydroxyglutarate	-0.10736	4.2094	-1.4464	0.15581	0.55735
NG,NG-Dimethyl-L-arginine	0.072547	4.5411	1.4408	0.15738	0.55844
3-(4-Hydroxyphenyl)lactate	0.1005	4.1266	1.4159	0.16448	0.57897
L-Pipecolate	-0.22348	5.4585	-1.4077	0.1669	0.58157
[PR] Methyl bixin/ (Bixin dimethyl ester)	0.089612	3.7241	1.4042	0.16792	0.58157
Homoarginine	-0.12682	4.2185	-1.3965	0.17022	0.58157
Pseudouridine	0.074054	4.0544	1.3921	0.17152	0.58157
[PC (16:0/18:1)] 1-hexadecanoyl-2-(9Z-octadecenoyl)-sn-glycero-3-phosphocholine	0.11578	4.8255	1.3907	0.17195	0.58157
Glu-Gly	0.23414	3.8077	1.3865	0.1732	0.58157
L-Proline	0.096984	6.8943	1.3824	0.17447	0.58157
[PE (20:4)] 1-(5Z,8Z,11Z,14Z-eicosatetraenoyl)-sn-glycero-3-phosphoethanolamine	0.10322	4.626	1.3755	0.17658	0.58164
Endomorphin-1	-0.39181	4.0889	-1.3737	0.17714	0.58164
Leu-Lys-Gly	-0.081733	3.7422	-1.3546	0.18308	0.59671
Glu-Asp	0.11419	3.9322	1.3458	0.1859	0.60144
[PC (14:0/18:2)] 1-tetradecanoyl-2-(9Z,12Z-octadecadienoyl)-sn-glycero-3-phosphocholine	-0.13451	4.9128	-1.3375	0.18856	0.6056
[PC (16:1)] 1-(1Z-hexadecenyl)-sn-glycero-3-phosphocholine	0.082629	4.4817	1.3304	0.19087	0.60857
ethylpyruvate	-0.074134	5.2782	-1.3164	0.19547	0.6104
Choline	0.084404	5.2773	1.3122	0.19687	0.6104
(R)-4'-Deoxyindenestrol	-0.065898	4.5667	-1.3121	0.19691	0.6104
Docosahexaenoicacid	-0.11437	4.9431	-1.3068	0.19869	0.6104
Monocerin	0.05544	4.4827	1.3045	0.19946	0.6104
3-Methylguanine	0.07383	4.5535	1.3036	0.19977	0.6104
[PC methyl(15:2)] 1-pentadecyl-2-methyl-sn-glycero-3-phosphocholine	0.15179	3.8732	1.2976	0.20182	0.61241
1,2-dioctanoyl-1-amino-2,3-propanediol	-0.2327	4.2782	-1.2903	0.20431	0.61306
4-Methylene-L-glutamate	0.28816	5.5603	1.2888	0.20482	0.61306
[FA (12:4)] 2E,4E,8Z,10E-dodecatetraenoic acid	-0.052587	4.0544	-1.2765	0.20908	0.62158
L-Cysteinylglycinedisulfide	0.069323	4.9378	1.2709	0.21105	0.62324
L-Ala-L-Glu	0.11174	3.8867	1.2666	0.21258	0.62358
L-Alanine	0.071523	5.3887	1.2397	0.22224	0.6476
SM(d17:1/24:1(15Z))	0.060111	4.6654	1.231	0.22546	0.6513
1-Oleoylglycerophosphocholine	0.091016	5.7876	1.2265	0.22714	0.6513
Palmiticamide	-0.083864	3.5577	-1.2184	0.23018	0.6513
N1-Methyl-2-pyridone-5-carboxamide	0.1639	5.5944	1.2181	0.23028	0.6513
L-Cystine	0.069258	5.2641	1.2128	0.23227	0.6513
L-Hypoglycin	0.16121	4.7467	1.2125	0.2324	0.6513
SM(d16:1/24:1(15Z))	0.073993	4.2729	1.2044	0.23546	0.65572
N-Hydroxy-2-acetamidofluorene	-0.15001	4.0781	-1.1992	0.23745	0.65592
L-Ornithine	0.080484	4.4658	1.1964	0.23851	0.65592
[FA hydroxy(12:0)] 3S-hydroxydodecanoyl-CoA	0.060806	5.2255	1.1872	0.24209	0.66032
[SP (18:0/14:0)] N-(octadecanoyl)-tetradecasphing-4-enine-1-phosphoethanolamine	0.057278	4.7277	1.1846	0.24312	0.66032
Adenosine	-0.27924	3.3271	-1.1752	0.24679	0.66119
PC(16:1(9Z)/22:2(13Z,16Z))	0.13031	5.702	1.1742	0.24722	0.66119
Sphinganine	0.055325	5.3245	1.1714	0.24832	0.66119
[FA hydroxy,oxo(7:0/2:0)] 4-hydroxy-2-oxo-Heptanedioic acid	0.10099	3.8479	1.1603	0.25277	0.66119
Skatole	0.046691	4.5359	1.1584	0.25352	0.66119
PE(18:0/22:4(7Z,10Z,13Z,16Z))	0.083933	4.7908	1.1579	0.25373	0.66119
O-Propanoylcarnitine	0.093724	5.3348	1.1502	0.25683	0.66119
penem CGP31608	-0.069051	3.6664	-1.1494	0.25715	0.66119
[FA (20:0)] N-eicosanoyl-ethanolamine	0.053118	4.7769	1.1484	0.25758	0.66119
[PC (15:0)] 1-pentadecanoyl-sn-glycero-3-phosphocholine	0.06868	4.7385	1.1462	0.25847	0.66119
6alpha-Hydroxy-castasterone	-0.16312	4.4166	-1.1407	0.26071	0.66308
mildronate	0.052988	4.6307	1.1339	0.26355	0.66636
Ergothioneine	-0.11546	4.1433	-1.1277	0.26613	0.66636
Castasterone	-0.1528	4.362	-1.124	0.26768	0.66636
Met-Phe-Val	0.10919	4.7864	1.1231	0.26806	0.66636
HEPES	-0.61755	3.508	-1.1181	0.27015	0.66778
(1/2,5,6)-2-(3-azibutylthio)-5,6-epoxy-3-cyclohexen-1-ol	-0.23684	4.2551	-1.1124	0.27256	0.66779
[FA (10:1)] 4-decenoic acid	-0.118	4.6524	-1.1109	0.27319	0.66779
L-Tyrosine	0.082491	5.6489	1.0971	0.2791	0.67848
(1-Ribosylimidazole)-4-acetate...116	0.047875	3.4893	1.0874	0.28334	0.68099
ADP	-0.27192	3.3493	-1.0846	0.28454	0.68099
[PC (22:6)] 1-(4Z,7Z,10Z,13Z,16Z,19Z-docosahexaenoyl)-sn-glycero-3-phosphocholine	0.090542	4.6353	1.0841	0.28478	0.68099
(9Z)-Hexadecenoic acid	-0.17849	5.9587	-1.0793	0.28685	0.68225
[PR] Citronellyl acetate	-0.099681	4.7146	-1.0742	0.28912	0.68395
[SP (14:0)] N-(tetradecanoyl)-sphinganine	0.059676	4.7848	1.0614	0.29482	0.69369
[FA (14:0/2:0)] Tetradecanedioic acid	-0.11161	4.123	-1.045	0.30226	0.70742
1-Palmitoylglycerophosphocholine	0.12765	5.6795	1.0405	0.30431	0.70785
D-Galactosamine	0.071426	3.9081	1.0373	0.30576	0.70785
Triethanolamine...77	0.25398	3.6268	1.0334	0.30759	0.70785
cis-Aconitate	0.069965	4.5314	1.0306	0.30888	0.70785
3,4-Methylenedioxymethamphetamine	0.064486	4.4338	1.0215	0.31312	0.71259
PC(16:0/P-18:0)	0.077874	4.7403	1.0177	0.31491	0.71259
Sulfoacetate	0.16532	3.44	1.0141	0.31658	0.71259
[FA (12:3)] 5,8,11-dodecatriynoic acid	-0.04149	4.0797	-1.0122	0.3175	0.71259
5-Acetamidopentanoate	0.30519	4.5258	1.0064	0.32021	0.71259
Amphenone B	0.20323	3.8928	1.0055	0.32066	0.71259
SM(d18:0/18:1(9Z))	0.055085	5.0289	1.0017	0.32246	0.71298
13'-hydroxy-&alpha;-tocopherol	0.14375	4.5179	0.98924	0.32845	0.71907
[SP hydrox] 4-hydroxysphinganine	0.050134	6.0752	0.988	0.32905	0.71907
3,4,5,3',4',5'-hexahydroxydiphenate	-0.088738	4.6252	-0.98479	0.3306	0.71907
L-thiazolidine-4-carboxylate	-0.1163	4.0635	-0.98243	0.33175	0.71907
[PC (16:1)] 1-(9Z-hexadecenoyl)-sn-glycero-3-phosphocholine	0.080351	5.0555	0.97682	0.33449	0.72144
IMP	-0.066313	5.0319	-0.9729	0.33641	0.72205
Ethyl cinnamate	-0.068656	4.0664	-0.96928	0.33819	0.72234
[FA trihydroxy(4:0)] 2,3,4-trihydroxy-butanoic acid	0.099741	4.511	0.96468	0.34046	0.72368
3-Butynoate	0.075348	4.2544	0.95633	0.34461	0.72525
(9Z)-Tetradecenoic acid	-0.13309	5.032	-0.9481	0.34873	0.72525
Sucrose	0.18694	3.3617	0.9476	0.34898	0.72525
[Fv Methox] 4'-Methoxychalcone	-0.41884	3.2529	-0.94263	0.35149	0.72525
bacteriochlorophyll a	0.06353	4.8502	0.94186	0.35188	0.72525
3-Methyloxindole	-0.2011	3.6434	-0.9399	0.35287	0.72525
Hypaphorine	0.23758	4.9433	0.93712	0.35428	0.72525
[SP dimethyl,amino(18:0/2:0)] 2S-dimethylaminooctadecane-1,3R-diol	0.04622	4.9637	0.93634	0.35467	0.72525
10-Hydroxydecanoic acid	-0.061006	4.3053	-0.93353	0.35611	0.72525
minoxidil	0.053461	2.4641	0.92365	0.36117	0.72525
[PC (16:0/16:0)] 1-hexadecanoyl-2-hexadecanoyl-sn-glycero-3-phosphocholine	0.055154	5.1226	0.92346	0.36127	0.72525
(R)-Acetoin	0.0298	5.2892	0.92157	0.36224	0.72525
L-Arginine	-0.058027	5.5043	-0.91899	0.36357	0.72525
[FA methyl,hydroxy,oxo(5:2/4:0)] methyl 4-[2-(2-formyl-vinyl)-3-hydroxy-5-oxo-cyclopentyl]-butanoate	-0.20553	4.1598	-0.9157	0.36527	0.72525
4-Guanidinobutanoate	-0.21992	3.6378	-0.91444	0.36592	0.72525
(S)-Malate	0.061104	4.6325	0.89758	0.37474	0.73751
D-Glucarate	-0.073169	3.4412	-0.89261	0.37737	0.73751
[PC (18:0/22:5)] 1-octadecanoyl-2-(4Z,7Z,10Z,13Z,16Z-docosapentaenoyl)-sn-glycero-3-phosphocholine	0.069471	5.0805	0.88989	0.37881	0.73751
L-Carnitine	0.047028	7.1242	0.88515	0.38133	0.73751
Urate	0.052322	6.113	0.88344	0.38224	0.73751
[FA hydroxy(18:1)] 9,10-dihydroxy-12Z-octadecenoic acid	-0.15041	4.084	-0.87881	0.38471	0.73751
Glycylproline	0.12354	4.8728	0.87871	0.38477	0.73751
2-Anthramine	-0.18983	3.7053	-0.87732	0.38551	0.73751
Ile-Leu-Met-Pro	0.039827	3.5986	0.86811	0.39047	0.74376
Diacetylmonoxime	0.052582	4.1645	0.85432	0.39798	0.75479
Uridine	-0.065503	4.556	-0.84898	0.40091	0.75709
[FA dioxo(8:0)] 4,7-dioxo-octanoic acid	0.048842	4.3322	0.84515	0.40302	0.75781
N-Acetyl-L-aspartate	0.05703	3.6059	0.8277	0.41272	0.77275
[ST hydroxy(3:0)] (5Z,7E)-(1R,2R,3R)-2-(3-hydroxypropoxy)-9,10-seco-5,7,10(19)-cholestatriene-1,3,25-triol	-0.13645	4.1164	-0.80618	0.42487	0.78949
[PC (18:2)] 1-(9Z,12Z-octadecadienoyl)-sn-glycero-3-phosphocholine	-0.061759	6.0719	-0.80424	0.42598	0.78949
Val-Gly	0.069407	3.955	0.8019	0.42731	0.78949
LysoPC(18:1(9Z))	0.12784	4.4581	0.79827	0.4294	0.78949
2-Aminoacrylate	0.036193	3.9314	0.79612	0.43063	0.78949
D-Glycerate	0.073664	4.0308	0.79122	0.43345	0.79136
2-Furoate	0.032457	4.0367	0.78768	0.43549	0.79181
L-Glutamate 5-semialdehyde...65	0.061279	5.4046	0.77814	0.44103	0.79318
Lotaustralin	0.052318	3.8882	0.77691	0.44175	0.79318
Hypoxanthine	0.072903	5.5262	0.77403	0.44343	0.79318
trans,trans-1,4-Diphenyl-1,3-butadiene	0.026904	4.9215	0.76592	0.44819	0.79318
isopropyl 6-O-acetyl-&beta;-D-thiogalactopyranoside	0.32996	3.7709	0.76258	0.45016	0.79318
[FA (20:4)] 5Z,8Z,11Z,14Z-eicosatetraenoic acid	-0.085611	5.1112	-0.7609	0.45115	0.79318
(24R,24'R)-Fucosterol epoxide	0.10486	5.1585	0.76021	0.45156	0.79318
HSO3-	0.055528	3.735	0.76015	0.45159	0.79318
Bilirubin	0.15767	5.0937	0.75866	0.45247	0.79318
Neoglucobrassicin	-0.038292	4.0737	-0.74423	0.46105	0.80501
N,N-Dimethylglycine	0.027014	5.6682	0.73674	0.46555	0.80965
4-Hydroxybutanoic acid	-0.099004	5.8535	-0.72926	0.47006	0.81428
sodium dodecyl sulfate	0.16711	5.2	0.72483	0.47274	0.81571
5-guanidino-3-methyl-2-oxo-pentanoate	0.10623	4.0277	0.71481	0.47885	0.82302
O-Acetylcarnitine	0.050459	6.3823	0.70947	0.48212	0.82541
Indoleacrylicacid...166	0.031056	5.9252	0.7056	0.4845	0.82628
[GP (20:4)] 1-(5Z,8Z,11Z,14Z-eicosatetraenoyl)-sn-glycero-3-phosphate	0.054268	3.7335	0.69225	0.49275	0.83711
Nitrilotriacetic acid	-0.044189	3.637	-0.68169	0.49933	0.84317
5'-Oxoinosine	0.098863	3.6229	0.67789	0.50172	0.84317
SM(d18:1/24:1(15Z))...296	0.04925	4.8637	0.67685	0.50237	0.84317
Bergaptol	-0.022992	4.0171	-0.67416	0.50406	0.84317
Sulfate	0.045685	5.9494	0.67124	0.5059	0.84317
4-Trimethylammoniobutanoate	0.038774	5.1138	0.66331	0.51091	0.84542
Asn-Gly-His	-0.026089	5.3048	-0.65788	0.51436	0.84542
[FA (6:0)] O-hexanoyl-R-carnitine	0.053263	4.9145	0.65776	0.51443	0.84542
LysoPE(0:0/18:2(9Z,12Z))	-0.066393	4.8679	-0.65565	0.51578	0.84542
LysoPC(18:0)	0.050691	5.0341	0.65395	0.51686	0.84542
[GL methyl(15:0/8:0)] 1-(14-methyl-pentadecanoyl)-2-(8-[3]-ladderane-octanyl)-sn-glycerol	0.054383	4.5027	0.64542	0.52232	0.85118
Leu-Ala	0.068852	4.165	0.6325	0.53063	0.86109
N-(6-Oxo-6H-dibenzo[b,d]pyran-3-yl)maleamic acid	0.043348	4.8919	0.62882	0.53301	0.86109
Chenodeoxycholicacidsulfate	0.12779	3.9252	0.62689	0.53427	0.86109
[PE (18:1)] 1-(9Z-octadecenoyl)-sn-glycero-3-phosphoethanolamine	0.059037	4.5101	0.62383	0.53626	0.86114
Isorhamnetin	0.048891	4.8087	0.62019	0.53863	0.8618
[PI (18:0/18:0)] 1,2-di-(9Z-octadecenoyl)-sn-glycero-3-phospho-(1'-myo-inositol)(ammonium salt)	0.065163	4.6945	0.61688	0.54079	0.86212
Acetone cyanohydrin	-0.02758	4.5651	-0.60812	0.54652	0.86584
L-Glutamate 5-semialdehyde...305	0.03315	3.927	0.59872	0.55271	0.86584
Benzyl acetate	-0.021674	4.6443	-0.59718	0.55373	0.86584
Indoleacrylicacid...167	0.13827	4.6928	0.59629	0.55432	0.86584
pentane-1,3,4,5-tetracarboxylate	0.096038	4.1544	0.59261	0.55676	0.86584
Phthalate	-0.083463	3.7647	-0.59058	0.5581	0.86584
[FA (10:0)] O-decanoyl-R-carnitine	-0.094217	5.0645	-0.5883	0.55962	0.86584
Ile-Met-Val-Pro	0.024218	3.6894	0.5877	0.56002	0.86584
phenylarsine oxide	0.042381	4.1682	0.58456	0.5621	0.86584
[FA hydroxy(10:0)] N-(3S-hydroxydecanoyl)-L-serine	-0.062543	3.5678	-0.58352	0.5628	0.86584
9-Decenoylcarnitine	-0.083491	5.2008	-0.57379	0.5693	0.86702
[PE (16:0/22:1)] 1-hexadecanoyl-2-(13Z-docosenoyl)-sn-glycero-3-phosphoethanolamine	0.048	4.6195	0.57092	0.57123	0.86702
Stachydrine	0.1725	6.1116	0.56675	0.57403	0.86702
SM(d18:1/23:0)	0.030751	4.6074	0.56442	0.57559	0.86702
3-Methyleneoxindole	0.025648	5.1458	0.56358	0.57616	0.86702
[FA hydroxy(18:0)] 9,10-dihydroxy-octadecanoic acid	-0.078708	4.697	-0.56215	0.57713	0.86702
1-Methyluric acid	0.13625	3.3471	0.56182	0.57735	0.86702
O-Butanoylcarnitine	0.058254	4.9843	0.54687	0.58748	0.87923
D-Glucose	0.021045	5.3071	0.5409	0.59155	0.87991
[PC (16:0/18:2)] 1-hexadecanoyl-2-(9Z,12Z-octadecadienoyl)-sn-glycero-3-phosphocholine	-0.03326	6.9488	-0.53884	0.59296	0.87991
PC(14:0/P-18:0)	0.046083	4.4721	0.53741	0.59394	0.87991
PC(18:1(11Z)/P-18:1(11Z))	0.03731	4.9892	0.52784	0.60051	0.88597
3-Buten-1-amine	-0.025099	5.7545	-0.52558	0.60206	0.88597
Isoquinoline	-0.071032	4.1908	-0.52089	0.60529	0.88776
deacetylcolchicine	-0.020599	3.6402	-0.51775	0.60746	0.88798
Dimethamine	0.1495	3.8629	0.51283	0.61087	0.89001
Elaidiccarnitine	0.039178	4.5293	0.50977	0.61299	0.89015
Ala-Lys-Ser-Arg	0.11407	3.567	0.50278	0.61786	0.89427
5-Hydroxy-L-tryptophan	-0.033771	3.6382	-0.49685	0.622	0.89731
[PC (16:0/18:1)] 1-hexadecanoyl-2-(11Z-octadecenoyl)-sn-glycero-3-phosphocholine	-0.049599	6.4173	-0.48295	0.63175	0.90768
2-C-Methyl-D-erythritol 4-phosphate	0.022186	5.8022	0.48072	0.63332	0.90768
L-Allothreonine	0.030841	4.0554	0.47227	0.63928	0.91062
Guanidinoacetate	0.028671	4.8607	0.47195	0.63951	0.91062
3beta-Hydroxy-4beta-methyl-5alpha-cholest-7-ene-4alpha-carboxylate	0.10162	4.476	0.46304	0.64583	0.91581
ITP	-0.030401	3.4988	-0.46096	0.64731	0.91581
[PC (18:1/20:3)] 1-(9Z-octadecenoyl)-2-(5Z,8Z,11Z-eicosatrienoyl)-sn-glycero-3-phosphocholine	-0.047406	6.1317	-0.44124	0.6614	0.93274
DG(15:0/18:4(6Z,9Z,12Z,15Z)/0:0)	-0.071647	4.7654	-0.43735	0.66419	0.93369
4-(2-Phenylethyl)phenol	0.018955	4.4909	0.4198	0.67686	0.94847
[PC (18:1/22:5)] 1-(11Z-octadecenoyl)-2-(7Z,10Z,13Z,16Z,19Z-docosapentaenoyl)-sn-glycero-3-phosphocholine	0.037702	5.5126	0.41438	0.68079	0.94936
cis-5-Tetradecenoylcarnitine	-0.074442	4.3699	-0.41298	0.68181	0.94936
2-Oxoglutarate	0.025508	4.502	0.4083	0.68521	0.95108
SM(d18:1/24:1(15Z))...297	0.023611	5.2435	0.39784	0.69285	0.95693
N-acetyl -D- glucosaminitol	0.020027	4.2112	0.39657	0.69378	0.95693
2-Hydroxy-3-(4-hydroxyphenyl)propenoate	0.041258	3.5845	0.38343	0.70342	0.96326
2-Octenoylcarnitine	0.04644	5.1137	0.35867	0.72171	0.96326
3',5'-Cyclic IMP	0.010228	7.3671	0.35571	0.72391	0.96326
(S)-AMPA	-0.022053	4.0886	-0.35517	0.72431	0.96326
SM(d18:1/22:0)	0.018466	4.9722	0.3531	0.72585	0.96326
Taurine	0.027554	5.2988	0.35035	0.7279	0.96326
Aminoacetone	-0.020095	4.6265	-0.34948	0.72855	0.96326
[PC (14:0/18:1)] 1-tetradecanoyl-2-(11Z-octadecenoyl)-sn-glycero-3-phosphocholine	0.039484	5.403	0.34896	0.72894	0.96326
[FA (22:4)] 7Z,10Z,13Z,16Z-docosatetraenoic acid	-0.058523	4.2805	-0.34773	0.72985	0.96326
Oxalate	0.029051	3.9309	0.34725	0.73021	0.96326
N4-(Acetyl-beta-D-glucosaminyl)asparagine	-0.013862	3.6894	-0.34554	0.73149	0.96326
Fagomine	0.031384	4.4511	0.34375	0.73282	0.96326
2-Heptyl-4-hydroxyquinoline-N-oxide	0.024081	4.5297	0.34112	0.73478	0.96326
5-Hydroxytryptophol	0.025076	3.9669	0.34071	0.73509	0.96326
[ST Trihydroxy,methy] 3alpha,7alpha,12alpha-Trihydroxy-24-methyl-5beta-cholest-23-en-26-oic acid	-0.020206	4.4006	-0.33902	0.73635	0.96326
[ST hydrox] 3alpha,7alpha-Dihydroxy-5beta-cholan-24-oic Acid	0.043753	4.5639	0.33555	0.73895	0.96326
N-(octanoyl)-L-homoserine	0.031772	4.9879	0.33486	0.73946	0.96326
L-Glutamate	-0.030623	5.2634	-0.33467	0.73961	0.96326
5-Hydroxyisourate	0.022208	3.6154	0.33421	0.73996	0.96326
Theophylline	-0.08306	4.4738	-0.32983	0.74324	0.96468
trans-2-Dodecenoylcarnitine	-0.033753	4.6016	-0.32422	0.74745	0.96476
L-Octanoylcarnitine	-0.065332	5.2615	-0.32152	0.74948	0.96476
LysoPC(16:1(9Z))	0.038662	4.3862	0.32099	0.74988	0.96476
[FA] O-Palmitoyl-R-carnitine	0.02315	4.4815	0.31631	0.7534	0.96646
Indole	0.013972	5.2988	0.30463	0.76222	0.97493
PC(18:2(9Z,12Z)/18:1(9Z))	0.038541	6.3155	0.29844	0.7669	0.97719
[FA (11:2)] 4,10-undecadiynal	0.01375	3.9145	0.29643	0.76843	0.97719
[PC (14:0)] 1-tetradecanoyl-sn-glycero-3-phosphocholine	0.026054	4.875	0.28107	0.78009	0.98656
[PE (18:0/18:2)] 1-octadecanoyl-2-(9Z,12Z-octadecadienoyl)-sn-glycero-3-phosphoethanolamine	-0.021626	4.9571	-0.27341	0.78594	0.98656
Sinapyl alcohol	0.085665	3.9882	0.26909	0.78924	0.98656
sn-glycero-3-Phosphoethanolamine	0.032351	3.2054	0.2589	0.79703	0.98656
L-Methionine	0.014373	5.5087	0.24903	0.80461	0.98656
2-Naphthylamine	-0.049532	3.9028	-0.2467	0.80639	0.98656
Quinoline	-0.010871	4.1035	-0.24414	0.80837	0.98656
[PC (18:1/18:2)] 1-(9Z-octadecenoyl)-2-(9Z,12Z-octadecadienoyl)-sn-glycero-3-phosphocholine	0.021501	4.5161	0.24045	0.8112	0.98656
ancymidol	0.049104	4.0042	0.23983	0.81168	0.98656
Ecgonine	0.026608	4.5482	0.2395	0.81193	0.98656
Propenoate	-0.0091476	4.876	-0.23461	0.8157	0.98656
L-Phenylalanine	-0.012105	5.7676	-0.22831	0.82056	0.98656
Miraxanthin-I	0.010945	4.8981	0.22767	0.82106	0.98656
SM(d18:0/24:1(15Z))	-0.01771	4.715	-0.22591	0.82241	0.98656
[SP (16:0)] N-(hexadecanoyl)-sphinganine	-0.012687	4.6455	-0.22122	0.82604	0.98656
Lys-Ala-Tyr	0.0063941	4.0748	0.22015	0.82687	0.98656
alpha-Methylstyrene	-0.0051819	6.8221	-0.21931	0.82751	0.98656
Thr-Ala	0.026484	4.1158	0.21608	0.83002	0.98656
6-Amino-2-oxohexanoate	-0.027123	3.9201	-0.21568	0.83033	0.98656
Choline phosphate	-0.01904	3.9221	-0.21532	0.83061	0.98656
ubiquinone-1	0.008058	4.4632	0.21516	0.83073	0.98656
Piperidine	-0.012734	5.5579	-0.21325	0.83221	0.98656
Magnoshinin	0.0059117	7.9898	0.21146	0.83359	0.98656
2-Oxoglutaramate...306	0.011477	3.8531	0.20552	0.8382	0.98656
Zinnolide	-0.0061346	5.2573	-0.2031	0.84008	0.98656
Tributyl phosphate	-0.046858	3.9307	-0.2025	0.84055	0.98656
[FA oxo(6:0)] 2-oxo-hexanoic acid	-0.012271	5.6892	-0.18699	0.8526	0.98656
Taxifolin	-0.0091906	4.6871	-0.18678	0.85277	0.98656
2-Hydroxy-2,4-pentadienoate	0.0080015	5.0034	0.18355	0.85529	0.98656
SM(d18:0/22:1(13Z))	0.01215	4.7243	0.18092	0.85734	0.98656
[SP (16:0)] N-(hexadecanoyl)-sphing-4-enine-1-phosphocholine...417	0.0091781	5.8971	0.17736	0.86011	0.98656
L-Lysine	0.010534	4.7727	0.17183	0.86443	0.98656
Glu-Ser	0.021305	4.5254	0.1714	0.86477	0.98656
Gly-His	-0.0043239	5.6046	-0.16953	0.86623	0.98656
SM(d18:1/22:1(13Z))	-0.0079069	5.0282	-0.16838	0.86712	0.98656
[PC (16:0/18:3)] 1-hexadecanoyl-2-(9Z,12Z,15Z-octadecatrienoyl)-sn-glycero-3-phosphocholine	-0.013182	5.4392	-0.16606	0.86894	0.98656
Glycochenodeoxycholate 7-sulfate	0.026332	4.354	0.16459	0.87009	0.98656
sn-Glycerol 3-phosphate	-0.011194	3.2264	-0.15895	0.8745	0.98656
4-Nitroaniline	0.025629	4.2449	0.15849	0.87487	0.98656
D-Alanyl-D-alanine	0.013539	4.066	0.15712	0.87593	0.98656
Delphinidin	0.014951	4.6112	0.15711	0.87594	0.98656
[ST] (5Z,7E)-9,10-seco-5,7,10(19)-cholestatriene	0.0056974	4.6431	0.15551	0.8772	0.98656
SM(d18:1/20:0)	-0.0080148	4.8041	-0.15492	0.87766	0.98656
Quinate	0.053597	4.0112	0.15386	0.87849	0.98656
L-Serine	0.0079589	4.9155	0.15145	0.88038	0.98656
Glu-Arg	-0.0095985	3.7546	-0.15071	0.88095	0.98656
chavicol	-0.003739	6.1787	-0.15042	0.88118	0.98656
L-Threonine	-0.0091807	5.354	-0.14751	0.88347	0.98661
[PE (18:0/20:2)] 1-octadecanoyl-2-(11Z,14Z-eicosadienoyl)-sn-glycero-3-phosphoethanolamine	-0.010146	5.1734	-0.14366	0.88649	0.98748
sn-glycero-3-Phosphocholine	0.010069	5.4263	0.13923	0.88996	0.98867
L-Lysine 1,6-lactam	0.012555	3.5073	0.13375	0.89426	0.98867
SM(d18:1/14:0)	0.0067401	4.9651	0.13371	0.8943	0.98867
Phenylgalactoside	0.02141	3.8336	0.12222	0.90333	0.99366
[FA methoxy(16:1)] 2-methoxy-5Z-hexadecenoic acid	-0.015338	4.4772	-0.12197	0.90353	0.99366
L-Histidine	-0.0046448	5.9766	-0.1148	0.90917	0.99366
Dihydropinosylvin	-0.003653	4.508	-0.11275	0.91079	0.99366
L-Tryptophanamide	-0.013816	3.4457	-0.10305	0.91844	0.99366
Lappaconitine	-0.0031562	5.1587	-0.097635	0.92271	0.99366
[PC (18:0/18:2)] 1-octadecanoyl-2-(9Z,12Z-octadecadienoyl)-sn-glycero-3-phosphocholine	0.0077831	4.8979	0.093877	0.92567	0.99366
L-1-Pyrroline-3-hydroxy-5-carboxylate	0.006291	4.9591	0.091849	0.92727	0.99366
[PC (16:1/18:1)] 1-(9Z-hexadecenoyl)-2-(11Z-octadecenoyl)-sn-glycero-3-phosphocholine	-0.0069769	5.1387	-0.09168	0.92741	0.99366
(S)-ATPA	0.0079454	4.3272	0.089271	0.92931	0.99366
L-Tryptophan	0.0038721	5.1865	0.08785	0.93043	0.99366
L-Asparagine	-0.0043721	4.941	-0.087763	0.9305	0.99366
1-Hexadecanoyl-2-(9Z-octadecenoyl)-sn-glycero-3-phosphonocholine	-0.0059966	5.1011	-0.08689	0.93119	0.99366
L-Leucine	-0.0047507	6.1018	-0.082683	0.93451	0.99366
citraconate	-0.0041145	4.1184	-0.077063	0.93895	0.99366
[SP (16:0)] N-(hexadecanoyl)-sphing-4-enine-1-phosphocholine...416	0.0069158	4.7339	0.074745	0.94079	0.99366
LysoPC(20:3(5Z,8Z,11Z))	-0.0059125	4.9216	-0.073049	0.94213	0.99366
S-Sulfo-L-cysteine	-0.0061482	3.403	-0.070053	0.9445	0.99366
L-Methionine S-oxide	-0.0065217	4.064	-0.069077	0.94527	0.99366
N5-Ethyl-L-glutamine	-0.012352	4.5165	-0.068716	0.94556	0.99366
[SP (24:0)] N-(tetracosanoyl)-sphing-4-enine	-0.0038887	4.5845	-0.066514	0.9473	0.99366
[FA (8:0)] octanoic acid	-0.0036315	5.1748	-0.061405	0.95134	0.99366
di-n-Undecylamine	0.012393	3.3982	0.060025	0.95243	0.99366
Hydroxybutyrylcarnitine	-0.0068076	4.0134	-0.058187	0.95389	0.99366
Succinate	0.002525	4.7682	0.046634	0.96304	0.99366
Theobromine	0.007818	3.7492	0.039291	0.96885	0.99366
Dihydrobiopterin	0.015814	3.2813	0.039203	0.96892	0.99366
Nicotine	0.010865	2.749	0.037986	0.96989	0.99366
Deoxygomisin A	0.0018863	4.5122	0.037733	0.97009	0.99366
2,5-Dioxopentanoate	-0.0037892	3.894	-0.0377	0.97011	0.99366
Carpacin	0.00091073	4.6937	0.036706	0.9709	0.99366
Decanoic acid	0.0025863	5.3921	0.033927	0.9731	0.99366
Gamma-Glutamylglutamine	0.0022292	4.8666	0.033629	0.97334	0.99366
Asp-Cys-Cys-Ser	0.0051026	3.7587	0.030295	0.97598	0.99406
[PC (15:0/15:0)] 1,2-dipentadecanoyl-sn-glycero-3-phosphocholine	0.0035835	4.5775	0.02384	0.9811	0.99578
Pyrene	-0.00097359	4.6268	-0.022447	0.9822	0.99578
Citrate	-0.00094754	5.1253	-0.016183	0.98717	0.99727
[FA oxo,amino(6:0)] 3-oxo-5S-amino-hexanoic acid	0.00372	4.4389	0.013518	0.98928	0.99727
L-Glutamine	-0.00050584	6.7013	-0.010946	0.99132	0.99727
[ST hydroxy(3:0)] (5Z,7E)-(1R,2R,3R)-2-(5-hydroxypentoxy)-9,10-seco-5,7,10(19)-cholestatriene-1,3,25-triol	-0.0010523	4.4562	-0.0091655	0.99273	0.99727
1-(5-Phosphoribosyl)imidazole-4-acetate	0.00023906	4.0817	0.0046071	0.99635	0.99836
Creatine	-0.00013022	6.7385	-0.0020639	0.99836	0.99836

## Sheet: SvsA_pre_treat_metabo
Feature	logFC	AveExpr	t	P.Value	adj.P.Val
Acetaminophenglucuronide	0.90971	2.8472	4.227	0.00013235	0.058366
D-Glucarate	-0.24247	3.4549	-3.8294	0.00044031	0.097089
(Z)-4-Hydroxyphenylacetaldehyde-oxime	0.56083	3.6256	3.425	0.0014277	0.16893
(R)-2-Hydroxyglutarate	-0.17726	4.209	-3.4002	0.0015322	0.16893
[PE (18:0/20:4)] 1-octadecanoyl-2-(5Z,8Z,11Z,14Z-eicosatetraenoyl)-sn-glycero-3-phosphoethanolamine	0.25202	4.7805	3.262	0.0022586	0.19767
[SP hydrox] 4-hydroxysphinganine	-0.1294	6.13	-3.199	0.0026893	0.19767
Ala-Ser-Ser	0.28782	3.5427	3.0866	0.0036573	0.23041
Hexadecasphinganine	-0.08488	6.2834	-2.9395	0.0054247	0.29904
D-Glucuronate	0.18469	3.2888	2.6986	0.010131	0.44831
[PE (16:0/22:6)] 1-hexadecanoyl-2-(4Z,7Z,10Z,13Z,16Z,19Z-docosahexaenoyl)-sn-glycero-3-phosphoethanolamine	0.27609	4.587	2.6972	0.010166	0.44831
Thalicarpine	0.76237	2.9711	2.5498	0.014692	0.58902
Homoarginine	-0.17139	4.238	-2.3928	0.021476	0.71635
Isocitrate	-0.14851	4.3114	-2.3827	0.021999	0.71635
L-Kynurenine	0.14008	4.4465	2.3181	0.025612	0.71635
sn-glycero-3-Phosphocholine	-0.14609	5.4243	-2.3113	0.026019	0.71635
tetrahydrogeranylgeranyl-bacteriopheophytin	0.16171	5.2081	2.298	0.026839	0.71635
Isorhamnetin	-0.18663	4.7813	-2.2203	0.032091	0.71635
Sucrose	-0.39863	3.4629	-2.1481	0.037777	0.71635
(1/2,5,6)-2-(3-azibutylthio)-5,6-epoxy-3-cyclohexen-1-ol	-0.42428	4.2372	-2.1436	0.038166	0.71635
Hippurate	0.30901	5.0601	2.1333	0.03905	0.71635
Gentisein	-0.061395	4.3131	-2.128	0.039512	0.71635
[SP (24:0)] N-(tetracosanoyl)-sphing-4-enine	0.26449	4.5063	2.0914	0.042846	0.71635
L-Histidine	-0.064692	5.9718	-2.0897	0.043016	0.71635
[FA (22:4)] 7Z,10Z,13Z,16Z-docosatetraenoic acid	-0.21323	4.2688	-2.0895	0.04303	0.71635
N-Sulfo-D-glucosamine	0.1097	3.626	2.0716	0.044753	0.71635
Taxifolin	-0.066301	4.696	-2.064	0.045503	0.71635
[PE (16:0/20:4)] 1-hexadecanoyl-2-(5Z,8Z,11Z,14Z-eicosatetraenoyl)-sn-glycero-3-phosphoethanolamine	0.22919	4.4578	2.0586	0.046045	0.71635
Indole	-0.075687	5.2819	-1.9984	0.052463	0.71635
ethylpyruvate	-0.080024	5.2497	-1.9912	0.053277	0.71635
validamine	0.14152	3.6091	1.9789	0.054699	0.71635
3-Methyleneoxindole	-0.0777	5.1244	-1.945	0.05879	0.71635
[FA (6:0)] O-hexanoyl-R-carnitine	0.13713	4.8659	1.9317	0.060457	0.71635
sn-Glycerol 3-phosphate	-0.11879	3.2266	-1.9195	0.062032	0.71635
1-Methylhypoxanthine	0.096997	4.1819	1.9045	0.064009	0.71635
N-acetyl-tryptophanamide	0.090698	5.3723	1.8805	0.067296	0.71635
LPA(0:0/18:2(9Z,12Z))	0.090698	3.5269	1.8805	0.067296	0.71635
L-Asparagine	-0.083258	4.9342	-1.8801	0.067346	0.71635
[PC (16:0/16:0)] 1-hexadecanoyl-2-hexadecanoyl-sn-glycero-3-phosphocholine	0.12377	5.0851	1.8715	0.068564	0.71635
10-Hydroxydecanoic acid	-0.072053	4.312	-1.8684	0.069003	0.71635
O-Propanoylcarnitine	0.11325	5.3134	1.865	0.06948	0.71635
sodium dodecyl sulfate	-0.26484	5.1799	-1.8598	0.070235	0.71635
3-Methyloxindole	-0.3305	3.6932	-1.8503	0.071631	0.71635
o-nitrophenol &beta;-thiogalactoside	-0.065024	5.0716	-1.8481	0.07195	0.71635
N-Hydroxy-2-acetamidofluorene	-0.18753	4.0812	-1.828	0.074969	0.71635
L-1-Pyrroline-3-hydroxy-5-carboxylate	-0.092809	4.9514	-1.806	0.078398	0.71635
PC(20:2(11Z,14Z)/P-18:1(11Z))	0.097547	5.0315	1.7996	0.079425	0.71635
[PE (16:0/22:1)] 1-hexadecanoyl-2-(13Z-docosenoyl)-sn-glycero-3-phosphoethanolamine	0.13434	4.612	1.7983	0.079641	0.71635
[PC (22:6)] 1-(4Z,7Z,10Z,13Z,16Z,19Z-docosahexaenoyl)-sn-glycero-3-phosphocholine	-0.11604	4.6102	-1.795	0.080166	0.71635
[FA hydroxy,oxo(7:0/2:0)] 4-hydroxy-2-oxo-Heptanedioic acid	0.11154	3.8513	1.7853	0.081761	0.71635
Indoleacrylicacid...166	-0.066099	5.9054	-1.7813	0.082422	0.71635
[SP (16:0)] N-(hexadecanoyl)-sphinganine	-0.11549	4.6956	-1.7787	0.082843	0.71635
7-Aminomethyl-7-carbaguanine	0.089453	3.5073	1.7435	0.08889	0.72777
[PE (18:1/20:4)] 1-(1Z-octadecenyl)-2-(5Z,8Z,11Z,14Z-eicosatetraenoyl)-sn-glycero-3-phosphoethanolamine	0.12312	4.9173	1.7424	0.089087	0.72777
[FA (12:4)] 2E,4E,8Z,10E-dodecatetraenoic acid	0.067772	4.0371	1.7299	0.091319	0.72777
[PC (18:0/18:2)] 1-octadecanoyl-2-(9Z,12Z-octadecadienoyl)-sn-glycero-3-phosphocholine	0.12697	4.9527	1.7254	0.092139	0.72777
[ST hydrox] N-(3alpha-hydroxy-5beta-cholan-24-oyl)-glycine 3-sulfate	0.29432	4.7542	1.7166	0.093742	0.72777
[PC (16:0/18:1)] 1-hexadecanoyl-2-(11Z-octadecenoyl)-sn-glycero-3-phosphocholine	0.16451	6.3858	1.7149	0.094066	0.72777
L-Rhamnose	-0.13418	5.205	-1.6727	0.10215	0.75355
L-Homocitrulline	0.1485	3.9065	1.6582	0.10506	0.75355
Asp-Cys-Cys-Ser	-0.2118	3.7385	-1.6564	0.10542	0.75355
[SP (24:0)] N-(15Z-tetracosenoyl)-sphing-4-enine	0.23969	4.504	1.6475	0.10725	0.75355
3,4,5,3',4',5'-hexahydroxydiphenate	-0.046406	4.6591	-1.6372	0.10939	0.75355
L-Threonine	-0.088105	5.3438	-1.6271	0.11153	0.75355
Val-Val...351	-0.19535	3.3959	-1.6214	0.11275	0.75355
1-Methyladenosine	0.058828	4.1604	1.6194	0.11317	0.75355
SM(d18:1/22:1(13Z))	0.080197	5.0219	1.6144	0.11426	0.75355
L-Glutamate 5-semialdehyde...65	0.13728	5.4331	1.6123	0.11471	0.75355
L-Tryptophanamide	0.19062	3.5125	1.599	0.11765	0.75355
[PE (18:0/18:2)] 1-octadecanoyl-2-(9Z,12Z-octadecadienoyl)-sn-glycero-3-phosphoethanolamine	0.10098	4.9659	1.5922	0.11917	0.75355
Taxa-4(20),11(12)-dien-5alpha-yl acetate	-0.18688	4.4323	-1.5902	0.11961	0.75355
13'-hydroxy-&alpha;-tocopherol	0.21028	4.3546	1.5778	0.12243	0.76046
sn-glycero-3-Phosphoethanolamine	-0.15335	3.1969	-1.5284	0.13425	0.79621
Phthalate	-0.11415	3.7197	-1.522	0.13582	0.79621
Docosahexaenoicacid	-0.13527	4.9232	-1.5186	0.13667	0.79621
PC(16:0/P-18:0)	0.090425	4.7332	1.5171	0.13707	0.79621
PE(20:4(5Z,8Z,11Z,14Z)/P-18:1(11Z))	0.10809	4.8884	1.5151	0.13755	0.79621
6alpha-Hydroxy-castasterone	-0.16442	4.4559	-1.5076	0.13948	0.79621
PE(18:3(6Z,9Z,12Z)/P-18:1(11Z))	0.10486	4.8376	1.5023	0.14083	0.79621
5-Acetamidopentanoate	0.44471	4.6387	1.4822	0.14609	0.80659
Skatole	-0.050077	4.5143	-1.4654	0.15058	0.80659
Aminoacetone	-0.074145	4.6174	-1.4612	0.15174	0.80659
L-Tryptophan	-0.053379	5.1744	-1.4459	0.15595	0.80659
Stachydrine	0.36098	6.164	1.442	0.15706	0.80659
N-acetyl-(L)-arginine	0.11926	4.2474	1.4359	0.15877	0.80659
penem CGP31608	-0.061258	3.6486	-1.4325	0.15972	0.80659
Amphenone B	-0.28651	3.8296	-1.4294	0.1606	0.80659
4-Guanidinobutanoate	-0.19721	3.5976	-1.4168	0.16425	0.80659
Castasterone	-0.16407	4.4179	-1.4108	0.16598	0.80659
(S)-ATPA	0.12536	4.3355	1.3905	0.17202	0.80659
[SP (14:0)] N-(tetradecanoyl)-sphinganine	-0.093585	4.8409	-1.3857	0.17349	0.80659
Ergothioneine	-0.10712	4.1901	-1.382	0.1746	0.80659
Tributyl phosphate	-0.32581	3.9996	-1.3795	0.17535	0.80659
2-Octenoylcarnitine	0.13739	5.1012	1.3772	0.17607	0.80659
Acetone cyanohydrin	0.071268	4.5772	1.3641	0.18012	0.80659
Creatinine	0.052968	6.8853	1.3574	0.18222	0.80659
O-Butanoylcarnitine	0.11419	4.997	1.3523	0.18384	0.80659
citraconate	-0.058571	4.1181	-1.331	0.1907	0.80659
Bergaptol	-0.032353	4.0233	-1.3238	0.19305	0.80659
Icosadienoic acid	-0.12977	4.6681	-1.3154	0.19583	0.80659
[PC methyl(15:2)] 1-pentadecyl-2-methyl-sn-glycero-3-phosphocholine	-0.11292	3.9101	-1.3103	0.19752	0.80659
Sphinganine	-0.058533	5.3768	-1.3041	0.19962	0.80659
DL-2-Aminooctanoicacid	0.083647	5.2587	1.3012	0.2006	0.80659
L-thiazolidine-4-carboxylate	-0.16419	4.0821	-1.3003	0.2009	0.80659
L-Methionine S-oxide	0.084002	4.0607	1.2965	0.2022	0.80659
Glycine	0.049282	4.2688	1.2779	0.20859	0.80659
N(pi)-Methyl-L-histidine	0.18936	5.4889	1.2757	0.20939	0.80659
SM(d18:1/18:1(9Z))	0.056597	4.9033	1.2726	0.21046	0.80659
6-Amino-2-oxohexanoate	0.11166	3.9149	1.2608	0.21465	0.80659
[FA dioxo(8:0)] 4,7-dioxo-octanoic acid	0.073367	4.306	1.2606	0.21472	0.80659
[PC (18:0/22:4)] 1-octadecanoyl-2-(7Z,10Z,13Z,16Z-docosatetraenoyl)-sn-glycero-3-phosphocholine	0.12511	4.6129	1.2573	0.2159	0.80659
[PC (16:1/18:1)] 1-(9Z-hexadecenoyl)-2-(11Z-octadecenoyl)-sn-glycero-3-phosphocholine	-0.090528	5.1532	-1.2519	0.21785	0.80659
Gly-His	-0.025735	5.6048	-1.2515	0.21798	0.80659
LysoPC(16:1(9Z))	-0.11487	4.3886	-1.2501	0.21848	0.80659
Benzyl acetate	0.039771	4.6538	1.2494	0.21873	0.80659
Deoxygomisin A	0.059163	4.4863	1.2451	0.2203	0.80659
HEPES	-0.45932	3.5528	-1.2343	0.22425	0.80659
[PC (18:1/18:1)] 1-(9Z-octadecenoyl)-2-(9Z-octadecenoyl)-sn-glycero-3-phosphocholine	0.11443	6.4944	1.2338	0.22443	0.80659
5-Hydroxy-L-tryptophan	-0.053058	3.6227	-1.2318	0.22517	0.80659
Val-Val...184	0.26424	3.4774	1.2314	0.22531	0.80659
L-Cystine	0.052531	5.2577	1.2202	0.22948	0.80659
L-Phenylalanine	-0.045315	5.7542	-1.2181	0.23026	0.80659
Linoleate	-0.15306	6.54	-1.2158	0.23116	0.80659
cyclopropane phosphatidylglycerol (dihexadec-9,10-cyclo-anoyl, n-C16:0 cyclo)	-0.14396	4.6703	-1.2117	0.23268	0.80659
Glutarylcarnitine	0.092446	4.0551	1.2067	0.23459	0.80659
LysoPC(20:3(5Z,8Z,11Z))	-0.080323	4.919	-1.2061	0.23483	0.80659
Leu-Pro	-0.10612	4.878	-1.1946	0.23924	0.80659
[PC (18:1/22:5)] 1-(11Z-octadecenoyl)-2-(7Z,10Z,13Z,16Z,19Z-docosapentaenoyl)-sn-glycero-3-phosphocholine	0.13299	5.4559	1.1939	0.23951	0.80659
1-(beta-D-Ribofuranosyl)-1,4-dihydronicotinamide	0.051689	4.0487	1.1839	0.24342	0.80659
Pyrene	0.037599	4.6165	1.1828	0.24382	0.80659
Glycylproline	-0.12467	4.7967	-1.161	0.25248	0.80659
O-Acetylcarnitine	0.083826	6.3441	1.1581	0.25367	0.80659
[FA (20:0)] N-eicosanoyl-ethanolamine	-0.050644	4.8205	-1.1482	0.25765	0.80659
[GL methyl(15:0/8:0)] 1-(14-methyl-pentadecanoyl)-2-(8-[3]-ladderane-octanyl)-sn-glycerol	0.073803	4.5072	1.1445	0.25919	0.80659
[PC (18:2)] 1-(9Z,12Z-octadecadienoyl)-sn-glycero-3-phosphocholine	-0.08526	6.0711	-1.1291	0.26555	0.80659
(9Z)-Hexadecenoic acid	-0.15535	5.9184	-1.1159	0.27107	0.80659
IMP	-0.054688	5.0549	-1.1126	0.27249	0.80659
deacetylcolchicine	-0.040659	3.6497	-1.1108	0.27327	0.80659
2-Pyrrolidinone	0.041348	4.5355	1.101	0.27746	0.80659
[ST hydroxy(3:0)] (5Z,7E)-(1R,2R,3R)-2-(5-hydroxypentoxy)-9,10-seco-5,7,10(19)-cholestatriene-1,3,25-triol	-0.14498	4.4601	-1.0935	0.2807	0.80659
5-6-Dihydrouridine	0.044839	3.787	1.0888	0.28273	0.80659
[PE (20:4)] 1-(5Z,8Z,11Z,14Z-eicosatetraenoyl)-sn-glycero-3-phosphoethanolamine	0.072382	4.6007	1.0843	0.28471	0.80659
[PC (16:2)] 1-hexadecyl-sn-glycero-3-phosphocholine	-0.054332	4.4517	-1.0838	0.28489	0.80659
Hydroxybutyrylcarnitine	0.09518	3.9684	1.0828	0.28532	0.80659
[FA (18:1)] 9Z-octadecenoic acid	-0.10468	6.9179	-1.081	0.28615	0.80659
[ST Trihydroxy,methy] 3alpha,7alpha,12alpha-Trihydroxy-24-methyl-5beta-cholest-23-en-26-oic acid	-0.070525	4.4247	-1.0766	0.28805	0.80659
[SP dimethyl,amino(18:0/2:0)] 2S-dimethylaminooctadecane-1,3R-diol	-0.048669	4.9926	-1.0734	0.28947	0.80659
(24R,24'R)-Fucosterol epoxide	0.12732	5.0142	1.0704	0.2908	0.80659
4-Hydroxybutanoic acid	-0.11271	5.8413	-1.0701	0.29096	0.80659
Leu-Lys-Gly	-0.053743	3.7673	-1.0697	0.29113	0.80659
N-Acetyl-L-aspartate	-0.057094	3.6091	-1.0659	0.29284	0.80659
Delphinidin	-0.11644	4.5743	-1.0657	0.29291	0.80659
[Fv Methox] 4'-Methoxychalcone	-0.28516	3.2596	-1.0612	0.29491	0.80659
phenylarsine oxide	0.10348	4.1373	1.0601	0.29544	0.80659
L-Glutamine	-0.039182	6.7024	-1.0536	0.29835	0.80659
Miraxanthin-I	-0.037435	4.9069	-1.0535	0.2984	0.80659
Triethanolamine...77	0.061451	3.4107	1.0515	0.29929	0.80659
SM(d17:1/24:1(15Z))	0.053685	4.6322	1.0509	0.29957	0.80659
omega-Cyclohexylundecanoic acid	-0.085215	4.8378	-1.0506	0.29969	0.80659
2-Anthramine	-0.18786	3.7229	-1.0494	0.30024	0.80659
Betaine	-0.068371	7.0126	-1.0476	0.30108	0.80659
Trimethylamine N-oxide	0.16173	4.8254	1.0472	0.30124	0.80659
D-Gluconic acid	0.053415	4.3441	1.0401	0.30449	0.80659
[PC (14:0/18:2)] 1-tetradecanoyl-2-(9Z,12Z-octadecadienoyl)-sn-glycero-3-phosphocholine	-0.080656	4.9071	-1.0366	0.30611	0.80659
Adenosine	-0.12477	3.2954	-1.0267	0.31069	0.80659
Glu-Arg	-0.058966	3.7278	-1.0213	0.31323	0.80659
Methylimidazole acetaldehyde	0.097862	4.6416	1.0167	0.31536	0.80659
[PC (18:0/22:5)] 1-octadecanoyl-2-(4Z,7Z,10Z,13Z,16Z-docosapentaenoyl)-sn-glycero-3-phosphocholine	0.071627	5.0412	1.0135	0.31689	0.80659
PC(18:1(11Z)/P-18:1(11Z))	0.058469	5.0034	1.0133	0.31696	0.80659
Dihydrobiopterin	-0.28422	3.0984	-1.0132	0.31703	0.80659
[PC (16:1)] 1-(9Z-hexadecenoyl)-sn-glycero-3-phosphocholine	-0.060777	5.0455	-1.0102	0.31842	0.80659
L-Aspartate	-0.057032	4.2353	-1.0067	0.3201	0.80659
ancymidol	-0.18958	3.8998	-1.0062	0.32031	0.80659
L-Lysine	-0.043819	4.7629	-1.0059	0.32046	0.80659
L-Arginine	-0.049817	5.5062	-1.0025	0.32209	0.80659
SM(d18:0/18:1(9Z))	0.056252	4.9789	1.0012	0.3227	0.80659
N6-Acetyl-L-lysine	0.044688	4.1181	0.99863	0.32394	0.80659
[PR] Methyl bixin/ (Bixin dimethyl ester)	-0.053472	3.6849	-0.99097	0.32762	0.80659
L-Allothreonine	-0.059903	4.0508	-0.98881	0.32867	0.80659
Decanoic acid	0.073985	5.3795	0.98862	0.32876	0.80659
PC(16:1(9Z)/22:2(13Z,16Z))	0.098369	5.6558	0.985	0.33051	0.80659
[FA methyl,hydroxy,oxo(5:2/4:0)] methyl 4-[2-(2-formyl-vinyl)-3-hydroxy-5-oxo-cyclopentyl]-butanoate	0.13736	4.157	0.97635	0.33473	0.80659
Quinate	0.26166	4.067	0.97462	0.33557	0.80659
Oxalate	-0.050165	3.9212	-0.97301	0.33636	0.80659
[FA (20:4)] 5Z,8Z,11Z,14Z-eicosatetraenoic acid	-0.091375	5.0863	-0.97256	0.33658	0.80659
[FA (18:3)] 9Z,12Z,15Z-octadecatrienoic acid	-0.11039	5.191	-0.96893	0.33837	0.80659
4-Imidazolone-5-propanoate	0.065467	4.4547	0.95832	0.34363	0.80764
Uridine	-0.06879	4.533	-0.95745	0.34406	0.80764
Hypoxanthine	-0.081867	5.4473	-0.95549	0.34504	0.80764
[FA hydroxy(18:0)] 9,10-dihydroxy-octadecanoic acid	0.085276	4.7103	0.9533	0.34613	0.80764
[FA (20:0)] 11Z-eicosenoic acid	-0.073631	4.7308	-0.94126	0.35219	0.81383
[SP (16:0)] N-(hexadecanoyl)-sphing-4-enine-1-phosphocholine...417	0.041776	5.8858	0.93941	0.35313	0.81383
[PI (18:0/18:0)] 1,2-di-(9Z-octadecenoyl)-sn-glycero-3-phospho-(1'-myo-inositol)(ammonium salt)	0.072096	4.7113	0.93705	0.35432	0.81383
Glu-Thr	0.048454	4.8911	0.92987	0.35798	0.81798
Asn-Gly-His	-0.035561	5.3074	-0.9229	0.36156	0.8219
[FA oxo(14:0)] 3-oxo-tetradecanoic acid	-0.058264	4.6466	-0.91717	0.36452	0.82437
5,6-Dihydrothymine	0.070938	5.4734	0.91332	0.36651	0.82465
SM(d18:1/23:0)	0.056312	4.5789	0.90541	0.37064	0.82495
Methylimidazoleacetic acid	0.10931	4.2945	0.902	0.37243	0.82495
3-Buten-1-amine	-0.038055	5.7293	-0.89652	0.37531	0.82495
Monocerin	0.029853	4.4584	0.89243	0.37747	0.82495
4-Nitroaniline	-0.12852	4.2928	-0.89179	0.37781	0.82495
LysoPE(0:0/22:6(4Z,7Z,10Z,13Z,16Z,19Z))	-0.053401	4.4729	-0.89022	0.37864	0.82495
[ST hydroxy(3:0)] (5Z,7E)-(1R,2R,3R)-2-(3-hydroxypropoxy)-9,10-seco-5,7,10(19)-cholestatriene-1,3,25-triol	-0.11651	4.1857	-0.88815	0.37974	0.82495
[SP (16:0)] N-(hexadecanoyl)-sphing-4-enine-1-phosphocholine...416	-0.044986	4.7635	-0.88272	0.38263	0.82716
Gamma-Glutamylglutamine	-0.046405	4.8559	-0.86376	0.39284	0.84508
L-Cysteinylglycinedisulfide	0.037994	4.9267	0.85849	0.39571	0.84712
3-Dehydrocarnitine	0.069591	4.283	0.85142	0.39957	0.85112
XTP	-0.038523	4.8589	-0.84734	0.40182	0.85112
N4-(Acetyl-beta-D-glucosaminyl)asparagine	-0.02895	3.6848	-0.84202	0.40475	0.85112
(1-Ribosylimidazole)-4-acetate...116	-0.035524	3.4856	-0.8404	0.40565	0.85112
(R)-4'-Deoxyindenestrol	0.025777	4.5707	0.83756	0.40722	0.85112
3',5'-Cyclic IMP	-0.018338	7.3769	-0.82826	0.41241	0.85455
Zinnolide	-0.019386	5.2476	-0.82767	0.41274	0.85455
D-Galactosamine	-0.056206	3.9258	-0.82175	0.41606	0.85554
1-Methyluric acid	0.14116	3.3809	0.81247	0.4213	0.85554
N-gamma-Acetyldiaminobutyrate	-0.070079	3.5809	-0.81068	0.42232	0.85554
5-Methylthio-D-ribose	0.041536	3.9751	0.80398	0.42614	0.85554
[PC (15:0/15:0)] 1,2-dipentadecanoyl-sn-glycero-3-phosphocholine	0.094058	4.5268	0.80217	0.42717	0.85554
[FA (12:3)] 5,8,11-dodecatriynoic acid	-0.030341	4.0939	-0.80141	0.4276	0.85554
Theobromine	0.13608	3.8055	0.79668	0.43031	0.85554
L-Serine	-0.035419	4.9054	-0.7942	0.43174	0.85554
chavicol	0.014513	6.1816	0.78811	0.43525	0.85554
Val-Gly	-0.056464	3.9134	-0.78719	0.43578	0.85554
Aspartyl-L-proline	-0.04324	3.8072	-0.78342	0.43797	0.85554
3-Butynoate	0.054732	4.2258	0.78059	0.43961	0.85554
Pseudouridine	0.033475	4.063	0.77776	0.44126	0.85554
[PC (16:0/18:2)] 1-hexadecanoyl-2-(9Z,12Z-octadecadienoyl)-sn-glycero-3-phosphocholine	0.041201	6.9505	0.77416	0.44336	0.85554
N-(6-Oxo-6H-dibenzo[b,d]pyran-3-yl)maleamic acid	-0.042878	4.9004	-0.76938	0.44616	0.85554
Carpacin	-0.018469	4.6985	-0.76806	0.44693	0.85554
SM(d18:1/22:0)	0.048556	4.9466	0.76714	0.44748	0.85554
N3-(4-methoxyfumaroyl)-L-2,3-diaminopropanoate	-0.047174	5.2753	-0.76602	0.44814	0.85554
cis-5-Tetradecenoylcarnitine	-0.085439	4.3733	-0.75451	0.45493	0.86477
[PC (16:0/22:6)] 1-hexadecanoyl-2-(4Z,7Z,10Z,13Z,16Z,19Z-docosahexaenoyl)-sn-glycero-3-phosphocholine	-0.046829	6.1024	-0.74549	0.46031	0.87123
[PE (18:0/20:2)] 1-octadecanoyl-2-(11Z,14Z-eicosadienoyl)-sn-glycero-3-phosphoethanolamine	-0.047	5.1675	-0.74205	0.46237	0.87139
Diacetylmonoxime	-0.0511	4.1479	-0.73778	0.46493	0.87202
L-Proline	0.049795	6.8849	0.73491	0.46666	0.87202
1-Palmitoylglycerophosphocholine	-0.073385	5.6928	-0.72667	0.47164	0.87487
Quinoline	-0.027297	4.0915	-0.72582	0.47215	0.87487
Dimethamine	-0.14091	3.9531	-0.72168	0.47467	0.87575
L-Methionine	-0.035094	5.4799	-0.71851	0.4766	0.87575
8-Amino-7-oxononanoate	0.095624	4.2437	0.71224	0.48042	0.87912
[FA oxo(5:2/5:0/6:0)] (1R,2R)-3-oxo-2-pentyl-cyclopentanehexanoic acid	-0.070812	4.7743	-0.69869	0.48877	0.89069
N6,N6,N6-Trimethyl-L-lysine	0.049509	4.1348	0.69112	0.49346	0.89328
Glycochenodeoxycholate 7-sulfate	0.099957	4.3867	0.68986	0.49424	0.89328
Choline	-0.036182	5.268	-0.67732	0.50208	0.89894
N,N-Dimethylglycine	-0.021565	5.6668	-0.67476	0.50369	0.89894
Urocanate	-0.066503	4.4746	-0.67335	0.50457	0.89894
3-(Pyrazol-1-yl)-L-alanine	0.20496	3.8233	0.6711	0.50599	0.89894
3beta-Hydroxy-4beta-methyl-5alpha-cholest-7-ene-4alpha-carboxylate	0.15988	4.2742	0.66588	0.50929	0.89894
[PC (14:0)] 1-tetradecanoyl-sn-glycero-3-phosphocholine	-0.047148	4.8517	-0.66538	0.5096	0.89894
PC(18:2(9Z,12Z)/18:1(9Z))	0.05754	6.3596	0.65887	0.51373	0.89905
(1-Ribosylimidazole)-4-acetate...115	0.074927	3.8127	0.65387	0.51691	0.89905
L-Octanoylcarnitine	0.10529	5.2515	0.65265	0.5177	0.89905
1-Hexadecanoyl-2-(9Z-octadecenoyl)-sn-glycero-3-phosphonocholine	0.038536	5.1344	0.65038	0.51915	0.89905
2-Oxoglutaramate...72	0.032725	3.4964	0.64926	0.51986	0.89905
(S)-AMPA	-0.03033	4.0907	-0.6337	0.52986	0.90934
Lappaconitine	-0.021733	5.1765	-0.6336	0.52993	0.90934
2-Aminoacrylate	-0.022141	3.9292	-0.62621	0.53472	0.91399
Hypaphorine	-0.16291	4.9059	-0.61799	0.54006	0.91697
[FA oxo(5:2/5:0/4:0)] (1S,2S)-3-oxo-2-pentyl-cyclopentanebutanoic acid	-0.050122	4.4423	-0.61247	0.54367	0.91697
[PC (15:0)] 1-pentadecanoyl-sn-glycero-3-phosphocholine	-0.025333	4.7336	-0.61246	0.54368	0.91697
[FA oxo,amino(6:0)] 3-oxo-5S-amino-hexanoic acid	-0.11339	4.3274	-0.61079	0.54477	0.91697
di-n-Undecylamine	-0.15191	3.4324	-0.60363	0.54948	0.91894
PE(18:0/22:4(7Z,10Z,13Z,16Z))	0.037512	4.7833	0.60267	0.55011	0.91894
[FA methyl(18:0)] 11R,12S-methylene-octadecanoic acid	-0.038032	4.446	-0.59697	0.55387	0.9211
[PE (18:1)] 1-(9Z-octadecenoyl)-sn-glycero-3-phosphoethanolamine	0.046404	4.5192	0.59438	0.55558	0.9211
Indoxylsulfate	0.080946	5.6298	0.58498	0.56183	0.92453
[FA hydroxy(18:1)] 9,10-dihydroxy-12Z-octadecenoic acid	0.075708	4.1974	0.58496	0.56184	0.92453
2-Furoate	-0.027146	4.0451	-0.56665	0.5741	0.94013
Xanthine	0.059339	3.7813	0.56009	0.57853	0.94013
[FA oxo(6:0)] 2-oxo-hexanoic acid	-0.028814	5.6647	-0.55623	0.58114	0.94013
[FA hydroxy(18:2)] 9S-hydroxy-10E,12Z-octadecadienoic acid	-0.065799	5.2634	-0.55213	0.58391	0.94013
4alpha-hydroxymethyl-4beta-methyl-5alpha-cholesta-8-en-3beta-ol	0.044161	3.7128	0.54594	0.58812	0.94013
Citrate	-0.034084	5.1378	-0.54546	0.58845	0.94013
Lotaustralin	0.026793	3.8874	0.54484	0.58887	0.94013
N2-(D-1-Carboxyethyl)-L-arginine	-0.056848	3.4594	-0.54476	0.58893	0.94013
ITP	-0.034418	3.5069	-0.5364	0.59463	0.94013
[PC (18:1/20:3)] 1-(9Z-octadecenoyl)-2-(5Z,8Z,11Z-eicosatrienoyl)-sn-glycero-3-phosphocholine	0.074968	6.0481	0.53541	0.59532	0.94013
D-Glycerate	0.023249	4.0139	0.53067	0.59856	0.94013
trans,trans-1,4-Diphenyl-1,3-butadiene	0.018139	4.8938	0.52785	0.60051	0.94013
Endomorphin-1	-0.13791	3.859	-0.52698	0.6011	0.94013
Fagomine	-0.046442	4.4465	-0.52593	0.60183	0.94013
Theophylline	0.10449	4.5609	0.51657	0.60829	0.94013
L-Ornithine	0.028734	4.4545	0.51617	0.60856	0.94013
LysoPC(18:0)	-0.029151	5.0442	-0.51458	0.60966	0.94013
L-Pipecolate	-0.069405	5.5156	-0.51302	0.61074	0.94013
Bilirubin	-0.073901	5.1292	-0.51145	0.61183	0.94013
4-Nitrophenyl-3-ketovalidamine	0.081984	3.5315	0.50525	0.61614	0.94347
(9Z)-Tetradecenoic acid	-0.061493	5.0004	-0.49966	0.62003	0.94614
Indoleacrylicacid...167	-0.10775	4.6804	-0.49105	0.62606	0.94822
[PC (16:0/18:1)] 1-hexadecanoyl-2-(9Z-octadecenoyl)-sn-glycero-3-phosphocholine	0.034486	4.8214	0.48697	0.62893	0.94822
SM(d18:1/24:1(15Z))...297	0.033979	5.2166	0.48264	0.63197	0.94822
Ile-Leu-Met-Pro	-0.015883	3.598	-0.47168	0.6397	0.94822
[ST hydrox] 3alpha,7alpha-Dihydroxy-5beta-cholan-24-oic Acid	-0.059525	4.5514	-0.46355	0.64547	0.94822
SM(d18:1/14:0)	-0.021509	4.9569	-0.46243	0.64627	0.94822
Ethyl cinnamate	0.014537	4.0342	0.46205	0.64653	0.94822
SM(d18:0/24:1(15Z))	0.030154	4.6746	0.46137	0.64702	0.94822
2-Naphthylamine	-0.090763	3.8834	-0.45334	0.65274	0.94822
Ile-Met-Val-Pro	-0.013526	3.6866	-0.45131	0.65419	0.94822
[FA hydroxy(12:0)] 3S-hydroxydodecanoyl-CoA	-0.019717	5.2328	-0.45072	0.65461	0.94822
L-Citrulline	0.022315	5.4317	0.44534	0.65846	0.94822
Ala-Lys-Ser-Arg	-0.076286	3.5923	-0.44224	0.66068	0.94822
[FA (18:2)] 9S-hydroperoxy-10E,12Z-octadecadienoic acid	-0.038788	4.8124	-0.44025	0.66212	0.94822
N1-Methyl-2-pyridone-5-carboxamide	-0.050416	5.5994	-0.43901	0.66301	0.94822
Val-Pro-His	0.012666	3.56	0.43679	0.6646	0.94822
Creatine	-0.021679	6.7154	-0.4361	0.66509	0.94822
L-Hypoglycin	0.052806	4.7909	0.43552	0.66551	0.94822
[PC (14:0/18:1)] 1-tetradecanoyl-2-(11Z-octadecenoyl)-sn-glycero-3-phosphocholine	0.041706	5.3762	0.4204	0.67643	0.94822
Palmiticamide	-0.029509	3.576	-0.41919	0.67731	0.94822
(R)-Acetoin	0.011186	5.2923	0.4186	0.67774	0.94822
[PC (14:0/20:4)] 1-tetradecanoyl-2-(5Z,8Z,11Z,14Z-eicosatetraenoyl)-sn-glycero-3-phosphocholine	-0.039605	4.4679	-0.41763	0.67843	0.94822
gamma-Amino-gamma-cyanobutanoate	-0.034128	3.8018	-0.4157	0.67984	0.94822
[PC (16:0/22:4)] 1-hexadecanoyl-2-(7Z,10Z,13Z,16Z-docosatetraenoyl)-sn-glycero-3-phosphocholine	0.025689	4.3842	0.4138	0.68122	0.94822
Ecgonine	-0.037224	4.5436	-0.41147	0.68291	0.94822
L-4-Hydroxyglutamate semialdehyde	0.018156	3.9414	0.40612	0.6868	0.94822
L-Glutamate 5-semialdehyde...305	0.026621	3.9357	0.40568	0.68713	0.94822
[PE (16:0)] 1-hexadecanoyl-sn-glycero-3-phosphoethanolamine	0.023134	4.4762	0.40551	0.68725	0.94822
SM(d18:1/24:1(15Z))...296	-0.024923	4.8685	-0.40436	0.68809	0.94822
Ala-Ser	-0.042998	3.7719	-0.40115	0.69043	0.94822
3-(4-Hydroxyphenyl)lactate	-0.021804	4.1164	-0.39498	0.69495	0.94822
Succinate	0.015327	4.7402	0.39429	0.69545	0.94822
4-(2-Phenylethyl)phenol	0.014285	4.5039	0.39328	0.69619	0.94822
Glu-Asp	0.031303	3.9303	0.38881	0.69947	0.94822
Cyclohex-2-enone	0.027177	3.3283	0.38784	0.70018	0.94822
[FA hydroxy(10:0)] N-(3S-hydroxydecanoyl)-L-serine	0.03486	3.5605	0.3861	0.70146	0.94822
1,2-dioctanoyl-1-amino-2,3-propanediol	0.045237	4.2596	0.38589	0.70161	0.94822
LysoPE(0:0/18:2(9Z,12Z))	-0.036268	4.8782	-0.38366	0.70325	0.94822
2,5-Dioxopentanoate	0.022181	3.8888	0.37999	0.70595	0.94822
PC(14:0/P-18:0)	0.037109	4.4302	0.37761	0.70771	0.94822
[FA] O-Palmitoyl-R-carnitine	0.019931	4.4631	0.37338	0.71083	0.94822
2-Heptyl-4-hydroxyquinoline-N-oxide	0.022911	4.46	0.3722	0.7117	0.94822
1-(5-Phosphoribosyl)imidazole-4-acetate	-0.012788	4.0707	-0.36019	0.72059	0.95394
SM(d18:0/22:1(13Z))	0.019036	4.6959	0.358	0.72222	0.95394
[PR] Citronellyl acetate	-0.02719	4.6732	-0.35726	0.72276	0.95394
HSO3-	0.017426	3.7239	0.35039	0.72787	0.95394
2-C-Methyl-D-erythritol 4-phosphate	0.012998	5.796	0.35009	0.7281	0.95394
2-Hydroxy-3-(4-hydroxyphenyl)propenoate	0.028263	3.5849	0.34194	0.73418	0.95394
5'-Oxoinosine	0.051329	3.5795	0.34115	0.73476	0.95394
mildronate	-0.035507	4.6152	-0.34017	0.7355	0.95394
alpha-Methylstyrene	0.0063874	6.8274	0.33906	0.73632	0.95394
[PC (16:0/18:3)] 1-hexadecanoyl-2-(9Z,12Z,15Z-octadecatrienoyl)-sn-glycero-3-phosphocholine	-0.022086	5.4208	-0.33712	0.73778	0.95394
bacteriochlorophyll a	-0.016463	4.849	-0.32874	0.74406	0.95394
Phenylgalactoside	-0.045401	3.8044	-0.32798	0.74463	0.95394
[PC (16:0)] 1-hexadecanoyl-sn-glycero-3-phosphocholine	-0.013626	6.5221	-0.327	0.74536	0.95394
[SP (18:0/14:0)] N-(octadecanoyl)-tetradecasphing-4-enine-1-phosphoethanolamine	-0.015428	4.7149	-0.32578	0.74628	0.95394
Dihydropinosylvin	0.0076059	4.5183	0.31986	0.75073	0.95513
cis-Aconitate	0.0215	4.5155	0.318	0.75213	0.95513
Propenoate	-0.0085567	4.8741	-0.31591	0.75371	0.95513
[FA (10:1)] 4-decenoic acid	-0.025384	4.6456	-0.30599	0.76119	0.95807
Chenodeoxycholicacidsulfate	0.065321	3.9106	0.30509	0.76187	0.95807
2-Oxoglutaramate...306	0.014618	3.8718	0.30374	0.76289	0.95807
[FA (16:2)] 9,12-hexadecadienoic acid	-0.020959	4.5223	-0.29951	0.76609	0.95807
[FA methoxy(16:1)] 2-methoxy-5Z-hexadecenoic acid	0.026886	4.492	0.29846	0.76689	0.95807
5-Hydroxyisourate	0.018361	3.6192	0.28893	0.77411	0.96418
Sulfate	0.012582	5.9431	0.2838	0.77802	0.96418
DG(15:0/18:4(6Z,9Z,12Z,15Z)/0:0)	-0.037574	4.853	-0.28138	0.77986	0.96418
[FA trihydroxy(4:0)] 2,3,4-trihydroxy-butanoic acid	0.017508	4.5034	0.27779	0.78259	0.96418
Ne,Ne dimethyllysine	-0.01954	3.7117	-0.27764	0.78271	0.96418
4-methoxy-3-indolylmethylisothiocyanate	-0.018982	4.7921	-0.27015	0.78843	0.96851
Picolinamide	-0.021897	5.1271	-0.26124	0.79524	0.97308
[GP (20:4)] 1-(5Z,8Z,11Z,14Z-eicosatetraenoyl)-sn-glycero-3-phosphate	-0.01375	3.7099	-0.25952	0.79656	0.97308
L-Carnitine	0.010702	7.1264	0.25272	0.80177	0.97473
Tremetone	-0.0079131	4.4696	-0.25199	0.80233	0.97473
Choline phosphate	-0.015358	3.9149	-0.24759	0.80571	0.97499
Triethanolamine...308	-0.033166	3.8715	-0.24596	0.80696	0.97499
Guanidinoacetate	-0.01191	4.8649	-0.23997	0.81157	0.97788
Isoquinoline	-0.025553	4.1945	-0.23359	0.81649	0.97822
[PC (16:1)] 1-(1Z-hexadecenyl)-sn-glycero-3-phosphocholine	-0.011912	4.463	-0.22977	0.81944	0.97822
[FA (8:0)] octanoic acid	0.011912	5.1814	0.22409	0.82382	0.97822
4-Trimethylammoniobutanoate	-0.010228	5.1151	-0.22256	0.82501	0.97822
Sinapyl alcohol	-0.054705	3.9606	-0.22126	0.82601	0.97822
pentane-1,3,4,5-tetracarboxylate	0.027377	4.1212	0.21898	0.82777	0.97822
3-Methylguanine	0.010139	4.5615	0.21669	0.82954	0.97822
2-Oxoglutarate	-0.011781	4.4926	-0.21662	0.8296	0.97822
(S)-Malate	-0.011273	4.6099	-0.21053	0.83432	0.97895
2-Hydroxyethanesulfonate	0.01114	3.7787	0.20958	0.83505	0.97895
1-Oleoylglycerophosphocholine	0.011082	5.781	0.20352	0.83975	0.97895
N-acetyl -D- glucosaminitol	-0.0097887	4.2118	-0.20266	0.84042	0.97895
Lys-Val-Val	0.032006	3.9297	0.19678	0.84499	0.97895
N-hydroxy-N-acetylcadaverine	0.048961	4.6456	0.19584	0.84572	0.97895
N-(octanoyl)-L-homoserine	-0.014025	4.9551	-0.19472	0.84659	0.97895
3,4-Methylenedioxymethamphetamine	-0.007574	4.3957	-0.19277	0.84811	0.97895
N-Methyl-2-pyrrolidinone	0.024085	4.6115	0.19009	0.8502	0.97895
N5-Ethyl-L-glutamine	0.026946	4.6004	0.18257	0.85605	0.98041
Taurine	-0.010004	5.303	-0.18018	0.85792	0.98041
4-Methylene-L-glutamate	0.027464	5.6155	0.1781	0.85954	0.98041
Glu-Gly	-0.038716	3.5497	-0.17549	0.86157	0.98041
Pyrimidine nucleoside	-0.012943	3.6958	-0.1742	0.86258	0.98041
5-Hydroxytryptophol	0.010641	3.9817	0.16545	0.86942	0.98564
Urate	0.0091238	6.1118	0.16239	0.87181	0.98582
Neoglucobrassicin	0.0047464	4.0753	0.1549	0.87767	0.98683
N-Acetyl-L-histidine	-0.0085386	3.5043	-0.15417	0.87825	0.98683
Ectoine	0.014766	3.9128	0.15091	0.8808	0.98683
[PC (18:1/18:2)] 1-(9Z-octadecenoyl)-2-(9Z,12Z-octadecadienoyl)-sn-glycero-3-phosphocholine	0.0095457	4.5475	0.14425	0.88603	0.98683
[FA dimethyl(13:0)] 2,5-dimethyl-2E-tridecenoic acid	-0.0071059	4.3149	-0.14336	0.88672	0.98683
Proclavaminic acid	-0.0062265	3.7271	-0.14024	0.88917	0.98683
Phenol sulfate	0.02434	4.611	0.13881	0.8903	0.98683
Piperidine	-0.0065501	5.5441	-0.13841	0.89061	0.98683
[ST (2:0)] 5beta-Cholestane-3alpha,7alpha-diol	-0.016132	4.0556	-0.12572	0.90058	0.99358
Glu-Ser	-0.011424	4.5109	-0.12492	0.90121	0.99358
Thr-Ala	-0.0061414	4.0741	-0.11719	0.90729	0.99599
L-Lysine 1,6-lactam	-0.0097005	3.4544	-0.11525	0.90882	0.99599
Leu-Ala	-0.0077644	4.1592	-0.11207	0.91133	0.99599
Elaidiccarnitine	0.0069875	4.5015	0.10022	0.92067	0.99599
ADP	0.0099861	3.4818	0.094056	0.92553	0.99599
isopropyl 6-O-acetyl-&beta;-D-thiogalactopyranoside	-0.032473	3.7781	-0.089204	0.92936	0.99599
ubiquinone-1	0.0028322	4.4608	0.088018	0.9303	0.99599
3-Oxopropanoate	0.0070625	5.5181	0.082884	0.93435	0.99599
Nitrilotriacetic acid	-0.0047284	3.7056	-0.082756	0.93446	0.99599
SM(d18:1/20:0)	-0.0043446	4.7594	-0.082245	0.93486	0.99599
Met-Phe-Val	-0.0075066	4.844	-0.081686	0.9353	0.99599
2-Hydroxy-2,4-pentadienoate	-0.0027388	4.9984	-0.080884	0.93594	0.99599
[FA (14:0/2:0)] Tetradecanedioic acid	0.0074414	4.1556	0.075397	0.94027	0.99599
LysoPC(18:1(9Z))	-0.0087124	4.4854	-0.071229	0.94357	0.99599
trans-2-Dodecenoylcarnitine	-0.0058656	4.5704	-0.07032	0.94429	0.99599
L-Ala-L-Glu	-0.0049605	3.8727	-0.06999	0.94455	0.99599
5-guanidino-3-methyl-2-oxo-pentanoate	-0.007799	4.0928	-0.069071	0.94528	0.99599
Eugenol methyl ether	-0.0040298	4.7802	-0.067577	0.94646	0.99599
LysoPC(17:0)	-0.0035558	4.6798	-0.064868	0.9486	0.99599
N-(3-acetamidopropyl)-4-aminobutanal	-0.01311	3.3658	-0.062558	0.95043	0.99599
Sulfoacetate	0.0077048	3.4394	0.062064	0.95082	0.99599
SM(d16:1/24:1(15Z))	-0.0026159	4.2466	-0.057671	0.9543	0.99726
L-Alanine	-0.0022032	5.3675	-0.0509	0.95966	0.99784
[PC (18:0)] 1-octadecanoyl-sn-glycero-3-phosphocholine	-0.0020401	5.8902	-0.042561	0.96626	0.99784
D-Alanyl-D-alanine	-0.0031046	4.0401	-0.041056	0.96745	0.99784
L-Glutamate	0.0028728	5.2267	0.04086	0.96761	0.99784
L-Tyrosine	0.0021174	5.642	0.035314	0.972	0.99784
3, 5-Tetradecadiencarnitine	0.0065491	4.1298	0.035136	0.97214	0.99784
9-Decenoylcarnitine	-0.0026055	5.1879	-0.024022	0.98095	0.99784
Nicotine	-0.0053827	2.8863	-0.022596	0.98208	0.99784
Propyl cinnamate	0.00044996	4.9136	0.021232	0.98317	0.99784
S-Sulfo-L-cysteine	0.001762	3.4176	0.020567	0.98369	0.99784
[ST] (5Z,7E)-9,10-seco-5,7,10(19)-cholestatriene	0.0006512	4.6007	0.018148	0.98561	0.99784
[FA (11:2)] 4,10-undecadiynal	-0.00055836	3.9158	-0.016229	0.98713	0.99784
NG,NG-Dimethyl-L-arginine	-0.00050471	4.5467	-0.014172	0.98876	0.99784
[FA (10:0)] O-decanoyl-R-carnitine	-0.0011873	5.0235	-0.01004	0.99204	0.99784
gamma-Glutamyl-gamma-aminobutyraldehyde	0.001995	3.3451	0.0095178	0.99245	0.99784
Lys-Ala-Tyr	0.00013471	4.0688	0.0055335	0.99561	0.99784
D-Glucose	-0.00014653	5.3017	-0.0054015	0.99572	0.99784
Magnoshinin	-8.5557e-05	7.9946	-0.0041174	0.99674	0.99784
L-Leucine	-0.00012488	6.0833	-0.0027217	0.99784	0.99784

## Sheet: SvsA_post_metabo
Feature	logFC	AveExpr	t	P.Value	adj.P.Val
10-Hydroxydecanoic acid	-0.24831	4.3053	-4.5527	4.805e-05	0.021142
[PE (18:0/20:4)] 1-octadecanoyl-2-(5Z,8Z,11Z,14Z-eicosatetraenoyl)-sn-glycero-3-phosphoethanolamine	0.26533	4.8131	3.7472	0.00056078	0.067878
7-Aminomethyl-7-carbaguanine	0.20142	3.4991	3.7457	0.00056319	0.067878
tetrahydrogeranylgeranyl-bacteriopheophytin	0.21237	5.2543	3.7147	0.00061707	0.067878
(Z)-4-Hydroxyphenylacetaldehyde-oxime	0.43595	3.6434	2.9176	0.0057444	0.44485
Glutarylcarnitine	0.19357	4.0585	2.6817	0.010569	0.44485
L-thiazolidine-4-carboxylate	-0.26227	4.0635	-2.6547	0.011313	0.44485
[PE (16:0/20:4)] 1-hexadecanoyl-2-(5Z,8Z,11Z,14Z-eicosatetraenoyl)-sn-glycero-3-phosphoethanolamine	0.34208	4.4544	2.6275	0.012109	0.44485
Acetaminophenglucuronide	0.58697	2.8412	2.623	0.012246	0.44485
Ala-Ser-Ser	0.22376	3.4844	2.6149	0.012496	0.44485
Nitrilotriacetic acid	0.13833	3.637	2.557	0.014427	0.44485
Tributyl phosphate	-0.48873	3.9307	-2.5306	0.015394	0.44485
[FA oxo,amino(6:0)] 3-oxo-5S-amino-hexanoic acid	-0.57905	4.4389	-2.5211	0.015755	0.44485
validamine	0.18302	3.6327	2.5012	0.016538	0.44485
1-Methylhypoxanthine	0.12895	4.1759	2.4794	0.017441	0.44485
(1-Ribosylimidazole)-4-acetate...115	0.23871	3.8129	2.4606	0.018249	0.44485
Creatinine	0.088045	6.8772	2.4402	0.019171	0.44485
Thalicarpine	0.68481	2.9856	2.4328	0.019513	0.44485
DL-2-Aminooctanoicacid	0.15384	5.2748	2.4125	0.020486	0.44485
[PC (18:1/18:1)] 1-(9Z-octadecenoyl)-2-(9Z-octadecenoyl)-sn-glycero-3-phosphocholine	-0.235	6.4604	-2.3803	0.022117	0.44485
PE(18:3(6Z,9Z,12Z)/P-18:1(11Z))	0.15426	4.845	2.3755	0.022369	0.44485
penem CGP31608	-0.11748	3.6664	-2.3432	0.024141	0.44485
1-(beta-D-Ribofuranosyl)-1,4-dihydronicotinamide	0.10732	4.0365	2.3423	0.024189	0.44485
[PE (16:0/22:6)] 1-hexadecanoyl-2-(4Z,7Z,10Z,13Z,16Z,19Z-docosahexaenoyl)-sn-glycero-3-phosphoethanolamine	0.3588	4.5687	2.3269	0.025083	0.44485
[PE (18:1/20:4)] 1-(1Z-octadecenyl)-2-(5Z,8Z,11Z,14Z-eicosatetraenoyl)-sn-glycero-3-phosphoethanolamine	0.13768	4.9593	2.3071	0.026267	0.44485
Methylimidazoleacetic acid	0.33355	4.3065	2.2928	0.027158	0.44485
Urocanate	0.24307	4.4861	2.2906	0.027297	0.44485
Isocitrate	-0.15211	4.2857	-2.2104	0.032818	0.51503
L-Kynurenine	0.13825	4.4036	2.19	0.034374	0.51503
2-Oxoglutaramate...72	0.13494	3.5087	2.1714	0.03585	0.51503
D-Glucuronate	0.17005	3.2864	2.1557	0.037134	0.51503
Trimethylamine N-oxide	0.23435	4.8169	2.1518	0.037457	0.51503
Phenol sulfate	0.37613	4.7302	2.1194	0.040268	0.52747
Eugenol methyl ether	0.096083	4.816	2.1075	0.041343	0.52747
[PC (18:1/20:3)] 1-(9Z-octadecenoyl)-2-(5Z,8Z,11Z-eicosatrienoyl)-sn-glycero-3-phosphocholine	-0.18838	6.1317	-2.1008	0.041958	0.52747
L-4-Hydroxyglutamate semialdehyde	0.12006	3.9465	2.0427	0.047666	0.58258
Glu-Asp	0.1426	3.9322	2.0135	0.050772	0.58312
Endomorphin-1	-0.47573	4.0889	-1.9985	0.052445	0.58312
[FA (18:2)] 9S-hydroperoxy-10E,12Z-octadecadienoic acid	-0.17404	4.79	-1.998	0.052501	0.58312
4-Imidazolone-5-propanoate	0.14007	4.461	1.9935	0.053011	0.58312
HEPES	-0.88902	3.508	-1.9286	0.060849	0.60769
[PC (18:0/22:4)] 1-octadecanoyl-2-(7Z,10Z,13Z,16Z-docosatetraenoyl)-sn-glycero-3-phosphocholine	0.14469	4.6378	1.9213	0.06179	0.60769
Cyclohex-2-enone	0.13461	3.4086	1.9192	0.062055	0.60769
Gentisein	0.059215	4.3201	1.916	0.062485	0.60769
[PC (18:2)] 1-(9Z,12Z-octadecadienoyl)-sn-glycero-3-phosphocholine	-0.12241	6.0719	-1.91	0.063266	0.60769
[FA (6:0)] O-hexanoyl-R-carnitine	0.12895	4.9145	1.908	0.063531	0.60769
N-acetyl-(L)-arginine	0.15395	4.2529	1.8631	0.069752	0.653
Val-Pro-His	0.068685	3.5488	1.8499	0.071666	0.65694
N6,N6,N6-Trimethyl-L-lysine	0.10239	4.1076	1.8238	0.075607	0.67234
Sucrose	0.29943	3.3617	1.8187	0.076402	0.67234
1-Methyladenosine	0.063134	4.1619	1.806	0.078398	0.67638
[SP (24:0)] N-(15Z-tetracosenoyl)-sphing-4-enine	0.095147	4.584	1.7579	0.086359	0.71425
Triethanolamine...308	0.24105	3.9393	1.7317	0.090982	0.71425
2-Hydroxyethanesulfonate	0.090734	3.7739	1.7303	0.091236	0.71425
Quinoline	-0.064299	4.1035	-1.7302	0.091242	0.71425
Pyrimidine nucleoside	0.1231	3.7052	1.7249	0.092216	0.71425
[FA (8:0)] octanoic acid	-0.08433	5.1748	-1.7086	0.095227	0.71425
4-Nitroaniline	0.22976	4.2449	1.7024	0.096376	0.71425
Monocerin	0.060256	4.4827	1.6988	0.097066	0.71425
5-Methylthio-D-ribose	0.090693	3.967	1.6912	0.098521	0.71425
N-Acetyl-L-histidine	0.10613	3.5374	1.6886	0.099021	0.71425
2-Aminoacrylate	0.063709	3.9314	1.6791	0.10087	0.71587
PE(20:4(5Z,8Z,11Z,14Z)/P-18:1(11Z))	0.10101	4.9077	1.6514	0.10643	0.7433
L-Cysteinylglycinedisulfide	0.074443	4.9378	1.6352	0.10979	0.7433
Val-Val...184	0.36162	3.4242	1.6352	0.10981	0.7433
Ergothioneine	-0.1378	4.1433	-1.6127	0.11462	0.74541
N-Sulfo-D-glucosamine	0.085211	3.6183	1.6092	0.11538	0.74541
N-Methyl-2-pyrrolidinone	0.21235	4.6156	1.5996	0.11751	0.74541
3-(Pyrazol-1-yl)-L-alanine	0.40995	3.895	1.5796	0.12201	0.74541
Ethyl cinnamate	-0.093196	4.0664	-1.5765	0.12273	0.74541
gamma-Amino-gamma-cyanobutanoate	0.10617	3.7775	1.5738	0.12337	0.74541
3-Methylguanine	0.07436	4.5535	1.5732	0.1235	0.74541
[FA hydroxy(18:2)] 9S-hydroxy-10E,12Z-octadecadienoic acid	-0.15366	5.1935	-1.5658	0.12522	0.74541
[PC (14:0/20:4)] 1-tetradecanoyl-2-(5Z,8Z,11Z,14Z-eicosatetraenoyl)-sn-glycero-3-phosphocholine	-0.17983	4.4548	-1.5634	0.12577	0.74541
5,6-Dihydrothymine	0.11719	5.475	1.558	0.12706	0.74541
Xanthine	0.12132	3.8546	1.5368	0.13216	0.76226
Tremetone	-0.051816	4.4654	-1.5318	0.13339	0.76226
3-Buten-1-amine	-0.060686	5.7545	-1.5226	0.13566	0.76527
Homoarginine	-0.11329	4.2185	-1.4948	0.14276	0.79155
L-Rhamnose	-0.12115	5.1859	-1.4793	0.14683	0.79155
5-6-Dihydrouridine	0.071211	3.7928	1.4722	0.14875	0.79155
1-Methyluric acid	0.29793	3.3471	1.472	0.1488	0.79155
Indoxylsulfate	0.20861	5.5852	1.4701	0.14931	0.79155
D-Gluconic acid	0.09771	4.3644	1.4581	0.15257	0.79245
3',5'-Cyclic IMP	0.034946	7.3671	1.4562	0.15309	0.79245
L-Phenylalanine	-0.063481	5.7676	-1.4346	0.15913	0.79776
Glycine	0.057433	4.2715	1.4314	0.16003	0.79776
Picolinamide	0.11316	5.1286	1.4209	0.16304	0.79776
minoxidil	0.068544	2.4641	1.4189	0.16361	0.79776
Hippurate	0.28539	5.0613	1.4163	0.16438	0.79776
L-Pipecolate	-0.18738	5.4585	-1.4142	0.16499	0.79776
ethylpyruvate	-0.065267	5.2782	-1.3887	0.17256	0.82231
2,5-Dioxopentanoate	0.11571	3.894	1.3794	0.17537	0.82231
(1/2,5,6)-2-(3-azibutylthio)-5,6-epoxy-3-cyclohexen-1-ol	-0.24494	4.2551	-1.3784	0.17568	0.82231
L-Asparagine	-0.056703	4.941	-1.3638	0.1802	0.82826
Asn-Gly-His	-0.045084	5.3048	-1.3622	0.18071	0.82826
[FA dimethyl(13:0)] 2,5-dimethyl-2E-tridecenoic acid	-0.058589	4.3353	-1.3498	0.18461	0.83742
1-(5-Phosphoribosyl)imidazole-4-acetate	-0.057682	4.0817	-1.3319	0.19038	0.83961
[PC (16:0/22:4)] 1-hexadecanoyl-2-(7Z,10Z,13Z,16Z-docosatetraenoyl)-sn-glycero-3-phosphocholine	0.082036	4.3759	1.3246	0.19276	0.83961
3-Dehydrocarnitine	0.1078	4.275	1.3216	0.19377	0.83961
4-Methylene-L-glutamate	0.24572	5.5603	1.3168	0.19536	0.83961
Leu-Pro	0.088768	4.9386	1.3151	0.19591	0.83961
[ST] (5Z,7E)-9,10-seco-5,7,10(19)-cholestatriene	-0.040155	4.6431	-1.3132	0.19655	0.83961
[FA trihydroxy(4:0)] 2,3,4-trihydroxy-butanoic acid	0.11257	4.511	1.3045	0.19947	0.8418
N2-(D-1-Carboxyethyl)-L-arginine	0.13545	3.5153	1.3003	0.20088	0.8418
D-Glycerate	0.099768	4.0308	1.284	0.20649	0.85517
(24R,24'R)-Fucosterol epoxide	0.14732	5.1585	1.2797	0.20796	0.85517
[PC (14:0/18:2)] 1-tetradecanoyl-2-(9Z,12Z-octadecadienoyl)-sn-glycero-3-phosphocholine	-0.10685	4.9128	-1.273	0.21032	0.85687
5-Hydroxy-L-tryptophan	-0.071598	3.6382	-1.2621	0.21416	0.86451
5-Hydroxytryptophol	0.076361	3.9669	1.2432	0.221	0.88118
L-Methionine	-0.058925	5.5087	-1.2232	0.22835	0.88118
[FA dioxo(8:0)] 4,7-dioxo-octanoic acid	0.058991	4.3322	1.2231	0.22841	0.88118
Taxifolin	0.050111	4.6871	1.2202	0.22947	0.88118
[FA hydroxy,oxo(7:0/2:0)] 4-hydroxy-2-oxo-Heptanedioic acid	0.088575	3.8479	1.2193	0.22983	0.88118
2-Anthramine	-0.21995	3.7053	-1.218	0.23031	0.88118
[FA (18:3)] 9Z,12Z,15Z-octadecatrienoic acid	-0.11759	5.2267	-1.2074	0.23432	0.8888
2-Hydroxy-3-(4-hydroxyphenyl)propenoate	-0.10676	3.5845	-1.1888	0.24147	0.9081
[FA (20:0)] 11Z-eicosenoic acid	-0.086116	4.7558	-1.183	0.24375	0.90888
Icosadienoic acid	-0.11615	4.6979	-1.1742	0.24722	0.91149
Glu-Arg	-0.062228	3.7546	-1.1707	0.24859	0.91149
SM(d17:1/24:1(15Z))	0.047066	4.6654	1.1549	0.25494	0.92649
Quinate	0.33436	4.0112	1.1501	0.25689	0.92649
[FA oxo(5:2/5:0/4:0)] (1S,2S)-3-oxo-2-pentyl-cyclopentanebutanoic acid	-0.073526	4.4322	-1.136	0.26267	0.93269
[FA methoxy(16:1)] 2-methoxy-5Z-hexadecenoic acid	0.11857	4.4772	1.1298	0.26525	0.93269
PC(14:0/P-18:0)	-0.0807	4.4721	-1.1276	0.26616	0.93269
SM(d18:1/18:1(9Z))	0.058309	4.933	1.1254	0.26709	0.93269
3-Oxopropanoate	-0.090296	5.5321	-1.1134	0.27216	0.9429
mildronate	-0.043186	4.6307	-1.1072	0.27476	0.94447
4alpha-hydroxymethyl-4beta-methyl-5alpha-cholesta-8-en-3beta-ol	0.080396	3.6809	1.0973	0.27905	0.95179
Palmiticamide	-0.062513	3.5577	-1.0881	0.283	0.95456
[ST Trihydroxy,methy] 3alpha,7alpha,12alpha-Trihydroxy-24-methyl-5beta-cholest-23-en-26-oic acid	-0.053464	4.4006	-1.0748	0.28886	0.95456
N4-(Acetyl-beta-D-glucosaminyl)asparagine	-0.035706	3.6894	-1.0664	0.29257	0.95456
4-methoxy-3-indolylmethylisothiocyanate	0.068514	4.7639	1.0594	0.29574	0.95456
Glycylproline	-0.1237	4.8728	-1.0542	0.29808	0.95456
Lappaconitine	-0.028311	5.1587	-1.0494	0.30027	0.95456
L-Glutamate	-0.080092	5.2634	-1.0488	0.30054	0.95456
LysoPC(18:0)	0.0678	5.0341	1.048	0.30088	0.95456
Choline	0.056251	5.2773	1.0479	0.30095	0.95456
Glu-Thr	0.048142	4.9423	1.0424	0.30346	0.95456
Acetone cyanohydrin	-0.039383	4.5651	-1.0405	0.30432	0.95456
Hexadecasphinganine	0.03098	6.2376	1.0262	0.31091	0.95456
[PE (16:0/22:1)] 1-hexadecanoyl-2-(13Z-docosenoyl)-sn-glycero-3-phosphoethanolamine	0.071608	4.6195	1.0205	0.31357	0.95456
SM(d18:0/24:1(15Z))	-0.066499	4.715	-1.0164	0.31551	0.95456
Linoleate	-0.12364	6.5452	-1.011	0.31805	0.95456
4-Nitrophenyl-3-ketovalidamine	-0.048445	3.7912	-1.0106	0.31824	0.95456
[Fv Methox] 4'-Methoxychalcone	-0.37167	3.2529	-1.0022	0.32221	0.95456
Hypoxanthine	-0.078781	5.5262	-1.0022	0.32223	0.95456
L-Glutamate 5-semialdehyde...305	0.046237	3.927	1.0006	0.323	0.95456
13'-hydroxy-&alpha;-tocopherol	0.12076	4.5179	0.9957	0.32534	0.95456
Propenoate	-0.032397	4.876	-0.99554	0.32542	0.95456
[SP (18:0/14:0)] N-(octadecanoyl)-tetradecasphing-4-enine-1-phosphoethanolamine	-0.03942	4.7277	-0.97684	0.33448	0.9562
N-Acetyl-L-aspartate	0.056082	3.6059	0.97525	0.33525	0.9562
[FA hydroxy(12:0)] 3S-hydroxydodecanoyl-CoA	0.041542	5.2255	0.97184	0.33693	0.9562
D-Glucarate	-0.066078	3.4412	-0.96586	0.33988	0.9562
L-Tryptophan	-0.034975	5.1865	-0.95077	0.34739	0.9562
N-Hydroxy-2-acetamidofluorene	-0.098533	4.0781	-0.94381	0.35089	0.9562
Methylimidazole acetaldehyde	0.092513	4.638	0.93808	0.35379	0.9562
[PC (18:0)] 1-octadecanoyl-sn-glycero-3-phosphocholine	0.048543	5.898	0.93613	0.35478	0.9562
[PC (16:0/16:0)] 1-hexadecanoyl-2-hexadecanoyl-sn-glycero-3-phosphocholine	0.046375	5.1226	0.93035	0.35773	0.9562
Pseudouridine	0.040989	4.0544	0.92326	0.36137	0.9562
sn-Glycerol 3-phosphate	-0.05408	3.2264	-0.92011	0.36299	0.9562
NG,NG-Dimethyl-L-arginine	0.03864	4.5411	0.91945	0.36333	0.9562
N-(3-acetamidopropyl)-4-aminobutanal	-0.086776	3.7555	-0.91858	0.36378	0.9562
L-Ala-L-Glu	0.065963	3.8867	0.8959	0.37563	0.9562
N6-Acetyl-L-lysine	0.045956	4.1191	0.89405	0.37661	0.9562
1,2-dioctanoyl-1-amino-2,3-propanediol	-0.13364	4.2782	-0.88788	0.37988	0.9562
Met-Phe-Val	-0.07197	4.7864	-0.88697	0.38036	0.9562
8-Amino-7-oxononanoate	0.11992	4.2375	0.88258	0.3827	0.9562
2-Octenoylcarnitine	0.094868	5.1137	0.8779	0.3852	0.9562
LysoPE(0:0/22:6(4Z,7Z,10Z,13Z,16Z,19Z))	0.055806	4.4939	0.87753	0.3854	0.9562
O-Butanoylcarnitine	0.077727	4.9843	0.87428	0.38715	0.9562
[PC (16:0/18:1)] 1-hexadecanoyl-2-(9Z-octadecenoyl)-sn-glycero-3-phosphocholine	0.060629	4.8255	0.87257	0.38807	0.9562
Phenylgalactoside	-0.12731	3.8336	-0.8708	0.38902	0.9562
[ST (2:0)] 5beta-Cholestane-3alpha,7alpha-diol	-0.091828	4.0212	-0.86338	0.39304	0.9562
L-Citrulline	0.037448	5.435	0.86011	0.39482	0.9562
L-Cystine	0.040906	5.2641	0.85828	0.39582	0.9562
gamma-Glutamyl-gamma-aminobutyraldehyde	-0.096477	3.7233	-0.85523	0.39748	0.9562
phenylarsine oxide	0.051315	4.1682	0.84806	0.40142	0.9562
[GL methyl(15:0/8:0)] 1-(14-methyl-pentadecanoyl)-2-(8-[3]-ladderane-octanyl)-sn-glycerol	0.059308	4.5027	0.84335	0.40401	0.9562
N5-Ethyl-L-glutamine	-0.12575	4.5165	-0.83822	0.40685	0.9562
3-(4-Hydroxyphenyl)lactate	0.049624	4.1266	0.83772	0.40713	0.9562
PC(18:2(9Z,12Z)/18:1(9Z))	-0.089542	6.3155	-0.83079	0.41099	0.9562
3,4-Methylenedioxymethamphetamine	0.04367	4.4338	0.82883	0.41208	0.9562
N-gamma-Acetyldiaminobutyrate	0.081526	3.687	0.82669	0.41328	0.9562
[SP (16:0)] N-(hexadecanoyl)-sphing-4-enine-1-phosphocholine...416	-0.063626	4.7339	-0.82394	0.41483	0.9562
[FA (12:3)] 5,8,11-dodecatriynoic acid	-0.028112	4.0797	-0.82171	0.41608	0.9562
deacetylcolchicine	-0.027143	3.6402	-0.81742	0.4185	0.9562
L-Arginine	-0.042713	5.5043	-0.81053	0.4224	0.9562
D-Alanyl-D-alanine	-0.058184	4.066	-0.80905	0.42324	0.9562
5-Acetamidopentanoate	0.20433	4.5258	0.80739	0.42418	0.9562
Lotaustralin	0.045081	3.8882	0.80212	0.42719	0.9562
[PC (16:0/18:2)] 1-hexadecanoyl-2-(9Z,12Z-octadecadienoyl)-sn-glycero-3-phosphocholine	-0.041113	6.9488	-0.79807	0.42951	0.9562
[PI (18:0/18:0)] 1,2-di-(9Z-octadecenoyl)-sn-glycero-3-phospho-(1'-myo-inositol)(ammonium salt)	0.070223	4.6945	0.79653	0.43039	0.9562
Leu-Ala	0.072036	4.165	0.7929	0.43248	0.9562
L-Leucine	-0.037991	6.1018	-0.79226	0.43285	0.9562
HSO3-	0.048099	3.735	0.78894	0.43476	0.9562
Ile-Met-Val-Pro	-0.027126	3.6894	-0.78873	0.43488	0.9562
[FA (14:0/2:0)] Tetradecanedioic acid	-0.069619	4.123	-0.78099	0.43937	0.9562
Theobromine	0.1297	3.7492	0.78098	0.43938	0.9562
Val-Gly	0.056363	3.955	0.78026	0.4398	0.9562
Piperidine	-0.03886	5.5579	-0.77976	0.44009	0.9562
3, 5-Tetradecadiencarnitine	-0.15823	4.1465	-0.76807	0.44692	0.9562
[PE (16:0)] 1-hexadecanoyl-sn-glycero-3-phosphoethanolamine	0.052325	4.5041	0.76779	0.44709	0.9562
L-Hypoglycin	0.085134	4.7467	0.7672	0.44743	0.9562
Gly-His	-0.016242	5.6046	-0.763	0.44991	0.9562
[FA (20:0)] N-eicosanoyl-ethanolamine	0.029429	4.7769	0.76232	0.45031	0.9562
3-Methyloxindole	-0.1356	3.6434	-0.75937	0.45205	0.9562
L-Octanoylcarnitine	0.1281	5.2615	0.75534	0.45444	0.9562
[PC (18:1/22:5)] 1-(11Z-octadecenoyl)-2-(7Z,10Z,13Z,16Z,19Z-docosapentaenoyl)-sn-glycero-3-phosphocholine	-0.056756	5.5126	-0.74742	0.45915	0.9562
LysoPE(0:0/18:2(9Z,12Z))	-0.062829	4.8679	-0.74341	0.46154	0.9562
[PC (16:1)] 1-(1Z-hexadecenyl)-sn-glycero-3-phosphocholine	0.038411	4.4817	0.74102	0.46298	0.9562
sn-glycero-3-Phosphocholine	-0.044662	5.4263	-0.73996	0.46362	0.9562
3,4,5,3',4',5'-hexahydroxydiphenate	0.055483	4.6252	0.73776	0.46493	0.9562
N(pi)-Methyl-L-histidine	0.11258	5.5104	0.73378	0.46733	0.9562
L-Histidine	-0.024652	5.9766	-0.73006	0.46958	0.9562
L-Alanine	0.035125	5.3887	0.72949	0.46992	0.9562
[FA (10:1)] 4-decenoic acid	-0.064368	4.6524	-0.72611	0.47197	0.9562
2-Hydroxy-2,4-pentadienoate	-0.026021	5.0034	-0.71519	0.47862	0.9562
L-Methionine S-oxide	-0.056203	4.064	-0.71327	0.47979	0.9562
PC(16:1(9Z)/22:2(13Z,16Z))	0.064959	5.702	0.70131	0.48714	0.9562
[FA oxo(6:0)] 2-oxo-hexanoic acid	-0.038356	5.6892	-0.70035	0.48773	0.9562
[PE (20:4)] 1-(5Z,8Z,11Z,14Z-eicosatetraenoyl)-sn-glycero-3-phosphoethanolamine	0.043339	4.626	0.69202	0.49289	0.9562
Oxalate	0.048209	3.9309	0.69044	0.49388	0.9562
Aminoacetone	-0.033118	4.6265	-0.6901	0.49409	0.9562
[ST hydrox] N-(3alpha-hydroxy-5beta-cholan-24-oyl)-glycine 3-sulfate	0.12447	4.6808	0.67671	0.50246	0.9562
[SP dimethyl,amino(18:0/2:0)] 2S-dimethylaminooctadecane-1,3R-diol	0.027778	4.9637	0.67426	0.504	0.9562
[FA oxo(5:2/5:0/6:0)] (1R,2R)-3-oxo-2-pentyl-cyclopentanehexanoic acid	-0.059266	4.7366	-0.67252	0.50509	0.9562
[FA hydroxy(18:0)] 9,10-dihydroxy-octadecanoic acid	0.078575	4.697	0.67241	0.50516	0.9562
Asp-Cys-Cys-Ser	-0.093808	3.7587	-0.66732	0.50837	0.9562
Succinate	0.029807	4.7682	0.6596	0.51327	0.9562
Propyl cinnamate	-0.014257	4.9144	-0.65649	0.51524	0.9562
Dihydrobiopterin	-0.22073	3.2813	-0.65563	0.51579	0.9562
trans-2-Dodecenoylcarnitine	0.056742	4.6016	0.65306	0.51743	0.9562
Deoxygomisin A	0.027206	4.5122	0.65207	0.51806	0.9562
Uridine	-0.04182	4.556	-0.64945	0.51973	0.9562
2-Naphthylamine	-0.10718	3.9028	-0.63964	0.52603	0.9562
1-Hexadecanoyl-2-(9Z-octadecenoyl)-sn-glycero-3-phosphonocholine	-0.036735	5.1011	-0.63778	0.52723	0.9562
LysoPC(17:0)	0.037048	4.6885	0.63455	0.52931	0.9562
Ecgonine	-0.058465	4.5482	-0.63056	0.53189	0.9562
o-nitrophenol &beta;-thiogalactoside	0.019631	5.0622	0.63022	0.53211	0.9562
Docosahexaenoicacid	-0.045816	4.9431	-0.62725	0.53403	0.9562
SM(d18:0/22:1(13Z))	-0.035076	4.7243	-0.62581	0.53497	0.9562
L-Threonine	-0.032173	5.354	-0.61936	0.53917	0.9562
N-(6-Oxo-6H-dibenzo[b,d]pyran-3-yl)maleamic acid	0.035613	4.8919	0.619	0.5394	0.9562
N-hydroxy-N-acetylcadaverine	-0.096948	5.0391	-0.60661	0.54751	0.9562
L-Carnitine	0.026573	7.1242	0.59927	0.55234	0.9562
Hypaphorine	-0.12345	4.9433	-0.58345	0.56284	0.9562
D-Galactosamine	0.033394	3.9081	0.58111	0.56441	0.9562
PC(20:2(11Z,14Z)/P-18:1(11Z))	0.026473	5.0358	0.57844	0.56619	0.9562
(S)-AMPA	0.02968	4.0886	0.57274	0.57001	0.9562
[PC (18:0/22:5)] 1-octadecanoyl-2-(4Z,7Z,10Z,13Z,16Z-docosapentaenoyl)-sn-glycero-3-phosphocholine	0.037225	5.0805	0.57134	0.57095	0.9562
XTP	-0.024951	4.8392	-0.56922	0.57237	0.9562
Indoleacrylicacid...167	-0.11015	4.6928	-0.56916	0.57241	0.9562
[PE (18:1)] 1-(9Z-octadecenoyl)-sn-glycero-3-phosphoethanolamine	0.044927	4.5101	0.56882	0.57264	0.9562
(S)-Malate	0.032228	4.6325	0.56723	0.57371	0.9562
(R)-2-Hydroxyglutarate	-0.034894	4.2094	-0.56324	0.57639	0.9562
SM(d18:1/14:0)	-0.023694	4.9651	-0.5632	0.57642	0.9562
Nicotine	0.13341	2.749	0.55884	0.57936	0.9562
[PC (16:2)] 1-hexadecyl-sn-glycero-3-phosphocholine	0.027423	4.4618	0.55538	0.58171	0.9562
Castasterone	-0.062998	4.362	-0.55524	0.5818	0.9562
Ne,Ne dimethyllysine	0.029508	3.7	0.55428	0.58245	0.9562
Adenosine	-0.10907	3.3271	-0.55003	0.58534	0.9562
[PC methyl(15:2)] 1-pentadecyl-2-methyl-sn-glycero-3-phosphocholine	0.053371	3.8732	0.54666	0.58763	0.9562
PE(18:0/22:4(7Z,10Z,13Z,16Z))	0.033026	4.7908	0.54589	0.58815	0.9562
[FA (22:4)] 7Z,10Z,13Z,16Z-docosatetraenoic acid	0.076667	4.2805	0.54582	0.5882	0.9562
Sulfate	0.030951	5.9494	0.54487	0.58885	0.9562
ancymidol	0.092984	4.0042	0.54414	0.58935	0.9562
Leu-Lys-Gly	-0.027348	3.7422	-0.5431	0.59006	0.9562
[PC (16:0/18:3)] 1-hexadecanoyl-2-(9Z,12Z,15Z-octadecatrienoyl)-sn-glycero-3-phosphocholine	-0.035841	5.4392	-0.54097	0.59151	0.9562
Glycochenodeoxycholate 7-sulfate	-0.07164	4.354	-0.53653	0.59455	0.9562
4-Hydroxybutanoic acid	-0.060443	5.8535	-0.53345	0.59665	0.9562
[PR] Methyl bixin/ (Bixin dimethyl ester)	0.028235	3.7241	0.53012	0.59894	0.9562
[PC (15:0)] 1-pentadecanoyl-sn-glycero-3-phosphocholine	0.0262	4.7385	0.52393	0.6032	0.9562
LysoPC(16:1(9Z))	-0.052615	4.3862	-0.5234	0.60356	0.9562
SM(d18:1/20:0)	-0.022585	4.8041	-0.52305	0.6038	0.9562
[PC (16:0)] 1-hexadecanoyl-sn-glycero-3-phosphocholine	0.023194	6.5353	0.51924	0.60643	0.9562
isopropyl 6-O-acetyl-&beta;-D-thiogalactopyranoside	-0.18725	3.7709	-0.51853	0.60692	0.9562
Ile-Leu-Met-Pro	0.019819	3.5986	0.51761	0.60756	0.9562
4-Guanidinobutanoate	-0.10348	3.6378	-0.51553	0.609	0.9562
Dihydropinosylvin	0.013934	4.508	0.5153	0.60916	0.9562
3beta-Hydroxy-4beta-methyl-5alpha-cholest-7-ene-4alpha-carboxylate	0.093512	4.476	0.51052	0.61247	0.9562
omega-Cyclohexylundecanoic acid	-0.046579	4.8508	-0.51	0.61284	0.9562
Guanidinoacetate	0.025492	4.8607	0.50278	0.61785	0.95883
5'-Oxoinosine	0.061019	3.6229	0.50131	0.61888	0.95883
pentane-1,3,4,5-tetracarboxylate	0.066438	4.1544	0.49121	0.62594	0.96392
sn-glycero-3-Phosphoethanolamine	-0.050471	3.2054	-0.48395	0.63104	0.96392
sodium dodecyl sulfate	0.093016	5.2	0.48342	0.63141	0.96392
Ala-Ser	-0.041597	3.9745	-0.47927	0.63434	0.96392
IMP	0.026892	5.0319	0.47273	0.63895	0.96392
4-(2-Phenylethyl)phenol	0.017694	4.4909	0.46954	0.64122	0.96392
[SP (16:0)] N-(hexadecanoyl)-sphinganine	-0.022437	4.6455	-0.46879	0.64175	0.96392
Indole	-0.017867	5.2988	-0.46676	0.64318	0.96392
S-Sulfo-L-cysteine	-0.033679	3.403	-0.45979	0.64814	0.96392
L-Lysine	-0.02341	4.7727	-0.45755	0.64973	0.96392
Indoleacrylicacid...166	-0.016663	5.9252	-0.45363	0.65253	0.96392
L-Allothreonine	-0.024654	4.0554	-0.45235	0.65345	0.96392
[ST hydroxy(3:0)] (5Z,7E)-(1R,2R,3R)-2-(3-hydroxypropoxy)-9,10-seco-5,7,10(19)-cholestatriene-1,3,25-triol	-0.063888	4.1164	-0.45229	0.65349	0.96392
D-Glucose	-0.01453	5.3071	-0.44745	0.65695	0.96392
Taxa-4(20),11(12)-dien-5alpha-yl acetate	-0.04126	4.4887	-0.44622	0.65783	0.96392
(1-Ribosylimidazole)-4-acetate...116	0.016328	3.4893	0.44435	0.65916	0.96392
(R)-4'-Deoxyindenestrol	-0.018213	4.5667	-0.43451	0.66624	0.96392
Lys-Ala-Tyr	0.010512	4.0748	0.43367	0.66684	0.96392
Val-Val...351	0.05339	3.4102	0.4285	0.67057	0.96392
Taurine	0.028099	5.2988	0.42809	0.67086	0.96392
Citrate	-0.020884	5.1253	-0.42737	0.67138	0.96392
PC(16:0/P-18:0)	0.027139	4.7403	0.42494	0.67314	0.96392
L-Tryptophanamide	-0.047434	3.4457	-0.42389	0.6739	0.96392
LysoPC(20:3(5Z,8Z,11Z))	-0.027874	4.9216	-0.41263	0.68206	0.96392
Triethanolamine...77	0.083754	3.6268	0.40831	0.6852	0.96392
bacteriochlorophyll a	0.022911	4.8502	0.40698	0.68617	0.96392
Stachydrine	0.1032	6.1116	0.40627	0.6867	0.96392
3-Methyleneoxindole	-0.015349	5.1458	-0.40412	0.68826	0.96392
Amphenone B	0.068097	3.8928	0.40369	0.68858	0.96392
Isoquinoline	-0.045638	4.1908	-0.401	0.69054	0.96392
Glu-Ser	0.041501	4.5254	0.40004	0.69124	0.96392
(R)-Acetoin	0.010717	5.2892	0.3971	0.69339	0.96392
L-Aspartate	0.028331	4.3477	0.39563	0.69446	0.96392
L-1-Pyrroline-3-hydroxy-5-carboxylate	0.022309	4.9591	0.39026	0.6984	0.96395
Diacetylmonoxime	-0.020014	4.1645	-0.38962	0.69887	0.96395
[PC (18:0/18:2)] 1-octadecanoyl-2-(9Z,12Z-octadecadienoyl)-sn-glycero-3-phosphocholine	-0.026593	4.8979	-0.38431	0.70277	0.9663
Glu-Gly	-0.053678	3.8077	-0.38088	0.70529	0.96637
Magnoshinin	0.0088261	7.9898	0.37828	0.70721	0.96637
SM(d18:1/22:1(13Z))	-0.014577	5.0282	-0.37196	0.71187	0.96659
Theophylline	0.077448	4.4738	0.36849	0.71444	0.96659
[FA (12:4)] 2E,4E,8Z,10E-dodecatetraenoic acid	0.01265	4.0544	0.36793	0.71485	0.96659
2-Pyrrolidinone	0.013895	4.543	0.36617	0.71615	0.96659
citraconate	-0.015921	4.1184	-0.35729	0.72274	0.96918
[FA methyl,hydroxy,oxo(5:2/4:0)] methyl 4-[2-(2-formyl-vinyl)-3-hydroxy-5-oxo-cyclopentyl]-butanoate	-0.066784	4.1598	-0.35652	0.72331	0.96918
N1-Methyl-2-pyridone-5-carboxamide	0.039334	5.5944	0.35025	0.72797	0.96918
PC(18:1(11Z)/P-18:1(11Z))	-0.020391	4.9892	-0.34566	0.7314	0.96918
[PE (18:0/20:2)] 1-octadecanoyl-2-(11Z,14Z-eicosadienoyl)-sn-glycero-3-phosphoethanolamine	-0.020316	5.1734	-0.34466	0.73215	0.96918
Creatine	-0.018141	6.7385	-0.34453	0.73224	0.96918
di-n-Undecylamine	0.058371	3.3982	0.33874	0.73657	0.96918
[PR] Citronellyl acetate	0.026233	4.7146	0.33873	0.73658	0.96918
Dimethamine	0.081786	3.8629	0.33616	0.73849	0.96918
(S)-ATPA	0.024701	4.3272	0.33253	0.74121	0.96918
Hydroxybutyrylcarnitine	0.032328	4.0134	0.33108	0.7423	0.96918
[SP (16:0)] N-(hexadecanoyl)-sphing-4-enine-1-phosphocholine...417	-0.013791	5.8971	-0.31932	0.75113	0.97437
L-Glutamate 5-semialdehyde...65	-0.020941	5.4046	-0.31861	0.75167	0.97437
alpha-Methylstyrene	0.00625	6.8221	0.31694	0.75292	0.97437
[FA (18:1)] 9Z-octadecenoic acid	-0.026559	6.9286	-0.3103	0.75793	0.97524
N-(octanoyl)-L-homoserine	-0.024011	4.9879	-0.30322	0.76328	0.97524
L-Glutamine	-0.011688	6.7013	-0.30304	0.76342	0.97524
cis-Aconitate	0.016869	4.5314	0.29773	0.76744	0.97524
Miraxanthin-I	0.011877	4.8981	0.29603	0.76873	0.97524
Urate	0.014613	6.113	0.29564	0.76903	0.97524
[FA (16:2)] 9,12-hexadecadienoic acid	0.017417	4.5255	0.29553	0.76911	0.97524
(9Z)-Tetradecenoic acid	0.034021	5.032	0.29038	0.77301	0.97738
L-Lysine 1,6-lactam	0.022321	3.5073	0.28493	0.77716	0.97803
N,N-Dimethylglycine	-0.0086861	5.6682	-0.28385	0.77798	0.97803
O-Propanoylcarnitine	0.018791	5.3348	0.27631	0.78372	0.98244
[FA methyl(18:0)] 11R,12S-methylene-octadecanoic acid	-0.015019	4.4744	-0.26414	0.79302	0.98645
L-Homocitrulline	0.025225	3.8747	0.26042	0.79587	0.98645
3-Butynoate	0.017069	4.2544	0.25958	0.79651	0.98645
cis-5-Tetradecenoylcarnitine	0.039021	4.3699	0.25937	0.79667	0.98645
[FA (10:0)] O-decanoyl-R-carnitine	0.034414	5.0645	0.25747	0.79813	0.98645
Delphinidin	-0.019609	4.6112	-0.2469	0.80624	0.98891
Proclavaminic acid	0.0096112	3.8998	0.24512	0.80761	0.98891
N-acetyl -D- glucosaminitol	0.010213	4.2112	0.24232	0.80976	0.98891
SM(d18:1/24:1(15Z))...297	-0.011904	5.2435	-0.24033	0.81129	0.98891
1-Palmitoylglycerophosphocholine	0.024225	5.6795	0.2366	0.81416	0.98891
Aspartyl-L-proline	0.019219	3.9741	0.23594	0.81468	0.98891
Benzyl acetate	0.0071006	4.6443	0.23442	0.81585	0.98891
Sulfoacetate	0.031334	3.44	0.23031	0.81902	0.99002
9-Decenoylcarnitine	-0.027531	5.2008	-0.2267	0.8218	0.99016
L-Serine	-0.009839	4.9155	-0.22433	0.82363	0.99016
1-Oleoylglycerophosphocholine	0.013455	5.7876	0.21724	0.82912	0.9922
6alpha-Hydroxy-castasterone	-0.025672	4.4166	-0.21511	0.83077	0.9922
trans,trans-1,4-Diphenyl-1,3-butadiene	0.0058837	4.9215	0.2007	0.84194	0.9922
Carpacin	-0.0040968	4.6937	-0.19784	0.84416	0.9922
Bilirubin	0.033995	5.0937	0.19599	0.84561	0.9922
[ST hydrox] 3alpha,7alpha-Dihydroxy-5beta-cholan-24-oic Acid	-0.02013	4.5639	-0.18498	0.85418	0.9922
[SP (14:0)] N-(tetradecanoyl)-sphinganine	0.0086549	4.7848	0.18445	0.85459	0.9922
Phthalate	0.020933	3.7647	0.17747	0.86003	0.9922
Fagomine	0.013236	4.4511	0.1737	0.86297	0.9922
Zinnolide	-0.0043733	5.2573	-0.17348	0.86314	0.9922
[PC (14:0/18:1)] 1-tetradecanoyl-2-(11Z-octadecenoyl)-sn-glycero-3-phosphocholine	0.01638	5.403	0.17345	0.86316	0.9922
Thr-Ala	-0.017149	4.1158	-0.16764	0.86771	0.9922
DG(15:0/18:4(6Z,9Z,12Z,15Z)/0:0)	-0.022704	4.7654	-0.16605	0.86894	0.9922
[PC (15:0/15:0)] 1,2-dipentadecanoyl-sn-glycero-3-phosphocholine	0.020726	4.5775	0.16521	0.86961	0.9922
[GP (20:4)] 1-(5Z,8Z,11Z,14Z-eicosatetraenoyl)-sn-glycero-3-phosphate	-0.010739	3.7335	-0.16414	0.87044	0.9922
O-Acetylcarnitine	-0.009728	6.3823	-0.16389	0.87064	0.9922
Skatole	0.0053802	4.5359	0.15994	0.87373	0.9922
L-Proline	-0.0087828	6.8943	-0.15	0.88152	0.9922
[PC (16:1)] 1-(9Z-hexadecenoyl)-sn-glycero-3-phosphocholine	0.01028	5.0555	0.14974	0.88171	0.9922
SM(d18:1/22:0)	-0.0064768	4.9722	-0.14839	0.88278	0.9922
Ala-Lys-Ser-Arg	0.027949	3.567	0.1476	0.88339	0.9922
Isorhamnetin	0.0093848	4.8087	0.14264	0.88729	0.9922
N3-(4-methoxyfumaroyl)-L-2,3-diaminopropanoate	0.0082942	5.4287	0.1327	0.89509	0.9922
SM(d18:1/24:1(15Z))...296	0.0079328	4.8637	0.13063	0.89672	0.9922
Pyrene	-0.0046316	4.6268	-0.12795	0.89882	0.9922
[FA hydroxy(10:0)] N-(3S-hydroxydecanoyl)-L-serine	0.011262	3.5678	0.1259	0.90044	0.9922
Sphinganine	0.0048055	5.3245	0.12191	0.90358	0.9922
[SP (24:0)] N-(tetracosanoyl)-sphing-4-enine	0.0059265	4.5845	0.12146	0.90393	0.9922
6-Amino-2-oxohexanoate	0.012619	3.9201	0.12023	0.90489	0.9922
2-Oxoglutarate	-0.0062111	4.502	-0.11913	0.90577	0.9922
cyclopropane phosphatidylglycerol (dihexadec-9,10-cyclo-anoyl, n-C16:0 cyclo)	0.015403	4.6481	0.11909	0.9058	0.9922
ITP	-0.0063227	3.4988	-0.11487	0.90912	0.9922
[SP hydrox] 4-hydroxysphinganine	-0.0048295	6.0752	-0.11404	0.90977	0.9922
5-Hydroxyisourate	0.0063009	3.6154	0.11361	0.91011	0.9922
[FA oxo(14:0)] 3-oxo-tetradecanoic acid	0.0058894	4.6328	0.10963	0.91325	0.9922
LysoPC(18:1(9Z))	-0.014152	4.4581	-0.10588	0.9162	0.9922
ubiquinone-1	-0.0032828	4.4632	-0.10503	0.91687	0.9922
Elaidiccarnitine	0.0065848	4.5293	0.10266	0.91874	0.9922
2-Heptyl-4-hydroxyquinoline-N-oxide	-0.0059386	4.5297	-0.1008	0.92021	0.9922
5-guanidino-3-methyl-2-oxo-pentanoate	0.01213	4.0277	0.097791	0.92258	0.9922
L-Tyrosine	-0.0059479	5.6489	-0.094783	0.92496	0.9922
[FA (11:2)] 4,10-undecadiynal	0.0036305	3.9145	0.09378	0.92575	0.9922
[PC (16:1/18:1)] 1-(9Z-hexadecenoyl)-2-(11Z-octadecenoyl)-sn-glycero-3-phosphocholine	-0.0059092	5.1387	-0.093038	0.92633	0.9922
Decanoic acid	-0.0058721	5.3921	-0.092295	0.92692	0.9922
SM(d18:1/23:0)	-0.0040422	4.6074	-0.088896	0.92961	0.9922
4-Trimethylammoniobutanoate	-0.0042197	5.1138	-0.086492	0.9315	0.9922
Chenodeoxycholicacidsulfate	-0.014285	3.9252	-0.083968	0.9335	0.9922
2-Furoate	-0.002739	4.0367	-0.079643	0.93692	0.9922
Choline phosphate	0.0057848	3.9221	0.078385	0.93791	0.9922
Sinapyl alcohol	0.020497	3.9882	0.077142	0.93889	0.9922
Betaine	0.0041795	7.0014	0.075313	0.94034	0.9922
Ectoine	0.0073538	3.9802	0.070217	0.94437	0.99288
[PC (16:0/22:6)] 1-hexadecanoyl-2-(4Z,7Z,10Z,13Z,16Z,19Z-docosahexaenoyl)-sn-glycero-3-phosphocholine	0.004664	6.1237	0.0688	0.94549	0.99288
2-C-Methyl-D-erythritol 4-phosphate	-0.0024793	5.8022	-0.064367	0.949	0.99419
(9Z)-Hexadecenoic acid	0.0080564	5.9587	0.058373	0.95374	0.99461
[PC (14:0)] 1-tetradecanoyl-sn-glycero-3-phosphocholine	0.0035244	4.875	0.045556	0.96389	0.99461
SM(d18:0/18:1(9Z))	0.0020445	5.0289	0.044546	0.96469	0.99461
ADP	-0.0092818	3.3493	-0.04436	0.96484	0.99461
[PE (18:0/18:2)] 1-octadecanoyl-2-(9Z,12Z-octadecadienoyl)-sn-glycero-3-phosphoethanolamine	-0.0027267	4.9571	-0.041305	0.96726	0.99461
L-Ornithine	0.0021741	4.4658	0.038724	0.9693	0.99461
SM(d16:1/24:1(15Z))	0.0019523	4.2729	0.038077	0.96981	0.99461
chavicol	0.00077351	6.1787	0.037286	0.97044	0.99461
[ST hydroxy(3:0)] (5Z,7E)-(1R,2R,3R)-2-(5-hydroxypentoxy)-9,10-seco-5,7,10(19)-cholestatriene-1,3,25-triol	0.0034628	4.4562	0.036138	0.97135	0.99461
[PC (18:1/18:2)] 1-(9Z-octadecenoyl)-2-(9Z,12Z-octadecadienoyl)-sn-glycero-3-phosphocholine	-0.0026354	4.5161	-0.035314	0.972	0.99461
2-Oxoglutaramate...306	-0.0013511	3.8531	-0.028989	0.97702	0.99712
[FA (20:4)] 5Z,8Z,11Z,14Z-eicosatetraenoic acid	0.0024883	5.1112	0.026499	0.97899	0.99712
Lys-Val-Val	0.0016821	4.1972	0.016971	0.98654	0.9972
[PC (16:0/18:1)] 1-hexadecanoyl-2-(11Z-octadecenoyl)-sn-glycero-3-phosphocholine	0.0011062	6.4173	0.012906	0.98977	0.9972
[PC (22:6)] 1-(4Z,7Z,10Z,13Z,16Z,19Z-docosahexaenoyl)-sn-glycero-3-phosphocholine	-0.00077766	4.6353	-0.011156	0.99115	0.9972
[FA hydroxy(18:1)] 9,10-dihydroxy-12Z-octadecenoic acid	0.0015537	4.084	0.010877	0.99137	0.9972
Bergaptol	0.00026075	4.0171	0.0091609	0.99274	0.9972
Neoglucobrassicin	-0.00031376	4.0737	-0.0073066	0.99421	0.9972
[FA] O-Palmitoyl-R-carnitine	-0.00036162	4.4815	-0.0059202	0.99531	0.9972
Gamma-Glutamylglutamine	0.00019546	4.8666	0.0035331	0.9972	0.9972

## Sheet: AvsC_pre_lipid_negative
Feature	logFC	AveExpr	t	P.Value	adj.P.Val
38	-0.27005	4.61	-3.0622	0.0038577	0.93537
37	-0.17915	5.4027	-2.92	0.0056495	0.93537
57	-0.20915	4.7086	-2.793	0.0078806	0.93537
368	0.11922	4.9523	2.7753	0.0082504	0.93537
28	-0.18207	4.7664	-2.7708	0.0083472	0.93537
687	-0.19626	4.5541	-2.6922	0.010208	0.93537
21	-0.29184	4.1555	-2.5803	0.013525	0.93537
336	-0.048881	5.8976	-2.4703	0.017719	0.93537
17	-0.1898	4.7384	-2.4417	0.01899	0.93537
48	-0.27348	4.3834	-2.4302	0.019524	0.93537
32	-0.19219	4.3914	-2.4164	0.02018	0.93537
572	-0.056225	5.0531	-2.4055	0.020713	0.93537
566	-0.055503	4.8343	-2.4046	0.020758	0.93537
580	0.12856	5.3716	2.3677	0.022666	0.93537
14	-0.21933	4.5615	-2.3604	0.023063	0.93537
20	-0.19635	4.4689	-2.35	0.023636	0.93537
12	-0.24254	4.6983	-2.3495	0.023663	0.93537
461	-0.16085	5.3741	-2.2877	0.027348	0.93537
462	-0.16085	5.3741	-2.2877	0.027348	0.93537
611	0.090176	5.1835	2.2775	0.028005	0.93537
23	-0.19802	4.7292	-2.2657	0.028779	0.93537
45	-0.22992	4.6719	-2.2513	0.029756	0.93537
555	0.072116	4.9314	2.2314	0.031144	0.93537
605	0.10086	5.6848	2.1974	0.03366	0.93537
15	-0.23596	4.3695	-2.176	0.03533	0.93537
49	-0.19885	4.5193	-2.1641	0.036294	0.93537
18	-0.22089	4.5679	-2.1635	0.036345	0.93537
22	-0.17619	4.525	-2.1513	0.037354	0.93537
600	-0.10706	5.2665	-2.1468	0.037736	0.93537
601	-0.10706	5.2665	-2.1468	0.037736	0.93537
714	-0.064049	5.1794	-2.1301	0.039174	0.93537
47	-0.22541	4.7986	-2.1285	0.03931	0.93537
16	-0.23704	4.9117	-2.1155	0.040466	0.93537
446	-0.055592	5.9942	-2.0633	0.045415	0.93537
575	0.078394	5.6955	2.0618	0.045567	0.93537
403	0.12421	5.8291	2.0558	0.046163	0.93537
594	-0.042716	5.078	-2.0309	0.048744	0.93537
43	-0.18561	4.6628	-2.0269	0.04917	0.93537
42	-0.17541	4.5945	-2.0191	0.050005	0.93537
610	0.093989	4.5171	2.0065	0.051382	0.93537
244	0.13296	5.3311	2.0035	0.051724	0.93537
208	0.19276	5.1063	2.0034	0.051726	0.93537
491	0.11653	5.1721	1.9753	0.054942	0.93537
499	0.1209	5.2944	1.9743	0.055066	0.93537
549	-0.15179	6.2656	-1.9621	0.056517	0.93537
361	0.081859	5.156	1.9577	0.057053	0.93537
425	0.077268	5.4697	1.9557	0.057292	0.93537
84	-0.16024	4.5004	-1.9411	0.059094	0.93537
367	0.079743	5.2585	1.9327	0.060151	0.93537
67	0.08216	4.7054	1.9244	0.061217	0.93537
607	-0.051944	5.7922	-1.9215	0.061598	0.93537
576	0.087928	4.6635	1.9103	0.063061	0.93537
204	-0.057939	5.4301	-1.905	0.063759	0.93537
521	0.078401	5.8648	1.892	0.065523	0.93537
342	0.078682	5.583	1.8441	0.072358	0.93537
344	0.078682	5.583	1.8441	0.072358	0.93537
345	0.078682	5.583	1.8441	0.072358	0.93537
9	-0.12029	4.4924	-1.8406	0.072882	0.93537
498	0.1107	5.7803	1.8154	0.076735	0.93537
512	0.06791	5.4643	1.8148	0.076835	0.93537
31	-0.1408	4.5514	-1.8022	0.078822	0.93537
46	-0.15211	4.0752	-1.802	0.078853	0.93537
55	-0.026029	5.8702	-1.8014	0.078955	0.93537
551	-0.073468	8.3531	-1.8002	0.07914	0.93537
284	0.098686	5.5068	1.7833	0.081891	0.93537
396	0.098173	5.8539	1.7817	0.082165	0.93537
526	-0.11841	5.667	-1.7792	0.082572	0.93537
442	-0.18628	4.9447	-1.7763	0.083059	0.93537
245	-0.10467	6.1334	-1.776	0.083105	0.93537
639	0.055394	5.4269	1.7736	0.083515	0.93537
199	-0.074625	5.6958	-1.7446	0.088498	0.94576
66	0.077249	4.8561	1.734	0.090389	0.94576
120	-0.1468	5.3859	-1.7217	0.092618	0.94576
71	-0.063277	5.0296	-1.7177	0.093353	0.94576
591	-0.030857	5.5232	-1.714	0.094023	0.94576
511	0.064252	5.4659	1.7068	0.095378	0.94576
29	-0.16688	4.8021	-1.6891	0.098749	0.94576
642	0.069768	5.1355	1.6781	0.10089	0.94576
242	-0.10361	4.1968	-1.6771	0.10108	0.94576
2	-0.091173	4.6163	-1.6668	0.10313	0.94576
523	0.039827	5.6935	1.6579	0.10493	0.94576
466	-0.11315	4.8474	-1.6568	0.10515	0.94576
243	-0.10377	4.1485	-1.6555	0.10542	0.94576
696	-0.10114	5.1245	-1.6437	0.10784	0.94576
200	0.09985	5.8124	1.608	0.11545	0.94576
755	-0.083851	5.2007	-1.606	0.1159	0.94576
490	-0.12005	6.1504	-1.5846	0.1207	0.94576
454	-0.11975	5.3018	-1.5807	0.12157	0.94576
538	0.080647	6.3777	1.5806	0.12161	0.94576
382	-0.084079	7.0089	-1.5789	0.12198	0.94576
678	0.12235	4.9178	1.5787	0.12203	0.94576
221	0.083226	6.5329	1.5764	0.12257	0.94576
230	0.07217	5.7731	1.5713	0.12374	0.94576
355	-0.10256	5.2801	-1.5666	0.12485	0.94576
356	-0.10256	5.2801	-1.5666	0.12485	0.94576
226	-0.14699	5.711	-1.5457	0.1298	0.94576
612	-0.091996	5.4195	-1.5422	0.13065	0.94576
360	0.084161	5.4475	1.5378	0.13172	0.94576
77	-0.070431	5.312	-1.5336	0.13277	0.94576
181	0.087567	5.7902	1.5182	0.1366	0.94576
776	-0.20647	5.0151	-1.5094	0.13882	0.94576
777	-0.20647	5.0151	-1.5094	0.13882	0.94576
241	-0.094288	5.139	-1.5094	0.13883	0.94576
236	-0.073226	4.9375	-1.5054	0.13984	0.94576
455	0.087916	5.583	1.4974	0.1419	0.94576
174	0.064427	6.446	1.4827	0.14576	0.94576
315	0.059285	6.8964	1.4802	0.14642	0.94576
217	0.087106	6.0075	1.4748	0.14786	0.94576
33	-0.11879	4.5326	-1.4729	0.14838	0.94576
177	0.07291	5.9769	1.4652	0.15044	0.94576
198	0.055704	5.7899	1.456	0.15295	0.94576
83	-0.13901	4.686	-1.4546	0.15334	0.94576
350	-0.041482	4.6373	-1.4502	0.15455	0.94576
85	0.073045	4.6751	1.4498	0.15466	0.94576
82	0.10651	4.8214	1.4481	0.15514	0.94576
556	-0.077864	6.5661	-1.4442	0.15623	0.94576
557	-0.077864	6.5661	-1.4442	0.15623	0.94576
76	-0.16349	4.7506	-1.4309	0.15999	0.94576
609	0.079109	5.2141	1.4277	0.16089	0.94576
167	0.10831	6.0123	1.4224	0.16244	0.94576
420	-0.066186	5.4087	-1.419	0.16342	0.94576
247	0.058228	6.6852	1.4147	0.16465	0.94576
721	-0.082942	6.4493	-1.4135	0.165	0.94576
450	-0.087896	5.3334	-1.4116	0.16558	0.94576
68	0.076211	4.2639	1.4096	0.16614	0.94576
197	0.053798	5.9708	1.4089	0.16635	0.94576
656	0.1096	4.8708	1.4041	0.16778	0.94576
137	0.075962	4.0742	1.3984	0.16947	0.94576
685	-0.056233	5.131	-1.3942	0.17073	0.94576
274	-0.095671	4.8087	-1.3851	0.17345	0.94576
712	-0.071237	4.6864	-1.3823	0.17431	0.94576
182	0.097646	5.9022	1.3717	0.17755	0.94576
263	0.053292	5.4676	1.3697	0.17819	0.94576
264	0.053292	5.4676	1.3697	0.17819	0.94576
395	-0.097459	5.9745	-1.3653	0.17956	0.94576
322	0.06133	5.7386	1.3452	0.18589	0.94576
530	-0.080275	5.3388	-1.3447	0.18607	0.94576
679	0.0474	5.0628	1.3415	0.1871	0.94576
349	-0.041086	5.1352	-1.3413	0.18716	0.94576
471	0.092923	6.4679	1.3373	0.18844	0.94576
385	-0.12516	5.5963	-1.3307	0.19061	0.94576
156	0.066706	5.3178	1.3291	0.19113	0.94576
180	0.056303	6.7048	1.3278	0.19153	0.94576
453	-0.12993	5.43	-1.3265	0.19195	0.94576
205	0.072897	6.6957	1.3214	0.19365	0.94576
477	-0.092378	6.8061	-1.3191	0.19439	0.94576
227	0.055104	6.0249	1.3061	0.19875	0.94576
633	0.036327	6.3529	1.3047	0.19922	0.94576
614	0.063817	5.0372	1.3046	0.19925	0.94576
90	0.030687	4.643	1.3028	0.19985	0.94576
497	-0.091497	5.4517	-1.2975	0.20168	0.94576
411	0.065986	6.2067	1.2959	0.20222	0.94576
570	0.056024	5.5709	1.2955	0.20234	0.94576
206	-0.037402	5.1399	-1.2955	0.20234	0.94576
593	0.04914	6.0098	1.2933	0.20309	0.94576
744	-0.052473	5.6925	-1.2868	0.20535	0.94576
327	-0.023569	5.8811	-1.2824	0.20687	0.94576
587	-0.023079	5.2576	-1.2808	0.20741	0.94576
202	0.038976	6.2015	1.2702	0.21113	0.94576
203	0.038976	6.2015	1.2702	0.21113	0.94576
694	-0.05369	4.6983	-1.269	0.21156	0.94576
108	-0.083086	5.2201	-1.2638	0.21339	0.94576
562	0.052916	4.8672	1.2631	0.21365	0.94576
196	0.093931	6.3514	1.2592	0.21503	0.94576
624	0.058191	5.8924	1.259	0.2151	0.94576
126	-0.1393	5.2052	-1.2559	0.21623	0.94576
675	-0.087678	5.4961	-1.2529	0.21728	0.94576
664	-0.13102	4.795	-1.2511	0.21794	0.94576
603	-0.02456	5.2598	-1.2458	0.21986	0.94576
627	0.049183	5.6168	1.244	0.22052	0.94576
514	0.050817	5.9497	1.2422	0.22117	0.94576
272	-0.088298	6.0187	-1.2382	0.22266	0.94576
578	0.068832	5.2149	1.2341	0.22413	0.94576
220	-0.072092	6.5674	-1.2238	0.22798	0.94576
476	-0.062307	7.4378	-1.2168	0.23059	0.94576
265	-0.032576	5.4279	-1.2168	0.2306	0.94576
428	0.056107	5.9583	1.2149	0.2313	0.94576
218	0.2042	4.864	1.2094	0.23338	0.94576
773	0.047628	4.6847	1.2086	0.2337	0.94576
662	0.088021	4.9296	1.2021	0.23618	0.94576
34	-0.1001	4.8308	-1.1966	0.23829	0.94576
643	0.050949	5.7092	1.1932	0.23962	0.94576
644	0.050949	5.7092	1.1932	0.23962	0.94576
759	-0.097784	6.2083	-1.1907	0.24056	0.94576
154	0.046087	5.2364	1.1897	0.24096	0.94576
765	-0.036876	5.0571	-1.1877	0.24175	0.94576
271	-0.075176	4.9054	-1.1844	0.24301	0.94576
459	-0.016569	6.4122	-1.1825	0.24376	0.94576
460	-0.016569	6.4122	-1.1825	0.24376	0.94576
311	0.096216	5.3637	1.1825	0.24379	0.94576
410	0.041001	6.7963	1.1809	0.24442	0.94576
784	-0.11076	5.6638	-1.1775	0.24574	0.94576
772	0.061607	4.6896	1.1723	0.24779	0.94576
310	0.052717	6.724	1.1721	0.24787	0.94576
165	-0.017981	6.0271	-1.171	0.24832	0.94576
254	-0.068678	6.2404	-1.1709	0.24835	0.94576
740	-0.061695	5.2065	-1.17	0.2487	0.94576
189	0.040646	5.0297	1.1663	0.2502	0.94576
663	0.09574	5.8331	1.1634	0.25134	0.94576
389	-0.073421	6.6917	-1.1612	0.25222	0.94576
40	-0.067527	4.7971	-1.1586	0.2533	0.94576
258	-0.037222	4.4267	-1.1576	0.25367	0.94576
399	-0.019242	6.287	-1.1558	0.2544	0.94576
400	-0.019242	6.287	-1.1558	0.2544	0.94576
142	0.080471	5.8393	1.1541	0.25512	0.94576
623	0.043722	5.3132	1.1501	0.25674	0.94576
257	-0.037615	5.0287	-1.1471	0.25794	0.94576
293	-0.054941	5.1911	-1.1462	0.2583	0.94576
159	0.060565	5.5695	1.1443	0.25911	0.94576
369	0.063464	4.4737	1.1428	0.25973	0.94576
637	0.05203	5.1754	1.1418	0.26012	0.94576
308	0.042414	4.8866	1.1374	0.26195	0.94576
148	0.079478	5.3877	1.1318	0.26427	0.94576
391	-0.023517	6.0008	-1.1291	0.26538	0.94576
393	-0.023517	6.0008	-1.1291	0.26538	0.94576
122	-0.082653	5.6055	-1.1253	0.26696	0.94576
292	-0.08107	5.6746	-1.1251	0.26703	0.94576
753	0.062994	5.2402	1.1226	0.2681	0.94576
290	0.054361	5.2516	1.1217	0.26847	0.94576
604	-0.019605	5.5754	-1.1213	0.26864	0.94576
41	-0.068182	3.8964	-1.1207	0.2689	0.94576
281	-0.066274	4.9976	-1.1159	0.2709	0.94576
522	0.052074	5.5043	1.1158	0.27096	0.94576
763	0.056554	4.3035	1.1113	0.27287	0.94576
19	-0.054401	4.5182	-1.108	0.27426	0.94576
774	-0.027036	4.8688	-1.1048	0.27564	0.94576
299	-0.14932	5.8193	-1.1037	0.27611	0.94576
300	-0.14932	5.8193	-1.1037	0.27611	0.94576
184	0.051334	7.1506	1.103	0.27641	0.94576
178	0.024197	5.3875	1.0931	0.28068	0.94576
128	-0.098374	5.4741	-1.0901	0.28201	0.94576
634	0.049518	5.1702	1.0863	0.28365	0.94576
330	0.049689	6.2035	1.0798	0.2865	0.94576
397	0.040619	5.2632	1.0785	0.28707	0.94576
30	-0.026282	4.6927	-1.0783	0.28715	0.94576
779	0.081173	4.3044	1.0768	0.28783	0.94576
781	0.081173	4.3044	1.0768	0.28783	0.94576
374	-0.045129	7.5872	-1.0764	0.288	0.94576
534	0.071609	5.9856	1.0719	0.28997	0.94576
674	0.032848	6.1179	1.0712	0.29029	0.94576
463	0.10993	5.9653	1.0663	0.29249	0.94576
179	-0.11313	5.3417	-1.0654	0.29289	0.94576
483	0.064119	5.3121	1.0648	0.29314	0.94576
270	0.036568	5.6489	1.0592	0.29567	0.94667
366	0.076763	6.6354	1.0565	0.2969	0.94667
277	-0.0853	6.2608	-1.055	0.29755	0.94667
253	0.077659	6.2887	1.0524	0.29876	0.94667
248	0.046666	6.2307	1.0483	0.30061	0.94667
52	0.046135	4.6738	1.0474	0.301	0.94667
457	0.053901	5.3317	1.0455	0.30187	0.94667
708	0.042234	4.8056	1.0381	0.30527	0.95125
749	0.052647	6.3573	1.0349	0.30674	0.95125
402	0.045376	6.0188	1.0333	0.30748	0.95125
95	-0.054698	4.7999	-1.0318	0.30819	0.95125
676	0.035898	5.0172	1.0261	0.31084	0.95241
649	0.037003	4.8003	1.0191	0.31408	0.95241
158	0.064128	6.0521	1.0098	0.31848	0.95241
736	0.039715	5.5733	1.0085	0.31911	0.95241
143	0.045594	5.7267	1.0062	0.3202	0.95241
372	-0.042184	5.3284	-0.99948	0.32339	0.95241
598	-0.055981	6.5143	-0.99515	0.32546	0.95241
745	0.043926	5.0083	0.99356	0.32623	0.95241
225	-0.080444	6.6391	-0.99316	0.32642	0.95241
91	0.027566	4.3463	0.98964	0.32812	0.95241
658	0.023072	6.759	0.97663	0.33444	0.95241
273	-0.064191	4.7417	-0.97397	0.33575	0.95241
155	0.045436	6.715	0.97359	0.33593	0.95241
750	0.080912	5.0062	0.97342	0.33602	0.95241
266	-0.028493	4.8365	-0.97296	0.33624	0.95241
571	0.051434	5.3602	0.97069	0.33736	0.95241
768	0.050471	4.8728	0.9629	0.34121	0.95241
8	-0.030377	4.7721	-0.95976	0.34277	0.95241
689	-0.027269	7.2112	-0.95879	0.34325	0.95241
657	0.038693	5.9788	0.95734	0.34397	0.95241
162	0.033661	6.7038	0.95644	0.34442	0.95241
706	-0.048766	5.4111	-0.95632	0.34448	0.95241
176	0.092422	6.3707	0.95623	0.34453	0.95241
171	0.076929	6.2764	0.95514	0.34507	0.95241
99	-0.06852	5.5024	-0.94977	0.34776	0.95241
484	-0.071884	6.1409	-0.94653	0.34939	0.95241
486	-0.071884	6.1409	-0.94653	0.34939	0.95241
346	-0.029921	5.8377	-0.94288	0.35123	0.95241
161	0.046505	6.1784	0.94119	0.35208	0.95241
70	0.038392	4.6396	0.93961	0.35289	0.95241
296	0.028157	6.1888	0.93866	0.35337	0.95241
377	0.039224	6.2259	0.93416	0.35566	0.95241
592	0.040405	5.2748	0.93181	0.35685	0.95241
279	-0.034539	6.2088	-0.92669	0.35947	0.95241
645	0.029616	5.6691	0.92639	0.35963	0.95241
646	0.029616	5.6691	0.92639	0.35963	0.95241
231	0.052568	4.9462	0.92456	0.36057	0.95241
375	0.029794	7.2905	0.92384	0.36094	0.95241
170	-0.032604	5.7679	-0.91539	0.3653	0.95241
54	-0.045986	4.7609	-0.91112	0.36752	0.95241
553	0.038701	5.6268	0.91084	0.36767	0.95241
87	-0.037068	5.5948	-0.90419	0.37114	0.95241
413	0.030413	6.1076	0.90396	0.37126	0.95241
415	0.030413	6.1076	0.90396	0.37126	0.95241
433	-0.046123	5.2492	-0.89953	0.37359	0.95241
560	0.034473	5.2255	0.89768	0.37456	0.95241
370	0.038593	5.3198	0.89659	0.37514	0.95241
465	0.040977	6.735	0.8943	0.37635	0.95241
333	0.032297	5.7629	0.88623	0.38063	0.95241
286	-0.024286	5.8072	-0.88491	0.38133	0.95241
672	0.062248	5.1031	0.88312	0.38229	0.95241
532	0.04545	5.2548	0.88271	0.3825	0.95241
509	0.054946	5.3771	0.88052	0.38368	0.95241
590	-0.036216	4.7912	-0.87953	0.38421	0.95241
771	-0.092281	5.1591	-0.87454	0.38689	0.95241
4	-0.024075	6.258	-0.86843	0.39018	0.95241
719	0.038263	5.3905	0.86841	0.39019	0.95241
380	-0.026317	5.4083	-0.86815	0.39033	0.95241
606	0.036921	4.8392	0.86592	0.39154	0.95241
655	0.034218	5.1723	0.86535	0.39185	0.95241
224	-0.037538	5.2026	-0.86506	0.39201	0.95241
422	-0.037112	5.1887	-0.864	0.39258	0.95241
439	0.047097	5.2953	0.86385	0.39266	0.95241
669	0.028903	5.2093	0.8615	0.39394	0.95241
416	0.029283	5.7347	0.85861	0.39552	0.95241
417	0.029283	5.7347	0.85861	0.39552	0.95241
690	-0.032954	5.4202	-0.85831	0.39568	0.95241
464	0.030717	7.4524	0.85732	0.39622	0.95241
524	0.038196	5.3624	0.85052	0.39994	0.95241
659	0.055711	4.8519	0.84073	0.40534	0.95241
424	-0.04954	5.6543	-0.83349	0.40937	0.95241
671	0.05681	5.0905	0.82747	0.41273	0.95241
314	-0.049375	5.961	-0.8268	0.41311	0.95241
423	-0.055522	5.7193	-0.82666	0.41318	0.95241
641	0.032788	5.3684	0.82616	0.41347	0.95241
628	0.040443	4.6347	0.82195	0.41583	0.95241
541	-0.061158	6.333	-0.81948	0.41722	0.95241
733	-0.029055	4.9309	-0.81866	0.41768	0.95241
229	-0.063323	5.8559	-0.81612	0.41912	0.95241
595	-0.024459	4.9746	-0.8102	0.42248	0.95241
235	0.042767	5.3084	0.80948	0.42288	0.95241
589	0.024559	5.3604	0.80929	0.42299	0.95241
742	0.024175	6.1805	0.8068	0.42441	0.95241
743	0.024175	6.1805	0.8068	0.42441	0.95241
160	0.050669	6.4917	0.80642	0.42462	0.95241
27	-0.026031	5.2006	-0.80629	0.4247	0.95241
74	-0.044818	4.9195	-0.80105	0.42769	0.95241
116	-0.055976	5.3703	-0.79682	0.43012	0.95241
602	-0.016582	5.4068	-0.79598	0.4306	0.95241
250	0.057047	5.2815	0.79589	0.43065	0.95241
150	0.040096	5.1955	0.79476	0.4313	0.95241
135	0.0313	6.0676	0.79255	0.43258	0.95241
283	-0.022882	7.177	-0.78698	0.43579	0.95241
278	0.033726	5.3045	0.78454	0.4372	0.95241
545	-0.055831	4.5618	-0.77853	0.4407	0.95241
426	0.034188	5.2836	0.77738	0.44137	0.95241
427	0.034188	5.2836	0.77738	0.44137	0.95241
192	0.035658	4.8837	0.77569	0.44236	0.95241
190	-0.020782	5.1235	-0.77075	0.44525	0.95241
412	0.024432	6.1228	0.77069	0.44528	0.95241
414	0.024432	6.1228	0.77069	0.44528	0.95241
136	0.050287	5.4106	0.77039	0.44546	0.95241
294	-0.043803	5.0919	-0.77036	0.44548	0.95241
233	0.036343	5.9872	0.76704	0.44742	0.95241
493	-0.038218	6.7961	-0.76503	0.44861	0.95241
764	0.055477	5.1477	0.76247	0.45012	0.95241
309	0.025371	5.9808	0.75959	0.45182	0.95241
133	0.049187	5.742	0.75945	0.4519	0.95241
695	0.024835	4.8495	0.75761	0.45299	0.95241
35	-0.066204	4.6691	-0.75594	0.45398	0.95241
730	0.046005	4.7322	0.75568	0.45413	0.95241
145	-0.031144	4.3821	-0.75075	0.45707	0.95241
510	0.063054	5.201	0.75033	0.45731	0.95241
577	0.032227	5.0006	0.74425	0.46094	0.95241
579	0.032227	5.0006	0.74425	0.46094	0.95241
211	-0.025259	5.5579	-0.74298	0.4617	0.95241
563	0.036032	3.7436	0.74023	0.46335	0.95241
240	-0.073674	4.4377	-0.73991	0.46354	0.95241
617	-0.041689	5.1426	-0.73821	0.46456	0.95241
188	0.043965	5.9056	0.73622	0.46576	0.95241
348	-0.013535	6.106	-0.73484	0.46659	0.95241
365	0.04266	7.2525	0.72804	0.4707	0.95241
331	0.037782	5.7956	0.72413	0.47307	0.95241
665	0.018044	4.7823	0.72361	0.47339	0.95241
666	0.018044	4.7823	0.72361	0.47339	0.95241
7	-0.018421	5.2735	-0.72153	0.47465	0.95241
212	0.01614	5.2663	0.71888	0.47627	0.95241
683	0.037438	4.8051	0.71696	0.47744	0.95241
452	-0.011996	6.0644	-0.71535	0.47842	0.95241
505	0.043936	5.3664	0.7112	0.48096	0.95241
507	0.043936	5.3664	0.7112	0.48096	0.95241
123	-0.059439	4.6396	-0.7058	0.48428	0.95241
246	-0.054403	5.0444	-0.70347	0.48571	0.95241
468	0.024882	6.9492	0.70335	0.48579	0.95241
307	-0.045777	4.6856	-0.69585	0.49043	0.95241
157	0.022901	5.6643	0.69388	0.49165	0.95241
107	0.051907	4.9079	0.69302	0.49218	0.95241
169	0.0456	6.7255	0.69206	0.49277	0.95241
131	0.041522	6.1507	0.69049	0.49375	0.95241
341	0.026282	5.9372	0.6832	0.4983	0.95241
343	0.026282	5.9372	0.6832	0.4983	0.95241
153	0.052451	5.9273	0.68265	0.49864	0.95241
53	-0.048475	4.6401	-0.67938	0.50069	0.95241
405	0.029772	4.5747	0.67807	0.50151	0.95241
732	-0.045128	5.0327	-0.67714	0.5021	0.95241
306	-0.033449	5.2569	-0.67282	0.50481	0.95241
127	0.039685	7.0201	0.67199	0.50533	0.95241
550	0.060551	6.1319	0.67032	0.50639	0.95241
301	0.026706	5.4811	0.66887	0.50731	0.95241
140	-0.028174	5.3459	-0.66706	0.50845	0.95241
141	-0.028174	5.3459	-0.66706	0.50845	0.95241
282	-0.015497	8.1277	-0.66476	0.5099	0.95241
702	-0.033354	5.3226	-0.66306	0.51098	0.95241
652	0.030722	5.3067	0.66233	0.51144	0.95241
112	0.030487	6.4718	0.66222	0.51151	0.95241
149	0.029519	5.2563	0.65293	0.51742	0.95241
10	-0.014411	4.6557	-0.65061	0.5189	0.95241
699	-0.023644	5.6418	-0.65017	0.51918	0.95241
6	-0.016049	4.7562	-0.6495	0.51961	0.95241
670	-0.023607	4.8892	-0.64917	0.51983	0.95241
56	-0.018569	5.5345	-0.64868	0.52014	0.95241
111	0.065506	5.1677	0.6478	0.5207	0.95241
113	-0.038451	4.9887	-0.64739	0.52096	0.95241
166	0.04128	6.1389	0.64408	0.52308	0.95241
635	0.028475	5.3797	0.64153	0.52473	0.95241
625	0.032164	5.3283	0.63808	0.52694	0.95241
741	-0.026606	5.217	-0.63601	0.52828	0.95241
316	0.027811	6.1222	0.63511	0.52887	0.95241
335	-0.017826	5.507	-0.62862	0.53306	0.95241
561	0.035883	4.3117	0.62287	0.5368	0.95241
337	0.027689	5.7829	0.62059	0.53828	0.95241
338	0.027689	5.7829	0.62059	0.53828	0.95241
681	0.037622	5.2964	0.6204	0.5384	0.95241
321	0.02272	6.3273	0.61978	0.53881	0.95241
303	-0.014504	5.8743	-0.61973	0.53884	0.95241
680	0.035881	4.6332	0.61332	0.54303	0.95241
130	-0.050581	5.7376	-0.61175	0.54406	0.95241
543	-0.032169	5.6798	-0.6088	0.54599	0.95241
94	0.035912	5.4552	0.60761	0.54678	0.95241
564	-0.038711	5.3794	-0.60583	0.54795	0.95241
328	-0.025964	6.5966	-0.60254	0.55011	0.95241
723	-0.018484	7.0771	-0.60128	0.55094	0.95241
456	0.051016	5.4126	0.60063	0.55137	0.95241
255	0.020576	6.5096	0.59804	0.55308	0.95241
701	0.020325	6.1106	0.5932	0.55628	0.95241
619	-0.010201	5.2102	-0.59268	0.55663	0.95241
770	-0.02559	6.2852	-0.58993	0.55845	0.95241
398	-0.04938	7.0944	-0.58991	0.55847	0.95241
297	0.033159	5.2719	0.58957	0.55869	0.95241
631	-0.015023	5.0532	-0.58909	0.55901	0.95241
187	-0.044038	5.9817	-0.58805	0.5597	0.95241
173	0.015913	7.1968	0.58786	0.55983	0.95241
234	0.032262	5.6586	0.58534	0.56151	0.95241
269	0.043659	4.5256	0.58379	0.56254	0.95241
237	-0.017824	5.448	-0.58265	0.5633	0.95241
317	-0.033278	5.7621	-0.58158	0.56401	0.95241
703	0.025163	5.0456	0.57991	0.56513	0.95241
195	0.024728	6.0689	0.57943	0.56545	0.95241
567	-0.015398	4.7756	-0.57905	0.5657	0.95241
215	0.030426	4.768	0.57774	0.56658	0.95241
295	0.023568	5.3759	0.57623	0.56759	0.95241
3	-0.018115	4.7365	-0.57586	0.56784	0.95241
44	0.039081	4.8173	0.57511	0.56834	0.95241
552	-0.045663	5.2536	-0.57407	0.56903	0.95241
668	-0.028626	4.7649	-0.57349	0.56943	0.95241
525	0.034676	5.445	0.57028	0.57158	0.95241
618	0.026026	5.0678	0.5686	0.57271	0.95241
118	0.014664	4.2954	0.5672	0.57365	0.95241
444	-0.041478	5.2771	-0.56368	0.57602	0.95241
445	-0.041478	5.2771	-0.56368	0.57602	0.95241
435	-0.021378	5.892	-0.56199	0.57716	0.95241
125	0.032476	6.3099	0.56059	0.57811	0.95241
440	-0.017341	5.7385	-0.55939	0.57892	0.95241
697	-0.040083	5.1707	-0.55772	0.58005	0.95241
731	0.013885	5.2923	0.55685	0.58064	0.95241
228	0.030987	5.6589	0.55265	0.58348	0.95241
684	-0.0097902	5.5196	-0.55039	0.58502	0.95241
280	0.037513	4.9937	0.54734	0.58709	0.95241
193	0.025656	5.3055	0.54691	0.58739	0.95241
323	0.029038	6.1394	0.54641	0.58772	0.95241
152	0.043187	6.1941	0.54633	0.58778	0.95241
691	-0.022092	5.8722	-0.54388	0.58945	0.95241
138	-0.018238	5.0318	-0.53883	0.5929	0.95241
648	0.036602	4.9301	0.53609	0.59477	0.95241
620	0.025653	5.228	0.53406	0.59616	0.95241
151	0.025262	5.2944	0.53315	0.59679	0.95241
616	-0.029115	4.6979	-0.53154	0.5979	0.95241
387	0.023165	5.7366	0.53074	0.59844	0.95241
388	0.023165	5.7366	0.53074	0.59844	0.95241
475	-0.026209	6.612	-0.52798	0.60034	0.95241
482	-0.024655	6.4911	-0.52762	0.60059	0.95241
359	0.042471	5.591	0.52692	0.60107	0.95241
164	-0.009049	6.0414	-0.52527	0.60221	0.95241
163	0.020456	5.6735	0.5247	0.6026	0.95241
682	0.029261	4.3614	0.52233	0.60423	0.95241
139	0.041673	5.3684	0.52078	0.6053	0.95241
13	0.048622	4.1135	0.51703	0.6079	0.95241
700	-0.019709	5.1134	-0.51637	0.60835	0.95241
312	-0.029214	5.0289	-0.51476	0.60947	0.95241
65	0.019686	4.464	0.51351	0.61033	0.95241
496	-0.017378	5.2554	-0.5134	0.61041	0.95241
93	0.051184	5.3301	0.51283	0.61081	0.95241
390	-0.038392	5.4574	-0.50815	0.61405	0.95241
298	0.031804	4.3345	0.50569	0.61577	0.95241
287	-0.015795	6.9291	-0.50303	0.61762	0.95241
515	0.019786	5.562	0.49846	0.62081	0.95241
186	0.023413	5.6995	0.49668	0.62205	0.95241
585	-0.016456	5.5912	-0.4959	0.6226	0.95241
754	-0.043874	4.6842	-0.49542	0.62293	0.95241
291	0.019869	4.8914	0.49498	0.62324	0.95241
586	-0.0099465	5.6566	-0.49427	0.62374	0.95241
261	-0.031473	5.4038	-0.49321	0.62448	0.95241
363	-0.027822	6.3095	-0.49243	0.62502	0.95241
36	0.020843	4.9387	0.48719	0.6287	0.95241
326	0.014944	6.0319	0.48705	0.6288	0.95241
722	-0.016277	6.3021	-0.48222	0.6322	0.95241
621	-0.0097718	5.0639	-0.48104	0.63303	0.95241
25	0.048084	3.5913	0.48075	0.63323	0.95241
114	-0.016527	6.3228	-0.47998	0.63377	0.95241
473	-0.030036	6.6014	-0.47854	0.63479	0.95241
756	0.010746	5.363	0.47845	0.63486	0.95241
451	-0.0074593	6.3493	-0.47696	0.63591	0.95241
729	0.017917	4.9172	0.47392	0.63806	0.95241
531	0.024334	5.7469	0.46728	0.64276	0.95241
252	-0.017265	5.5825	-0.46466	0.64462	0.95241
565	-0.014586	4.8002	-0.4644	0.64481	0.95241
653	0.017335	4.9219	0.46384	0.6452	0.95241
654	0.017335	4.9219	0.46384	0.6452	0.95241
728	-0.048702	5.8563	-0.46383	0.64521	0.95241
527	0.033124	6.2618	0.46286	0.6459	0.95241
134	0.018992	5.6592	0.45976	0.6481	0.95241
437	0.022398	5.8502	0.45738	0.64979	0.95241
438	0.022398	5.8502	0.45738	0.64979	0.95241
573	0.015796	5.8333	0.45647	0.65045	0.95241
582	0.010145	5.8099	0.45544	0.65118	0.95241
737	0.019404	5.4783	0.45503	0.65147	0.95241
121	0.035309	4.7889	0.45491	0.65156	0.95241
260	0.032431	5.2414	0.45488	0.65158	0.95241
392	-0.011596	5.8523	-0.44776	0.65667	0.95241
394	-0.011596	5.8523	-0.44776	0.65667	0.95241
386	-0.025492	7.3126	-0.44521	0.6585	0.95241
86	0.033546	4.6316	0.44503	0.65863	0.95241
661	0.030279	5.006	0.44381	0.6595	0.95241
495	0.02725	5.4961	0.44275	0.66026	0.95241
472	-0.024389	6.6069	-0.44156	0.66112	0.95241
105	-0.034871	5.5967	-0.43975	0.66241	0.95241
251	0.024551	4.7294	0.43803	0.66365	0.95241
102	0.02007	6.5286	0.43187	0.66809	0.95241
778	0.01918	5.1567	0.43096	0.66874	0.95241
780	0.01918	5.1567	0.43096	0.66874	0.95241
500	0.020241	4.6197	0.4307	0.66893	0.95241
632	0.025699	4.1512	0.42991	0.6695	0.95241
354	-0.016411	5.7783	-0.42943	0.66984	0.95241
704	-0.017543	5.1519	-0.4253	0.67283	0.95241
757	0.011659	4.9675	0.42506	0.673	0.95241
734	0.015943	5.8063	0.42446	0.67344	0.95241
735	0.015943	5.8063	0.42446	0.67344	0.95241
458	-0.01304	5.4138	-0.42403	0.67375	0.95241
693	0.028893	4.79	0.42258	0.67479	0.95241
608	-0.029999	5.0533	-0.42232	0.67499	0.95241
340	-0.029491	5.8312	-0.42181	0.67535	0.95241
210	0.018702	5.1024	0.42103	0.67592	0.95241
480	0.012282	7.1855	0.42003	0.67665	0.95241
406	0.029251	4.7639	0.41402	0.681	0.95682
588	-0.010067	5.145	-0.41174	0.68266	0.95744
117	-0.0075476	4.6831	-0.40688	0.6862	0.95984
647	0.017483	5.1009	0.40602	0.68683	0.95984
222	0.023861	5.2782	0.40073	0.69069	0.96352
329	-0.022509	6.3408	-0.39732	0.69318	0.96421
219	-0.013706	6.5558	-0.39669	0.69364	0.96421
761	-0.04614	4.4954	-0.39294	0.69639	0.9646
762	-0.04614	4.4954	-0.39294	0.69639	0.9646
232	-0.012052	6.6961	-0.39079	0.69797	0.96509
73	-0.017825	4.388	-0.38804	0.69998	0.96617
175	0.008227	7.7199	0.38608	0.70142	0.96646
147	0.01715	5.7308	0.38358	0.70326	0.96729
267	0.019058	5.9975	0.37819	0.70723	0.97094
667	-0.019126	5.1376	-0.37348	0.7107	0.97094
97	-0.025136	5.1439	-0.36726	0.7153	0.97094
434	-0.011523	5.5572	-0.36663	0.71577	0.97094
629	0.0094734	5.3314	0.36537	0.7167	0.97094
407	0.028311	4.7973	0.36526	0.71678	0.97094
783	-0.0099319	5.0233	-0.36509	0.71691	0.97094
738	0.018054	5.4192	0.3641	0.71764	0.97094
739	0.018054	5.4192	0.3641	0.71764	0.97094
436	-0.014634	5.3859	-0.36037	0.72041	0.97094
168	0.028946	5.4058	0.35856	0.72175	0.97094
384	-0.0094454	7.4586	-0.35693	0.72297	0.97094
537	0.02762	5.4612	0.35625	0.72347	0.97094
64	-0.010209	5.7407	-0.35559	0.72396	0.97094
69	-0.0053891	6.0252	-0.35467	0.72465	0.97094
191	0.022217	5.4422	0.34904	0.72883	0.97094
540	0.016564	7.0735	0.3387	0.73655	0.97094
288	-0.013691	7.7897	-0.33749	0.73746	0.97094
503	-0.021166	6.273	-0.33604	0.73855	0.97094
504	-0.021166	6.273	-0.33604	0.73855	0.97094
81	0.021126	3.974	0.33541	0.73902	0.97094
383	0.013915	4.7392	0.33453	0.73968	0.97094
782	0.010007	4.6874	0.3311	0.74224	0.97094
711	-0.0098241	5.1569	-0.32956	0.7434	0.97094
11	-0.024548	4.8188	-0.32954	0.74341	0.97094
201	0.029786	5.5276	0.32874	0.74402	0.97094
50	0.013999	4.7153	0.3279	0.74465	0.97094
404	0.015071	5.3662	0.32704	0.74529	0.97094
305	0.013454	5.0195	0.32674	0.74552	0.97094
183	-0.010005	6.2563	-0.32547	0.74647	0.97094
707	-0.021325	4.7987	-0.32492	0.74688	0.97094
715	-0.0076437	5.0219	-0.32488	0.74691	0.97094
535	0.013409	5.8565	0.32232	0.74884	0.97094
713	-0.05013	5.2014	-0.31885	0.75144	0.97094
362	0.010887	5.5385	0.31797	0.75211	0.97094
501	0.0134	5.1038	0.31546	0.754	0.97094
546	-0.022376	6.4631	-0.31428	0.75489	0.97094
752	-0.018303	4.688	-0.3141	0.75503	0.97094
275	-0.024019	4.74	-0.31361	0.7554	0.97094
89	-0.016017	5.7395	-0.31353	0.75545	0.97094
569	-0.018312	5.5306	-0.30699	0.76039	0.97517
223	-0.0097744	6.9125	-0.30589	0.76123	0.97517
132	0.022944	5.2131	0.29899	0.76645	0.98026
357	-0.024912	6.8361	-0.29422	0.77006	0.98223
209	-0.012292	5.3947	-0.29365	0.7705	0.98223
775	0.026818	5.5041	0.28932	0.77378	0.98477
766	-0.0079621	4.7774	-0.27887	0.78174	0.98477
431	0.010018	6.8991	0.27822	0.78223	0.98477
172	-0.016484	6.1533	-0.27732	0.78292	0.98477
760	0.01057	4.7626	0.27572	0.78414	0.98477
470	0.0092219	7.4841	0.27237	0.7867	0.98477
651	0.012311	4.8127	0.27207	0.78692	0.98477
96	-0.013687	5.6314	-0.27145	0.7874	0.98477
334	0.014501	4.1466	0.2671	0.79072	0.98477
692	-0.01661	6.651	-0.26473	0.79254	0.98477
758	0.017824	5.974	0.2645	0.79271	0.98477
443	0.0087594	7.2631	0.26263	0.79414	0.98477
115	0.011024	6.0974	0.25577	0.7994	0.98477
613	0.0078907	5.193	0.25358	0.80108	0.98477
710	0.014787	5.2869	0.25114	0.80296	0.98477
767	-0.01923	4.6393	-0.24444	0.8081	0.98477
615	0.009962	5.2987	0.24037	0.81123	0.98477
324	-0.010035	5.8005	-0.24022	0.81135	0.98477
640	0.0084346	4.9662	0.23911	0.8122	0.98477
318	-0.012798	5.3332	-0.23846	0.8127	0.98477
319	-0.012798	5.3332	-0.23846	0.8127	0.98477
536	0.015466	5.592	0.23799	0.81307	0.98477
129	0.018884	5.3181	0.23682	0.81397	0.98477
268	0.023837	5.269	0.23184	0.81781	0.98477
718	0.0097823	6.7035	0.23124	0.81827	0.98477
185	-0.013267	5.9024	-0.22935	0.81973	0.98477
432	0.009187	6.6864	0.22854	0.82036	0.98477
75	0.009048	4.9573	0.22712	0.82145	0.98477
249	-0.010903	5.8971	-0.22275	0.82483	0.98477
304	0.0079173	5.2872	0.22101	0.82618	0.98477
705	-0.010819	5.7566	-0.22097	0.82621	0.98477
528	-0.0096633	5.947	-0.21714	0.82917	0.98477
259	-0.022917	5.5111	-0.21645	0.8297	0.98477
488	-0.019145	5.1157	-0.21533	0.83057	0.98477
748	0.0091679	5.0671	0.21434	0.83134	0.98477
448	0.0086061	6.0679	0.21386	0.83171	0.98477
449	0.0086061	6.0679	0.21386	0.83171	0.98477
238	0.0085462	4.8983	0.21105	0.83389	0.98477
574	-0.0048569	5.5593	-0.21012	0.83461	0.98477
581	-0.0044207	5.8231	-0.20864	0.83576	0.98477
351	0.0076124	5.398	0.20497	0.8386	0.98477
39	0.016932	4.6015	0.20489	0.83867	0.98477
320	0.0092802	5.7148	0.20258	0.84046	0.98477
478	0.012419	6.1634	0.2025	0.84052	0.98477
24	-0.017841	4.581	-0.19767	0.84428	0.98477
61	-0.0055804	5.7302	-0.19605	0.84554	0.98477
51	0.012091	4.2724	0.19535	0.84608	0.98477
709	-0.0069512	4.9708	-0.19355	0.84748	0.98477
408	-0.010286	5.2576	-0.19193	0.84874	0.98477
660	-0.028433	4.7475	-0.19126	0.84926	0.98477
520	-0.0092181	4.8549	-0.18989	0.85032	0.98477
485	0.011879	6.1944	0.18935	0.85075	0.98477
487	0.011879	6.1944	0.18935	0.85075	0.98477
720	-0.015464	4.7717	-0.18927	0.85081	0.98477
119	0.0066449	6.6659	0.1886	0.85133	0.98477
104	-0.0094248	5.1969	-0.18784	0.85192	0.98477
78	-0.0066034	4.689	-0.1875	0.85219	0.98477
79	-0.0066034	4.689	-0.1875	0.85219	0.98477
60	0.0089096	4.7254	0.18739	0.85227	0.98477
98	-0.0058596	6.3096	-0.18579	0.85352	0.98477
88	-0.015547	4.9522	-0.18557	0.85369	0.98477
599	-0.0097792	5.352	-0.1808	0.85741	0.98477
353	0.014917	4.7715	0.1772	0.86022	0.98477
626	0.0065096	4.8448	0.17609	0.86109	0.98477
26	-0.0091396	4.8188	-0.17202	0.86427	0.98477
213	-0.0078352	5.4787	-0.16951	0.86622	0.98477
401	0.011702	5.6493	0.16803	0.86738	0.98477
285	-0.0096276	5.5191	-0.16794	0.86745	0.98477
429	0.0049118	5.3554	0.16659	0.86851	0.98477
430	0.0049118	5.3554	0.16659	0.86851	0.98477
544	-0.0099101	5.9356	-0.16548	0.86937	0.98477
751	0.0091656	5.2111	0.16522	0.86957	0.98477
688	-0.0095977	4.9935	-0.16466	0.87001	0.98477
63	0.008366	5.0782	0.16309	0.87124	0.98477
517	-0.0073464	5.612	-0.16166	0.87236	0.98477
518	-0.0073464	5.612	-0.16166	0.87236	0.98477
339	-0.0089243	6.3492	-0.15652	0.87639	0.98477
302	0.0056261	5.4793	0.15566	0.87706	0.98477
1	0.0090299	4.9164	0.15484	0.8777	0.98477
381	-0.0040624	8.0145	-0.15432	0.87811	0.98477
547	-0.00748	5.3686	-0.15132	0.88046	0.98477
548	-0.00748	5.3686	-0.15132	0.88046	0.98477
467	0.021844	5.6243	0.15026	0.88129	0.98477
506	0.0054322	5.2809	0.14869	0.88252	0.98477
508	0.0054322	5.2809	0.14869	0.88252	0.98477
110	0.0086838	5.2649	0.14832	0.88281	0.98477
325	0.0072185	5.0427	0.14589	0.88472	0.98477
727	-0.0087164	4.6122	-0.14302	0.88697	0.98477
568	-0.002743	4.8668	-0.14278	0.88716	0.98477
371	0.0054527	5.648	0.14138	0.88826	0.98477
352	-0.0086748	5.6768	-0.14096	0.88859	0.98477
441	-0.0047257	5.4558	-0.13813	0.89081	0.98477
376	-0.0051325	6.7888	-0.13797	0.89094	0.98477
481	-0.0041439	5.4049	-0.13593	0.89254	0.98477
630	-0.0032199	5.4485	-0.1338	0.89421	0.98477
554	-0.002854	5.4012	-0.13104	0.89638	0.98477
378	0.0046168	7.0548	0.13065	0.89669	0.98477
101	-0.0078187	5.3878	-0.12963	0.89749	0.98477
677	0.0074611	5.1707	0.1281	0.89869	0.98477
726	-0.0052578	6.2152	-0.12576	0.90053	0.98477
379	-0.0052343	6.791	-0.12566	0.90061	0.98477
533	-0.0065076	4.1744	-0.12566	0.90061	0.98477
539	0.0057981	5.2454	0.12308	0.90264	0.98502
583	-0.003964	5.3312	-0.12094	0.90432	0.98502
469	-0.006086	6.6487	-0.11703	0.9074	0.98502
59	-0.0075873	4.4414	-0.11694	0.90747	0.98502
584	0.0042604	5.2634	0.11664	0.90771	0.98502
5	0.0021581	4.8841	0.10968	0.9132	0.98502
364	-0.0035058	7.7904	-0.10612	0.916	0.98502
492	-0.0042312	5.6219	-0.10372	0.91789	0.98502
239	0.0045414	6.6571	0.10282	0.91861	0.98502
207	-0.0085419	5.9817	-0.10262	0.91876	0.98502
214	-0.0049438	5.472	-0.10225	0.91905	0.98502
673	-0.0070581	4.7977	-0.10162	0.91955	0.98502
103	-0.0054592	5.5555	-0.098877	0.92171	0.98502
474	-0.0033077	7.223	-0.098604	0.92193	0.98502
636	0.0033508	5.5834	0.098582	0.92195	0.98502
686	0.0073844	4.8711	0.097335	0.92293	0.98502
558	-0.0059961	5.5343	-0.095488	0.92439	0.98502
559	-0.0059961	5.5343	-0.095488	0.92439	0.98502
332	0.0035445	6.7558	0.095084	0.92471	0.98502
724	-0.0051345	5.1622	-0.091436	0.92759	0.98674
596	-0.0046156	6.1561	-0.084665	0.93294	0.98975
597	-0.0046156	6.1561	-0.084665	0.93294	0.98975
519	0.0038595	5.3479	0.082966	0.93428	0.98983
289	0.0069473	6.7236	0.078456	0.93784	0.99102
650	-0.0034602	4.8634	-0.078353	0.93793	0.99102
716	-0.0029016	4.8156	-0.076727	0.93921	0.99104
347	-0.0022505	5.7315	-0.070248	0.94434	0.99511
419	-0.0043784	5.7783	-0.064789	0.94866	0.99649
109	0.0037381	5.7678	0.06248	0.95048	0.99649
256	-0.0010921	6.0477	-0.057111	0.95473	0.99649
373	0.0022766	4.9881	0.056599	0.95514	0.99649
124	0.0026803	6.5782	0.056171	0.95548	0.99649
144	0.0011497	5.9671	0.056143	0.9555	0.99649
725	-0.0023096	5.883	-0.054654	0.95668	0.99649
421	0.001617	5.409	0.053533	0.95757	0.99649
106	0.0017712	6.3045	0.052125	0.95868	0.99649
698	-0.0023358	4.8632	-0.049563	0.96071	0.99649
622	0.00085404	5.238	0.045559	0.96388	0.99649
542	0.0021731	6.2221	0.045111	0.96424	0.99649
447	-0.002239	5.2467	-0.043403	0.96559	0.99649
717	0.0018733	4.9276	0.041972	0.96672	0.99649
513	-0.0017589	4.9447	-0.040269	0.96807	0.99649
216	0.0019119	5.4279	0.039648	0.96856	0.99649
194	-0.0016656	5.4964	-0.037553	0.97023	0.99649
529	-0.0019006	5.7085	-0.036414	0.97113	0.99649
358	-0.0022255	6.1188	-0.034948	0.97229	0.99649
92	0.0017372	5.4306	0.033084	0.97377	0.99649
146	-0.0011158	5.8783	-0.03284	0.97396	0.99649
747	-0.0019411	5.284	-0.032506	0.97423	0.99649
62	0.0014802	4.9487	0.02952	0.97659	0.99649
80	-0.0017018	4.68	-0.029423	0.97667	0.99649
72	-0.0013074	5.1745	-0.027233	0.97841	0.99649
100	0.0015078	5.7667	0.02632	0.97913	0.99649
638	0.00075839	4.9986	0.023479	0.98138	0.99649
516	0.00085905	5.3541	0.022695	0.982	0.99649
746	0.0013738	4.8366	0.021081	0.98328	0.99649
489	0.00045596	7.4718	0.015108	0.98802	0.99649
262	-0.00057765	5.1698	-0.013879	0.98899	0.99649
479	-0.00039719	7.6615	-0.013371	0.9894	0.99649
769	0.00068672	4.9961	0.010998	0.99128	0.99649
502	0.0004207	5.0504	0.0085728	0.9932	0.99649
409	-0.0007281	4.9988	-0.0083855	0.99335	0.99649
494	-0.00053314	6.9963	-0.0076975	0.9939	0.99649
418	0.00034282	6.1821	0.0072025	0.99429	0.99649
313	-0.00047087	4.1633	-0.0055053	0.99563	0.99649
276	0.00022927	6.644	0.0050093	0.99603	0.99649
58	-0.00019238	4.8742	-0.0044237	0.99649	0.99649

## Sheet: AvsC_post_lipid_negative
Feature	logFC	AveExpr	t	P.Value	adj.P.Val
580	0.15919	5.3788	2.9617	0.0050611	0.84074
611	0.10361	5.1876	2.6352	0.0118	0.84074
639	0.085525	5.4353	2.5222	0.015621	0.84074
642	0.099287	5.1486	2.4105	0.020477	0.84074
455	0.14194	5.6167	2.3494	0.023678	0.84074
633	0.066741	6.3649	2.3444	0.023958	0.84074
499	0.14166	5.3081	2.3301	0.024782	0.84074
21	-0.20741	4.211	-2.2769	0.028056	0.84074
538	0.10284	6.3856	2.2579	0.029317	0.84074
575	0.083905	5.6964	2.2382	0.030675	0.84074
154	0.081272	5.2456	2.2307	0.031209	0.84074
37	-0.12636	5.4293	-2.2252	0.031602	0.84074
657	0.080736	5.9903	2.2246	0.031647	0.84074
360	0.13887	5.4722	2.2134	0.032466	0.84074
361	0.1081	5.1777	2.1965	0.033743	0.84074
491	0.13211	5.1925	2.1965	0.033744	0.84074
32	-0.16964	4.4123	-2.1863	0.034527	0.84074
560	0.083272	5.2387	2.1436	0.038014	0.84074
457	0.10448	5.3547	2.1214	0.039948	0.84074
405	0.094829	4.6039	2.1178	0.04027	0.84074
28	-0.15372	4.756	-2.0964	0.042232	0.84074
156	0.10044	5.3229	2.0916	0.042682	0.84074
555	0.065997	4.935	2.0665	0.045106	0.84074
512	0.077584	5.4668	2.0657	0.045185	0.84074
83	-0.22596	4.607	-2.0623	0.045524	0.84074
23	-0.21891	4.7148	-2.059	0.045859	0.84074
425	0.075297	5.4687	2.0472	0.047057	0.84074
230	0.097818	5.789	2.0466	0.047119	0.84074
173	0.048912	7.2066	2.0203	0.049884	0.84074
80	0.086926	4.7394	2.0104	0.050969	0.84074
637	0.081909	5.1782	2.0071	0.051327	0.84074
605	0.094201	5.6664	2.0037	0.051709	0.84074
655	0.079125	5.1886	2.002	0.051895	0.84074
84	-0.22741	4.4258	-1.9921	0.053019	0.84074
68	0.068168	4.2738	1.9849	0.053847	0.84074
291	0.083707	4.9238	1.9751	0.054984	0.84074
641	0.073852	5.3819	1.9688	0.055724	0.84074
572	-0.040974	5.0634	-1.9654	0.056135	0.84074
81	0.099587	4.0261	1.9604	0.056739	0.84074
48	-0.2176	4.3819	-1.9562	0.057252	0.84074
20	-0.17411	4.4881	-1.9555	0.057331	0.84074
511	0.073915	5.4684	1.9517	0.057802	0.84074
368	0.098186	4.9556	1.9342	0.059975	0.84074
609	0.098295	5.2102	1.9194	0.061881	0.84074
772	0.095582	4.6993	1.9042	0.06389	0.84074
521	0.069348	5.8658	1.8923	0.065498	0.84074
627	0.077524	5.6265	1.8892	0.065921	0.84074
653	0.06846	4.9287	1.8818	0.066937	0.84074
654	0.06846	4.9287	1.8818	0.066937	0.84074
623	0.067058	5.3176	1.8776	0.067527	0.84074
594	-0.038273	5.0825	-1.8675	0.068963	0.84074
396	0.10256	5.8649	1.8673	0.068985	0.84074
189	0.06734	5.0405	1.8616	0.069805	0.84074
18	-0.16743	4.6053	-1.8582	0.070302	0.84074
82	0.14741	4.8439	1.8538	0.070944	0.84074
26	0.09398	4.8778	1.8439	0.072407	0.84074
284	0.10787	5.5121	1.8407	0.072872	0.84074
197	0.066169	5.9859	1.8374	0.073378	0.84074
749	0.085691	6.3812	1.8272	0.074916	0.84074
638	0.072985	5.026	1.826	0.075109	0.84074
428	0.082306	5.9745	1.8062	0.078193	0.84074
16	-0.15983	4.9555	-1.783	0.081963	0.84074
246	-0.15556	4.9802	-1.7805	0.082376	0.84074
387	0.079442	5.766	1.7803	0.082402	0.84074
388	0.079442	5.766	1.7803	0.082402	0.84074
17	-0.14681	4.7686	-1.7789	0.08263	0.84074
342	0.072168	5.5767	1.7591	0.085983	0.84074
344	0.072168	5.5767	1.7591	0.085983	0.84074
345	0.072168	5.5767	1.7591	0.085983	0.84074
172	0.054692	6.1961	1.75	0.087573	0.84074
198	0.065373	5.7914	1.7488	0.087775	0.84074
768	0.097912	4.8828	1.7479	0.087935	0.84074
645	0.058363	5.6732	1.7425	0.088893	0.84074
646	0.058363	5.6732	1.7425	0.088893	0.84074
42	-0.13619	4.6168	-1.7418	0.089002	0.84074
624	0.076568	5.895	1.7342	0.090369	0.84074
600	-0.068432	5.2872	-1.7314	0.090866	0.84074
601	-0.068432	5.2872	-1.7314	0.090866	0.84074
66	0.078529	4.8616	1.7285	0.091384	0.84074
553	0.077872	5.6431	1.7285	0.091394	0.84074
278	0.073348	5.3312	1.7257	0.091899	0.84074
658	0.039829	6.7649	1.7247	0.092087	0.84074
736	0.053229	5.5731	1.7153	0.093807	0.84074
576	0.06925	4.6471	1.7104	0.094715	0.84074
652	0.073535	5.3201	1.7027	0.09616	0.84074
464	0.058795	7.4708	1.6986	0.09694	0.84074
57	-0.17208	4.6961	-1.6965	0.097338	0.84074
532	0.088049	5.2794	1.6961	0.097412	0.84074
629	0.044917	5.349	1.6933	0.097955	0.84074
748	0.084597	5.1065	1.6904	0.098501	0.84074
769	0.090092	5.0371	1.6834	0.099873	0.84074
636	0.057139	5.6047	1.6669	0.10313	0.84074
463	0.16074	5.9869	1.6645	0.10361	0.84074
634	0.076804	5.1778	1.664	0.10369	0.84074
162	0.057904	6.7138	1.6587	0.10477	0.84074
38	-0.19071	4.626	-1.6538	0.10578	0.84074
498	0.1013	5.7752	1.6521	0.10612	0.84074
22	-0.14255	4.5384	-1.6415	0.10832	0.84074
669	0.05509	5.2181	1.6409	0.10842	0.84074
649	0.060096	4.811	1.6369	0.10926	0.84074
591	-0.024916	5.5296	-1.6348	0.10971	0.84074
369	0.093013	4.4888	1.6345	0.10977	0.84074
745	0.075499	5.0271	1.6278	0.11119	0.84074
411	0.088065	6.2275	1.613	0.11438	0.84074
49	-0.15857	4.4958	-1.6084	0.1154	0.84074
310	0.069035	6.7381	1.5951	0.11834	0.84074
218	0.22209	4.9371	1.5788	0.12204	0.84074
9	-0.10422	4.4938	-1.5736	0.12323	0.84074
244	0.11791	5.3272	1.5722	0.12355	0.84074
202	0.044843	6.2019	1.5676	0.12462	0.84074
203	0.044843	6.2019	1.5676	0.12462	0.84074
760	0.055996	4.7781	1.5671	0.12474	0.84074
607	-0.038094	5.801	-1.563	0.12571	0.84074
12	-0.16501	4.7492	-1.5433	0.13042	0.84074
370	0.071018	5.3387	1.532	0.13318	0.84074
150	0.07199	5.2049	1.5239	0.13517	0.84074
76	-0.1699	4.698	-1.523	0.1354	0.84074
397	0.049527	5.2725	1.5206	0.13601	0.84074
753	0.067371	5.2415	1.5184	0.13655	0.84074
453	-0.11845	5.4758	-1.5125	0.13805	0.84074
118	0.045977	4.3094	1.5098	0.13874	0.84074
651	0.057803	4.8344	1.5032	0.14042	0.84074
714	-0.041272	5.1731	-1.503	0.14048	0.84074
625	0.072543	5.339	1.5028	0.14052	0.84074
708	0.064643	4.8046	1.5012	0.14094	0.84074
402	0.066043	6.0363	1.4967	0.1421	0.84074
29	-0.15509	4.7669	-1.4922	0.14327	0.84074
501	0.063693	5.1277	1.4916	0.14342	0.84074
446	-0.036281	6.0017	-1.4877	0.14443	0.84074
316	0.063935	6.1361	1.4833	0.1456	0.84074
67	0.060958	4.7073	1.4806	0.14631	0.84074
14	-0.11868	4.6073	-1.4787	0.14682	0.84074
566	-0.033505	4.8507	-1.4744	0.14799	0.84074
643	0.065599	5.7095	1.4688	0.1495	0.84074
644	0.065599	5.7095	1.4688	0.1495	0.84074
403	0.091318	5.8247	1.4684	0.1496	0.84074
742	0.043092	6.1836	1.4573	0.15262	0.84074
743	0.043092	6.1836	1.4573	0.15262	0.84074
480	0.041433	7.1895	1.4562	0.15293	0.84074
468	0.044214	6.9572	1.4543	0.15345	0.84074
308	0.051019	4.8931	1.4467	0.15556	0.84074
367	0.058054	5.2584	1.4414	0.15704	0.84074
341	0.05731	5.949	1.4334	0.15928	0.84074
343	0.05731	5.949	1.4334	0.15928	0.84074
610	0.060942	4.4978	1.4263	0.16132	0.84074
200	0.093365	5.8067	1.4189	0.16344	0.84074
377	0.063151	6.2346	1.418	0.16372	0.84074
43	-0.16014	4.6627	-1.4164	0.16418	0.84074
143	0.071621	5.7298	1.4114	0.16563	0.84074
193	0.058166	5.3234	1.4101	0.16601	0.84074
137	0.089233	4.0731	1.405	0.16752	0.84074
665	0.038101	4.7876	1.3986	0.16942	0.84074
666	0.038101	4.7876	1.3986	0.16942	0.84074
263	0.046707	5.4636	1.3979	0.16961	0.84074
264	0.046707	5.4636	1.3979	0.16961	0.84074
46	-0.13578	4.0727	-1.3943	0.17071	0.84074
593	0.051958	5.9993	1.3859	0.17322	0.84074
537	0.086359	5.4965	1.3851	0.17348	0.84074
45	-0.15178	4.6919	-1.3804	0.1749	0.84074
221	0.07095	6.5415	1.3803	0.17493	0.84074
75	0.058028	4.9787	1.3773	0.17587	0.84074
509	0.079269	5.3883	1.3763	0.17615	0.84074
506	0.052876	5.3041	1.3759	0.17629	0.84074
508	0.052876	5.3041	1.3759	0.17629	0.84074
562	0.061787	4.8575	1.3738	0.17694	0.84074
52	0.058538	4.69	1.3655	0.1795	0.84656
175	0.027997	7.7278	1.3604	0.18109	0.84656
142	0.099411	5.8396	1.3594	0.18141	0.84656
195	0.056049	6.0816	1.3467	0.18546	0.84792
650	0.056014	4.8854	1.3442	0.18623	0.84792
514	0.051101	5.9523	1.3389	0.18793	0.84792
679	0.048624	5.0527	1.3382	0.18817	0.84792
420	-0.065853	5.4166	-1.3382	0.18818	0.84792
47	-0.15796	4.7981	-1.3382	0.18819	0.84792
334	-0.05181	4.1122	-1.328	0.19149	0.85391
159	0.07238	5.5663	1.327	0.19183	0.85391
540	0.066855	7.1018	1.3183	0.19468	0.85391
250	0.095145	5.3008	1.3162	0.19538	0.85391
112	0.063982	6.4833	1.3143	0.19601	0.85391
534	0.08655	5.9911	1.3113	0.19702	0.85391
775	0.12886	5.5565	1.3074	0.19834	0.85391
15	-0.12059	4.4207	-1.3058	0.19888	0.85391
199	-0.057042	5.7108	-1.3045	0.19932	0.85391
196	0.09908	6.3518	1.2948	0.20261	0.86051
585	-0.040363	5.5772	-1.2935	0.20305	0.86051
248	0.057484	6.2396	1.2816	0.20714	0.87191
635	0.052974	5.3909	1.2739	0.20984	0.87191
687	-0.085684	4.6111	-1.2685	0.21174	0.87191
570	0.057444	5.5594	1.2658	0.21271	0.87191
404	0.058029	5.3887	1.2605	0.21459	0.87191
205	0.073461	6.6977	1.2602	0.21468	0.87191
106	0.044621	6.323	1.253	0.21728	0.87191
85	0.055039	4.6723	1.2506	0.21815	0.87191
734	0.045823	5.8211	1.2421	0.22121	0.87191
735	0.045823	5.8211	1.2421	0.22121	0.87191
301	0.045525	5.4897	1.2417	0.22137	0.87191
483	0.086947	5.3129	1.2346	0.22398	0.87191
349	-0.035608	5.1308	-1.2346	0.22398	0.87191
719	0.049291	5.391	1.2337	0.22432	0.87191
133	0.080866	5.7517	1.2277	0.22654	0.87191
174	0.053905	6.4453	1.2246	0.2277	0.87191
757	0.034062	4.97	1.2244	0.22777	0.87191
571	0.061854	5.3618	1.2244	0.22777	0.87191
293	-0.056481	5.1914	-1.2216	0.2288	0.87191
217	0.074599	6.0083	1.2212	0.22895	0.87191
270	0.050635	5.645	1.2208	0.2291	0.87191
577	0.052874	4.9924	1.2083	0.23382	0.87599
579	0.052874	4.9924	1.2083	0.23382	0.87599
336	-0.021243	5.9048	-1.2081	0.23391	0.87599
626	0.046875	4.8641	1.2045	0.23526	0.87599
134	0.05775	5.6724	1.2032	0.23576	0.87599
510	0.081184	5.2281	1.195	0.23892	0.88356
348	0.019789	6.1165	1.1825	0.24379	0.89697
245	-0.081716	6.1516	-1.1761	0.24631	0.89697
448	0.047236	6.0863	1.1717	0.24806	0.89697
449	0.047236	6.0863	1.1717	0.24806	0.89697
60	0.052214	4.7496	1.1712	0.24827	0.89697
70	0.047448	4.6493	1.162	0.25193	0.89812
139	0.089952	5.3938	1.1602	0.25266	0.89812
164	0.021536	6.054	1.1576	0.25368	0.89812
111	0.108	5.1706	1.157	0.25395	0.89812
147	0.052019	5.7458	1.1549	0.25478	0.89812
24	-0.10019	4.5363	-1.1532	0.25546	0.89812
151	0.05686	5.3026	1.1465	0.25821	0.90372
214	0.043827	5.4902	1.1409	0.26051	0.90442
783	-0.024892	5.0165	-1.1283	0.26572	0.90442
471	0.10386	6.4568	1.1184	0.26987	0.90442
363	-0.058361	6.3101	-1.117	0.27049	0.90442
401	0.069527	5.6831	1.1167	0.27058	0.90442
148	0.082769	5.3795	1.1142	0.27167	0.90442
587	-0.019517	5.2616	-1.1072	0.27464	0.90442
535	0.048293	5.8683	1.1047	0.27569	0.90442
632	0.057046	4.1771	1.1046	0.27576	0.90442
125	0.062995	6.3164	1.1035	0.27621	0.90442
526	-0.067026	5.6965	-1.103	0.27644	0.90442
296	0.03389	6.198	1.1017	0.277	0.90442
34	-0.097242	4.8093	-1.0963	0.2793	0.90442
253	0.084038	6.2895	1.094	0.2803	0.90442
500	0.05647	4.6403	1.0901	0.282	0.90442
64	0.028544	5.7642	1.087	0.28336	0.90442
779	0.0771	4.2954	1.0841	0.28462	0.90442
781	0.0771	4.2954	1.0841	0.28462	0.90442
86	0.078475	4.6508	1.083	0.28512	0.90442
157	0.038321	5.6688	1.0785	0.28708	0.90442
145	-0.059776	4.3591	-1.0776	0.28749	0.90442
452	0.019181	6.078	1.0745	0.28887	0.90442
8	-0.037593	4.7756	-1.0656	0.29283	0.90442
784	-0.089573	5.6818	-1.0641	0.29346	0.90442
717	0.041048	4.9512	1.0544	0.29786	0.90442
127	0.062124	7.0197	1.0531	0.29844	0.90442
5	0.026057	4.8919	1.0526	0.29866	0.90442
431	0.03594	6.91	1.052	0.29895	0.90442
208	0.11616	5.0739	1.0513	0.29926	0.90442
294	-0.055553	5.0845	-1.051	0.2994	0.90442
101	0.058612	5.4172	1.0472	0.30113	0.90442
149	0.050358	5.2728	1.0469	0.30123	0.90442
691	-0.050286	5.8491	-1.0431	0.30299	0.90442
351	0.033193	5.4146	1.0421	0.30343	0.90442
620	0.054124	5.2302	1.0395	0.30465	0.90442
136	0.069494	5.4107	1.0347	0.30683	0.90442
505	0.061345	5.3717	1.0315	0.30834	0.90442
507	0.061345	5.3717	1.0315	0.30834	0.90442
522	0.044695	5.5002	1.0255	0.31113	0.90442
33	-0.070815	4.5353	-1.0236	0.312	0.90442
542	0.044856	6.2448	1.0202	0.3136	0.90442
674	0.031372	6.1132	1.0177	0.31477	0.90442
380	-0.029813	5.394	-1.0172	0.31498	0.90442
267	0.05469	6.0116	1.0148	0.31611	0.90442
358	0.06445	6.149	1.014	0.31648	0.90442
233	0.050672	5.9987	1.0047	0.32092	0.90442
727	0.056039	4.6411	1.0027	0.32185	0.90442
91	0.026929	4.3427	0.99876	0.32374	0.90442
776	-0.11031	5.0708	-0.99844	0.32389	0.90442
777	-0.11031	5.0708	-0.99844	0.32389	0.90442
177	0.054685	5.9754	0.99206	0.32696	0.90442
383	0.042708	4.7576	0.99146	0.32725	0.90442
129	0.072419	5.3515	0.99078	0.32758	0.90442
260	0.06934	5.2425	0.98834	0.32876	0.90442
663	0.077297	5.8494	0.98785	0.32899	0.90442
598	0.057243	6.5916	0.98415	0.33079	0.90442
323	0.058161	6.1519	0.98062	0.33251	0.90442
443	0.032525	7.274	0.97778	0.33389	0.90442
536	0.06134	5.6056	0.97703	0.33426	0.90442
612	-0.049161	5.4447	-0.9708	0.33731	0.90442
184	0.044958	7.1599	0.97067	0.33738	0.90442
456	0.078826	5.4304	0.96731	0.33904	0.90442
65	0.033921	4.4828	0.95387	0.34571	0.90442
662	0.065953	4.9198	0.95363	0.34583	0.90442
140	0.041087	5.3768	0.95337	0.34597	0.90442
141	0.041087	5.3768	0.95337	0.34597	0.90442
318	0.051413	5.3653	0.95332	0.34599	0.90442
319	0.051413	5.3653	0.95332	0.34599	0.90442
437	0.049441	5.8612	0.95275	0.34628	0.90442
438	0.049441	5.8612	0.95275	0.34628	0.90442
144	0.020569	5.9767	0.95115	0.34708	0.90442
166	0.064476	6.1409	0.94409	0.35063	0.90442
712	-0.049552	4.7053	-0.94031	0.35254	0.90442
315	0.032995	6.8893	0.93748	0.35398	0.90442
72	0.045696	5.209	0.93297	0.35627	0.90442
539	0.04278	5.2601	0.9304	0.35759	0.90442
439	0.059405	5.298	0.93038	0.35759	0.90442
194	0.035765	5.5135	0.91923	0.36333	0.90442
683	0.048933	4.8118	0.91885	0.36352	0.90442
703	0.041569	5.059	0.91544	0.36529	0.90442
50	0.042375	4.7303	0.91348	0.36631	0.90442
770	-0.035584	6.2917	-0.91275	0.36668	0.90442
297	0.054084	5.2818	0.91198	0.36709	0.90442
407	0.068973	4.8221	0.91103	0.36758	0.90442
432	0.03576	6.7029	0.90929	0.36849	0.90442
556	-0.051586	6.5697	-0.90867	0.36881	0.90442
557	-0.051586	6.5697	-0.90867	0.36881	0.90442
648	0.063648	4.9241	0.90726	0.36955	0.90442
337	0.039497	5.7825	0.90328	0.37163	0.90442
338	0.039497	5.7825	0.90328	0.37163	0.90442
31	-0.06094	4.5904	-0.90202	0.37229	0.90442
685	-0.034572	5.1509	-0.90082	0.37292	0.90442
223	0.030183	6.9312	0.90057	0.37305	0.90442
729	0.031029	4.9265	0.89802	0.3744	0.90442
465	0.040805	6.7343	0.89748	0.37468	0.90442
750	0.07125	4.9979	0.89727	0.37479	0.90442
737	0.03213	5.4762	0.89543	0.37576	0.90442
489	0.027299	7.4759	0.89239	0.37737	0.90442
93	0.087203	5.3288	0.88872	0.37932	0.90442
350	-0.027658	4.6358	-0.88814	0.37962	0.90442
469	0.045057	6.6769	0.88381	0.38193	0.90442
240	-0.067641	4.4308	-0.88349	0.3821	0.90442
119	0.0313	6.6726	0.87973	0.38411	0.90442
680	0.049735	4.6341	0.87218	0.38817	0.90442
109	0.053392	5.7918	0.87188	0.38833	0.90442
180	0.035329	6.6984	0.87113	0.38873	0.90442
257	-0.028482	5.0249	-0.86748	0.39071	0.90442
578	0.045707	5.1981	0.86635	0.39132	0.90442
731	-0.017791	5.2829	-0.86049	0.3945	0.90442
255	0.028644	6.5081	0.85901	0.39531	0.90442
19	-0.044643	4.5306	-0.8577	0.39602	0.90442
27	-0.025566	5.2079	-0.85706	0.39637	0.90442
115	0.036982	6.1114	0.85613	0.39688	0.90442
146	0.026744	5.8969	0.85589	0.39701	0.90442
493	-0.051109	6.7857	-0.85479	0.39761	0.90442
740	-0.047577	5.2047	-0.85308	0.39855	0.90442
458	-0.029734	5.4094	-0.8524	0.39892	0.90442
564	-0.059678	5.3719	-0.85177	0.39927	0.90442
242	-0.046504	4.2291	-0.8471	0.40184	0.90442
62	0.036732	4.9693	0.84554	0.40269	0.90442
94	0.052459	5.4646	0.84515	0.40291	0.90442
525	0.052462	5.4488	0.84504	0.40297	0.90442
747	0.042175	5.302	0.84312	0.40403	0.90442
389	-0.057579	6.7015	-0.84296	0.40412	0.90442
470	0.028946	7.493	0.84296	0.40412	0.90442
183	0.028627	6.2702	0.84123	0.40508	0.90442
450	-0.060306	5.3465	-0.84002	0.40575	0.90442
124	0.038593	6.5924	0.82931	0.41171	0.90442
73	0.037008	4.4204	0.82778	0.41257	0.90442
332	0.032501	6.7704	0.82708	0.41296	0.90442
235	0.046656	5.3194	0.82473	0.41428	0.90442
527	0.055317	6.277	0.8233	0.41508	0.90442
517	0.035204	5.6359	0.82001	0.41693	0.90442
518	0.035204	5.6359	0.82001	0.41693	0.90442
379	0.033015	6.8097	0.81977	0.41706	0.90442
215	0.043457	4.7818	0.81674	0.41878	0.90442
545	-0.058241	4.5772	-0.8119	0.42152	0.90442
56	0.019972	5.5589	0.81091	0.42208	0.90442
467	0.10948	5.6608	0.80951	0.42288	0.90442
664	-0.089932	4.8189	-0.80891	0.42321	0.90442
236	-0.035957	4.9566	-0.80292	0.42663	0.90442
188	0.053712	5.9076	0.80167	0.42735	0.90442
210	0.034118	5.11	0.80117	0.42763	0.90442
102	0.039451	6.5348	0.8	0.4283	0.90442
461	-0.053812	5.4137	-0.799	0.42888	0.90442
462	-0.053812	5.4137	-0.799	0.42888	0.90442
352	0.053245	5.7127	0.79831	0.42927	0.90442
206	-0.019263	5.1541	-0.79783	0.42955	0.90442
110	0.045388	5.2877	0.79568	0.43078	0.90442
733	-0.029009	4.9307	-0.79452	0.43145	0.90442
290	0.03779	5.25	0.78909	0.43458	0.90855
313	0.069405	4.208	0.78623	0.43623	0.90959
660	-0.11749	4.6956	-0.78046	0.43958	0.91195
222	0.041754	5.2807	0.77967	0.44004	0.91195
104	0.036503	5.2286	0.77668	0.44179	0.91195
220	-0.048205	6.5809	-0.77628	0.44202	0.91195
58	0.0337	4.9018	0.77332	0.44375	0.9124
574	-0.018037	5.5486	-0.76953	0.44597	0.9124
256	0.016224	6.0627	0.76914	0.4462	0.9124
756	0.017028	5.3586	0.76796	0.44689	0.9124
382	-0.024995	7.0306	-0.76346	0.44954	0.91543
228	0.044105	5.6645	0.75468	0.45473	0.91629
262	0.025894	5.1852	0.75395	0.45517	0.91629
353	0.067075	4.8145	0.75382	0.45525	0.91629
4	0.02382	6.2685	0.75368	0.45533	0.91629
531	0.039846	5.7415	0.75177	0.45647	0.91629
410	0.024116	6.7916	0.75048	0.45723	0.91629
640	0.030035	4.9714	0.74895	0.45815	0.91629
103	0.04285	5.583	0.74406	0.46106	0.91749
670	0.025517	4.922	0.7422	0.46218	0.91749
595	-0.022737	4.9832	-0.74156	0.46256	0.91749
107	0.05913	4.9126	0.73892	0.46414	0.91749
331	0.037951	5.7915	0.73817	0.46459	0.91749
408	0.04244	5.2924	0.73393	0.46715	0.92021
667	0.04123	5.1616	0.72817	0.47063	0.92244
77	-0.035901	5.3335	-0.72816	0.47063	0.92244
362	0.025753	5.5452	0.72565	0.47216	0.92246
61	0.019574	5.7456	0.72427	0.473	0.92246
695	0.021083	4.8463	0.71751	0.47711	0.92673
474	0.021565	7.2352	0.71464	0.47886	0.92673
201	0.065662	5.5415	0.71195	0.48051	0.92673
682	0.045173	4.3621	0.70534	0.48457	0.92673
359	0.053893	5.6054	0.70485	0.48487	0.92673
765	-0.020603	5.0592	-0.70372	0.48557	0.92673
631	0.014512	5.0748	0.70262	0.48625	0.92673
30	0.014665	4.7201	0.70193	0.48667	0.92673
619	-0.01298	5.2146	-0.70121	0.48711	0.92673
689	-0.021507	7.2138	-0.70099	0.48725	0.92673
163	0.027811	5.6802	0.69947	0.48819	0.92673
274	-0.048679	4.8411	-0.69278	0.49233	0.92948
656	0.047263	4.8382	0.68971	0.49425	0.92948
40	-0.037887	4.8154	-0.68572	0.49673	0.92948
121	0.05561	4.7915	0.6845	0.49749	0.92948
416	0.022128	5.7311	0.68311	0.49836	0.92948
417	0.022128	5.7311	0.68311	0.49836	0.92948
567	-0.017142	4.7839	-0.68297	0.49845	0.92948
668	0.028475	4.7777	0.68189	0.49912	0.92948
752	0.035195	4.6921	0.67586	0.50291	0.92971
303	0.0174	5.8892	0.67326	0.50454	0.92971
213	0.027866	5.4978	0.67261	0.50495	0.92971
181	0.037858	5.7688	0.67181	0.50546	0.92971
241	-0.042031	5.1715	-0.66983	0.5067	0.92971
767	-0.04724	4.6314	-0.66931	0.50703	0.92971
178	0.015037	5.3832	0.6685	0.50755	0.92971
563	0.032033	3.7448	0.66515	0.50966	0.93141
519	0.028127	5.3663	0.66284	0.51113	0.93191
659	0.041432	4.8513	0.66072	0.51247	0.93219
716	0.024787	4.827	0.65483	0.51622	0.93219
41	-0.036803	3.9212	-0.65117	0.51855	0.93219
371	0.024679	5.6479	0.64745	0.52093	0.93219
647	0.035492	5.0994	0.64648	0.52155	0.93219
696	-0.037017	5.1597	-0.64639	0.52162	0.93219
478	0.036232	6.1814	0.64593	0.52191	0.93219
618	0.034259	5.0698	0.64581	0.52198	0.93219
774	0.015779	4.8886	0.6436	0.5234	0.93219
758	0.042229	5.9833	0.64216	0.52433	0.93219
495	0.037076	5.5074	0.63867	0.52658	0.93219
477	-0.039294	6.8402	-0.63712	0.52757	0.93219
479	0.019438	7.6681	0.63441	0.52932	0.93219
581	-0.012487	5.8261	-0.63354	0.52988	0.93219
335	-0.016957	5.5059	-0.63305	0.5302	0.93219
92	0.034765	5.4486	0.62797	0.53349	0.93219
117	-0.011523	4.6783	-0.62782	0.53359	0.93219
90	0.012198	4.6356	0.62753	0.53377	0.93219
227	0.027117	6.0323	0.62739	0.53387	0.93219
603	-0.01114	5.2653	-0.61927	0.53915	0.93673
1	0.040658	4.9181	0.61321	0.54311	0.93673
322	0.02741	5.7186	0.61273	0.54342	0.93673
100	0.035951	5.7794	0.61223	0.54375	0.93673
155	0.025191	6.7062	0.61112	0.54448	0.93673
212	-0.016681	5.241	-0.60969	0.54541	0.93673
204	-0.018511	5.4508	-0.6088	0.546	0.93673
305	0.024255	5.023	0.60728	0.547	0.93673
755	-0.030763	5.2181	-0.60555	0.54813	0.93673
312	0.03903	5.0635	0.60513	0.54842	0.93673
763	0.036758	4.281	0.60187	0.55056	0.93732
63	0.026767	5.0913	0.60097	0.55116	0.93732
622	-0.011846	5.2341	-0.59807	0.55307	0.93827
406	0.038836	4.7558	0.59433	0.55554	0.93827
161	0.030586	6.1775	0.59092	0.5578	0.93827
615	0.026971	5.3053	0.58936	0.55884	0.93827
354	-0.020695	5.7778	-0.58902	0.55906	0.93827
51	0.034975	4.3051	0.58817	0.55963	0.93827
721	-0.035447	6.4521	-0.58565	0.5613	0.93827
503	-0.041127	6.267	-0.58388	0.56249	0.93827
504	-0.041127	6.267	-0.58388	0.56249	0.93827
114	0.019359	6.3428	0.58173	0.56392	0.93867
676	0.02299	5.0187	0.57931	0.56553	0.93936
709	0.021218	4.9893	0.57285	0.56986	0.94434
276	0.027841	6.6554	0.56989	0.57185	0.94434
251	0.032019	4.7276	0.5692	0.57231	0.94434
693	0.040128	4.8082	0.56765	0.57335	0.94434
673	-0.041231	4.7917	-0.5614	0.57757	0.94609
96	0.028261	5.6552	0.56062	0.57809	0.94609
384	0.017296	7.4656	0.55904	0.57916	0.94609
488	-0.045447	5.1178	-0.55873	0.57937	0.94609
630	0.011775	5.4591	0.55714	0.58045	0.94609
671	0.038394	5.104	0.55536	0.58165	0.94609
309	0.017145	5.9754	0.5514	0.58434	0.9485
706	-0.031092	5.4228	-0.54788	0.58673	0.94889
718	0.024841	6.7103	0.54731	0.58712	0.94889
684	0.0090272	5.5366	0.54461	0.58896	0.94889
36	0.020082	4.9431	0.5433	0.58985	0.94889
604	-0.0097973	5.5796	-0.54215	0.59064	0.94889
364	0.018283	7.799	0.53599	0.59485	0.94939
524	0.027293	5.3422	0.53493	0.59557	0.94939
724	0.028694	5.1774	0.53424	0.59605	0.94939
272	-0.0385	6.0502	-0.52871	0.59984	0.94939
726	0.02391	6.2215	0.52527	0.60221	0.94939
170	-0.018818	5.7714	-0.5252	0.60226	0.94939
324	0.021526	5.8191	0.52332	0.60356	0.94939
533	0.024006	4.1956	0.51822	0.60707	0.94939
473	0.026631	6.6253	0.51796	0.60726	0.94939
373	-0.020677	4.964	-0.51749	0.60758	0.94939
688	0.026163	5.0019	0.51683	0.60804	0.94939
582	0.0094847	5.8124	0.51677	0.60808	0.94939
132	0.040653	5.2244	0.51607	0.60856	0.94939
325	0.024482	5.0582	0.51152	0.61172	0.94939
484	-0.038193	6.1538	-0.50957	0.61307	0.94939
486	-0.038193	6.1538	-0.50957	0.61307	0.94939
237	-0.016605	5.4477	-0.50752	0.6145	0.94939
702	-0.027696	5.3172	-0.50742	0.61457	0.94939
546	0.030844	6.4853	0.50186	0.61844	0.94939
554	0.011806	5.4047	0.50097	0.61906	0.94939
59	0.029026	4.4739	0.50028	0.61954	0.94939
711	0.011395	5.1738	0.49891	0.6205	0.94939
10	0.012449	4.6704	0.49404	0.6239	0.94939
243	-0.030629	4.1893	-0.49357	0.62423	0.94939
754	0.046821	4.7359	0.49251	0.62497	0.94939
466	-0.035106	4.87	-0.49234	0.62509	0.94939
239	0.024196	6.6596	0.48951	0.62707	0.94939
95	-0.020524	4.8102	-0.48872	0.62763	0.94939
216	0.023815	5.438	0.48476	0.63041	0.94939
98	0.016794	6.3186	0.48248	0.63202	0.94939
728	-0.045648	5.8574	-0.48219	0.63222	0.94939
451	0.0064874	6.3549	0.48138	0.6328	0.94939
120	-0.040402	5.4161	-0.48085	0.63317	0.94939
209	0.019107	5.4096	0.48067	0.63329	0.94939
528	0.02011	5.9671	0.47916	0.63436	0.94939
419	0.032416	5.8079	0.4789	0.63454	0.94939
738	0.020805	5.4227	0.46356	0.64541	0.95907
739	0.020805	5.4227	0.46356	0.64541	0.95907
492	0.016165	5.6265	0.46261	0.64608	0.95907
418	0.022884	6.2	0.46254	0.64613	0.95907
138	0.018627	5.0546	0.45938	0.64837	0.95907
234	0.024213	5.6522	0.45646	0.65046	0.95907
697	0.032009	5.2115	0.45392	0.65227	0.95907
329	-0.023737	6.3473	-0.45198	0.65366	0.95907
346	-0.017552	5.8475	-0.45158	0.65394	0.95907
590	0.01978	4.805	0.44887	0.65588	0.95907
13	0.039913	4.1115	0.44761	0.65678	0.95907
39	0.03381	4.6123	0.44377	0.65953	0.95907
390	-0.037049	5.4676	-0.44374	0.65956	0.95907
588	0.0098011	5.1561	0.43529	0.66563	0.95907
249	0.021961	5.9152	0.4348	0.66598	0.95907
596	0.02632	6.1749	0.42916	0.67004	0.95907
597	0.02632	6.1749	0.42916	0.67004	0.95907
543	-0.02671	5.6826	-0.42693	0.67166	0.95907
131	-0.025736	6.1135	-0.42317	0.67437	0.95907
229	0.034701	5.8972	0.4229	0.67457	0.95907
333	0.014154	5.7672	0.4228	0.67464	0.95907
485	-0.02473	6.1809	-0.42213	0.67513	0.95907
487	-0.02473	6.1809	-0.42213	0.67513	0.95907
211	-0.013426	5.5546	-0.41633	0.67933	0.95907
592	0.018081	5.2642	0.41479	0.68045	0.95907
306	-0.01927	5.2711	-0.41339	0.68146	0.95907
490	-0.0304	6.1832	-0.4129	0.68182	0.95907
699	0.017679	5.6577	0.41151	0.68283	0.95907
97	-0.027071	5.1381	-0.41104	0.68318	0.95907
386	-0.02042	7.3138	-0.40756	0.68571	0.95907
35	-0.038646	4.6497	-0.40707	0.68607	0.95907
268	0.039173	5.2681	0.40432	0.68807	0.95907
226	-0.033296	5.7588	-0.40356	0.68863	0.95907
423	-0.027803	5.7241	-0.40087	0.69059	0.95907
302	0.013364	5.489	0.39748	0.69307	0.95907
11	-0.031515	4.7973	-0.39732	0.69318	0.95907
185	-0.024257	5.8916	-0.39476	0.69505	0.95907
391	0.0081744	6.016	0.39229	0.69686	0.95907
393	0.0081744	6.016	0.39229	0.69686	0.95907
135	0.016197	6.0593	0.39074	0.698	0.95907
167	0.030368	5.9679	0.39003	0.69853	0.95907
551	0.013989	8.406	0.38831	0.69979	0.95907
544	0.027488	5.955	0.38814	0.69991	0.95907
328	-0.017747	6.5982	-0.37886	0.70674	0.95907
307	-0.024007	4.7139	-0.37435	0.71007	0.95907
74	0.021042	4.9508	0.37397	0.71034	0.95907
773	0.013528	4.6818	0.37359	0.71063	0.95907
259	0.039093	5.5268	0.37138	0.71226	0.95907
2	-0.02087	4.6454	-0.37103	0.71252	0.95907
713	0.057714	5.2691	0.36942	0.71371	0.95907
690	-0.0141	5.4419	-0.3682	0.71461	0.95907
481	-0.012526	5.4049	-0.36626	0.71605	0.95907
372	-0.016069	5.3283	-0.36576	0.71641	0.95907
277	-0.028918	6.2827	-0.36537	0.7167	0.95907
283	-0.012099	7.1761	-0.3618	0.71935	0.95907
299	-0.04758	5.8742	-0.36103	0.71992	0.95907
300	-0.04758	5.8742	-0.36103	0.71992	0.95907
413	0.010428	6.0958	0.36091	0.72001	0.95907
415	0.010428	6.0958	0.36091	0.72001	0.95907
357	0.030826	6.8738	0.36031	0.72046	0.95907
179	-0.037576	5.3817	-0.35841	0.72186	0.95907
347	0.010906	5.7338	0.35741	0.72261	0.95907
320	0.019373	5.7117	0.35495	0.72444	0.95907
677	0.01904	5.1769	0.35368	0.72538	0.95907
515	0.013574	5.552	0.35229	0.72642	0.95907
282	-0.0087908	8.1299	-0.35036	0.72785	0.95907
698	0.018145	4.8779	0.34843	0.72929	0.95907
675	-0.021312	5.5321	-0.34687	0.73045	0.95907
561	-0.018825	4.2962	-0.3461	0.73103	0.95907
286	-0.010435	5.8196	-0.34478	0.73201	0.95907
269	-0.028261	4.5025	-0.34383	0.73273	0.95907
701	0.011493	6.0977	0.3432	0.7332	0.95907
44	0.020163	4.8097	0.33983	0.73571	0.95907
355	-0.021157	5.3092	-0.33443	0.73976	0.95907
356	-0.021157	5.3092	-0.33443	0.73976	0.95907
232	0.010282	6.7059	0.33138	0.74204	0.95907
287	0.010677	6.9419	0.3307	0.74255	0.95907
171	0.027463	6.2455	0.33	0.74307	0.95907
182	0.027678	5.8863	0.32997	0.74309	0.95907
374	-0.014017	7.5922	-0.32789	0.74465	0.95907
238	0.013931	4.9075	0.32289	0.74841	0.95907
686	0.025911	4.8896	0.31957	0.75091	0.95907
165	0.0052215	6.0331	0.31947	0.75098	0.95907
54	0.014965	4.7988	0.31596	0.75363	0.95907
376	0.012421	6.7914	0.31408	0.75505	0.95907
126	-0.028587	5.2627	-0.31322	0.75569	0.95907
311	0.025266	5.349	0.30943	0.75856	0.95907
87	-0.012507	5.6103	-0.30896	0.75891	0.95907
608	-0.02162	5.0651	-0.30861	0.75917	0.95907
326	0.0096726	6.0265	0.30797	0.75966	0.95907
339	0.015684	6.3637	0.30657	0.76071	0.95907
78	0.010609	4.703	0.30579	0.7613	0.95907
79	0.010609	4.703	0.30579	0.7613	0.95907
672	0.022201	5.0815	0.30362	0.76295	0.95907
421	-0.0071109	5.4095	-0.30091	0.765	0.95907
330	0.015217	6.1868	0.29964	0.76596	0.95907
69	0.0045419	6.0336	0.29871	0.76666	0.95907
375	0.010126	7.2766	0.2982	0.76705	0.95907
298	-0.016392	4.3089	-0.29445	0.76989	0.95907
190	-0.0080832	5.1281	-0.29316	0.77087	0.95907
436	-0.012619	5.385	-0.2931	0.77091	0.95907
71	-0.012415	5.053	-0.29298	0.77101	0.95907
552	-0.020038	5.2529	-0.2918	0.7719	0.95907
441	0.0091658	5.4706	0.29175	0.77194	0.95907
558	-0.0158	5.5451	-0.28946	0.77368	0.95907
559	-0.0158	5.5451	-0.28946	0.77368	0.95907
617	-0.014133	5.1554	-0.28877	0.7742	0.95907
392	0.0075482	5.8675	0.28858	0.77435	0.95907
394	0.0075482	5.8675	0.28858	0.77435	0.95907
271	0.018725	4.9353	0.28443	0.77751	0.95919
568	-0.0054756	4.8664	-0.28374	0.77803	0.95919
475	0.014182	6.6218	0.28362	0.77812	0.95919
497	-0.020513	5.4746	-0.28197	0.77938	0.95924
395	-0.020849	5.9981	-0.2802	0.78073	0.95939
621	-0.0060482	5.0761	-0.27161	0.78728	0.96563
584	-0.0093553	5.262	-0.27032	0.78827	0.96563
113	0.015939	5.0035	0.26669	0.79104	0.96664
231	0.016811	4.9419	0.26568	0.79181	0.96664
700	-0.0090322	5.1128	-0.26439	0.7928	0.96664
720	-0.021068	4.7741	-0.26171	0.79485	0.96764
530	-0.013449	5.3663	-0.25314	0.80142	0.97323
513	-0.012521	4.9411	-0.24892	0.80466	0.97323
476	-0.013175	7.4513	-0.24889	0.80469	0.97323
602	-0.0049584	5.4151	-0.24822	0.8052	0.97323
447	0.010477	5.2558	0.24175	0.81018	0.97323
541	0.01577	6.3625	0.23928	0.81208	0.97323
616	0.013939	4.7121	0.23914	0.81218	0.97323
6	-0.0066125	4.7534	-0.23909	0.81222	0.97323
759	-0.020118	6.2296	-0.23896	0.81232	0.97323
434	0.007483	5.5619	0.23713	0.81373	0.97323
599	0.010192	5.3659	0.2353	0.81514	0.97323
254	-0.01224	6.2724	-0.23352	0.81651	0.97323
741	-0.0090403	5.2157	-0.23311	0.81683	0.97323
258	-0.0075795	4.4427	-0.23039	0.81893	0.97323
25	-0.027489	3.5272	-0.22945	0.81965	0.97323
55	-0.003244	5.8824	-0.22841	0.82046	0.97323
694	0.0096148	4.7317	0.22559	0.82263	0.97323
7	0.006175	5.2779	0.2231	0.82456	0.97323
265	-0.0060735	5.4398	-0.22068	0.82643	0.97323
732	0.013172	5.055	0.21954	0.82731	0.97323
586	-0.0042507	5.6611	-0.21511	0.83074	0.97323
550	-0.026309	6.1079	-0.21278	0.83255	0.97323
606	-0.008844	4.8247	-0.21203	0.83313	0.97323
105	0.016433	5.6025	0.20629	0.83758	0.97323
771	0.019487	5.1958	0.20542	0.83825	0.97323
153	0.017703	5.9098	0.20415	0.83924	0.97323
275	0.015671	4.7605	0.20284	0.84026	0.97323
424	-0.012912	5.6702	-0.20256	0.84048	0.97323
288	0.0073861	7.8024	0.19577	0.84576	0.97323
381	0.0049395	8.0131	0.19466	0.84662	0.97323
778	-0.0093866	5.1514	-0.19444	0.84679	0.97323
780	-0.0093866	5.1514	-0.19444	0.84679	0.97323
707	0.013389	4.8211	0.19369	0.84737	0.97323
751	0.010136	5.2019	0.19153	0.84905	0.97323
273	0.011861	4.7867	0.19087	0.84957	0.97323
730	-0.012222	4.7052	-0.1888	0.85117	0.97323
176	0.021099	6.3154	0.18581	0.85351	0.97323
444	-0.012879	5.2958	-0.18445	0.85457	0.97323
445	-0.012879	5.2958	-0.18445	0.85457	0.97323
130	0.015169	5.7405	0.18299	0.85571	0.97323
692	0.010857	6.6685	0.18275	0.85589	0.97323
365	0.0107	7.2382	0.18168	0.85672	0.97323
722	-0.0055885	6.3097	-0.18151	0.85685	0.97323
426	0.008876	5.2656	0.18108	0.85719	0.97323
427	0.008876	5.2656	0.18108	0.85719	0.97323
529	0.0085332	5.7136	0.18086	0.85736	0.97323
681	0.010894	5.291	0.17923	0.85863	0.97323
304	0.0054448	5.2928	0.17874	0.85902	0.97323
289	0.013977	6.7267	0.17644	0.86082	0.97375
89	0.0086533	5.7501	0.17118	0.86492	0.97375
435	-0.0069118	5.8909	-0.17101	0.86506	0.97375
123	-0.013477	4.6346	-0.16926	0.86642	0.97375
169	0.011807	6.701	0.16817	0.86727	0.97375
99	-0.012061	5.5102	-0.16758	0.86774	0.97375
520	0.0090235	4.8604	0.16701	0.86818	0.97375
378	0.005809	7.0556	0.16126	0.87268	0.97644
764	-0.01249	5.1194	-0.1597	0.8739	0.97644
573	-0.0054768	5.8203	-0.15662	0.87631	0.97644
152	0.012679	6.1716	0.15258	0.87947	0.97644
252	0.0060075	5.5978	0.14946	0.88192	0.97644
744	-0.0057202	5.71	-0.14833	0.88281	0.97644
281	-0.0079612	5.029	-0.14828	0.88285	0.97644
321	-0.0064336	6.3065	-0.14617	0.8845	0.97644
88	-0.0122	4.9447	-0.14599	0.88464	0.97644
191	-0.0091431	5.4114	-0.14439	0.88589	0.97644
128	-0.013246	5.4932	-0.14372	0.88642	0.97644
565	-0.0047897	4.8005	-0.14236	0.88749	0.97644
224	-0.0075563	5.2048	-0.14153	0.88815	0.97644
317	-0.0078859	5.7779	-0.14011	0.88926	0.97644
704	0.0062105	5.1616	0.14011	0.88926	0.97644
108	-0.0088578	5.2372	-0.13246	0.89527	0.97937
186	-0.0059724	5.6896	-0.13236	0.89535	0.97937
782	-0.0039206	4.6879	-0.13194	0.89567	0.97937
280	-0.008691	4.9685	-0.12847	0.8984	0.98074
285	-0.0068912	5.5244	-0.1256	0.90066	0.98074
613	-0.0041188	5.1936	-0.12557	0.90068	0.98074
459	-0.0016478	6.4163	-0.12137	0.90399	0.98162
460	-0.0016478	6.4163	-0.12137	0.90399	0.98162
614	0.0055503	5.0102	0.11858	0.90619	0.98264
583	0.0038652	5.3439	0.11067	0.91242	0.98523
429	-0.003435	5.3496	-0.10968	0.91319	0.98523
430	-0.003435	5.3496	-0.10968	0.91319	0.98523
366	-0.010822	6.6049	-0.10917	0.9136	0.98523
589	0.003254	5.3482	0.10269	0.91871	0.98581
422	0.0042433	5.2113	0.10136	0.91976	0.98581
266	0.0029246	4.8529	0.09918	0.92148	0.98581
705	0.0044456	5.7593	0.09735	0.92292	0.98581
122	-0.007156	5.6182	-0.09629	0.92376	0.98581
385	-0.0079812	5.6406	-0.096214	0.92382	0.98581
549	-0.0085471	6.2982	-0.094628	0.92507	0.98581
398	-0.007467	7.1202	-0.093504	0.92596	0.98581
725	0.0038253	5.8847	0.093185	0.92621	0.98581
192	-0.0051404	4.8792	-0.091498	0.92754	0.98581
746	0.0057361	4.8378	0.089934	0.92878	0.98581
340	-0.0055	5.8588	-0.089359	0.92923	0.98581
442	-0.008093	5.0481	-0.086489	0.9315	0.98688
116	0.0058833	5.382	0.082194	0.93489	0.98825
440	-0.0023533	5.7502	-0.079974	0.93665	0.98825
454	-0.0059609	5.3437	-0.076026	0.93977	0.98825
261	0.0040779	5.4397	0.075876	0.93989	0.98825
628	0.0035254	4.6315	0.074952	0.94062	0.98825
678	-0.0064386	4.8487	-0.072763	0.94235	0.98825
482	-0.0032235	6.5009	-0.071224	0.94356	0.98825
3	0.0022145	4.7498	0.069397	0.94501	0.98825
399	-0.0011633	6.2979	-0.068915	0.94539	0.98825
400	-0.0011633	6.2979	-0.068915	0.94539	0.98825
168	-0.0053795	5.3809	-0.063356	0.94979	0.9895
523	0.0014219	5.6793	0.062806	0.95022	0.9895
292	0.0047031	5.7051	0.062619	0.95037	0.9895
494	-0.004407	6.9857	-0.056809	0.95497	0.99147
219	0.0018944	6.5654	0.056491	0.95522	0.99147
766	0.0020449	4.7678	0.055434	0.95606	0.99147
158	0.0031476	6.0251	0.047432	0.9624	0.99267
569	-0.0024761	5.5429	-0.041096	0.96742	0.99267
295	0.0018186	5.3687	0.040904	0.96757	0.99267
53	-0.0028084	4.6485	-0.040675	0.96775	0.99267
327	0.00066639	5.8912	0.036286	0.97123	0.99267
314	-0.0019851	5.9889	-0.034131	0.97294	0.99267
496	-0.0011289	5.2712	-0.0339	0.97312	0.99267
661	0.0018983	4.9966	0.027395	0.97828	0.99267
723	-0.00087015	7.0787	-0.027342	0.97832	0.99267
207	0.0023068	5.9685	0.024971	0.9802	0.99267
502	0.0012274	5.0486	0.024731	0.98039	0.99267
472	0.0012607	6.6088	0.023258	0.98156	0.99267
247	-0.0010761	6.655	-0.022693	0.982	0.99267
715	-0.00055256	5.0318	-0.022151	0.98243	0.99267
547	0.00087592	5.3705	0.021093	0.98327	0.99267
548	0.00087592	5.3705	0.021093	0.98327	0.99267
187	0.0015588	5.9986	0.019098	0.98486	0.99267
710	-0.0012034	5.2842	-0.018643	0.98522	0.99267
160	0.00098185	6.4692	0.014676	0.98836	0.99267
279	0.00048274	6.232	0.013789	0.98907	0.99267
433	0.00057911	5.2725	0.013701	0.98913	0.99267
409	0.0011289	5.0252	0.013155	0.98957	0.99267
412	0.0003239	6.1078	0.010952	0.99131	0.99267
414	0.0003239	6.1078	0.010952	0.99131	0.99267
761	-0.0012505	4.5313	-0.010345	0.9918	0.99267
762	-0.0012505	4.5313	-0.010345	0.9918	0.99267
225	0.00077948	6.6771	0.0099865	0.99208	0.99267
516	0.00036868	5.3527	0.0092481	0.99267	0.99267

## Sheet: SvsC_pre_lipid_negative
Feature	logFC	AveExpr	t	P.Value	adj.P.Val
200	0.34938	5.8124	3.8806	0.00036815	0.28339
244	0.3349	5.3311	3.4802	0.0011969	0.28339
21	-0.56153	4.1555	-3.4241	0.0014061	0.28339
205	0.27153	6.6957	3.3946	0.0015294	0.28339
35	-0.42246	4.6691	-3.3268	0.0018534	0.28339
208	0.45631	5.1063	3.2709	0.0021688	0.28339
204	-0.13637	5.4301	-3.0924	0.0035527	0.29411
591	-0.080057	5.5232	-3.067	0.0038074	0.29411
614	0.21566	5.0372	3.0406	0.0040897	0.29411
336	-0.0852	5.8976	-2.9696	0.0049497	0.29411
581	-0.09092	5.8231	-2.9595	0.0050864	0.29411
260	0.30404	5.2414	2.9412	0.0053404	0.29411
32	-0.33228	4.3914	-2.8813	0.0062573	0.29411
446	-0.11094	5.9942	-2.8398	0.006978	0.29411
361	0.17148	5.156	2.8284	0.0071878	0.29411
171	0.32978	6.2764	2.8239	0.0072726	0.29411
736	0.15947	5.5733	2.7927	0.007887	0.29411
167	0.30751	6.0123	2.7852	0.0080413	0.29411
190	-0.10841	5.1235	-2.7729	0.0083025	0.29411
18	-0.40807	4.5679	-2.7565	0.0086604	0.29411
16	-0.44709	4.9117	-2.752	0.0087616	0.29411
342	0.1696	5.583	2.7414	0.0090034	0.29411
344	0.1696	5.583	2.7414	0.0090034	0.29411
345	0.1696	5.583	2.7414	0.0090034	0.29411
265	-0.10554	5.4279	-2.7188	0.009539	0.29914
657	0.15735	5.9788	2.685	0.010398	0.30056
166	0.24905	6.1389	2.68	0.010531	0.30056
607	-0.10442	5.7922	-2.664	0.010966	0.30056
196	0.28649	6.3514	2.6488	0.011394	0.30056
714	-0.11493	5.1794	-2.636	0.011768	0.30056
42	-0.33155	4.5945	-2.6321	0.011884	0.30056
698	0.1788	4.8632	2.6167	0.012351	0.30261
512	0.14091	5.4643	2.5971	0.012971	0.30816
43	-0.33781	4.6628	-2.5441	0.014792	0.31563
575	0.14019	5.6955	2.5429	0.014837	0.31563
511	0.13806	5.4659	2.5293	0.015342	0.31563
296	0.10928	6.1888	2.5126	0.015983	0.31563
253	0.26763	6.2887	2.5012	0.016435	0.31563
45	-0.37034	4.6719	-2.5009	0.01645	0.31563
199	-0.15483	5.6958	-2.4964	0.01663	0.31563
173	0.097864	7.1968	2.4933	0.016755	0.31563
165	-0.055428	6.0271	-2.4896	0.016909	0.31563
47	-0.38041	4.7986	-2.4774	0.017416	0.31755
304	-0.12639	5.2872	-2.4333	0.019376	0.31877
46	-0.29488	4.0752	-2.4093	0.020529	0.31877
580	0.18951	5.3716	2.4072	0.020632	0.31877
410	0.12115	6.7963	2.4063	0.020675	0.31877
610	0.16322	4.5171	2.4031	0.020832	0.31877
37	-0.21299	5.4027	-2.3944	0.021274	0.31877
350	-0.098205	4.6373	-2.3679	0.022654	0.31877
566	-0.079023	4.8343	-2.3612	0.023017	0.31877
266	-0.10023	4.8365	-2.3605	0.023055	0.31877
468	0.1209	6.9492	2.357	0.023246	0.31877
48	-0.38382	4.3834	-2.3523	0.023507	0.31877
397	0.1283	5.2632	2.3495	0.023662	0.31877
706	-0.17347	5.4111	-2.3462	0.023848	0.31877
753	0.19079	5.2402	2.345	0.023918	0.31877
611	0.13429	5.1835	2.3392	0.024244	0.31877
594	-0.07076	5.078	-2.3202	0.025351	0.31877
161	0.16418	6.1784	2.2916	0.0271	0.31877
576	0.15291	4.6635	2.2911	0.027132	0.31877
28	-0.21782	4.7664	-2.2862	0.027442	0.31877
558	0.20792	5.5343	2.2836	0.027612	0.31877
559	0.20792	5.5343	2.2836	0.027612	0.31877
15	-0.35834	4.3695	-2.2791	0.0279	0.31877
22	-0.27046	4.525	-2.2776	0.027996	0.31877
555	0.10662	4.9314	2.2753	0.028151	0.31877
494	0.22829	6.9963	2.2733	0.028281	0.31877
153	0.25258	5.9273	2.2672	0.028681	0.31877
169	0.21538	6.7255	2.2544	0.02954	0.31877
263	0.12718	5.4676	2.2544	0.029543	0.31877
264	0.12718	5.4676	2.2544	0.029543	0.31877
572	-0.076332	5.0531	-2.2524	0.029681	0.31877
310	0.14606	6.724	2.2398	0.030551	0.32367
605	0.14741	5.6848	2.215	0.032338	0.33529
368	0.13783	4.9523	2.2128	0.032502	0.33529
12	-0.32965	4.6983	-2.2023	0.033285	0.3389
308	0.11853	4.8866	2.1921	0.03407	0.34052
222	0.18858	5.2782	2.1843	0.034675	0.34052
258	-0.10179	4.4267	-2.1834	0.034747	0.34052
411	0.16062	6.2067	2.1755	0.035374	0.34238
755	-0.16234	5.2007	-2.1445	0.037929	0.35818
687	-0.22621	4.5541	-2.1401	0.038307	0.35818
420	-0.14468	5.4087	-2.1393	0.038376	0.35818
633	0.086097	6.3529	2.1327	0.038948	0.35924
774	-0.074817	4.8688	-2.1086	0.041088	0.36549
514	0.12504	5.9497	2.1081	0.04114	0.36549
17	-0.23754	4.7384	-2.1076	0.041184	0.36549
453	-0.29853	5.43	-2.1021	0.041689	0.36549
521	0.12613	5.8648	2.0992	0.041957	0.36549
49	-0.278	4.5193	-2.0866	0.04314	0.37167
647	0.12972	5.1009	2.0778	0.043993	0.3749
592	0.1295	5.2748	2.0597	0.045775	0.38589
693	0.20355	4.79	2.0533	0.046417	0.38714
402	0.12976	6.0188	2.038	0.047996	0.39609
245	-0.17301	6.1334	-2.0247	0.049401	0.40344
280	0.19945	4.9937	2.0071	0.051319	0.41288
97	0.19892	5.1439	2.0045	0.05161	0.41288
672	0.20341	5.1031	1.9902	0.053218	0.42144
90	0.067536	4.643	1.9775	0.054687	0.42477
602	-0.059722	5.4068	-1.9772	0.054722	0.42477
20	-0.23774	4.4689	-1.9624	0.056485	0.43416
567	-0.075343	4.7756	-1.9541	0.057493	0.43762
14	-0.26106	4.5615	-1.9376	0.059532	0.44672
772	0.14705	4.6896	1.9298	0.06052	0.44672
498	0.1696	5.7803	1.9182	0.062024	0.44672
471	0.19319	6.4679	1.9176	0.062104	0.44672
684	-0.049442	5.5196	-1.917	0.06218	0.44672
367	0.11441	5.2585	1.9125	0.062766	0.44672
156	0.13909	5.3178	1.9113	0.062927	0.44672
182	0.19702	5.9022	1.9089	0.063247	0.44672
301	0.10927	5.4811	1.8875	0.06614	0.46246
315	0.1094	6.8964	1.8838	0.066656	0.46246
241	-0.17017	5.139	-1.8787	0.067358	0.46323
461	-0.18986	5.3741	-1.8623	0.069688	0.47099
462	-0.18986	5.3741	-1.8623	0.069688	0.47099
734	0.10056	5.8063	1.8465	0.071995	0.47182
735	0.10056	5.8063	1.8465	0.071995	0.47182
683	0.13978	4.8051	1.8462	0.072037	0.47182
125	0.15476	6.3099	1.8425	0.0726	0.47182
346	-0.084707	5.8377	-1.841	0.07282	0.47182
571	0.14108	5.3602	1.8363	0.073519	0.47245
212	0.059434	5.2663	1.8257	0.075133	0.47889
331	0.1368	5.7956	1.8083	0.077849	0.49221
67	0.11117	4.7054	1.7958	0.07985	0.49777
700	0.099323	5.1134	1.7947	0.080032	0.49777
705	0.12715	5.7566	1.791	0.080633	0.49777
34	-0.21673	4.8308	-1.7868	0.081315	0.49805
375	0.083082	7.2905	1.7768	0.082981	0.50399
180	0.10902	6.7048	1.7732	0.083569	0.50399
271	-0.1618	4.9054	-1.7582	0.086126	0.51544
252	-0.094048	5.5825	-1.7457	0.088313	0.52257
152	0.19986	6.1941	1.7437	0.088651	0.52257
33	-0.20242	4.5326	-1.731	0.090924	0.53198
206	-0.07226	5.1399	-1.7262	0.091797	0.5331
624	0.11454	5.8924	1.7091	0.09494	0.5473
178	0.054285	5.3875	1.6913	0.098312	0.56167
55	-0.035343	5.8702	-1.6869	0.099165	0.56167
606	0.10373	4.8392	1.6778	0.10094	0.56167
784	0.22723	5.6638	1.666	0.10329	0.56167
396	0.13129	5.8539	1.6433	0.10793	0.56167
268	0.24488	5.269	1.6427	0.10805	0.56167
621	-0.048265	5.0639	-1.6387	0.10889	0.56167
29	-0.2346	4.8021	-1.6376	0.1091	0.56167
255	0.081606	6.5096	1.6358	0.10948	0.56167
499	0.14503	5.2944	1.6334	0.11	0.56167
303	-0.055372	5.8743	-1.6317	0.11034	0.56167
604	-0.041204	5.5754	-1.6254	0.11169	0.56167
737	0.10044	5.4783	1.6244	0.1119	0.56167
257	-0.076991	5.0287	-1.6193	0.113	0.56167
112	0.10807	6.4718	1.619	0.11307	0.56167
145	-0.096903	4.3821	-1.611	0.1148	0.56167
76	-0.26617	4.7506	-1.6067	0.11574	0.56167
385	-0.2191	5.5963	-1.6065	0.1158	0.56167
382	-0.12403	7.0089	-1.6064	0.11582	0.56167
360	0.1274	5.4475	1.6055	0.11602	0.56167
135	0.091844	6.0676	1.6039	0.11636	0.56167
290	0.11262	5.2516	1.6027	0.11663	0.56167
442	-0.2437	4.9447	-1.6026	0.11664	0.56167
491	0.13688	5.1721	1.6002	0.11718	0.56167
454	-0.17543	5.3018	-1.5971	0.11787	0.56167
143	0.10469	5.7267	1.5933	0.11872	0.56167
466	-0.15773	4.8474	-1.5929	0.11881	0.56167
9	-0.15019	4.4924	-1.585	0.1206	0.56167
137	0.1247	4.0742	1.5832	0.12102	0.56167
685	-0.092134	5.131	-1.5754	0.12279	0.56167
522	0.10655	5.5043	1.5746	0.12299	0.56167
570	0.098727	5.5709	1.5746	0.123	0.56167
662	0.16668	4.9296	1.57	0.12405	0.56167
599	0.12301	5.352	1.5685	0.12439	0.56167
660	0.33768	4.7475	1.5665	0.12486	0.56167
159	0.11996	5.5695	1.5631	0.12566	0.56167
74	-0.12647	4.9195	-1.559	0.12663	0.56167
355	-0.14798	5.2801	-1.5589	0.12666	0.56167
356	-0.14798	5.2801	-1.5589	0.12666	0.56167
615	0.093451	5.2987	1.5551	0.12755	0.56167
701	0.077234	6.1106	1.5546	0.12767	0.56167
681	0.13633	5.2964	1.5505	0.12866	0.56167
568	-0.043038	4.8668	-1.545	0.12998	0.56167
351	0.083198	5.398	1.545	0.12998	0.56167
293	-0.10724	5.1911	-1.5431	0.13045	0.56167
680	0.13086	4.6332	1.5427	0.13053	0.56167
111	0.22585	5.1677	1.5404	0.1311	0.56167
561	0.12672	4.3117	1.5171	0.13686	0.57432
664	-0.22984	4.795	-1.5137	0.13773	0.57432
369	0.12187	4.4737	1.5134	0.13779	0.57432
220	-0.12854	6.5674	-1.5049	0.13996	0.57432
392	-0.056424	5.8523	-1.5026	0.14055	0.57432
394	-0.056424	5.8523	-1.5026	0.14055	0.57432
729	0.082235	4.9172	1.5002	0.14118	0.57432
93	0.21694	5.3301	1.4991	0.14146	0.57432
670	-0.078873	4.8892	-1.4959	0.1423	0.57432
148	0.15099	5.3877	1.4829	0.1457	0.57432
91	0.059788	4.3463	1.4804	0.14637	0.57432
348	-0.039419	6.106	-1.4761	0.14752	0.57432
274	-0.14778	4.8087	-1.4756	0.14763	0.57432
404	0.098275	5.3662	1.4708	0.14893	0.57432
102	0.099085	6.5286	1.4705	0.14901	0.57432
38	-0.18797	4.61	-1.4701	0.14913	0.57432
515	0.08442	5.562	1.4668	0.15002	0.57432
399	-0.035374	6.287	-1.4654	0.15038	0.57432
400	-0.035374	6.287	-1.4654	0.15038	0.57432
95	0.11263	4.7999	1.4653	0.15042	0.57432
160	0.13336	6.4917	1.4638	0.15081	0.57432
201	0.19216	5.5276	1.4626	0.15115	0.57432
100	0.12138	5.7667	1.4613	0.1515	0.57432
542	0.10159	6.2221	1.4544	0.15339	0.57432
85	0.10613	4.6751	1.4529	0.15381	0.57432
109	0.12602	5.7678	1.4527	0.15388	0.57432
316	0.091944	6.1222	1.4481	0.15515	0.57432
207	0.1737	5.9817	1.4392	0.15763	0.57432
492	0.085102	5.6219	1.4388	0.15776	0.57432
1	0.12158	4.9164	1.4378	0.15803	0.57432
39	-0.17176	4.6015	-1.4334	0.15927	0.57432
583	-0.067876	5.3312	-1.4283	0.16074	0.57432
748	0.088508	5.0671	1.4271	0.16106	0.57432
168	0.16692	5.4058	1.4261	0.16137	0.57432
403	0.12484	5.8291	1.425	0.16167	0.57432
463	0.21256	5.9653	1.422	0.16254	0.57432
782	-0.062301	4.6874	-1.4217	0.16263	0.57432
127	0.12157	7.0201	1.4198	0.16318	0.57432
270	0.071069	5.6489	1.4197	0.16319	0.57432
115	0.088691	6.0974	1.4192	0.16336	0.57432
725	0.086797	5.883	1.4166	0.16411	0.57438
210	0.090709	5.1024	1.4084	0.16651	0.57596
490	-0.1545	6.1504	-1.4064	0.16708	0.57596
226	-0.19353	5.711	-1.4037	0.1679	0.57596
488	0.18083	5.1157	1.4027	0.16818	0.57596
770	0.08806	6.2852	1.4001	0.16895	0.57596
720	0.16555	4.7717	1.3974	0.16976	0.57596
184	0.094192	7.1506	1.3958	0.17023	0.57596
234	0.11149	5.6586	1.3951	0.17044	0.57596
259	0.21244	5.5111	1.3839	0.17383	0.5849
642	0.082766	5.1355	1.373	0.17717	0.59361
623	0.075166	5.3132	1.3636	0.18008	0.60079
456	0.16694	5.4126	1.3555	0.18262	0.60628
238	0.079427	4.8983	1.3528	0.18349	0.60628
589	0.059447	5.3604	1.351	0.18405	0.60628
75	0.077609	4.9573	1.3436	0.18643	0.61154
538	0.099012	6.3777	1.3384	0.18811	0.6136
470	0.065626	7.4841	1.3368	0.18862	0.6136
656	0.15071	4.8708	1.3315	0.19032	0.61659
447	0.0986	5.2467	1.3182	0.1947	0.62738
236	-0.092789	4.9375	-1.3156	0.19556	0.62738
386	0.10908	7.3126	1.3139	0.19614	0.62738
311	0.15441	5.3637	1.3087	0.19786	0.62738
147	0.084776	5.7308	1.3077	0.19821	0.62738
587	-0.033979	5.2576	-1.3005	0.20063	0.62738
497	-0.13297	5.4517	-1.3004	0.20066	0.62738
366	0.13697	6.6354	1.3001	0.2008	0.62738
292	-0.1358	5.6746	-1.2999	0.20086	0.62738
242	-0.11623	4.1968	-1.2975	0.20167	0.62743
243	-0.11719	4.1485	-1.2894	0.20444	0.63351
593	0.070696	6.0098	1.2833	0.20656	0.6358
779	0.13993	4.3044	1.2802	0.20761	0.6358
781	0.13993	4.3044	1.2802	0.20761	0.6358
516	-0.070016	5.3541	-1.2757	0.20919	0.63815
323	0.097582	6.1394	1.2664	0.21247	0.64008
120	-0.15622	5.3859	-1.2636	0.21346	0.64008
554	-0.039876	5.4012	-1.2627	0.21377	0.64008
778	-0.081128	5.1567	-1.2572	0.21575	0.64008
780	-0.081128	5.1567	-1.2572	0.21575	0.64008
634	0.083062	5.1702	1.2567	0.21592	0.64008
376	0.067763	6.7888	1.2563	0.21606	0.64008
422	-0.078176	5.1887	-1.2552	0.21646	0.64008
712	-0.093294	4.6864	-1.2485	0.21887	0.64008
503	0.11397	6.273	1.2479	0.21911	0.64008
504	0.11397	6.273	1.2479	0.21911	0.64008
172	0.10743	6.1533	1.2465	0.21962	0.64008
563	0.08769	3.7436	1.2425	0.22108	0.64196
395	-0.12786	5.9745	-1.2353	0.2237	0.645
54	-0.090386	4.7609	-1.2351	0.22377	0.645
728	0.18729	5.8563	1.2302	0.2256	0.64617
349	-0.054432	5.1352	-1.2255	0.22732	0.64617
188	0.10603	5.9056	1.2246	0.22767	0.64617
30	-0.043196	4.6927	-1.2223	0.22853	0.64617
750	0.14722	5.0062	1.2215	0.22882	0.64617
248	0.078793	6.2307	1.2207	0.22913	0.64617
246	-0.13609	5.0444	-1.2137	0.23178	0.64652
123	0.14764	4.6396	1.2091	0.23349	0.64652
224	-0.076015	5.2026	-1.2082	0.23386	0.64652
84	-0.14404	4.5004	-1.2034	0.23567	0.64652
272	-0.12384	6.0187	-1.1977	0.23787	0.64652
297	0.097657	5.2719	1.1975	0.23793	0.64652
640	-0.061177	4.9662	-1.1961	0.23848	0.64652
373	0.069668	4.9881	1.1945	0.23909	0.64652
665	0.043154	4.7823	1.1935	0.23949	0.64652
666	0.043154	4.7823	1.1935	0.23949	0.64652
648	0.11805	4.9301	1.1925	0.23988	0.64652
433	-0.088576	5.2492	-1.1914	0.2403	0.64652
465	0.079126	6.735	1.191	0.24047	0.64652
103	0.095276	5.5555	1.1901	0.24079	0.64652
441	-0.058722	5.4558	-1.1838	0.24328	0.64915
273	-0.11309	4.7417	-1.1834	0.24343	0.64915
631	-0.043621	5.0532	-1.1797	0.24486	0.65064
673	0.11861	4.7977	1.1777	0.24565	0.65064
3	-0.053365	4.7365	-1.17	0.24872	0.65656
233	0.079971	5.9872	1.1641	0.25108	0.65901
637	0.07687	5.1754	1.1634	0.25133	0.65901
733	-0.059699	4.9309	-1.1601	0.25267	0.66032
588	-0.040796	5.145	-1.1508	0.25646	0.66798
436	0.067078	5.3859	1.1393	0.26116	0.67797
96	0.082984	5.6314	1.1351	0.2629	0.67954
616	-0.090034	4.6979	-1.1336	0.2635	0.67954
718	0.069258	6.7035	1.1291	0.26536	0.68111
193	0.076725	5.3055	1.128	0.26584	0.68111
118	0.042175	4.2954	1.1251	0.26707	0.68156
13	-0.15318	4.1135	-1.1234	0.26776	0.68156
124	0.077564	6.5782	1.1211	0.26874	0.68185
440	-0.050297	5.7385	-1.119	0.26962	0.68187
88	0.13547	4.9522	1.1152	0.27123	0.68305
659	0.10678	4.8519	1.1114	0.27285	0.68305
70	0.065757	4.6396	1.1099	0.27346	0.68305
496	-0.054461	5.2554	-1.1097	0.27357	0.68305
309	0.053411	5.9808	1.1029	0.27647	0.68612
61	-0.045511	5.7302	-1.1027	0.27655	0.68612
531	0.082898	5.7469	1.0979	0.27862	0.68909
142	0.11053	5.8393	1.0932	0.28063	0.69151
68	0.085341	4.2639	1.0887	0.28261	0.69151
240	-0.15707	4.4377	-1.0879	0.28293	0.69151
767	0.12404	4.6393	1.0875	0.28313	0.69151
144	-0.032071	5.9671	-1.0801	0.28635	0.6942
425	0.061817	5.4697	1.0791	0.28681	0.6942
86	0.11781	4.6316	1.0779	0.28734	0.6942
155	0.072653	6.715	1.0737	0.2892	0.6942
674	0.047655	6.1179	1.0719	0.29001	0.6942
451	-0.024264	6.3493	-1.07	0.29083	0.6942
448	-0.062369	6.0679	-1.0689	0.29132	0.6942
449	-0.062369	6.0679	-1.0689	0.29132	0.6942
44	0.10499	4.8173	1.0656	0.29281	0.69565
483	0.092684	5.3121	1.0616	0.2946	0.69753
170	-0.054673	5.7679	-1.0586	0.29592	0.69753
94	0.090655	5.4552	1.0579	0.29627	0.69753
439	0.083449	5.2953	1.0556	0.29727	0.69754
136	0.099744	5.4106	1.0539	0.29807	0.69754
407	0.11822	4.7973	1.0519	0.29895	0.69754
641	0.060368	5.3684	1.0491	0.30025	0.69851
688	0.08822	4.9935	1.0439	0.30262	0.7006
40	-0.08816	4.7971	-1.0432	0.30294	0.7006
630	-0.035929	5.4485	-1.0297	0.30916	0.70729
721	-0.087599	6.4493	-1.0296	0.30918	0.70729
339	0.085043	6.3492	1.0287	0.30962	0.70729
291	-0.059503	4.8914	-1.0224	0.31256	0.70729
635	0.065656	5.3797	1.0202	0.31359	0.70729
126	0.16397	5.2052	1.0196	0.31386	0.70729
459	-0.020635	6.4122	-1.0157	0.31567	0.70729
460	-0.020635	6.4122	-1.0157	0.31567	0.70729
198	0.056288	5.7899	1.0147	0.31615	0.70729
590	-0.060567	4.7912	-1.0145	0.31628	0.70729
679	0.051911	5.0628	1.0132	0.31685	0.70729
284	0.081167	5.5068	1.0116	0.31763	0.70729
450	-0.091202	5.3334	-1.0101	0.31831	0.70729
132	0.11234	5.2131	1.0097	0.31853	0.70729
696	-0.089926	5.1245	-1.0079	0.31936	0.70729
73	-0.066859	4.388	-1.0038	0.32131	0.7096
217	0.08502	6.0075	0.99278	0.32661	0.71654
773	0.0567	4.6847	0.99231	0.32683	0.71654
302	0.051683	5.4793	0.98622	0.32977	0.71654
281	-0.084733	4.9976	-0.98401	0.33084	0.71654
768	0.074644	4.8728	0.98216	0.33175	0.71654
249	-0.069585	5.8971	-0.98052	0.33254	0.71654
744	0.057922	5.6925	0.9796	0.33299	0.71654
214	0.068499	5.472	0.97713	0.3342	0.71654
321	0.051853	6.3273	0.97555	0.33497	0.71654
677	0.082114	5.1707	0.97233	0.33655	0.71654
131	0.08451	6.1507	0.96924	0.33807	0.71654
286	-0.038531	5.8072	-0.9683	0.33854	0.71654
312	-0.079386	5.0289	-0.96473	0.3403	0.71654
686	-0.10603	4.8711	-0.96391	0.34071	0.71654
26	0.074113	4.8188	0.96202	0.34164	0.71654
584	-0.050931	5.2634	-0.96165	0.34183	0.71654
227	0.058683	6.0249	0.9593	0.343	0.71654
294	-0.079026	5.0919	-0.95852	0.34338	0.71654
134	0.057411	5.6592	0.95851	0.34339	0.71654
480	0.040593	7.1855	0.95738	0.34395	0.71654
574	-0.032068	5.5593	-0.95681	0.34424	0.71654
639	0.043276	5.4269	0.9556	0.34484	0.71654
334	-0.07512	4.1466	-0.95433	0.34547	0.71654
151	0.065125	5.2944	0.94792	0.34869	0.7213
106	0.046488	6.3045	0.94353	0.3509	0.72396
695	0.044515	4.8495	0.93657	0.35443	0.72932
228	-0.075267	5.6589	-0.92583	0.35992	0.73868
235	0.070147	5.3084	0.9157	0.36514	0.74459
83	-0.12648	4.686	-0.91282	0.36664	0.74459
663	0.10889	5.8331	0.91259	0.36676	0.74459
71	-0.048477	5.0296	-0.90755	0.36938	0.74459
163	0.051289	5.6735	0.90733	0.3695	0.74459
746	0.085565	4.8366	0.90552	0.37044	0.74459
758	0.088406	5.974	0.90479	0.37083	0.74459
191	0.0835	5.4422	0.90474	0.37085	0.74459
364	0.043291	7.7904	0.90381	0.37134	0.74459
431	0.04693	6.8991	0.8989	0.37392	0.74784
287	-0.04066	6.9291	-0.89312	0.37697	0.74886
669	0.043137	5.2093	0.88677	0.38034	0.74886
761	0.15097	4.4954	0.88672	0.38037	0.74886
762	0.15097	4.4954	0.88672	0.38037	0.74886
108	-0.084523	5.2201	-0.8867	0.38038	0.74886
643	0.054813	5.7092	0.88531	0.38112	0.74886
644	0.054813	5.7092	0.88531	0.38112	0.74886
745	0.05648	5.0083	0.88107	0.38338	0.75143
416	0.04337	5.7347	0.87704	0.38554	0.7519
417	0.04337	5.7347	0.87704	0.38554	0.7519
194	0.05591	5.4964	0.86938	0.38967	0.75806
365	0.073652	7.2525	0.8669	0.39101	0.75879
52	0.055055	4.6738	0.86205	0.39364	0.76028
150	0.062811	5.1955	0.85865	0.39549	0.76028
682	0.069623	4.3614	0.85713	0.39632	0.76028
547	0.060963	5.3686	0.85057	0.39991	0.76028
548	0.060963	5.3686	0.85057	0.39991	0.76028
742	0.036931	6.1805	0.85005	0.4002	0.76028
743	0.036931	6.1805	0.85005	0.4002	0.76028
412	-0.039012	6.1228	-0.84873	0.40093	0.76028
414	-0.039012	6.1228	-0.84873	0.40093	0.76028
759	-0.10094	6.2083	-0.84774	0.40147	0.76028
98	0.038405	6.3096	0.83983	0.40584	0.76609
603	-0.023972	5.2598	-0.83865	0.4065	0.76609
652	0.055568	5.3067	0.82623	0.41342	0.77578
525	0.072814	5.445	0.82589	0.41362	0.77578
211	0.040452	5.5579	0.82064	0.41656	0.77944
625	0.059455	5.3283	0.81349	0.42061	0.78203
186	0.055533	5.6995	0.8125	0.42117	0.78203
709	-0.042272	4.9708	-0.81176	0.42158	0.78203
661	0.08024	5.006	0.81114	0.42194	0.78203
82	0.086002	4.8214	0.80646	0.4246	0.78218
608	0.083009	5.0533	0.80595	0.42489	0.78218
757	0.031997	4.9675	0.80453	0.4257	0.78218
667	-0.05947	5.1376	-0.80092	0.42776	0.78218
247	0.047654	6.6852	0.79854	0.42913	0.78218
149	0.052265	5.2563	0.7973	0.42984	0.78218
56	-0.032828	5.5345	-0.79093	0.43351	0.78218
146	0.038883	5.8783	0.78925	0.43448	0.78218
424	-0.067642	5.6543	-0.7849	0.437	0.78218
19	-0.055759	4.5182	-0.78328	0.43794	0.78218
506	-0.041426	5.2809	-0.78206	0.43864	0.78218
508	-0.041426	5.2809	-0.78206	0.43864	0.78218
653	0.042221	4.9219	0.77914	0.44034	0.78218
654	0.042221	4.9219	0.77914	0.44034	0.78218
722	0.038121	6.3021	0.77891	0.44048	0.78218
119	0.039789	6.6659	0.77888	0.4405	0.78218
107	0.084569	4.9079	0.77872	0.44059	0.78218
475	0.056035	6.612	0.77854	0.44069	0.78218
727	0.068173	4.6122	0.77146	0.44483	0.78218
337	0.049884	5.7829	0.77109	0.44505	0.78218
338	0.049884	5.7829	0.77109	0.44505	0.78218
485	0.070001	6.1944	0.76955	0.44595	0.78218
487	0.070001	6.1944	0.76955	0.44595	0.78218
65	0.042644	4.464	0.76717	0.44735	0.78218
62	-0.055763	4.9487	-0.76697	0.44746	0.78218
391	-0.023039	6.0008	-0.7629	0.44986	0.78218
393	-0.023039	6.0008	-0.7629	0.44986	0.78218
41	-0.067285	3.8964	-0.76274	0.44996	0.78218
352	-0.067587	5.6768	-0.75743	0.45309	0.78514
10	-0.024282	4.6557	-0.75606	0.45391	0.78514
314	-0.065327	5.961	-0.75446	0.45486	0.78514
530	-0.065072	5.3388	-0.75178	0.45645	0.78514
122	-0.079717	5.6055	-0.74854	0.45838	0.78514
229	-0.084135	5.8559	-0.74786	0.45878	0.78514
279	-0.040363	6.2088	-0.74688	0.45937	0.78514
619	-0.018603	5.2102	-0.74538	0.46026	0.78514
357	0.090942	6.8361	0.74077	0.46303	0.78514
139	0.085919	5.3684	0.74052	0.46318	0.78514
550	0.096794	6.1319	0.73902	0.46407	0.78514
192	0.04905	4.8837	0.73591	0.46595	0.78514
216	0.05141	5.4279	0.73526	0.46634	0.78514
77	-0.048919	5.312	-0.73461	0.46673	0.78514
658	0.025081	6.759	0.73222	0.46817	0.78514
387	-0.046285	5.7366	-0.73137	0.46868	0.78514
388	-0.046285	5.7366	-0.73137	0.46868	0.78514
267	0.053051	5.9975	0.72606	0.4719	0.78885
322	0.047797	5.7386	0.72306	0.47372	0.78964
595	-0.031602	4.9746	-0.72196	0.47439	0.78964
320	0.047675	5.7148	0.71774	0.47696	0.79129
237	-0.031674	5.448	-0.71409	0.47919	0.79129
524	0.046487	5.3624	0.71391	0.4793	0.79129
389	-0.06542	6.6917	-0.71361	0.47948	0.79129
371	-0.03982	5.648	-0.71207	0.48043	0.79129
632	0.061076	4.1512	0.70466	0.48498	0.79416
2	-0.055864	4.6163	-0.70436	0.48516	0.79416
537	0.078986	5.4612	0.70264	0.48623	0.79416
256	-0.019475	6.0477	-0.70237	0.48639	0.79416
476	-0.052047	7.4378	-0.70101	0.48723	0.79416
27	-0.03255	5.2006	-0.69533	0.49074	0.79807
362	0.034389	5.5385	0.69272	0.49236	0.79807
57	-0.074833	4.7086	-0.68921	0.49455	0.79807
435	-0.037981	5.892	-0.68862	0.49492	0.79807
517	-0.045212	5.612	-0.68615	0.49646	0.79807
518	-0.045212	5.612	-0.68615	0.49646	0.79807
138	-0.033575	5.0318	-0.68414	0.49771	0.79807
764	0.072164	5.1477	0.68404	0.49778	0.79807
650	-0.043483	4.8634	-0.67909	0.50087	0.80139
544	0.058785	5.9356	0.67699	0.50219	0.80186
708	0.039629	4.8056	0.67179	0.50546	0.80442
582	-0.021678	5.8099	-0.67119	0.50584	0.80442
359	0.077532	5.591	0.66341	0.51076	0.8106
645	0.030496	5.6691	0.6579	0.51426	0.81286
646	0.030496	5.6691	0.6579	0.51426	0.81286
187	-0.070873	5.9817	-0.65271	0.51756	0.81644
179	-0.10011	5.3417	-0.65022	0.51916	0.81681
423	-0.063163	5.7193	-0.64859	0.52019	0.81681
513	0.040985	4.9447	0.64717	0.52111	0.81681
620	0.044979	5.228	0.64582	0.52197	0.81681
713	0.14627	5.2014	0.64164	0.52465	0.81938
622	0.017384	5.238	0.63958	0.52598	0.81982
627	0.036515	5.6168	0.63697	0.52767	0.82081
341	-0.035256	5.9372	-0.63207	0.53083	0.82196
343	-0.035256	5.9372	-0.63207	0.53083	0.82196
209	0.038246	5.3947	0.63016	0.53206	0.82196
230	0.04188	5.7731	0.62888	0.5329	0.82196
330	0.041832	6.2035	0.62695	0.53414	0.82196
63	-0.046568	5.0782	-0.6261	0.53469	0.82196
760	0.034523	4.7626	0.62108	0.53796	0.82527
110	0.052576	5.2649	0.61934	0.5391	0.82527
347	-0.028704	5.7315	-0.61795	0.54001	0.82527
335	-0.0251	5.507	-0.61048	0.54489	0.83002
298	0.055623	4.3345	0.60997	0.54523	0.83002
730	0.053348	4.7322	0.60437	0.5489	0.83271
175	0.018646	7.7199	0.60349	0.54949	0.83271
546	0.062189	6.4631	0.60243	0.55018	0.83271
225	-0.070133	6.6391	-0.59717	0.55366	0.83543
121	0.066688	4.7889	0.59257	0.5567	0.83543
378	0.030315	7.0548	0.59166	0.55731	0.83543
401	-0.059688	5.6493	-0.5911	0.55768	0.83543
502	0.042006	5.0504	0.59035	0.55818	0.83543
162	0.03011	6.7038	0.59005	0.55837	0.83543
128	-0.076841	5.4741	-0.58723	0.56025	0.83602
221	0.044877	6.5329	0.58625	0.5609	0.83602
638	0.027311	4.9986	0.58313	0.56298	0.83662
374	-0.035407	7.5872	-0.58244	0.56344	0.83662
239	0.037179	6.6571	0.58053	0.56472	0.83665
704	-0.034626	5.1519	-0.57896	0.56576	0.83665
636	-0.02845	5.5834	-0.57727	0.56689	0.83665
478	-0.051223	6.1634	-0.57603	0.56773	0.83665
6	0.020536	4.7562	0.57317	0.56964	0.83696
569	0.049483	5.5306	0.57211	0.57035	0.83696
295	-0.033847	5.3759	-0.57075	0.57127	0.83696
89	0.042145	5.7395	0.569	0.57244	0.83696
528	-0.036635	5.947	-0.56776	0.57328	0.83696
444	0.060158	5.2771	0.56384	0.57591	0.83769
445	0.060158	5.2771	0.56384	0.57591	0.83769
99	-0.058578	5.5024	-0.56	0.57851	0.83893
668	0.040324	4.7649	0.55715	0.58043	0.83893
8	-0.025441	4.7721	-0.55438	0.58231	0.83893
223	-0.025626	6.9125	-0.55311	0.58317	0.83893
716	-0.030271	4.8156	-0.55206	0.58388	0.83893
213	0.036921	5.4787	0.55089	0.58468	0.83893
278	-0.033905	5.3045	-0.54395	0.5894	0.83893
129	0.062609	5.3181	0.54153	0.59105	0.83893
408	0.041927	5.2576	0.53955	0.59241	0.83893
711	-0.023282	5.1569	-0.53865	0.59302	0.83893
651	0.035291	4.8127	0.53792	0.59352	0.83893
202	0.023917	6.2015	0.53757	0.59376	0.83893
203	0.023917	6.2015	0.53757	0.59376	0.83893
31	-0.060676	4.5514	-0.53562	0.5951	0.83893
694	-0.032772	4.6983	-0.53422	0.59606	0.83893
596	0.042136	6.1561	0.53306	0.59685	0.83893
597	0.042136	6.1561	0.53306	0.59685	0.83893
710	0.04547	5.2869	0.53261	0.59716	0.83893
327	-0.014163	5.8811	-0.53148	0.59794	0.83893
114	0.026405	6.3228	0.52892	0.5997	0.83893
678	0.059117	4.9178	0.52611	0.60163	0.83893
556	-0.041078	6.5661	-0.52547	0.60207	0.83893
557	-0.041078	6.5661	-0.52547	0.60207	0.83893
262	0.031601	5.1698	0.52365	0.60333	0.83893
53	0.054146	4.6401	0.52337	0.60351	0.83893
565	-0.023492	4.8002	-0.51585	0.60871	0.84465
529	0.038911	5.7085	0.51417	0.60987	0.84477
195	0.031462	6.0689	0.50846	0.61384	0.84666
189	0.025661	5.0297	0.50782	0.61428	0.84666
354	0.027785	5.7783	0.50145	0.61872	0.84666
751	-0.040094	5.2111	-0.49847	0.6208	0.84666
353	0.060688	4.7715	0.49719	0.62169	0.84666
612	0.043	5.4195	0.49716	0.62171	0.84666
381	0.018862	8.0145	0.49417	0.6238	0.84666
551	0.029213	8.3531	0.49368	0.62415	0.84666
609	0.039385	5.2141	0.49024	0.62656	0.84666
289	0.062834	6.7236	0.48939	0.62715	0.84666
158	0.045062	6.0521	0.48937	0.62717	0.84666
254	-0.041221	6.2404	-0.48471	0.63045	0.84666
719	0.030664	5.3905	0.47999	0.63377	0.84666
372	-0.029292	5.3284	-0.47865	0.63471	0.84666
80	-0.039896	4.68	-0.47572	0.63679	0.84666
251	-0.038519	4.7294	-0.47398	0.63801	0.84666
536	0.044505	5.592	0.47233	0.63918	0.84666
752	-0.039835	4.688	-0.47148	0.63978	0.84666
197	0.025899	5.9708	0.46778	0.6424	0.84666
379	-0.028178	6.791	-0.46656	0.64327	0.84666
702	-0.033993	5.3226	-0.46606	0.64362	0.84666
332	-0.025137	6.7558	-0.46507	0.64433	0.84666
418	0.032049	6.1821	0.46439	0.64481	0.84666
288	0.027306	7.7897	0.46424	0.64492	0.84666
419	0.045237	5.7783	0.46166	0.64675	0.84666
299	-0.090173	5.8193	-0.45969	0.64815	0.84666
300	-0.090173	5.8193	-0.45969	0.64815	0.84666
157	-0.021923	5.6643	-0.45812	0.64927	0.84666
117	0.012287	4.6831	0.45681	0.6502	0.84666
72	-0.031695	5.1745	-0.45531	0.65127	0.84666
500	0.030776	4.6197	0.45165	0.65388	0.84666
539	-0.030792	5.2454	-0.45082	0.65448	0.84666
177	-0.032365	5.9769	-0.44857	0.65609	0.84666
783	-0.017653	5.0233	-0.44754	0.65682	0.84666
690	-0.024889	5.4202	-0.44709	0.65715	0.84666
765	-0.020123	5.0571	-0.44698	0.65723	0.84666
505	-0.039969	5.3664	-0.44621	0.65778	0.84666
507	-0.039969	5.3664	-0.44621	0.65778	0.84666
318	-0.034654	5.3332	-0.44533	0.65841	0.84666
319	-0.034654	5.3332	-0.44533	0.65841	0.84666
495	-0.039687	5.4961	-0.44472	0.65884	0.84666
325	-0.031885	5.0427	-0.44444	0.65904	0.84666
501	-0.027325	5.1038	-0.44364	0.65962	0.84666
629	0.016643	5.3314	0.4427	0.66029	0.84666
363	-0.036248	6.3095	-0.44248	0.66045	0.84666
133	0.041492	5.742	0.44184	0.66091	0.84666
409	0.054934	4.9988	0.43634	0.66486	0.85033
479	0.018668	7.6615	0.43342	0.66697	0.85164
317	0.035639	5.7621	0.42957	0.66974	0.85379
618	0.028381	5.0678	0.42764	0.67114	0.85418
676	-0.021393	5.0172	-0.42172	0.67542	0.8569
276	-0.027982	6.644	-0.42166	0.67546	0.8569
437	-0.029636	5.8502	-0.41738	0.67856	0.85758
438	-0.029636	5.8502	-0.41738	0.67856	0.85758
232	0.01862	6.6961	0.41639	0.67928	0.85758
740	-0.031536	5.2065	-0.41248	0.68212	0.85964
58	-0.025924	4.8742	-0.41112	0.68311	0.85964
340	0.041474	5.8312	0.40912	0.68457	0.85998
50	0.02524	4.7153	0.40774	0.68557	0.85998
69	-0.0089424	6.0252	-0.40588	0.68692	0.8603
66	0.025973	4.8561	0.40208	0.6897	0.8624
183	-0.017834	6.2563	-0.40013	0.69112	0.8628
477	0.040446	6.8061	0.39834	0.69243	0.86307
390	-0.042147	5.4574	-0.38474	0.70241	0.87411
585	0.018383	5.5912	0.38205	0.70438	0.87518
510	0.04626	5.201	0.37966	0.70614	0.87598
573	0.018861	5.8333	0.37591	0.70891	0.87802
326	0.016633	6.0319	0.37387	0.71041	0.87849
756	0.012072	5.363	0.37068	0.71277	0.88002
776	0.07245	5.0151	0.36529	0.71676	0.88161
777	0.07245	5.0151	0.36529	0.71676	0.88161
92	0.027554	5.4306	0.36191	0.71927	0.88161
474	0.017578	7.223	0.36141	0.71964	0.88161
174	0.022693	6.446	0.36018	0.72055	0.88161
692	0.032736	6.651	0.35983	0.72081	0.88161
771	-0.05448	5.1591	-0.35608	0.7236	0.88228
534	-0.034488	5.9856	-0.35606	0.72361	0.88228
586	-0.010179	5.6566	-0.34886	0.72896	0.88665
533	-0.026088	4.1744	-0.34742	0.73004	0.88665
140	0.021039	5.3459	0.34355	0.73293	0.88665
141	0.021039	5.3459	0.34355	0.73293	0.88665
552	0.039487	5.2536	0.34237	0.73381	0.88665
285	-0.02844	5.5191	-0.34215	0.73398	0.88665
405	-0.02152	4.5747	-0.33803	0.73705	0.88825
741	0.020391	5.217	0.33617	0.73845	0.88825
398	0.040647	7.0944	0.33489	0.73941	0.88825
219	0.016749	6.5558	0.33432	0.73983	0.88825
482	0.022326	6.4911	0.32952	0.74343	0.8912
25	0.046762	3.5913	0.32245	0.74874	0.89421
370	0.020099	5.3198	0.32204	0.74905	0.89421
754	-0.041299	4.6842	-0.32163	0.74936	0.89421
51	-0.028556	4.2724	-0.3182	0.75194	0.89476
23	-0.039976	4.7292	-0.31546	0.75401	0.89476
549	0.035365	6.2656	0.31528	0.75413	0.89476
5	0.0089155	4.8841	0.31249	0.75624	0.89476
535	-0.018825	5.8565	-0.31207	0.75656	0.89476
113	-0.026863	4.9887	-0.31193	0.75666	0.89476
333	-0.016345	5.7629	-0.30932	0.75863	0.89573
675	0.03102	5.4961	0.30572	0.76136	0.8976
36	-0.018767	4.9387	-0.30254	0.76376	0.89908
307	-0.027484	4.6856	-0.28814	0.77468	0.91057
540	0.019914	7.0735	0.28083	0.78024	0.91573
432	-0.016191	6.6864	-0.27778	0.78257	0.91626
250	0.028639	5.2815	0.27557	0.78426	0.91626
328	-0.017166	6.5966	-0.27475	0.78488	0.91626
541	-0.029318	6.333	-0.27094	0.78779	0.91626
464	0.014072	7.4524	0.27088	0.78784	0.91626
578	0.02182	5.2149	0.26982	0.78864	0.91626
763	0.019738	4.3035	0.2675	0.79042	0.91626
697	0.02774	5.1707	0.2662	0.79141	0.91626
564	-0.024614	5.3794	-0.26567	0.79182	0.91626
715	-0.008995	5.0219	-0.26367	0.79334	0.91626
377	-0.016037	6.2259	-0.26341	0.79354	0.91626
154	0.014584	5.2364	0.25965	0.79642	0.91758
277	-0.030347	6.2608	-0.25886	0.79703	0.91758
275	-0.028561	4.74	-0.25719	0.79831	0.91771
164	-0.0063615	6.0414	-0.25468	0.80024	0.91857
269	0.026945	4.5256	0.24849	0.80499	0.92268
766	0.01011	4.7774	0.24422	0.80827	0.92458
655	0.013901	5.1723	0.24245	0.80964	0.92458
628	-0.017246	4.6347	-0.24173	0.81019	0.92458
769	0.021301	4.9961	0.23527	0.81516	0.9283
429	0.0098912	5.3554	0.23137	0.81817	0.9283
430	0.0098912	5.3554	0.23137	0.81817	0.9283
116	-0.023565	5.3703	-0.23136	0.81818	0.9283
717	0.014719	4.9276	0.22744	0.82121	0.92932
560	0.012523	5.2255	0.2249	0.82317	0.92932
493	-0.016184	6.7961	-0.22343	0.8243	0.92932
60	0.015396	4.7254	0.22332	0.82439	0.92932
11	-0.024033	4.8188	-0.22251	0.82501	0.92932
617	-0.017895	5.1426	-0.21854	0.82808	0.9311
7	0.0080086	5.2735	0.21635	0.82978	0.9311
64	-0.0089864	5.7407	-0.21587	0.83016	0.9311
523	-0.0072938	5.6935	-0.2094	0.83517	0.93116
104	0.015207	5.1969	0.20904	0.83545	0.93116
520	-0.014695	4.8549	-0.20877	0.83565	0.93116
577	0.013042	5.0006	0.20773	0.83646	0.93116
579	0.013042	5.0006	0.20773	0.83646	0.93116
4	0.008215	6.258	0.20438	0.83906	0.93116
726	0.012222	6.2152	0.20162	0.84121	0.93116
413	0.0098293	6.1076	0.20149	0.8413	0.93116
415	0.0098293	6.1076	0.20149	0.8413	0.93116
455	0.017068	5.583	0.2005	0.84208	0.93116
724	-0.015968	5.1622	-0.19611	0.84548	0.93242
527	-0.020334	6.2618	-0.19596	0.8456	0.93242
185	-0.016223	5.9024	-0.19342	0.84758	0.93324
600	-0.013768	5.2665	-0.19042	0.84992	0.93324
601	-0.013768	5.2665	-0.19042	0.84992	0.93324
215	-0.014161	4.768	-0.18545	0.85378	0.93617
731	-0.006589	5.2923	-0.18225	0.85628	0.9376
691	-0.010027	5.8722	-0.17026	0.86564	0.94653
723	0.0074972	7.0771	0.1682	0.86725	0.94697
519	0.011084	5.3479	0.16433	0.87027	0.94753
626	-0.0087614	4.8448	-0.16345	0.87096	0.94753
481	-0.007201	5.4049	-0.16291	0.87139	0.94753
703	-0.01006	5.0456	-0.1599	0.87374	0.94877
59	-0.014771	4.4414	-0.15702	0.876	0.94991
509	0.013831	5.3771	0.15287	0.87925	0.95211
749	0.011076	6.3573	0.15016	0.88137	0.95309
452	0.0035959	6.0644	0.14789	0.88315	0.9537
428	-0.0097329	5.9583	-0.14535	0.88514	0.95454
101	0.012266	5.3878	0.14026	0.88913	0.95636
553	0.008631	5.6268	0.1401	0.88926	0.95636
598	0.011174	6.5143	0.13699	0.8917	0.95655
484	0.014889	6.1409	0.13521	0.8931	0.95655
486	0.014889	6.1409	0.13521	0.8931	0.95655
130	-0.015652	5.7376	-0.13056	0.89676	0.95812
282	0.0044022	8.1277	0.13023	0.89701	0.95812
81	-0.011434	3.974	-0.12519	0.90098	0.96104
218	0.028409	4.864	0.11605	0.90818	0.96741
473	0.010331	6.6014	0.11352	0.91017	0.96821
78	-0.0056264	4.689	-0.11018	0.9128	0.96838
79	-0.0056264	4.689	-0.11018	0.9128	0.96838
649	0.0055414	4.8003	0.10526	0.91668	0.97119
406	0.010347	4.7639	0.101	0.92004	0.97239
358	0.0092957	6.1188	0.10067	0.9203	0.97239
458	-0.0044144	5.4138	-0.099002	0.92162	0.97247
747	-0.0080969	5.284	-0.093517	0.92595	0.97487
306	-0.0067012	5.2569	-0.092967	0.92638	0.97487
469	0.0068555	6.6487	0.090922	0.92799	0.97526
671	-0.0084983	5.0905	-0.085371	0.93238	0.97825
313	0.010438	4.1633	0.084166	0.93333	0.97825
526	0.0078637	5.667	0.081492	0.93544	0.97902
384	0.0030728	7.4586	0.080083	0.93656	0.97902
24	-0.0092568	4.581	-0.070732	0.94395	0.98398
707	0.0065609	4.7987	0.068946	0.94537	0.98398
457	0.005098	5.3317	0.068199	0.94596	0.98398
562	0.0041145	4.8672	0.067735	0.94632	0.98398
434	-0.0029957	5.5572	-0.065737	0.9479	0.98431
699	0.0030618	5.6418	0.058068	0.95397	0.98487
543	0.0042998	5.6798	0.056122	0.95552	0.98487
613	0.0025195	5.193	0.055843	0.95574	0.98487
467	-0.011579	5.6243	-0.054932	0.95646	0.98487
231	0.0043996	4.9462	0.053367	0.9577	0.98487
689	0.0021647	7.2112	0.052494	0.95839	0.98487
181	0.004335	5.7902	0.051834	0.95891	0.98487
426	-0.0032381	5.2836	-0.050781	0.95975	0.98487
427	-0.0032381	5.2836	-0.050781	0.95975	0.98487
421	-0.0021018	5.409	-0.04799	0.96196	0.9851
105	0.0051634	5.5967	0.044908	0.9644	0.9851
380	-0.0018587	5.4083	-0.042289	0.96647	0.9851
261	-0.0037207	5.4038	-0.040213	0.96812	0.9851
732	-0.0038267	5.0327	-0.0396	0.9686	0.9851
443	-0.0018632	7.2631	-0.038527	0.96945	0.9851
324	-0.0023226	5.8005	-0.038344	0.9696	0.9851
472	-0.0029707	6.6069	-0.037093	0.97059	0.9851
329	0.0029684	6.3408	0.036138	0.97135	0.9851
87	0.001963	5.5948	0.033024	0.97381	0.9851
532	0.0024259	5.2548	0.032494	0.97423	0.9851
176	-0.00441	6.3707	-0.031468	0.97505	0.9851
305	0.0009934	5.0195	0.016639	0.9868	0.99535
383	0.00093278	4.7392	0.015467	0.98773	0.99535
738	0.00079849	5.4192	0.011106	0.99119	0.99569
739	0.00079849	5.4192	0.011106	0.99119	0.99569
775	-0.0013765	5.5041	-0.010242	0.99188	0.99569
283	-0.00033517	7.177	-0.0079505	0.99369	0.99624
545	-0.00057553	4.5618	-0.0055349	0.99561	0.99688
489	2.0984e-05	7.4718	0.00047953	0.99962	0.99962

## Sheet: SvsC_post_lipid_negative
Feature	logFC	AveExpr	t	P.Value	adj.P.Val
336	-0.10045	5.9048	-3.8822	0.00036716	0.1504
35	-0.52971	4.6497	-3.7917	0.00048125	0.1504
205	0.31512	6.6977	3.6737	0.00068259	0.1504
714	-0.14684	5.1731	-3.6338	0.00076734	0.1504
200	0.34181	5.8067	3.5302	0.0010378	0.16272
463	0.46872	5.9869	3.2984	0.0020107	0.23296
258	-0.15833	4.4427	-3.2704	0.0021747	0.23296
657	0.17295	5.9903	3.2385	0.0023772	0.23296
173	0.11141	7.2066	3.1272	0.0032335	0.28167
260	0.31112	5.2425	3.0136	0.0044026	0.29996
196	0.33821	6.3518	3.0035	0.0045242	0.29996
349	-0.12615	5.1308	-2.9723	0.004919	0.29996
257	-0.14341	5.0249	-2.9682	0.0049738	0.29996
244	0.32226	5.3272	2.9202	0.0056511	0.30081
397	0.13808	5.2725	2.8808	0.0062705	0.30081
572	-0.087681	5.0634	-2.8581	0.006656	0.30081
166	0.28681	6.1409	2.8539	0.0067302	0.30081
468	0.12613	6.9572	2.8193	0.007366	0.30081
222	0.22208	5.2807	2.8182	0.0073878	0.30081
633	0.11606	6.3649	2.7706	0.0083568	0.30081
361	0.19978	5.1777	2.7586	0.0086199	0.30081
521	0.1487	5.8658	2.7573	0.008649	0.30081
538	0.18321	6.3856	2.7335	0.0091949	0.30081
208	0.44435	5.0739	2.7329	0.0092085	0.30081
736	0.12193	5.5731	2.6702	0.010802	0.30107
263	0.13027	5.4636	2.6497	0.011377	0.30107
264	0.13027	5.4636	2.6497	0.011377	0.30107
172	0.12123	6.1961	2.6361	0.011773	0.30107
204	-0.11732	5.4508	-2.6221	0.012193	0.30107
410	0.12359	6.7916	2.6137	0.012452	0.30107
310	0.16566	6.7381	2.6011	0.01285	0.30107
580	0.20476	5.3788	2.5888	0.013251	0.30107
253	0.29248	6.2895	2.5875	0.013293	0.30107
737	0.1363	5.4762	2.5814	0.013496	0.30107
581	-0.074668	5.8261	-2.5744	0.013733	0.30107
734	0.13805	5.8211	2.5431	0.01484	0.30107
735	0.13805	5.8211	2.5431	0.01484	0.30107
293	-0.17221	5.1914	-2.5312	0.015281	0.30107
446	-0.090638	6.0017	-2.5258	0.015484	0.30107
753	0.16354	5.2415	2.5048	0.016301	0.30107
693	0.25906	4.8082	2.4904	0.016882	0.30107
48	-0.40317	4.3819	-2.463	0.018046	0.30107
772	0.18165	4.6993	2.4592	0.018212	0.30107
594	-0.073548	5.0825	-2.4388	0.019135	0.30107
575	0.13441	5.6964	2.4366	0.019236	0.30107
639	0.12148	5.4353	2.4346	0.019325	0.30107
342	0.14666	5.5767	2.4293	0.019574	0.30107
344	0.14666	5.5767	2.4293	0.019574	0.30107
345	0.14666	5.5767	2.4293	0.019574	0.30107
592	0.15481	5.2642	2.4134	0.020335	0.30107
67	0.14617	4.7073	2.4128	0.020365	0.30107
95	0.14881	4.8102	2.408	0.020603	0.30107
745	0.16419	5.0271	2.4057	0.020713	0.30107
748	0.17713	5.1065	2.4052	0.020737	0.30107
599	0.1518	5.3659	2.3816	0.021942	0.3084
296	0.10773	6.198	2.3799	0.022029	0.3084
304	-0.10625	5.2928	-2.3702	0.022542	0.31005
411	0.18856	6.2275	2.347	0.023812	0.32187
470	0.1164	7.493	2.3036	0.026366	0.3466
632	0.17487	4.1771	2.301	0.026526	0.3466
607	-0.082106	5.801	-2.2893	0.027258	0.34988
294	-0.17639	5.0845	-2.2677	0.028661	0.34988
641	0.1249	5.3819	2.2629	0.028982	0.34988
558	0.18165	5.5451	2.2615	0.029073	0.34988
559	0.18165	5.5451	2.2615	0.029073	0.34988
227	0.14338	6.0323	2.2544	0.029555	0.34988
514	0.12601	5.9523	2.2438	0.030286	0.34988
368	0.16716	4.9556	2.2378	0.030703	0.34988
576	0.13325	4.6471	2.2365	0.030793	0.34988
367	0.13165	5.2584	2.2212	0.031892	0.35611
542	0.1434	6.2448	2.2163	0.03225	0.35611
25	-0.38659	3.5272	-2.1929	0.034018	0.36017
611	0.12665	5.1876	2.189	0.034318	0.36017
350	-0.099866	4.6358	-2.1793	0.035082	0.36017
614	0.14953	5.0102	2.1709	0.035752	0.36017
180	0.1292	6.6984	2.1649	0.036238	0.36017
206	-0.076869	5.1541	-2.1636	0.03635	0.36017
360	0.19902	5.4722	2.1557	0.036999	0.36017
315	0.11156	6.8893	2.154	0.037137	0.36017
492	0.11072	5.6265	2.1533	0.037204	0.36017
769	0.16957	5.0371	2.1532	0.037211	0.36017
193	0.12795	5.3234	2.108	0.041158	0.38913
194	0.12061	5.5135	2.1067	0.041277	0.38913
700	0.10568	5.1128	2.1022	0.041692	0.38913
199	-0.13351	5.7108	-2.0748	0.044289	0.40567
46	-0.29703	4.0727	-2.0727	0.044499	0.40567
512	0.11412	5.4668	2.0649	0.045264	0.40593
49	-0.29913	4.4958	-2.0619	0.045564	0.40593
362	0.10704	5.5452	2.0496	0.046807	0.40696
571	0.1523	5.3618	2.0487	0.046902	0.40696
37	-0.17091	5.4293	-2.0454	0.047236	0.40696
402	0.13174	6.0363	2.0288	0.048972	0.41568
265	-0.081821	5.4398	-2.0203	0.049884	0.41568
268	0.28781	5.2681	2.0187	0.050057	0.41568
75	0.12489	4.9787	2.0144	0.050529	0.41568
658	0.068209	6.7649	2.0072	0.051323	0.41568
511	0.11127	5.4684	1.9965	0.052515	0.41568
540	0.1484	7.1018	1.9886	0.053412	0.41568
566	-0.066457	4.8507	-1.9873	0.053563	0.41568
634	0.13473	5.1778	1.9837	0.053983	0.41568
364	0.099467	7.799	1.9816	0.054227	0.41568
266	-0.085863	4.8529	-1.9788	0.054551	0.41568
722	0.089544	6.3097	1.9765	0.054825	0.41568
224	-0.15475	5.2048	-1.9697	0.055622	0.41568
28	-0.21182	4.756	-1.9631	0.05641	0.41568
491	0.17374	5.1925	1.9631	0.056414	0.41568
335	-0.076257	5.5059	-1.9347	0.059913	0.41568
498	0.17435	5.7752	1.9323	0.060216	0.41568
589	0.08992	5.3482	1.9284	0.060721	0.41568
369	0.16147	4.4888	1.9283	0.060727	0.41568
43	-0.32075	4.6627	-1.9279	0.060782	0.41568
574	-0.066485	5.5486	-1.9276	0.060814	0.41568
729	0.097953	4.9265	1.9265	0.060958	0.41568
499	0.17183	5.3081	1.9206	0.06172	0.41568
45	-0.31058	4.6919	-1.9196	0.061859	0.41568
175	0.058112	7.7278	1.9189	0.061939	0.41568
33	-0.19528	4.5353	-1.9182	0.062034	0.41568
171	0.23369	6.2455	1.9083	0.063343	0.42086
259	0.29348	5.5268	1.8946	0.065177	0.4294
233	0.13973	5.9987	1.8826	0.066827	0.43095
190	-0.075999	5.1281	-1.8731	0.068159	0.43095
165	-0.044896	6.0331	-1.8667	0.069068	0.43095
546	0.16881	6.4853	1.8666	0.069086	0.43095
11	-0.21774	4.7973	-1.8655	0.069247	0.43095
649	0.10067	4.811	1.8634	0.069544	0.43095
84	-0.31291	4.4258	-1.8627	0.069645	0.43095
765	-0.08017	5.0592	-1.8609	0.069906	0.43095
455	0.16492	5.6167	1.8551	0.070744	0.43095
522	0.11891	5.5002	1.854	0.070909	0.43095
637	0.11104	5.1782	1.8492	0.071617	0.43165
153	0.23515	5.9098	1.8428	0.072566	0.43165
718	0.12302	6.7103	1.842	0.072676	0.43165
184	0.12456	7.1599	1.8276	0.074859	0.44127
638	0.10706	5.026	1.8201	0.076009	0.44165
47	-0.31612	4.7981	-1.8199	0.076049	0.44165
555	0.08496	4.935	1.8079	0.077936	0.44863
42	-0.20701	4.6168	-1.7992	0.079309	0.44863
636	0.090531	5.6047	1.7948	0.080035	0.44863
403	0.16408	5.8247	1.7929	0.080332	0.44863
97	0.17359	5.1381	1.7911	0.08062	0.44863
245	-0.18309	6.1516	-1.7907	0.080686	0.44863
677	0.14152	5.1769	1.7865	0.081384	0.44933
662	0.18097	4.9198	1.7783	0.082744	0.45364
155	0.10763	6.7062	1.7744	0.083393	0.45403
18	-0.234	4.6053	-1.7649	0.085002	0.4576
83	-0.28434	4.607	-1.7636	0.085217	0.4576
727	0.14475	4.6411	1.7601	0.085824	0.45773
770	0.099692	6.2917	1.7378	0.08972	0.47528
744	0.097977	5.71	1.7265	0.091757	0.4828
351	0.080733	5.4146	1.7225	0.092483	0.48338
675	0.15471	5.5321	1.7112	0.094565	0.49099
688	0.12715	5.0019	1.7069	0.095376	0.49194
234	0.13155	5.6522	1.6854	0.099484	0.50756
235	0.14021	5.3194	1.6842	0.0997	0.50756
551	0.088809	8.406	1.6752	0.10146	0.51005
775	0.24295	5.5565	1.6751	0.10149	0.51005
109	0.14913	5.7918	1.6549	0.10554	0.51844
396	0.13369	5.8649	1.6541	0.10571	0.51844
683	0.12915	4.8118	1.648	0.10695	0.51844
674	0.074726	6.1132	1.6473	0.10711	0.51844
642	0.099742	5.1486	1.6456	0.10745	0.51844
110	0.13802	5.2877	1.6443	0.10773	0.51844
602	-0.048325	5.4151	-1.644	0.10779	0.51844
746	0.15354	4.8378	1.6359	0.10948	0.52026
532	0.12485	5.2794	1.6344	0.1098	0.52026
34	-0.21302	4.8093	-1.6321	0.11028	0.52026
29	-0.24923	4.7669	-1.6296	0.11082	0.52026
591	-0.036271	5.5296	-1.6172	0.11347	0.52191
779	0.16911	4.2954	1.6159	0.11375	0.52191
781	0.16911	4.2954	1.6159	0.11375	0.52191
76	-0.26509	4.698	-1.6149	0.11397	0.52191
519	0.10069	5.3663	1.6125	0.1145	0.52191
784	0.19813	5.6818	1.5996	0.11733	0.53124
635	0.097596	5.3909	1.5949	0.11838	0.53124
111	0.21895	5.1706	1.594	0.11858	0.53124
758	0.15364	5.9833	1.5877	0.11999	0.5314
125	0.13334	6.3164	1.5873	0.12009	0.5314
162	0.081273	6.7138	1.5821	0.12127	0.5314
255	0.077619	6.5081	1.5819	0.12133	0.5314
464	0.080389	7.4708	1.5783	0.12216	0.53187
447	0.10047	5.2558	1.5755	0.12279	0.53187
118	0.070279	4.3094	1.5683	0.12446	0.53431
631	0.047634	5.0748	1.5672	0.12472	0.53431
198	0.086033	5.7914	1.564	0.12546	0.53458
88	0.19161	4.9447	1.5582	0.12683	0.5351
248	0.10266	6.2396	1.5554	0.12751	0.5351
32	-0.17749	4.4123	-1.5545	0.12771	0.5351
783	-0.050053	5.0165	-1.5418	0.13076	0.5351
230	0.10844	5.789	1.5418	0.13076	0.5351
308	0.079929	4.8931	1.5402	0.13117	0.5351
117	-0.041572	4.6783	-1.5392	0.13141	0.5351
316	0.097575	6.1361	1.5384	0.13159	0.5351
610	0.096622	4.4978	1.5368	0.132	0.5351
625	0.10889	5.339	1.5329	0.13294	0.5351
768	0.12574	4.8828	1.5254	0.13481	0.5351
112	0.10895	6.4833	1.5209	0.13592	0.5351
331	0.11493	5.7915	1.5192	0.13635	0.5351
252	-0.089709	5.5978	-1.5167	0.13697	0.5351
461	-0.15024	5.4137	-1.516	0.13716	0.5351
462	-0.15024	5.4137	-1.516	0.13716	0.5351
606	0.092936	4.8247	1.5142	0.13762	0.5351
301	0.081521	5.4897	1.511	0.13841	0.5351
68	0.076336	4.2738	1.5105	0.13855	0.5351
488	0.1801	5.1178	1.5047	0.14004	0.5382
297	0.13091	5.2818	1.5001	0.14122	0.53827
103	0.1269	5.583	1.4974	0.14191	0.53827
284	0.12905	5.5121	1.4966	0.14212	0.53827
624	0.096951	5.895	1.4922	0.14326	0.53999
201	0.20134	5.5415	1.4835	0.14555	0.54115
544	0.15429	5.955	1.4806	0.14634	0.54115
760	0.077821	4.7781	1.48	0.14647	0.54115
278	0.092434	5.3312	1.4779	0.14704	0.54115
161	0.11256	6.1775	1.4778	0.14706	0.54115
698	0.11305	4.8779	1.4753	0.14775	0.54115
731	-0.044808	5.2829	-1.4728	0.1484	0.54115
509	0.12432	5.3883	1.4669	0.14999	0.54411
663	0.16865	5.8494	1.4647	0.1506	0.54411
104	0.10081	5.2286	1.4576	0.15252	0.54786
733	-0.078205	4.9307	-1.4556	0.15308	0.54786
101	0.11951	5.4172	1.4511	0.15434	0.54786
547	0.088241	5.3705	1.4441	0.15629	0.54786
548	0.088241	5.3705	1.4441	0.15629	0.54786
418	0.10512	6.2	1.4439	0.15634	0.54786
477	0.13097	6.8402	1.4432	0.15653	0.54786
466	-0.15002	4.87	-1.4298	0.16032	0.5577
147	0.094661	5.7458	1.4282	0.16077	0.5577
687	-0.14099	4.6111	-1.4184	0.16359	0.565
749	0.096293	6.3812	1.3954	0.17038	0.58587
347	-0.062392	5.7338	-1.3895	0.17216	0.58661
685	-0.078383	5.1509	-1.3879	0.17262	0.58661
189	0.073805	5.0405	1.3865	0.17304	0.58661
475	0.10189	6.6218	1.3847	0.17359	0.58661
412	-0.059801	6.1078	-1.3741	0.17684	0.59131
414	-0.059801	6.1078	-1.3741	0.17684	0.59131
386	0.10121	7.3138	1.3728	0.17724	0.59131
366	0.19988	6.6049	1.3703	0.178	0.59134
408	0.11635	5.2924	1.3674	0.17893	0.59189
766	-0.073512	4.7678	-1.3542	0.18305	0.59523
465	0.090486	6.7343	1.3525	0.1836	0.59523
210	0.084684	5.11	1.3514	0.18395	0.59523
146	0.062125	5.8969	1.3511	0.18403	0.59523
480	0.056549	7.1895	1.3506	0.1842	0.59523
38	-0.22833	4.626	-1.3456	0.18579	0.59523
246	-0.17268	4.9802	-1.3432	0.18658	0.59523
137	0.12548	4.0731	1.3426	0.18674	0.59523
140	0.084945	5.3768	1.3395	0.18777	0.59523
141	0.084945	5.3768	1.3395	0.18777	0.59523
605	0.092287	5.6664	1.334	0.18953	0.59523
217	0.1194	6.0083	1.3284	0.19137	0.59523
169	0.13717	6.701	1.3277	0.19158	0.59523
776	0.21562	5.0708	1.3263	0.19206	0.59523
777	0.21562	5.0708	1.3263	0.19206	0.59523
420	-0.095858	5.4166	-1.3237	0.1929	0.59523
93	0.18951	5.3288	1.3125	0.19663	0.59523
221	0.098993	6.5415	1.3088	0.19786	0.59523
717	0.074852	4.9512	1.3066	0.19861	0.59523
750	0.1526	4.9979	1.306	0.19881	0.59523
587	-0.033753	5.2616	-1.3012	0.20042	0.59523
537	0.11894	5.4965	1.2964	0.20205	0.59523
742	0.0563	6.1836	1.2939	0.20291	0.59523
743	0.0563	6.1836	1.2939	0.20291	0.59523
669	0.063811	5.2181	1.2917	0.20367	0.59523
100	0.11159	5.7794	1.2914	0.20377	0.59523
214	0.072995	5.4902	1.2913	0.2038	0.59523
457	0.093233	5.3547	1.2865	0.20546	0.59523
516	-0.075241	5.3527	-1.2826	0.2068	0.59523
154	0.068677	5.2456	1.281	0.20736	0.59523
515	0.072458	5.552	1.278	0.20842	0.59523
567	-0.047181	4.7839	-1.2775	0.20859	0.59523
334	-0.07328	4.1122	-1.2764	0.20895	0.59523
298	0.10456	4.3089	1.2764	0.20896	0.59523
178	0.042196	5.3832	1.2748	0.20951	0.59523
627	0.076928	5.6265	1.274	0.20981	0.59523
616	-0.10891	4.7121	-1.2697	0.21133	0.59523
86	0.13478	4.6508	1.264	0.21333	0.59523
652	0.080149	5.3201	1.2612	0.21434	0.59523
596	0.11372	6.1749	1.2601	0.21473	0.59523
597	0.11372	6.1749	1.2601	0.21473	0.59523
182	0.15501	5.8863	1.2558	0.21626	0.59523
124	0.085834	6.5924	1.2534	0.21711	0.59523
262	0.063302	5.1852	1.2526	0.21743	0.59523
39	-0.14014	4.6123	-1.25	0.21834	0.59523
291	0.077938	4.9238	1.2497	0.21846	0.59523
656	0.12597	4.8382	1.2493	0.21862	0.59523
431	0.062632	6.91	1.2458	0.21988	0.59523
195	0.075807	6.0816	1.2378	0.22281	0.59523
541	0.11999	6.3625	1.2372	0.22302	0.59523
207	0.16799	5.9685	1.2358	0.22355	0.59523
22	-0.15765	4.5384	-1.2336	0.22433	0.59523
55	-0.02573	5.8824	-1.2311	0.22527	0.59523
482	0.081528	6.5009	1.2242	0.22785	0.59523
211	-0.058085	5.5546	-1.2241	0.22788	0.59523
441	-0.056589	5.4706	-1.2241	0.22789	0.59523
713	0.281	5.2691	1.2223	0.22854	0.59523
197	0.064626	5.9859	1.2195	0.22959	0.59523
404	0.082584	5.3887	1.219	0.22977	0.59523
61	-0.048437	5.7456	-1.2179	0.23019	0.59523
188	0.11995	5.9076	1.2166	0.23067	0.59523
148	0.13296	5.3795	1.2163	0.23079	0.59523
355	-0.1131	5.3092	-1.2149	0.23132	0.59523
356	-0.1131	5.3092	-1.2149	0.23132	0.59523
428	0.081442	5.9745	1.2146	0.23144	0.59523
56	0.043982	5.5589	1.2136	0.23182	0.59523
608	0.12465	5.0651	1.2092	0.23349	0.59523
176	-0.20196	6.3154	-1.2087	0.23369	0.59523
598	0.10344	6.5916	1.2086	0.23371	0.59523
302	0.059791	5.489	1.2085	0.23376	0.59523
168	0.15076	5.3809	1.2066	0.23446	0.59523
106	0.063213	6.323	1.2063	0.2346	0.59523
94	0.10967	5.4646	1.2007	0.23673	0.59711
612	0.089337	5.4447	1.1989	0.23743	0.59711
623	0.062954	5.3176	1.1979	0.23781	0.59711
525	0.10929	5.4488	1.1964	0.23839	0.59711
370	0.081112	5.3387	1.189	0.24124	0.59876
357	0.14954	6.8738	1.1878	0.24172	0.59876
115	0.07538	6.1114	1.1859	0.24247	0.59876
725	0.071541	5.8847	1.1843	0.24308	0.59876
240	-0.13302	4.4308	-1.1807	0.2445	0.59876
553	0.078254	5.6431	1.1804	0.24462	0.59876
52	0.07443	4.69	1.1799	0.24481	0.59876
24	-0.15069	4.5363	-1.1787	0.24528	0.59876
473	0.089056	6.6253	1.1771	0.24592	0.59876
220	-0.10701	6.5809	-1.1711	0.2483	0.60267
159	0.093712	5.5663	1.1675	0.24971	0.60324
501	0.073306	5.1277	1.1666	0.25007	0.60324
6	-0.047221	4.7534	-1.1603	0.2526	0.60602
339	0.087321	6.3637	1.1599	0.25277	0.60602
295	-0.07567	5.3687	-1.1566	0.2541	0.6071
620	0.088387	5.2302	1.1536	0.25532	0.6071
102	0.083671	6.5348	1.153	0.25554	0.6071
645	0.05618	5.6732	1.1398	0.26094	0.61619
646	0.05618	5.6732	1.1398	0.26094	0.61619
425	0.061426	5.4687	1.1349	0.26297	0.61619
653	0.060713	4.9287	1.1341	0.2633	0.61619
654	0.060713	4.9287	1.1341	0.2633	0.61619
453	-0.13036	5.4758	-1.1312	0.26453	0.61723
358	0.10548	6.149	1.1278	0.26594	0.61805
209	0.065729	5.4096	1.1237	0.26764	0.61805
143	0.083876	5.7298	1.1233	0.26782	0.61805
439	0.1052	5.298	1.1196	0.26936	0.61805
699	0.070709	5.6577	1.1185	0.26982	0.61805
36	0.060811	4.9431	1.1181	0.27002	0.61805
348	-0.027455	6.1165	-1.1149	0.27136	0.61805
432	0.064465	6.7029	1.1139	0.27176	0.61805
167	0.12757	5.9679	1.1134	0.27197	0.61805
563	0.078386	3.7448	1.1061	0.2751	0.62197
70	0.066436	4.6493	1.1057	0.27529	0.62197
280	0.10914	4.9685	1.0964	0.27929	0.62505
271	-0.10575	4.9353	-1.0916	0.28136	0.62505
290	0.076829	5.25	1.0902	0.28195	0.62505
219	0.053597	6.5654	1.0861	0.28374	0.62505
57	-0.16171	4.6961	-1.0835	0.28491	0.62505
156	0.076551	5.3229	1.0833	0.28496	0.62505
629	0.042258	5.349	1.0826	0.2853	0.62505
267	0.08583	6.0116	1.0823	0.2854	0.62505
664	-0.17645	4.8189	-1.0786	0.28706	0.62505
526	0.096371	5.6965	1.0777	0.28743	0.62505
383	0.068207	4.7576	1.0761	0.28817	0.62505
728	0.14988	5.8574	1.0759	0.28824	0.62505
387	0.070604	5.766	1.0752	0.28852	0.62505
388	0.070604	5.766	1.0752	0.28852	0.62505
152	0.13146	6.1716	1.0751	0.28861	0.62505
755	-0.079888	5.2181	-1.0687	0.29145	0.62946
237	-0.050998	5.4477	-1.0593	0.29566	0.6368
569	0.09363	5.5429	1.0561	0.2971	0.63725
353	0.13771	4.8145	1.0517	0.29905	0.63725
114	0.051501	6.3428	1.0517	0.29906	0.63725
73	0.069159	4.4204	1.0512	0.29928	0.63725
732	0.092682	5.055	1.0498	0.29993	0.63725
444	0.10658	5.2958	1.0373	0.30566	0.64488
445	0.10658	5.2958	1.0373	0.30566	0.64488
174	0.066933	6.4453	1.0333	0.30749	0.64488
63	-0.06772	5.0913	-1.0333	0.30751	0.64488
715	-0.037918	5.0318	-1.033	0.30763	0.64488
324	0.062278	5.8191	1.0289	0.30952	0.64598
531	0.080204	5.7415	1.0283	0.30981	0.64598
440	-0.04438	5.7502	-1.0249	0.31138	0.64605
401	0.093878	5.6831	1.0247	0.31149	0.64605
761	0.18046	4.5313	1.0146	0.31621	0.64744
762	0.18046	4.5313	1.0146	0.31621	0.64744
483	0.1051	5.3129	1.0142	0.31641	0.64744
419	0.10085	5.8079	1.0125	0.31721	0.64744
96	0.075064	5.6552	1.0119	0.31749	0.64744
670	0.051132	4.922	1.0107	0.31808	0.64744
774	-0.03645	4.8886	-1.0104	0.31823	0.64744
536	0.093237	5.6056	1.0092	0.31877	0.64744
149	0.071233	5.2728	1.0064	0.3201	0.64847
379	0.059042	6.8097	0.99629	0.32493	0.65166
459	-0.019892	6.4163	-0.9957	0.32521	0.65166
460	-0.019892	6.4163	-0.9957	0.32521	0.65166
72	0.071737	5.209	0.99533	0.32539	0.65166
288	0.055209	7.8024	0.99441	0.32583	0.65166
376	0.057719	6.7914	0.9918	0.32709	0.65169
50	0.067641	4.7303	0.99093	0.32751	0.65169
584	-0.050276	5.262	-0.98721	0.3293	0.65361
385	-0.11989	5.6406	-0.98218	0.33175	0.65679
493	-0.086078	6.7857	-0.97833	0.33362	0.65748
132	0.11337	5.2244	0.97802	0.33377	0.65748
474	0.043125	7.2352	0.97115	0.33714	0.66245
413	-0.041009	6.0958	-0.96456	0.3404	0.66551
415	-0.041009	6.0958	-0.96456	0.3404	0.66551
395	-0.10484	5.9981	-0.95751	0.34389	0.66635
570	0.063834	5.5594	0.95586	0.34472	0.66635
655	0.055415	5.1886	0.95285	0.34622	0.66635
151	0.069319	5.3026	0.94984	0.34774	0.66635
613	0.0458	5.1936	0.94889	0.34821	0.66635
706	-0.079155	5.4228	-0.94788	0.34872	0.66635
399	-0.023522	6.2979	-0.94697	0.34917	0.66635
400	-0.023522	6.2979	-0.94697	0.34917	0.66635
479	0.042685	7.6681	0.94672	0.3493	0.66635
91	0.037336	4.3427	0.94104	0.35217	0.66635
136	0.092824	5.4107	0.93925	0.35308	0.66635
192	0.077366	4.8792	0.93583	0.35481	0.66635
409	0.11816	5.0252	0.93569	0.35488	0.66635
127	0.081167	7.0197	0.93501	0.35523	0.66635
680	0.078419	4.6341	0.93454	0.35547	0.66635
421	-0.032482	5.4095	-0.9341	0.3557	0.66635
14	-0.11026	4.6073	-0.93364	0.35593	0.66635
250	0.099272	5.3008	0.93327	0.35612	0.66635
314	0.079486	5.9889	0.92875	0.35843	0.66737
66	0.061941	4.8616	0.92653	0.35957	0.66737
186	0.061403	5.6896	0.92474	0.36049	0.66737
202	0.038792	6.2019	0.92154	0.36213	0.66737
203	0.038792	6.2019	0.92154	0.36213	0.66737
363	-0.070816	6.3101	-0.92104	0.36239	0.66737
497	-0.098353	5.4746	-0.91875	0.36357	0.66737
313	0.11908	4.208	0.91674	0.36461	0.66737
643	0.060178	5.7095	0.91565	0.36518	0.66737
644	0.060178	5.7095	0.91565	0.36518	0.66737
682	0.08595	4.3621	0.912	0.36707	0.66927
510	0.090882	5.2281	0.9091	0.36859	0.67047
62	-0.057705	4.9693	-0.90269	0.37194	0.675
730	-0.085439	4.7052	-0.89691	0.37498	0.67894
456	0.10732	5.4304	0.89496	0.37601	0.67924
9	-0.086705	4.4938	-0.88961	0.37884	0.68136
89	0.066089	5.7501	0.88846	0.37945	0.68136
177	0.07198	5.9754	0.8874	0.38002	0.68136
242	-0.07159	4.2291	-0.8862	0.38066	0.68136
163	0.051727	5.6802	0.88411	0.38177	0.6818
679	0.047039	5.0527	0.87978	0.38408	0.68437
236	-0.05755	4.9566	-0.87331	0.38756	0.68899
92	0.070875	5.4486	0.87002	0.38933	0.68953
705	0.058429	5.7593	0.86949	0.38962	0.68953
1	0.084352	4.9181	0.86457	0.39228	0.69268
16	-0.11341	4.9555	-0.85973	0.39491	0.69509
520	0.068278	4.8604	0.8588	0.39542	0.69509
134	0.060404	5.6724	0.85526	0.39736	0.69693
471	0.1166	6.4568	0.85328	0.39844	0.69693
26	0.063782	4.8778	0.8504	0.40002	0.69693
283	-0.041803	7.1761	-0.84949	0.40052	0.69693
648	0.087448	4.9241	0.84709	0.40184	0.69693
702	-0.067928	5.3172	-0.84573	0.40259	0.69693
107	0.099536	4.9126	0.84529	0.40283	0.69693
490	-0.091434	6.1832	-0.84394	0.40358	0.69693
3	-0.039444	4.7498	-0.83999	0.40576	0.69884
451	-0.016611	6.3549	-0.83761	0.40708	0.69884
502	0.061054	5.0486	0.836	0.40798	0.69884
58	0.053556	4.9018	0.83516	0.40844	0.69884
647	0.067345	5.0994	0.83362	0.40931	0.69884
709	0.045186	4.9893	0.82905	0.41185	0.69884
619	-0.02252	5.2146	-0.82676	0.41314	0.69884
416	0.039378	5.7311	0.82611	0.4135	0.69884
417	0.039378	5.7311	0.82611	0.4135	0.69884
686	-0.098313	4.8896	-0.82399	0.41469	0.69884
615	0.055414	5.3053	0.82287	0.41532	0.69884
407	0.091662	4.8221	0.82277	0.41538	0.69884
122	-0.089773	5.6182	-0.8209	0.41643	0.69911
23	-0.1281	4.7148	-0.81877	0.41763	0.69962
672	0.087801	5.0815	0.81601	0.41919	0.70014
528	0.050338	5.9671	0.81506	0.41973	0.70014
120	-0.10038	5.4161	-0.81187	0.42153	0.70166
326	-0.037404	6.0265	-0.80931	0.42299	0.70259
31	-0.079819	4.5904	-0.8029	0.42664	0.70714
767	0.083228	4.6314	0.80134	0.42753	0.70714
251	0.066075	4.7276	0.79824	0.42931	0.70859
691	-0.056496	5.8491	-0.79639	0.43037	0.70885
720	0.093328	4.7741	0.78784	0.4353	0.71061
703	0.052503	5.059	0.78574	0.43652	0.71061
318	0.062338	5.3653	0.78552	0.43664	0.71061
319	0.062338	5.3653	0.78552	0.43664	0.71061
359	-0.0881	5.6054	-0.78302	0.43809	0.71061
21	-0.10483	4.211	-0.78206	0.43865	0.71061
317	0.064744	5.7779	0.7817	0.43886	0.71061
292	-0.086346	5.7051	-0.78126	0.43912	0.71061
232	0.035571	6.7059	0.77911	0.44037	0.71061
215	0.060984	4.7818	0.77888	0.4405	0.71061
454	-0.089581	5.3437	-0.77643	0.44193	0.71112
10	0.028745	4.6704	0.77523	0.44264	0.71112
305	-0.045423	5.023	-0.77285	0.44402	0.71189
692	0.067381	6.6685	0.77074	0.44526	0.71241
433	-0.047742	5.2725	-0.76756	0.44713	0.71395
481	0.038438	5.4049	0.76379	0.44935	0.71603
373	-0.044717	4.964	-0.76055	0.45126	0.71762
135	0.046139	6.0593	0.75638	0.45373	0.71984
469	0.056646	6.6769	0.75509	0.45449	0.71984
494	0.08514	6.9857	0.74583	0.46001	0.72711
328	-0.050981	6.5982	-0.73959	0.46374	0.73047
270	0.045113	5.645	0.73917	0.464	0.73047
543	0.067417	5.6826	0.73229	0.46814	0.73551
274	-0.075304	4.8411	-0.7283	0.47055	0.73783
170	-0.038285	5.7714	-0.72613	0.47186	0.73841
126	0.09725	5.2627	0.72414	0.47307	0.73883
582	-0.019396	5.8124	-0.71817	0.4767	0.74197
218	0.14834	4.9371	0.71663	0.47764	0.74197
329	-0.055347	6.3473	-0.71617	0.47793	0.74197
238	0.04531	4.9075	0.71366	0.47946	0.74288
500	0.053838	4.6403	0.70628	0.48399	0.74669
604	-0.018773	5.5796	-0.70596	0.48419	0.74669
771	0.098416	5.1958	0.70501	0.48477	0.74669
617	0.050441	5.1554	0.70038	0.48763	0.74961
747	0.051273	5.302	0.69656	0.48999	0.75177
711	0.023274	5.1738	0.69251	0.4925	0.7527
158	0.067436	6.0251	0.69059	0.4937	0.7527
269	-0.083407	4.5025	-0.68958	0.49432	0.7527
273	-0.062917	4.7867	-0.68806	0.49527	0.7527
681	0.061522	5.291	0.68786	0.4954	0.7527
442	-0.0944	5.0481	-0.68558	0.49682	0.7534
560	0.038795	5.2387	0.67869	0.50113	0.75687
697	0.070396	5.2115	0.6784	0.50131	0.75687
13	0.088717	4.1115	0.67612	0.50275	0.75687
533	0.046063	4.1956	0.67576	0.50297	0.75687
573	-0.0346	5.8203	-0.67242	0.50507	0.75715
85	0.043401	4.6723	0.67015	0.50651	0.75715
99	-0.070911	5.5102	-0.66955	0.50688	0.75715
659	0.061762	4.8513	0.66933	0.50702	0.75715
311	0.080178	5.349	0.66728	0.50832	0.75764
139	0.075921	5.3938	0.66544	0.50948	0.75794
630	0.020353	5.4591	0.65443	0.51647	0.76588
303	-0.024871	5.8892	-0.65395	0.51678	0.76588
678	-0.084195	4.8487	-0.64661	0.52147	0.77139
243	-0.058592	4.1893	-0.64164	0.52466	0.77464
724	0.050139	5.1774	0.63438	0.52934	0.78008
17	-0.076808	4.7686	-0.63246	0.53058	0.78044
113	0.055106	5.0035	0.62658	0.5344	0.78458
213	0.037821	5.4978	0.62037	0.53843	0.78903
523	-0.020328	5.6793	-0.61021	0.54507	0.79727
216	0.043682	5.438	0.60423	0.549	0.7993
721	-0.053705	6.4521	-0.60298	0.54983	0.7993
764	-0.06918	5.1194	-0.6011	0.55107	0.7993
365	-0.052069	7.2382	-0.60084	0.55124	0.7993
695	0.025705	4.8463	0.59448	0.55544	0.7993
665	0.023816	4.7876	0.5941	0.5557	0.7993
666	0.023816	4.7876	0.5941	0.5557	0.7993
756	0.019338	5.3586	0.59269	0.55663	0.7993
352	0.058133	5.7127	0.59232	0.55687	0.7993
524	-0.044353	5.3422	-0.59075	0.55791	0.7993
710	-0.056012	5.2842	-0.58966	0.55864	0.7993
51	0.05159	4.3051	0.58958	0.55869	0.7993
782	-0.025522	4.6879	-0.5837	0.5626	0.80249
20	-0.076402	4.4881	-0.58315	0.56297	0.80249
129	0.06239	5.3515	0.58006	0.56503	0.80308
704	-0.037742	5.1616	-0.57862	0.566	0.80308
660	0.12802	4.6956	0.57793	0.56646	0.80308
435	-0.033976	5.8909	-0.57125	0.57093	0.80581
130	-0.069605	5.7405	-0.57061	0.57137	0.80581
123	0.066835	4.6346	0.57046	0.57146	0.80581
241	-0.052366	5.1715	-0.56712	0.57371	0.80613
340	0.051359	5.8588	0.56706	0.57375	0.80613
121	0.066984	4.7915	0.5603	0.57831	0.80881
44	0.048893	4.8097	0.55998	0.57852	0.80881
71	-0.034895	5.053	-0.55965	0.57875	0.80881
185	0.050118	5.8916	0.55429	0.58238	0.81243
223	0.026589	6.9312	0.53914	0.5927	0.82535
90	0.015245	4.6356	0.53298	0.59691	0.8287
12	-0.083661	4.7492	-0.53172	0.59778	0.8287
346	-0.030314	5.8475	-0.53002	0.59894	0.8287
450	-0.055875	5.3465	-0.52891	0.59971	0.8287
164	0.014452	6.054	0.52793	0.60038	0.8287
751	0.04075	5.2019	0.52328	0.60358	0.83081
281	0.041253	5.029	0.52214	0.60437	0.83081
275	0.059146	4.7605	0.52025	0.60567	0.83081
668	0.031926	4.7777	0.51956	0.60615	0.83081
212	-0.020437	5.241	-0.50764	0.61441	0.84066
15	-0.06718	4.4207	-0.49433	0.6237	0.84929
183	0.024711	6.2702	0.49348	0.6243	0.84929
552	0.049644	5.2529	0.49129	0.62583	0.84929
568	-0.013926	4.8664	-0.49038	0.62647	0.84929
513	0.036288	4.9411	0.49023	0.62657	0.84929
187	0.05877	5.9986	0.48931	0.62722	0.84929
673	0.052179	4.7917	0.48282	0.63178	0.85174
325	0.033858	5.0582	0.48073	0.63325	0.85174
586	-0.013959	5.6611	-0.48005	0.63373	0.85174
289	0.055875	6.7267	0.47931	0.63425	0.85174
377	0.03121	6.2346	0.47623	0.63642	0.85174
307	-0.044939	4.7139	-0.47621	0.63644	0.85174
60	0.031224	4.7496	0.47594	0.63663	0.85174
332	0.027355	6.7704	0.47307	0.63866	0.853
261	0.037183	5.4397	0.47016	0.64072	0.853
472	0.037401	6.6088	0.46888	0.64163	0.853
41	-0.038941	3.9212	-0.46822	0.6421	0.853
277	0.054381	6.2827	0.46693	0.64301	0.853
108	-0.045387	5.2372	-0.46124	0.64706	0.85377
322	0.030261	5.7186	0.45971	0.64814	0.85377
628	0.031603	4.6315	0.4566	0.65035	0.85377
561	0.036502	4.2962	0.45605	0.65075	0.85377
82	0.053029	4.8439	0.45319	0.65279	0.85377
323	0.039117	6.1519	0.44819	0.65636	0.85377
689	-0.020195	7.2138	-0.44732	0.65698	0.85377
437	0.033988	5.8612	0.4451	0.65858	0.85377
438	0.033988	5.8612	0.4451	0.65858	0.85377
78	0.022692	4.703	0.44449	0.65901	0.85377
79	0.022692	4.703	0.44449	0.65901	0.85377
600	0.025722	5.2872	0.44227	0.66061	0.85377
601	0.025722	5.2872	0.44227	0.66061	0.85377
529	0.030688	5.7136	0.44203	0.66078	0.85377
763	0.039724	4.281	0.44201	0.66079	0.85377
618	0.034479	5.0698	0.4417	0.66102	0.85377
4	-0.020301	6.2685	-0.43652	0.66474	0.85604
426	-0.03133	5.2656	-0.43436	0.66629	0.85604
427	-0.03133	5.2656	-0.43436	0.66629	0.85604
279	0.022317	6.232	0.43318	0.66714	0.85604
593	0.023718	5.9993	0.42994	0.66948	0.85727
556	-0.035697	6.5697	-0.4273	0.67138	0.85727
557	-0.035697	6.5697	-0.4273	0.67138	0.85727
53	0.042897	4.6485	0.4222	0.67507	0.85919
98	0.021626	6.3186	0.4222	0.67508	0.85919
276	-0.030041	6.6554	-0.41788	0.6782	0.86041
467	0.083154	5.6608	0.41784	0.67823	0.86041
119	0.021715	6.6726	0.41476	0.68047	0.86185
651	0.023371	4.8344	0.41302	0.68174	0.86207
128	-0.055347	5.4932	-0.40811	0.6853	0.86518
320	-0.032637	5.7117	-0.40638	0.68657	0.86538
64	0.015635	5.7642	0.40463	0.68784	0.8656
583	0.020656	5.3439	0.40191	0.68983	0.86572
429	-0.018432	5.3496	-0.39996	0.69125	0.86572
430	-0.018432	5.3496	-0.39996	0.69125	0.86572
380	-0.017176	5.394	-0.39825	0.6925	0.8659
247	-0.027398	6.655	-0.39264	0.69661	0.86965
306	-0.026488	5.2711	-0.38615	0.70137	0.87127
254	0.029696	6.2724	0.385	0.70222	0.87127
458	-0.019751	5.4094	-0.38478	0.70238	0.87127
405	0.025281	4.6039	0.38369	0.70318	0.87127
485	-0.032871	6.1809	-0.3813	0.70494	0.87127
487	-0.032871	6.1809	-0.3813	0.70494	0.87127
671	0.038452	5.104	0.37798	0.70739	0.87127
59	0.032227	4.4739	0.37747	0.70776	0.87127
595	-0.016949	4.9832	-0.37565	0.70911	0.87127
562	-0.024804	4.8575	-0.37478	0.70975	0.87127
565	0.018506	4.8005	0.37379	0.71048	0.87127
7	-0.015182	5.2779	-0.37276	0.71124	0.87127
752	-0.02801	4.6921	-0.36553	0.71659	0.87611
684	-0.008854	5.5366	-0.363	0.71846	0.87611
505	-0.031627	5.3717	-0.36139	0.71966	0.87611
507	-0.031627	5.3717	-0.36139	0.71966	0.87611
390	0.043869	5.4676	0.35706	0.72287	0.87865
740	-0.029125	5.2047	-0.35489	0.72448	0.87925
434	0.016365	5.5619	0.35242	0.72632	0.88012
626	-0.019909	4.8641	-0.34768	0.72985	0.88058
527	0.034351	6.277	0.34743	0.73003	0.88058
661	-0.035422	4.9966	-0.34739	0.73007	0.88058
424	-0.032442	5.6702	-0.34585	0.73121	0.8806
131	-0.030609	6.1135	-0.34202	0.73407	0.88216
19	0.025936	4.5306	0.33863	0.73661	0.88216
712	-0.0261	4.7053	-0.33658	0.73815	0.88216
371	-0.018816	5.6479	-0.33547	0.73898	0.88216
757	0.013704	4.97	0.33477	0.7395	0.88216
384	0.015215	7.4656	0.33419	0.73993	0.88216
754	0.046666	4.7359	0.33359	0.74038	0.88216
577	0.021132	4.9924	0.32817	0.74444	0.88356
579	0.021132	4.9924	0.32817	0.74444	0.88356
549	0.043413	6.2982	0.32663	0.7456	0.88356
312	0.030942	5.0635	0.32601	0.74607	0.88356
564	-0.032435	5.3719	-0.3146	0.75465	0.89027
719	0.018485	5.391	0.3144	0.75481	0.89027
585	-0.014383	5.5772	-0.31323	0.75569	0.89027
191	-0.029068	5.4114	-0.31196	0.75664	0.89027
333	0.015318	5.7672	0.31095	0.75741	0.89027
381	0.011477	8.0131	0.30737	0.76011	0.8921
696	-0.025137	5.1597	-0.29828	0.76699	0.89883
406	0.028303	4.7558	0.29435	0.76997	0.90013
74	-0.024324	4.9508	-0.29379	0.77039	0.90013
578	-0.022447	5.1981	-0.28914	0.77393	0.90269
228	0.024757	5.6645	0.28788	0.77488	0.90269
741	0.016149	5.2157	0.28298	0.77861	0.90511
707	0.028637	4.8211	0.28153	0.77971	0.90511
239	-0.020399	6.6596	-0.28046	0.78053	0.90511
181	0.023142	5.7688	0.27908	0.78158	0.90511
286	-0.012103	5.8196	-0.27177	0.78716	0.90859
372	-0.017508	5.3283	-0.27081	0.78789	0.90859
8	0.014027	4.7756	0.27019	0.78836	0.90859
391	-0.0082039	6.016	-0.26755	0.79038	0.90859
393	-0.0082039	6.016	-0.26755	0.79038	0.90859
550	0.048273	6.1079	0.26532	0.79209	0.90922
609	0.019663	5.2102	0.26093	0.79545	0.91071
142	0.028041	5.8396	0.26058	0.79571	0.91071
476	0.020165	7.4513	0.25887	0.79702	0.91089
229	0.030901	5.8972	0.25591	0.79929	0.91185
330	-0.018873	6.1868	-0.25255	0.80187	0.91185
40	-0.020371	4.8154	-0.25056	0.8034	0.91185
285	-0.020222	5.5244	-0.25047	0.80347	0.91185
690	0.014099	5.4419	0.25019	0.80368	0.91185
81	0.018199	4.0261	0.24346	0.80886	0.91547
389	-0.024392	6.7015	-0.24268	0.80946	0.91547
545	-0.025458	4.5772	-0.24117	0.81062	0.91547
5	0.0087415	4.8919	0.23997	0.81154	0.91547
378	0.011957	7.0556	0.22556	0.82266	0.92357
327	-0.0060934	5.8912	-0.22548	0.82272	0.92357
299	0.043461	5.8742	0.22411	0.82378	0.92357
300	0.043461	5.8742	0.22411	0.82378	0.92357
375	0.011036	7.2766	0.22086	0.82629	0.92357
80	0.014005	4.7394	0.22011	0.82687	0.92357
778	-0.015496	5.1514	-0.21813	0.82841	0.92357
780	-0.015496	5.1514	-0.21813	0.82841	0.92357
443	0.010533	7.274	0.21519	0.83068	0.92357
621	-0.0070387	5.0761	-0.21481	0.83098	0.92357
773	0.011397	4.6818	0.2139	0.83168	0.92357
54	0.01467	4.7988	0.21049	0.83432	0.92519
478	0.017097	6.1814	0.20713	0.83693	0.92623
145	0.016835	4.3591	0.20624	0.83762	0.92623
716	-0.011375	4.827	-0.20422	0.83919	0.92665
723	0.0092324	7.0787	0.19715	0.84468	0.92714
144	-0.0061741	5.9767	-0.19402	0.84712	0.92714
738	-0.012801	5.4227	-0.19382	0.84727	0.92714
739	-0.012801	5.4227	-0.19382	0.84727	0.92714
382	0.0093363	7.0306	0.19379	0.84729	0.92714
398	0.022705	7.1202	0.19322	0.84774	0.92714
667	0.016076	5.1616	0.19295	0.84795	0.92714
157	0.010012	5.6688	0.19148	0.84909	0.92714
554	-0.0065711	5.4047	-0.18949	0.85064	0.92737
160	0.018525	6.4692	0.18817	0.85167	0.92737
708	0.011659	4.8046	0.184	0.85492	0.92962
87	0.01061	5.6103	0.17811	0.85951	0.93232
503	0.018251	6.267	0.17609	0.86109	0.93232
504	0.018251	6.267	0.17609	0.86109	0.93232
448	-0.010274	6.0863	-0.17319	0.86335	0.93232
449	-0.010274	6.0863	-0.17319	0.86335	0.93232
354	0.0084014	5.7778	0.1625	0.8717	0.93793
374	-0.010218	7.5922	-0.16243	0.87176	0.93793
452	0.0042543	6.078	0.16195	0.87213	0.93793
77	-0.011592	5.3335	-0.15978	0.87383	0.93847
422	0.0095872	5.2113	0.15563	0.87709	0.9404
694	-0.0096851	4.7317	-0.15443	0.87803	0.9404
225	0.0169	6.6771	0.14714	0.88374	0.94269
65	0.0074605	4.4828	0.14257	0.88733	0.94269
726	0.0095449	6.2215	0.1425	0.88738	0.94269
341	-0.0083729	5.949	-0.14232	0.88752	0.94269
343	-0.0083729	5.949	-0.14232	0.88752	0.94269
249	0.010384	5.9152	0.13971	0.88957	0.94269
506	-0.0078852	5.3041	-0.13944	0.88978	0.94269
508	-0.0078852	5.3041	-0.13944	0.88978	0.94269
496	0.0063356	5.2712	0.12929	0.89776	0.94985
423	-0.01261	5.7241	-0.12356	0.90227	0.9502
759	0.015168	6.2296	0.12244	0.90315	0.9502
539	0.0082451	5.2601	0.12186	0.9036	0.9502
588	0.0040054	5.1561	0.12089	0.90437	0.9502
309	0.0054883	5.9754	0.11995	0.90511	0.9502
530	0.0093532	5.3663	0.11963	0.90536	0.9502
321	-0.0074991	6.3065	-0.11578	0.90839	0.95211
282	-0.0040673	8.1299	-0.11016	0.91282	0.95377
392	0.0042007	5.8675	0.10914	0.91362	0.95377
394	0.0042007	5.8675	0.10914	0.91362	0.95377
622	0.0026483	5.2341	0.090866	0.92804	0.96537
105	-0.010603	5.6025	-0.090453	0.92837	0.96537
133	0.0087294	5.7517	0.090061	0.92868	0.96537
231	0.0082699	4.9419	0.088815	0.92966	0.96537
489	0.0037864	7.4759	0.084114	0.93337	0.96794
484	0.0086299	6.1538	0.078245	0.93801	0.96891
486	0.0086299	6.1538	0.078245	0.93801	0.96891
27	0.0034046	5.2079	0.077563	0.93855	0.96891
603	0.0019822	5.2653	0.074887	0.94067	0.96891
150	0.0051496	5.2049	0.074078	0.94131	0.96891
590	-0.0047696	4.805	-0.073555	0.94172	0.96891
676	0.0039745	5.0187	0.068062	0.94607	0.9721
337	-0.0039949	5.7825	-0.062087	0.95079	0.97441
338	-0.0039949	5.7825	-0.062087	0.95079	0.97441
69	-0.0013059	6.0336	-0.058368	0.95374	0.97615
495	-0.0042551	5.5074	-0.049812	0.96051	0.9818
534	-0.0045632	5.9911	-0.046983	0.96275	0.98281
535	-0.0025073	5.8683	-0.038978	0.9691	0.988
650	-0.0020379	4.8854	-0.033234	0.97365	0.99135
272	-0.0030401	6.0502	-0.028371	0.9775	0.99399
256	-0.00080857	6.0627	-0.026049	0.97934	0.99447
116	-0.0025878	5.382	-0.024569	0.98052	0.99447
2	0.0017057	4.6454	0.020607	0.98366	0.99637
179	0.0026456	5.3817	0.017149	0.9864	0.99753
287	-0.00075781	6.9419	-0.01595	0.98735	0.99753
517	-0.00064772	5.6359	-0.010253	0.99187	0.99874
518	-0.00064772	5.6359	-0.010253	0.99187	0.99874
226	-0.0011682	5.7588	-0.0096216	0.99237	0.99874
701	-0.00027715	6.0977	-0.0056243	0.99554	0.99892
640	-0.00029271	4.9714	-0.0049601	0.99607	0.99892
138	-0.00020771	5.0546	-0.0034811	0.99724	0.99892
436	0.00013517	5.385	0.0021336	0.99831	0.99892
30	-4.1771e-05	4.7201	-0.0013587	0.99892	0.99892

[truncated: 8 more sheets: SvsA_pre_lipid_negative, SvsA_post_lipid_negative, AvsC_pre_lipid_positive, AvsC_post_lipid_positive, SvsC_pre_lipid_positive, SvsC_post_lipid_positive, SvsA_pre_lipid_positive, SvsA_post_lipid_positive]
