# Supplementary material for: Changes in lipid abundance are associated with disease progression and treatment response in chronic Trypanosoma cruzi infection
Source: Parasit Vectors. 2024 Nov 9;17:459. doi: 10.1186/s13071-024-06548-3 (PMC11549750; doi:10.1186/s13071-024-06548-3)
Supplement: Supplementary file 4 — Additional file 4: Dataset 3: Covariate-adjusted results of the multiple linear regression analysis of the lipidomic study. [file 13071_2024_6548_MOESM4_ESM.xlsx]

## Sheet: annot_neg_lipids
Qidx	start	end	formula	mass	anot	Name	Formula.1	Score	Tool	Name.1	Formula.1.1	Score.1	Tool.1	Name.2	Formula.2	Score.2	Tool.2	Name.3	Formula.3	Score.3	Tool.3	Name.4	Formula.4	Score.4	Tool.4
1	4280321872002	47912380848	[C7H9O6]-	18904046	C6H8O4_[M+CHO2]-; C7H10O6_[M-H]-	3-Dehydroquinic acid	C7H10O6	823358332614635	MS2ID	NA	NA	NA	NA	NA	NA	NA	NA	NA	NA	NA	NA	NA	NA	NA	NA
3	4464215401602	5559199955202	[C7H7O7]-	20301972	C6H6O5_[M+CHO2]-	Automatic ID annotation failed. Try manual inspection.
4	4390438268802	5078765112	[C6H12O6Cl]-	21503279	C6H12O6_[M+Cl]-	D(-)-Fructose	C6H12O6	781620508623373	Hermes_MS2	D-Fructose	C6H12O6	0.671326046444277	Hermes_MS2	3-Deoxyarabinohexonic acid	C6H12O6	0.652291591318988	Hermes_MS2	.beta.-D-Allose	C6H12O6	0.650961952285954	Hermes_MS2	D-Tagatose	C6H12O6	0.632948082941359	Hermes_MS2
5	44662285008	7120752593598	[C7H13O8]-	22506159	C6H12O6_[M+CHO2]-	D-Fructose	C6H12O6	980193288797964	Hermes_MS2	Psicose OR Fructose	C6H12O6	0.974568595994593	Hermes_MS2	Galactose	C6H12O6	0.970462412645221	Hermes_MS2	Glucose OR Galactose	C6H12O6	0.96043499412169	Hermes_MS2	b-D-Galactopyranose	C6H12O6	0.884057224280308	Hermes_MS2
6	44662285008	7120752593598	[C7H13O8]-	22506159	C6H12O6_[M+CHO2]-	D-Fructose	C6H12O6	980193288797964	Hermes_MS2	Psicose OR Fructose	C6H12O6	0.974568595994593	Hermes_MS2	Galactose	C6H12O6	0.970462412645221	Hermes_MS2	Glucose OR Galactose	C6H12O6	0.96043499412169	Hermes_MS2	b-D-Galactopyranose	C6H12O6	0.884057224280308	Hermes_MS2
7	44662285008	7120752593598	[C7H13O8]-	22506159	C6H12O6_[M+CHO2]-	D-Fructose	C6H12O6	980193288797964	Hermes_MS2	Psicose OR Fructose	C6H12O6	0.974568595994593	Hermes_MS2	Galactose	C6H12O6	0.970462412645221	Hermes_MS2	Glucose OR Galactose	C6H12O6	0.96043499412169	Hermes_MS2	b-D-Galactopyranose	C6H12O6	0.884057224280308	Hermes_MS2
8	282244565568	29141144883198	[C16H31O2]-	25523295	C8H16O_[2M-H]-; C15H30_[M+CHO2]-; C16H32O2_[M-H]-	FA(16:0)	C16H32O2	9999	LipidMS	Palmitic acid OR 2-Hexyldecanoic acid OR Hexadecanoic acid OR Pentadecanoic acid, 14-methyl-	C16H32O2	0.999658361853795	Hermes_MS2	Isopalmitic acid	C16H32O2	0.99835762320115	Hermes_MS2	Myristic acid ethyl ester	C16H32O2	0.997963263915755	Hermes_MS2	Myristic Acid ethyl ester	C16H32O2	0.996211458764835	Hermes_MS2
9	280301871072	289671953328	[C17H33O2]-	2692486	C17H34O2_[M-H]-	Margaric acid OR 14-methyl palmitic acid	C17H34O2	957015423693575	Hermes_MS2	15-methyl palmitic acid	C17H34O2	0.956965461933437	Hermes_MS2	Heptadecanoic acid	C17H34O2	0.956513400256846	Hermes_MS2	(S)-14-Methylhexadecanoic acid	C17H34O2	0.942453138786354	Hermes_MS2	FA(17:0)	C17H34O2	0.92375	LipidMS
10	4124877683202	4578167800002	[C15H9O7]-	30103538	C15H10O7_[M-H]-	5,6,7,3',4'-Pentahydroxyisoflavone	C15H10O7	79015518043366	Hermes_MS2	6-Hydroxyluteolin	C15H10O7	0.790089578898893	Hermes_MS2	3,5,6,7-tetrahydroxy-2-(4-hydroxyphenyl)-4H-chromen-4-one	C15H10O7	0.788045817176211	Hermes_MS2	3,7,3',4',5'-Pentahydroxyflavone	C15H10O7	0.787490548804434	Hermes_MS2	Morin	C15H10O7	0.786397165846334	Hermes_MS2
11	70379978928	11162066422398	[C18H31O4]-	31122278	C9H16O2_[2M-H]-; C17H30O2_[M+CHO2]-; C18H32O4_[M-H]-	9(S)-HpODE	C18H32O4	979531359705261	Hermes_MS2	9S-Hydroperoxy-10E,12Z-octadecadienoic acid	C18H32O4	0.979023573443906	MS2ID	FA 18:2+2O	C18H32O4	0.960882571703288	MS2ID	15,16-DiHODE	C18H32O4	0.945601162077995	Hermes_MS2	12,13-DiHODE	C18H32O4	0.944874901178418	Hermes_MS2
12	25588595796798	26431683288	[C22H35O2]-	33126425	C22H36O2_[M-H]-; C11H18O_[2M-H]-	cis-4,10,13,16-Docosatetraenoic Acid	C22H36O2	999903934936313	Hermes_MS2	FA(22:4)	C22H36O2	0.9999	LipidMS	Adrenic Acid	C22H36O2	0.999582817610698	Hermes_MS2	2-Methyl-5-(8-pentadecenyl)-1,3-benzenediol	C22H36O2	0.99886074128499	Hermes_MS2	Docosatetraenoic acid	C22H36O2	0.99840382978859	Hermes_MS2
13	8878978355202	131138230176	[C35H62O12S]2	35319865	C35H64O12S_[M-2H]2-	Automatic ID annotation failed. Try manual inspection.
14	244882587744	250220670144	[C24H35O2]-	35526425	C24H36O2_[M-H]-	Tetracosahexaenoic acid, n-3	C24H36O2	877547513755894	Hermes_MS2	Tetracosahexaenoic acid	C24H36O2	0.877540342024901	Hermes_MS2	NA	NA	NA	NA	NA	NA	NA	NA	NA	NA	NA	NA
15	241838300016	25105673081598	[C19H27O5S]-	36715847	C19H28O5S_[M-H]-	prasterone sulfate	C19H28O5S	921679575324022	Hermes_MS2	3-&beta;-hydroxyandrost-5-en-17-one sulfate	C19H28O5S	0.919701250528836	Hermes_MS2	3-Dehydroepiandrosterone sulfate	C19H28O5S	0.919701250528835	Hermes_MS2	Testosterone sulfate	C19H28O5S	0.908280638097904	Hermes_MS2	4-Androsten-17.beta.-ol-3-one sulfate	C19H28O5S	0.903916267437924	Hermes_MS2
24	27522983976	29152184588802	[C27H45O3]-	41733742	C27H46O3_[M-H]-; C26H44O_[M+CHO2]-	4beta,7alpha-dihydroxycholesterol	C27H46O3	984989772718754	Hermes_MS2	4beta,24S-dihydroxycholesterol	C27H46O3	0.983164044742879	Hermes_MS2	17a,20a-Dihydroxycholesterol	C27H46O3	0.979869034921118	Hermes_MS2	(25R)-4beta,26-dihydroxycholesterol	C27H46O3	0.977337510166254	Hermes_MS2	20a,22b-Dihydroxycholesterol	C27H46O3	0.976235069965184	Hermes_MS2
25	27522983976	29152184588802	[C27H45O3]-	41733742	C27H46O3_[M-H]-; C26H44O_[M+CHO2]-	4beta,7alpha-dihydroxycholesterol	C27H46O3	984989772718754	Hermes_MS2	4beta,24S-dihydroxycholesterol	C27H46O3	0.983164044742879	Hermes_MS2	17a,20a-Dihydroxycholesterol	C27H46O3	0.979869034921118	Hermes_MS2	(25R)-4beta,26-dihydroxycholesterol	C27H46O3	0.977337510166254	Hermes_MS2	20a,22b-Dihydroxycholesterol	C27H46O3	0.976235069965184	Hermes_MS2
26	46465959936	54080773008	[C10H21O4S2As2]-	41893187	C5H11O2SAs_[2M-H]-	Automatic ID annotation failed. Try manual inspection.
27	32502305616	337401850032	[C23H46O4Cl]-	42130901	C23H46O4_[M+Cl]-	Automatic ID annotation failed. Try manual inspection.
28	23666696608002	27761707150398	[C26H47O4]-	42334798	C13H24O2_[2M-H]-; C25H46O2_[M+CHO2]-; C26H48O4_[M-H]-	Automatic ID annotation failed. Try manual inspection.
29	23666696608002	27761707150398	[C26H47O4]-	42334798	C13H24O2_[2M-H]-; C25H46O2_[M+CHO2]-; C26H48O4_[M-H]-	Automatic ID annotation failed. Try manual inspection.
30	79750718244798	80891047163202	[C16H11O12S]-	42699767	C15H10O10S_[M+CHO2]-	Automatic ID annotation failed. Try manual inspection.
31	24184870968	251519048496	[C28H43O3]-	42732177	C28H44O3_[M-H]-; C27H42O_[M+CHO2]-	Automatic ID annotation failed. Try manual inspection.
32	262597832544	27076065040002	[C21H33O7S]-	42919525	C21H34O7S_[M-H]-	Automatic ID annotation failed. Try manual inspection.
33	22934323844802	24325089137598	[C27H45O4]-	43333233	C27H46O4_[M-H]-; C26H44O2_[M+CHO2]-	3a,7a,12a-Trihydroxy-5b-cholestan-26-al	C27H46O4	705701674092006	Hermes_MS2	3alpha,7alpha,24(S)-trihydroxy-5beta-cholestan-27-al	C27H46O4	0.703911476546405	Hermes_MS2	NA	NA	NA	NA	NA	NA	NA	NA	NA	NA	NA	NA
34	22934323844802	24325089137598	[C27H45O4]-	43333233	C27H46O4_[M-H]-; C26H44O2_[M+CHO2]-	3a,7a,12a-Trihydroxy-5b-cholestan-26-al	C27H46O4	705701674092006	Hermes_MS2	3alpha,7alpha,24(S)-trihydroxy-5beta-cholestan-27-al	C27H46O4	0.703911476546405	Hermes_MS2	NA	NA	NA	NA	NA	NA	NA	NA	NA	NA	NA	NA
35	45777149952	5595382873602	[C25H23O7]-	43514492	C24H22O5_[M+CHO2]-; C25H24O7_[M-H]-	Automatic ID annotation failed. Try manual inspection.
36	19510762787202	206575717584	[C21H43NO6P]-	43628335	C21H44NO6P_[M-H]-	PE(P-16:0e/0:0)	C21H44NO6P	862682278625446	Hermes_MS2	NA	NA	NA	NA	NA	NA	NA	NA	NA	NA	NA	NA	NA	NA	NA	NA
39	6554288368002	7879873355202	[C25H37O7]-	44925447	C24H36O5_[M+CHO2]-	5.alpha.-Androstan-3.alpha.,17.beta.-diol-O-3-.beta.-glucuronic acid	C25H40O8	98722053888199	MS2ID	NA	NA	NA	NA	NA	NA	NA	NA	NA	NA	NA	NA	NA	NA	NA	NA
40	102872463312	13008263215998	[C21H43NO7P]-	45227826	C21H44NO7P_[M-H]-	LPC(14:0)	C22H46NO7P	621875	LipidMS	NA	NA	NA	NA	NA	NA	NA	NA	NA	NA	NA	NA	NA	NA	NA	NA
41	102872463312	13008263215998	[C21H43NO7P]-	45227826	C21H44NO7P_[M-H]-	LPC(14:0)	C22H46NO7P	621875	LipidMS	NA	NA	NA	NA	NA	NA	NA	NA	NA	NA	NA	NA	NA	NA	NA	NA
44	17258659140798	18631133276802	[C23H45NO7P]-	47829391	C23H46NO7P_[M-H]-	1-Oleoyl-sn-glycero-3-phosphoethanolamine	C23H46NO7P	985012781424251	MS2ID	PE(18:1(9Z)/0:0)	C23H46NO7P	0.985012781424199	Hermes_MS2	1-(9Z-Octadecenoyl)-sn-glycero-3-phosphoethanolamine	C23H46NO7P	0.982160928938262	Hermes_MS2	LPE 18:1	C23H46NO7P	0.942235344293389	MS2ID	LysoPE(18:1(11Z)/0:0)	C23H46NO7P	0.774544344401303	Hermes_MS2
47	2597346648	30156439715202	[C30H51O5]-	4913742	C29H50O3_[M+CHO2]-; C30H52O5_[M-H]-	Automatic ID annotation failed. Try manual inspection.
48	2597346648	30156439715202	[C30H51O5]-	4913742	C29H50O3_[M+CHO2]-; C30H52O5_[M-H]-	Automatic ID annotation failed. Try manual inspection.
49	2597346648	30156439715202	[C30H51O5]-	4913742	C29H50O3_[M+CHO2]-; C30H52O5_[M-H]-	Automatic ID annotation failed. Try manual inspection.
50	18869735584002	21666010855998	[C24H49NO7P]-	49432521	C24H50NO7P_[M-H]-	LPC(17:0)	C25H52NO7P	30625	LipidMS	NA	NA	NA	NA	NA	NA	NA	NA	NA	NA	NA	NA	NA	NA	NA	NA
51	18869735584002	21666010855998	[C24H49NO7P]-	49432521	C24H50NO7P_[M-H]-	LPC(17:0)	C25H52NO7P	30625	LipidMS	NA	NA	NA	NA	NA	NA	NA	NA	NA	NA	NA	NA	NA	NA	NA	NA
52	16663836913602	18106291091202	[C25H49NO7P]-	50632521	C25H50NO7P_[M-H]-	LPC(18:1)	C26H52NO7P	46875	LipidMS	NA	NA	NA	NA	NA	NA	NA	NA	NA	NA	NA	NA	NA	NA	NA	NA
54	11734199547198	139841211696	[C24H48NO7PCl]-	52828624	C24H48NO7P_[M+Cl]-	Automatic ID annotation failed. Try manual inspection.
55	15112941270402	19888309849602	[C24H50NO7PCl]-	53030189	C24H50NO7P_[M+Cl]-	1-Hexadecanoyl-sn-glycero-3-phosphocholine OR LPC 16:0	C24H50NO7P	96637805171066	Hermes_MS2	PC(16:0/0:0)[U] / PC(16:0/0:0)[rac]	C24H50NO7P	0.812958912139886	Hermes_MS2	NA	NA	NA	NA	NA	NA	NA	NA	NA	NA	NA	NA
56	15112941270402	19888309849602	[C24H50NO7PCl]-	53030189	C24H50NO7P_[M+Cl]-	1-Hexadecanoyl-sn-glycero-3-phosphocholine OR LPC 16:0	C24H50NO7P	96637805171066	Hermes_MS2	PC(16:0/0:0)[U] / PC(16:0/0:0)[rac]	C24H50NO7P	0.812958912139886	Hermes_MS2	NA	NA	NA	NA	NA	NA	NA	NA	NA	NA	NA	NA
58	18952229267202	21784936380798	[C25H52NO7PCl]-	54431754	C25H52NO7P_[M+Cl]-	1-heptadecanoyl-sn-glycero-3-phosphocholine	C25H52NO7P	677500509347627	Hermes_MS2	NA	NA	NA	NA	NA	NA	NA	NA	NA	NA	NA	NA	NA	NA	NA	NA
59	18952229267202	21784936380798	[C25H52NO7PCl]-	54431754	C25H52NO7P_[M+Cl]-	1-heptadecanoyl-sn-glycero-3-phosphocholine	C25H52NO7P	677500509347627	Hermes_MS2	NA	NA	NA	NA	NA	NA	NA	NA	NA	NA	NA	NA	NA	NA	NA	NA
60	14770639251198	16470737004798	[C26H51NO9P]-	55233069	C25H50NO7P_[M+CHO2]-; C26H52NO9P_[M-H]-	LPC(16:1) OR PCp(16:0)	C24H48NO7P	5125	LipidMS	NA	NA	NA	NA	NA	NA	NA	NA	NA	NA	NA	NA	NA	NA	NA	NA
61	13498433028798	169989750384	[C26H50NO7PCl]-	55430189	C26H50NO7P_[M+Cl]-	3-Hydroxy-2-((9Z,12Z)-octadeca-9,12-dienoyloxy)propyl 2-(trimethylazaniumyl)ethyl phosphate	C26H50NO7P	991229179679096	MS2ID	LPC 18:2	C26H50NO7P	0.92028546677644	Hermes_MS2	1-(9Z,12Z-Octadecadienoyl-2-hydroxy-sn-glycero-3-phosphocholine (NMR)	C26H50NO7P	0.716907371231076	Hermes_MS2	1-Hydroxy-2-(9Z,12Z,15Z-octadecatrienoyl)-sn-glycero-2-phosphocholine (NMR)	C26H50NO7P	0.682727357739403	Hermes_MS2	NA	NA	NA	NA
62	13498433028798	169989750384	[C26H50NO7PCl]-	55430189	C26H50NO7P_[M+Cl]-	3-Hydroxy-2-((9Z,12Z)-octadeca-9,12-dienoyloxy)propyl 2-(trimethylazaniumyl)ethyl phosphate	C26H50NO7P	991229179679096	MS2ID	LPC 18:2	C26H50NO7P	0.92028546677644	Hermes_MS2	1-(9Z,12Z-Octadecadienoyl-2-hydroxy-sn-glycero-3-phosphocholine (NMR)	C26H50NO7P	0.716907371231076	Hermes_MS2	1-Hydroxy-2-(9Z,12Z,15Z-octadecatrienoyl)-sn-glycero-2-phosphocholine (NMR)	C26H50NO7P	0.682727357739403	Hermes_MS2	NA	NA	NA	NA
63	12710550919998	13741386511998	[C26H50NO7PCl]-	55430189	C26H50NO7P_[M+Cl]-	LPC 18:2	C26H50NO7P	949360766670947	Hermes_MS2	1-(9Z,12Z-Octadecadienoyl-2-hydroxy-sn-glycero-3-phosphocholine (NMR)	C26H50NO7P	0.832857894523945	Hermes_MS2	1-Hydroxy-2-(9Z,12Z,15Z-octadecatrienoyl)-sn-glycero-2-phosphocholine (NMR)	C26H50NO7P	0.822048044760451	Hermes_MS2	NA	NA	NA	NA	NA	NA	NA	NA
64	16591562440002	200039684688	[C26H52NO7PCl]-	55631754	C26H52NO7P_[M+Cl]-	LPC 18:1	C26H52NO7P	963136880779049	Hermes_MS2	1-Oleoyl-sn-glycero-3-phosphocholine	C26H52NO7P	0.947245709125112	MS2ID	LysoPC(18:1(11Z))	C26H52NO7P	0.7086295142136	Hermes_MS2	NA	NA	NA	NA	NA	NA	NA	NA
65	16591562440002	200039684688	[C26H52NO7PCl]-	55631754	C26H52NO7P_[M+Cl]-	LPC 18:1	C26H52NO7P	963136880779049	Hermes_MS2	1-Oleoyl-sn-glycero-3-phosphocholine	C26H52NO7P	0.947245709125112	MS2ID	LysoPC(18:1(11Z))	C26H52NO7P	0.7086295142136	Hermes_MS2	NA	NA	NA	NA	NA	NA	NA	NA
66	120233354016	13760129608002	[C25H51NO10P]-	5563256	C24H50NO8P_[M+CHO2]-	Automatic ID annotation failed. Try manual inspection.
67	5632649017602	7113827568	[C25H51NO10P]-	5563256	C24H50NO8P_[M+CHO2]-	Automatic ID annotation failed. Try manual inspection.
68	21506443451202	25291347459198	[C26H54NO7PCl]-	55833319	C26H54NO7P_[M+Cl]-	1-Stearoyl-2-hydroxy-sn-glycero-3-phosphocholine	C26H54NO7P	957458765668965	MS2ID	NA	NA	NA	NA	NA	NA	NA	NA	NA	NA	NA	NA	NA	NA	NA	NA
69	21506443451202	25291347459198	[C26H54NO7PCl]-	55833319	C26H54NO7P_[M+Cl]-	1-Stearoyl-2-hydroxy-sn-glycero-3-phosphocholine	C26H54NO7P	957458765668965	MS2ID	NA	NA	NA	NA	NA	NA	NA	NA	NA	NA	NA	NA	NA	NA	NA	NA
70	16663836913602	18065909694402	[C28H56NO6PCl]-	56835393	C28H56NO6P_[M+Cl]-	Automatic ID annotation failed. Try manual inspection.
72	12443356284798	15656291003202	[C28H50NO7PCl]-	57830189	C28H50NO7P_[M+Cl]-	LysoPC(20:4(5Z,8Z,11Z,14Z))	C28H50NO7P	633439763224987	Hermes_MS2	LysoPC(20:4(8Z,11Z,14Z,17Z))	C28H50NO7P	0.633235152328118	Hermes_MS2	NA	NA	NA	NA	NA	NA	NA	NA	NA	NA	NA	NA
73	12443356284798	15656291003202	[C28H50NO7PCl]-	57830189	C28H50NO7P_[M+Cl]-	LysoPC(20:4(5Z,8Z,11Z,14Z))	C28H50NO7P	633439763224987	Hermes_MS2	LysoPC(20:4(8Z,11Z,14Z,17Z))	C28H50NO7P	0.633235152328118	Hermes_MS2	NA	NA	NA	NA	NA	NA	NA	NA	NA	NA	NA	NA
74	156988109376	17039091745602	[C28H52NO7PCl]-	58031754	C28H52NO7P_[M+Cl]-	Automatic ID annotation failed. Try manual inspection.
80	12814798548798	16347238227198	[C29H55NO10P]-	6083569	C28H54NO8P_[M+CHO2]-; C29H56NO10P_[M-H]-	Automatic ID annotation failed. Try manual inspection.
81	12814798548798	16347238227198	[C29H55NO10P]-	6083569	C28H54NO8P_[M+CHO2]-; C29H56NO10P_[M-H]-	Automatic ID annotation failed. Try manual inspection.
82	352425502176	36225145758402	[C35H60O6Cl]-	61140839	C35H60O6_[M+Cl]-	stigmast-5-en-3beta-ol 3-0-beta-D-glucopyranoside	C35H60O6	999469492241312	Hermes_MS2	NA	NA	NA	NA	NA	NA	NA	NA	NA	NA	NA	NA	NA	NA	NA	NA
83	228314249856	24995564305602	[C36H67O7]-	61148923	C35H66O5_[M+CHO2]-	Automatic ID annotation failed. Try manual inspection.
84	228314249856	24995564305602	[C36H67O7]-	61148923	C35H66O5_[M+CHO2]-	Automatic ID annotation failed. Try manual inspection.
85	30995909905602	318944796096	[C31H63NO9P]-	62442459	C30H62NO7P_[M+CHO2]-; C31H64NO9P_[M-H]-	1-Behenoyl-2-hydroxy-sn-glycero-3-phosphocholine	C30H62NO7P	93119881595824	MS2ID	LPC(22:0) OR PCo(22:0)	C30H62NO7P	0.6390625	LipidMS	NA	NA	NA	NA	NA	NA	NA	NA	NA	NA	NA	NA
89	549191535984	55935297558402	[C39H76NO5]-	6385729	C38H75NO3_[M+CHO2]-; C39H77NO5_[M-H]-	Cer(d18:1/20:0)	C38H75NO3	797750039728348	Hermes_MS2	Cer[NS] d38:1	C38H75NO3	0.776468381638466	Hermes_MS2	NA	NA	NA	NA	NA	NA	NA	NA	NA	NA	NA	NA
93	58044609300798	58995649999998	[C41H80NO4]-	65060928	C41H81NO4_[M-H]-; C40H79NO2_[M+CHO2]-	Cer[AS] d41:1	C41H81NO4	990417190444143	Hermes_MS2	NA	NA	NA	NA	NA	NA	NA	NA	NA	NA	NA	NA	NA	NA	NA	NA
94	56861060651202	57902167272	[C40H78NO5]-	65258855	C39H77NO3_[M+CHO2]-; C40H79NO5_[M-H]-	Cer[NS] d39:1	C39H77NO3	759986357974231	Hermes_MS2	NA	NA	NA	NA	NA	NA	NA	NA	NA	NA	NA	NA	NA	NA	NA	NA
100	54597503483202	56379185521602	[C41H78NO5]-	66458855	C40H77NO3_[M+CHO2]-	Cer[NS] d40:2	C40H77NO3	776107572359426	Hermes_MS2	Cer(d18:1/22:1(13Z))	C40H77NO3	0.723668472401004	Hermes_MS2	NA	NA	NA	NA	NA	NA	NA	NA	NA	NA	NA	NA
101	54597503483202	56379185521602	[C41H78NO5]-	66458855	C40H77NO3_[M+CHO2]-	Cer[NS] d40:2	C40H77NO3	776107572359426	Hermes_MS2	Cer(d18:1/22:1(13Z))	C40H77NO3	0.723668472401004	Hermes_MS2	NA	NA	NA	NA	NA	NA	NA	NA	NA	NA	NA	NA
102	58728045481602	59724176828802	[C41H80NO5]-	6666042	C40H79NO3_[M+CHO2]-; C41H81NO5_[M-H]-	Cer[NS] d40:1	C40H79NO3	788637094639271	Hermes_MS2	NA	NA	NA	NA	NA	NA	NA	NA	NA	NA	NA	NA	NA	NA	NA	NA
105	599037298464	60915172806402	[C41H82NO5]-	66861985	C40H81NO3_[M+CHO2]-; C41H83NO5_[M-H]-	Cer[AP] t41:0	C41H83NO5	638927416110989	Hermes_MS2	NA	NA	NA	NA	NA	NA	NA	NA	NA	NA	NA	NA	NA	NA	NA	NA
109	56512283118402	58376044851198	[C42H80NO5]-	6786042	C41H79NO3_[M+CHO2]-	Cer[NS] d41:2	C41H79NO3	791206522326662	Hermes_MS2	NA	NA	NA	NA	NA	NA	NA	NA	NA	NA	NA	NA	NA	NA	NA	NA
110	56512283118402	58376044851198	[C42H80NO5]-	6786042	C41H79NO3_[M+CHO2]-	Cer[NS] d41:2	C41H79NO3	791206522326662	Hermes_MS2	NA	NA	NA	NA	NA	NA	NA	NA	NA	NA	NA	NA	NA	NA	NA	NA
112	60498798886398	61534448561598	[C42H82NO5]-	68061985	C41H81NO3_[M+CHO2]-; C42H83NO5_[M-H]-	Cer[NS] d41:1	C41H81NO3	785549462293026	Hermes_MS2	NA	NA	NA	NA	NA	NA	NA	NA	NA	NA	NA	NA	NA	NA	NA	NA
113	32112373292802	33112248252798	[C35H71N2O6PCl]-	68147437	C35H71N2O6P_[M+Cl]-	SM d30:1	C35H71N2O6P	972326650880935	Hermes_MS2	NA	NA	NA	NA	NA	NA	NA	NA	NA	NA	NA	NA	NA	NA	NA	NA
116	61601929323198	62626028651202	[C42H84NO5]-	6826355	C41H83NO3_[M+CHO2]-; C42H85NO5_[M-H]-	Cer[AP] t42:0	C42H85NO5	627673346734728	Hermes_MS2	NA	NA	NA	NA	NA	NA	NA	NA	NA	NA	NA	NA	NA	NA	NA	NA
123	28604438854398	294301531584	[C36H70N2O8P]-	68948752	C35H69N2O6P_[M+CHO2]-	SM(d30:2)	C35H69N2O6P	9999	LipidMS	NA	NA	NA	NA	NA	NA	NA	NA	NA	NA	NA	NA	NA	NA	NA	NA
124	582589611264	60001213652802	[C43H82NO5]-	69261985	C42H81NO3_[M+CHO2]-	Cer[NS] d42:2	C42H81NO3	791644224735849	Hermes_MS2	NA	NA	NA	NA	NA	NA	NA	NA	NA	NA	NA	NA	NA	NA	NA	NA
125	582589611264	60001213652802	[C43H82NO5]-	69261985	C42H81NO3_[M+CHO2]-	Cer[NS] d42:2	C42H81NO3	791644224735849	Hermes_MS2	NA	NA	NA	NA	NA	NA	NA	NA	NA	NA	NA	NA	NA	NA	NA	NA
127	62169865436802	63206335547202	[C43H84NO5]-	6946355	C42H83NO3_[M+CHO2]-; C43H85NO5_[M-H]-	Cer[NS] d42:1	C42H83NO3	633469770026378	Hermes_MS2	NA	NA	NA	NA	NA	NA	NA	NA	NA	NA	NA	NA	NA	NA	NA	NA
128	596808310272	60597314948802	[C43H84NO5]-	6946355	C42H83NO3_[M+CHO2]-; C43H85NO5_[M-H]-	Automatic ID annotation failed. Try manual inspection.
130	63271959299202	64308463428798	[C43H86NO5]-	69665115	C42H85NO3_[M+CHO2]-; C43H87NO5_[M-H]-	Automatic ID annotation failed. Try manual inspection.
131	45733385852802	46704737972802	[C39H73NO7P]-	69851301	C39H74NO7P_[M-H]-	PEo(16:1/18:2) OR PEp(16:0/18:2)	C39H74NO7P	96875	LipidMS	PE(18:2(9Z,12Z)/P-16:0)	C39H74NO7P	0.766635094957655	Hermes_MS2	PE(P-16:0/18:2(9Z,12Z))	C39H74NO7P	0.758728303146041	Hermes_MS2	PE(16:1(9Z)/P-18:1(11Z)) OR PE(16:1(9Z)/P-18:1(9Z))	C39H74NO7P	0.646397831779373	Hermes_MS2	NA	NA	NA	NA
135	493584266784	503384105376	[C39H75NO7P]-	70052866	C39H76NO7P_[M-H]-	PEo(16:1/18:1) OR PEp(16:0/18:1)	C39H76NO7P	7578125	LipidMS	PE(18:1(11Z)/P-16:0)	C39H76NO7P	0.744313131103453	Hermes_MS2	PE(18:1(9Z)/P-16:0)	C39H76NO7P	0.744254581716485	Hermes_MS2	PEo(18:2/16:0) OR PEp(18:1/16:0)	C39H76NO7P	0.190625	LipidMS	NA	NA	NA	NA
139	594485727984	60597314948802	[C44H84NO5]-	7066355	C43H83NO3_[M+CHO2]-	Cer[NS] d43:2	C43H83NO3	701815404785445	Hermes_MS2	NA	NA	NA	NA	NA	NA	NA	NA	NA	NA	NA	NA	NA	NA	NA	NA
142	63067054441602	64805468568	[C44H86NO5]-	70865115	C44H87NO5_[M-H]-; C43H85NO3_[M+CHO2]-	N-(Pentacosanoyl)-sphing-4-enine	C43H85NO3	670695178871561	Hermes_MS2	NA	NA	NA	NA	NA	NA	NA	NA	NA	NA	NA	NA	NA	NA	NA	NA
143	63067054441602	64805468568	[C44H86NO5]-	70865115	C44H87NO5_[M-H]-; C43H85NO3_[M+CHO2]-	N-(Pentacosanoyl)-sphing-4-enine	C43H85NO3	670695178871561	Hermes_MS2	NA	NA	NA	NA	NA	NA	NA	NA	NA	NA	NA	NA	NA	NA	NA	NA
148	605790357504	616221979392	[C43H84NO6]-	71063041	C42H83NO4_[M+CHO2]-	Cer[AS] d42:1	C42H83NO4	994306035351103	Hermes_MS2	Cer[NP] t42:1	C42H83NO4	0.904694909391159	Hermes_MS2	N-[1,3-dihydroxyoctadec-4-en-2-yl]-2-hydroxytetracosanamide	C42H83NO4	0.899861646142082	Hermes_MS2	NA	NA	NA	NA	NA	NA	NA	NA
149	55517114417598	58916737768002	[C43H84NO6]-	71063041	C42H83NO4_[M+CHO2]-	Cer[AS] d42:1	C42H83NO4	972002052436568	Hermes_MS2	Cer[NP] t42:1	C42H83NO4	0.937098460812234	Hermes_MS2	N-[1,3-dihydroxyoctadec-4-en-2-yl]-2-hydroxytetracosanamide	C42H83NO4	0.879774135190055	Hermes_MS2	NA	NA	NA	NA	NA	NA	NA	NA
151	60142741015998	61192122411198	[C43H86NO6]-	71264606	C42H85NO4_[M+CHO2]-	Cer[NP] t42:0	C42H85NO4	930123656758876	Hermes_MS2	NA	NA	NA	NA	NA	NA	NA	NA	NA	NA	NA	NA	NA	NA	NA	NA
152	43713862759998	44726844756798	[C39H73NO8P]-	71450793	C39H74NO8P_[M-H]-	2-Linoleoyl-1-palmitoyl-sn-glycero-3-phosphoethanolamine	C39H74NO8P	988240306390816	Hermes_MS2	PE 34:2	C39H74NO8P	0.931125921775676	MS2ID	1-Palmitoyl-2-linoleoyl PE	C39H74NO8P	0.891255968456616	MS2ID	PE(18:2(9Z,12Z)/16:0)	C39H74NO8P	0.890770311417341	Hermes_MS2	PE(16:0/18:2)	C39H74NO8P	0.75625	LipidMS
153	47280699468798	48282414288	[C39H75NO8P]-	71652358	C38H74NO6P_[M+CHO2]-; C39H76NO8P_[M-H]-	PE 34:1	C39H76NO8P	921043025914554	MS2ID	1-Hexadecanoyl-2-(9Z-octadecenoyl)-sn-glycero-3-phosphoethanolami	C39H76NO8P	0.920952668940314	Hermes_MS2	1-Palmitoyl-3-oleoyl-sn-glycero-2-phosphoethanolamine	C39H76NO8P	0.918556575721008	MS2ID	1-Hexadecanoyl-2-(9Z-octadecenoyl)-sn-glycero-3-phosphoethanolami OR PE(18:1(11Z)/16:0) OR PE(18:1(9Z)/16:0) OR PE(16:0/18:1(11Z))	C39H76NO8P	0.882332410467336	Hermes_MS2	PE(16:0/18:1)	C39H76NO8P	0.703125	LipidMS
154	32502305616	33563549902398	[C68H119N3O29]2	72089701	C68H121N3O29_[M-2H]2-	Ganglioside-GD3(d18:1/16:0)	C68H121N3O29	955405401093574	MS2ID	NA	NA	NA	NA	NA	NA	NA	NA	NA	NA	NA	NA	NA	NA	NA	NA
155	448460698368	45841955551998	[C41H73NO7P]-	72251301	C41H74NO7P_[M-H]-	PE(P-16:0/20:4(5Z,8Z,11Z,14Z))	C41H74NO7P	800152571052187	Hermes_MS2	PEo(16:1/20:4) OR PEp(16:0/20:4)	C41H74NO7P	0.7953125	LipidMS	PE(20:4(5Z,8Z,11Z,14Z)/P-16:0) OR PE(20:4(8Z,11Z,14Z,17Z)/P-16:0)	C41H74NO7P	0.752458355545358	Hermes_MS2	NA	NA	NA	NA	NA	NA	NA	NA
156	64969488404802	66616109699202	[C45H88NO5]-	7226668	C44H87NO3_[M+CHO2]-; C45H89NO5_[M-H]-	Cer[NS] d44:1	C44H87NO3	768610686886394	Hermes_MS2	Cer(d18:0/26:1(17Z))	C44H87NO3	0.708312573022406	Hermes_MS2	NA	NA	NA	NA	NA	NA	NA	NA	NA	NA	NA	NA
157	39038809524798	39978173820798	[C38H77N2O6PCl]-	72352132	C38H77N2O6P_[M+Cl]-	SM d33:1	C38H77N2O6P	950925431204018	Hermes_MS2	NA	NA	NA	NA	NA	NA	NA	NA	NA	NA	NA	NA	NA	NA	NA	NA
158	45662883812802	46868262036798	[C41H75NO7P]-	72452866	C41H76NO7P_[M-H]-	PE(P-18:1(11Z)/18:2(9Z,12Z))	C41H76NO7P	644887282469361	Hermes_MS2	PEo(16:0/20:4)	C41H76NO7P	0.5328125	LipidMS	PEo(18:2/18:2) OR PEp(18:1/18:2)	C41H76NO7P	0.4359375	LipidMS	NA	NA	NA	NA	NA	NA	NA	NA
159	46834696543998	475953407856	[C41H75NO7P]-	72452866	C41H76NO7P_[M-H]-	PE(P-16:0/20:3(8Z,11Z,14Z))	C41H76NO7P	753625439661754	Hermes_MS2	PE(20:3(8Z,11Z,14Z)/P-16:0) OR PE(20:3(5Z,8Z,11Z)/P-16:0)	C41H76NO7P	0.705467292636876	Hermes_MS2	PEo(16:1/20:3) OR PEp(16:0/20:3)	C41H76NO7P	0.50875	LipidMS	PEo(18:2/18:2) OR PEp(18:1/18:2)	C41H76NO7P	0.21375	LipidMS	NA	NA	NA	NA
160	49765785	51028714148802	[C41H77NO7P]-	72654431	C41H78NO7P_[M-H]-	PEo(18:1/18:2) OR PEp(18:0/18:2)	C41H78NO7P	94375	LipidMS	PE(18:2(9Z,12Z)/P-18:0)	C41H78NO7P	0.772191153380169	Hermes_MS2	PE(P-18:0/18:2(9Z,12Z))	C41H78NO7P	0.762266351385113	Hermes_MS2	PE(18:1(9Z)/P-18:1(9Z)) OR PE(18:1(11Z)/P-18:1(11Z)) OR PE(18:1(9Z)/P-18:1(11Z)) OR PE(18:1(11Z)/P-18:1(9Z))	C41H78NO7P	0.652178481623971	Hermes_MS2	NA	NA	NA	NA
161	53367214107198	544190790816	[C41H79NO7P]-	72855996	C41H80NO7P_[M-H]-	1-(1Z-Octadecenyl)-2-(9Z-octadecenoyl)-sn-glycero-3-phosphoethanolamine	C41H80NO7P	95214622348122	MS2ID	1-(1Z-Octadecenyl)-2-(9Z-octadecenoyl)-sn-glycero-3-phosphoethano	C41H80NO7P	0.952035842594379	Hermes_MS2	PEo(18:1/18:1) OR PEp(18:0/18:1)	C41H80NO7P	0.9296875	LipidMS	PE(18:1(11Z)/P-18:0)	C41H80NO7P	0.774006366638458	Hermes_MS2	PE(18:1(9Z)/P-18:0)	C41H80NO7P	0.773937208191696	Hermes_MS2
162	390022951632	40000310230398	[C39H78N2O8P]-	73355012	C38H77N2O6P_[M+CHO2]-	SM d33:1	C38H77N2O6P	928135859784323	Hermes_MS2	SM(d32:1)	C37H75N2O6P	0.22125	LipidMS	NA	NA	NA	NA	NA	NA	NA	NA	NA	NA	NA	NA
164	37159370422398	382098865824	[C39H77N2O6PCl]-	73552132	C39H77N2O6P_[M+Cl]-	SM d34:2	C39H77N2O6P	9512907253222	Hermes_MS2	NA	NA	NA	NA	NA	NA	NA	NA	NA	NA	NA	NA	NA	NA	NA	NA
165	411632866128	423043066848	[C39H79N2O6PCl]-	73753697	C39H79N2O6P_[M+Cl]-	SM d34:1	C39H79N2O6P	950779891168476	Hermes_MS2	NA	NA	NA	NA	NA	NA	NA	NA	NA	NA	NA	NA	NA	NA	NA	NA
166	42892871656002	438524418	[C41H73NO8P]-	73850793	C40H72NO6P_[M+CHO2]-; C41H74NO8P_[M-H]-	PE(20:4(5Z,8Z,11Z,14Z)/16:0) OR PE(20:4(8Z,11Z,14Z,17Z)/16:0) OR PE(16:0/20:4(8Z,11Z,14Z,17Z))	C41H74NO8P	884911506514227	Hermes_MS2	2-Arachidonoyl-1-palmitoyl-sn-glycero-3-phosphoethanolamine	C41H74NO8P	0.864605103724145	MS2ID	1-Hexadecanoyl-2-(5Z,8Z,11Z,14Z-eicosatetraenoyl)-sn-glycero-3-ph	C41H74NO8P	0.864430923649026	Hermes_MS2	PE 36:4	C41H74NO8P	0.843700065974391	MS2ID	PE(16:1(9Z)/20:3(5Z,8Z,11Z)) OR PE(18:3(9Z,12Z,15Z)/18:1(11Z)) OR PE(18:1(11Z)/18:3(9Z,12Z,15Z)) OR PE(14:0/22:4(7Z,10Z,13Z,16Z)) OR PE(18:0/18:4(6Z,9Z,12Z,15Z)) OR PE(18:3(6Z,9Z,12Z)/18:1(9Z)) OR PE(18:1(9Z)/18:3(6Z,9Z,12Z)) OR PE(22:4(7Z,10Z,13Z,16Z)/14:0) OR PE(20:3(8Z,11Z,14Z)/16:1(9Z)) OR PE(18:4(6Z,9Z,12Z,15Z)/18:0) OR PE(18:1(9Z)/18:3(9Z,12Z,15Z)) OR PE(18:3(9Z,12Z,15Z)/18:1(9Z)) OR PE(18:…	C41H74NO8P	0.697693994314937	Hermes_MS2
167	4394615352	45704313860802	[C41H75NO8P]-	74052358	C40H74NO6P_[M+CHO2]-; C41H76NO8P_[M-H]-	PE 36:3	C41H76NO8P	936933716467521	MS2ID	PE(18:2(9Z,12Z)/18:1(11Z)) OR PE(18:2(9Z,12Z)/18:1(9Z)) OR PE(18:1(9Z)/18:2(9Z,12Z)) OR PE(18:1(11Z)/18:2(9Z,12Z))	C41H76NO8P	0.894044376242137	Hermes_MS2	PE(20:3(5Z,8Z,11Z)/16:0) OR PE(16:0/20:3(5Z,8Z,11Z)) OR PE(20:3(8Z,11Z,14Z)/16:0)	C41H76NO8P	0.849386634401524	Hermes_MS2	PE(18:0/18:3(9Z,12Z,15Z)) OR PE(18:3(6Z,9Z,12Z)/18:0) OR PE(18:3(9Z,12Z,15Z)/18:0) OR PE(18:0/18:3(6Z,9Z,12Z))	C41H76NO8P	0.733821755303004	Hermes_MS2	PE(20:2(11Z,14Z)/16:1(9Z)) OR PE(16:1(9Z)/20:2(11Z,14Z)) OR PE(22:2(13Z,16Z)/14:1(9Z)) OR PE(14:1(9Z)/22:2(13Z,16Z))	C41H76NO8P	0.715721233400904	Hermes_MS2
168	4394615352	45704313860802	[C41H75NO8P]-	74052358	C40H74NO6P_[M+CHO2]-; C41H76NO8P_[M-H]-	PE 36:3	C41H76NO8P	936933716467521	MS2ID	PE(18:2(9Z,12Z)/18:1(11Z)) OR PE(18:2(9Z,12Z)/18:1(9Z)) OR PE(18:1(9Z)/18:2(9Z,12Z)) OR PE(18:1(11Z)/18:2(9Z,12Z))	C41H76NO8P	0.894044376242137	Hermes_MS2	PE(20:3(5Z,8Z,11Z)/16:0) OR PE(16:0/20:3(5Z,8Z,11Z)) OR PE(20:3(8Z,11Z,14Z)/16:0)	C41H76NO8P	0.849386634401524	Hermes_MS2	PE(18:0/18:3(9Z,12Z,15Z)) OR PE(18:3(6Z,9Z,12Z)/18:0) OR PE(18:3(9Z,12Z,15Z)/18:0) OR PE(18:0/18:3(6Z,9Z,12Z))	C41H76NO8P	0.733821755303004	Hermes_MS2	PE(20:2(11Z,14Z)/16:1(9Z)) OR PE(16:1(9Z)/20:2(11Z,14Z)) OR PE(22:2(13Z,16Z)/14:1(9Z)) OR PE(14:1(9Z)/22:2(13Z,16Z))	C41H76NO8P	0.715721233400904	Hermes_MS2
169	47624005692798	49358909948802	[C41H77NO8P]-	74253923	C41H78NO8P_[M-H]-	PE(18:0/18:2(9Z,12Z))[U]	C41H78NO8P	807707998980121	MS2ID	PE 36:2	C41H78NO8P	0.802727770152302	Hermes_MS2	1-Stearoyl-2-linoleoyl-sn-glycero-3-phosphoethanolamine OR PE(18:2(9Z,12Z)/18:0)	C41H78NO8P	0.749224928044507	Hermes_MS2	1,2-Di-(9Z-octadecenoyl)-sn-glycero-3-phosphoethanolamine OR PE(18:1(11Z)/18:1(11Z)) OR PE(18:1(11Z)/18:1(9Z)) OR PE(18:1(9Z)/18:1(11Z))	C41H78NO8P	0.693575345194309	Hermes_MS2	1,2-Di-(9Z-octadecenoyl)-sn-glycero-3-phosphoethanolamine	C41H78NO8P	0.640344263028803	Hermes_MS2
170	413783535888	43963270788798	[C41H77NO8P]-	74253923	C41H78NO8P_[M-H]-	1-Stearoyl-2-linoleoyl-sn-glycero-3-phosphoethanolamine	C41H78NO8P	927048931232017	Hermes_MS2	1,2-Di-(9Z-octadecenoyl)-sn-glycero-3-phosphoethanolamine	C41H78NO8P	0.904141318005421	Hermes_MS2	PE(18:0/18:2(9Z,12Z))[U]	C41H78NO8P	0.859304735756849	MS2ID	PE 36:2	C41H78NO8P	0.859190511797201	Hermes_MS2	1,2-Di-(9Z-octadecenoyl)-sn-glycero-3-phosphoethanolamine OR PE(18:1(11Z)/18:1(11Z)) OR PE(18:1(11Z)/18:1(9Z)) OR PE(18:1(9Z)/18:1(11Z))	C41H78NO8P	0.750955476541052	Hermes_MS2
171	51115625166402	52725353588802	[C41H79NO8P]-	74455488	C40H78NO6P_[M+CHO2]-; C41H80NO8P_[M-H]-	PE(18:0/18:1(9Z))[U]	C41H80NO8P	934264662139221	MS2ID	PE 36:1	C41H80NO8P	0.934190446754488	Hermes_MS2	1-Stearoyl-2-oleoyl-sn-glycero-3-phosphoethanolamine OR PE(18:1(9Z)/18:0) OR PE(18:1(11Z)/18:0) OR PE(18:0/18:1(11Z))	C41H80NO8P	0.880745099313562	Hermes_MS2	PE(18:0/18:1)	C41H80NO8P	0.7546875	LipidMS	PE(20:1(11Z)/16:0) OR PE(16:0/20:1(11Z))	C41H80NO8P	0.612556538310631	Hermes_MS2
172	371964461472	40036198964802	[C40H78N2O8P]-	74555012	C39H77N2O6P_[M+CHO2]-	SM(d34:2)	C39H77N2O6P	9999	LipidMS	SM d34:2	C39H77N2O6P	0.934308088228696	Hermes_MS2	NA	NA	NA	NA	NA	NA	NA	NA	NA	NA	NA	NA
173	371964461472	40036198964802	[C40H78N2O8P]-	74555012	C39H77N2O6P_[M+CHO2]-	SM(d34:2)	C39H77N2O6P	9999	LipidMS	SM d34:2	C39H77N2O6P	0.934308088228696	Hermes_MS2	NA	NA	NA	NA	NA	NA	NA	NA	NA	NA	NA	NA
174	433862426112	44321641932798	[C43H73NO7P]-	74651301	C43H74NO7P_[M-H]-	PE(O-16:1(1Z)/22:6(4Z,7Z,10Z,13Z,16Z,19Z))	C43H74NO7P	768908366480834	Hermes_MS2	PE(22:6(4Z,7Z,10Z,13Z,16Z,19Z)/P-16:0)	C43H74NO7P	0.636725115457116	Hermes_MS2	PEo(16:1_22:6) OR PEp(16:0_22:6)	C43H74NO7P	0.540625	LipidMS	NA	NA	NA	NA	NA	NA	NA	NA
175	39644120784	442688649984	[C40H80N2O8P]-	74756577	C39H79N2O6P_[M+CHO2]-	Palmitoyl sphingomyelin	C39H79N2O6P	943552887986695	MS2ID	SM d34:1	C39H79N2O6P	0.937503922653631	Hermes_MS2	SM(d18:1/15:0)	C38H77N2O6P	0.225	LipidMS	SM(d33:1)	C38H77N2O6P	0.22375	LipidMS	NA	NA	NA	NA
176	39644120784	442688649984	[C40H80N2O8P]-	74756577	C39H79N2O6P_[M+CHO2]-	Palmitoyl sphingomyelin	C39H79N2O6P	943552887986695	MS2ID	SM d34:1	C39H79N2O6P	0.937503922653631	Hermes_MS2	SM(d18:1/15:0)	C38H77N2O6P	0.225	LipidMS	SM(d33:1)	C38H77N2O6P	0.22375	LipidMS	NA	NA	NA	NA
177	39644120784	442688649984	[C40H80N2O8P]-	74756577	C39H79N2O6P_[M+CHO2]-	Palmitoyl sphingomyelin	C39H79N2O6P	943552887986695	MS2ID	SM d34:1	C39H79N2O6P	0.937503922653631	Hermes_MS2	SM(d18:1/15:0)	C38H77N2O6P	0.225	LipidMS	SM(d33:1)	C38H77N2O6P	0.22375	LipidMS	NA	NA	NA	NA
179	37390128779202	38653785616002	[C39H75NO10P]-	7485134	C38H74NO8P_[M+CHO2]-; C39H76NO10P_[M-H]-	PC 30:1	C38H74NO8P	688143829223294	Hermes_MS2	PC(29:1)	C37H72NO8P	0.0640625	LipidMS	NA	NA	NA	NA	NA	NA	NA	NA	NA	NA	NA	NA
180	44193311153598	473870287968	[C43H75NO7P]-	74852866	C43H76NO7P_[M-H]-	PEo(18:2/20:4) OR PEp(18:1/20:4)	C43H76NO7P	7515625	LipidMS	PE(20:4(5Z,8Z,11Z,14Z)/P-18:1(9Z)) OR PE(20:4(8Z,11Z,14Z,17Z)/P-18:1(9Z)) OR PE(20:4(8Z,11Z,14Z,17Z)/P-18:1(11Z)) OR PE(20:4(5Z,8Z,11Z,14Z)/P-18:1(11Z))	C43H76NO7P	0.740798142452926	Hermes_MS2	PE(22:5(4Z,7Z,10Z,13Z,16Z)/P-16:0) OR PE(22:5(7Z,10Z,13Z,16Z,19Z)/P-16:0)	C43H76NO7P	0.653061273884139	Hermes_MS2	PE(20:5(5Z,8Z,11Z,14Z,17Z)/P-18:0)	C43H76NO7P	0.644361309725487	Hermes_MS2	PEo(18:1/20:5) OR PEp(18:0/20:5)	C43H76NO7P	0.53125	LipidMS
181	44193311153598	473870287968	[C43H75NO7P]-	74852866	C43H76NO7P_[M-H]-	PEo(18:2/20:4) OR PEp(18:1/20:4)	C43H76NO7P	7515625	LipidMS	PE(20:4(5Z,8Z,11Z,14Z)/P-18:1(9Z)) OR PE(20:4(8Z,11Z,14Z,17Z)/P-18:1(9Z)) OR PE(20:4(8Z,11Z,14Z,17Z)/P-18:1(11Z)) OR PE(20:4(5Z,8Z,11Z,14Z)/P-18:1(11Z))	C43H76NO7P	0.740798142452926	Hermes_MS2	PE(22:5(4Z,7Z,10Z,13Z,16Z)/P-16:0) OR PE(22:5(7Z,10Z,13Z,16Z,19Z)/P-16:0)	C43H76NO7P	0.653061273884139	Hermes_MS2	PE(20:5(5Z,8Z,11Z,14Z,17Z)/P-18:0)	C43H76NO7P	0.644361309725487	Hermes_MS2	PEo(18:1/20:5) OR PEp(18:0/20:5)	C43H76NO7P	0.53125	LipidMS
182	44193311153598	473870287968	[C43H75NO7P]-	74852866	C43H76NO7P_[M-H]-	PEo(18:2/20:4) OR PEp(18:1/20:4)	C43H76NO7P	7515625	LipidMS	PE(20:4(5Z,8Z,11Z,14Z)/P-18:1(9Z)) OR PE(20:4(8Z,11Z,14Z,17Z)/P-18:1(9Z)) OR PE(20:4(8Z,11Z,14Z,17Z)/P-18:1(11Z)) OR PE(20:4(5Z,8Z,11Z,14Z)/P-18:1(11Z))	C43H76NO7P	0.740798142452926	Hermes_MS2	PE(22:5(4Z,7Z,10Z,13Z,16Z)/P-16:0) OR PE(22:5(7Z,10Z,13Z,16Z,19Z)/P-16:0)	C43H76NO7P	0.653061273884139	Hermes_MS2	PE(20:5(5Z,8Z,11Z,14Z,17Z)/P-18:0)	C43H76NO7P	0.644361309725487	Hermes_MS2	PEo(18:1/20:5) OR PEp(18:0/20:5)	C43H76NO7P	0.53125	LipidMS
183	43041446345598	440349700512	[C40H82N2O8P]-	74958142	C39H81N2O6P_[M+CHO2]-	SM(d33:0)	C38H79N2O6P	215	LipidMS	NA	NA	NA	NA	NA	NA	NA	NA	NA	NA	NA	NA	NA	NA	NA	NA
184	49092492246402	501095822784	[C43H77NO7P]-	75054431	C43H78NO7P_[M-H]-	1-(1Z-Octadecenyl)-2-(5Z,8Z,11Z,14Z-eicosatetraenoyl)-sn-glycero-	C43H78NO7P	801741145799049	Hermes_MS2	PEo(18:1/20:4) OR PEp(18:0/20:4)	C43H78NO7P	0.78125	LipidMS	PE(20:4(5Z,8Z,11Z,14Z)/P-18:0) OR PE(20:4(8Z,11Z,14Z,17Z)/P-18:0)	C43H78NO7P	0.745347449587941	Hermes_MS2	NA	NA	NA	NA	NA	NA	NA	NA
185	45771367776	48424432683198	[C43H77NO7P]-	75054431	C43H78NO7P_[M-H]-	1-(1Z-Octadecenyl)-2-(5Z,8Z,11Z,14Z-eicosatetraenoyl)-sn-glycero-	C43H78NO7P	702333163369035	Hermes_MS2	PE(22:4(7Z,10Z,13Z,16Z)/P-16:0)	C43H78NO7P	0.632416778926735	Hermes_MS2	PEo(16:1/22:4) OR PEp(16:0/22:4)	C43H78NO7P	0.490625	LipidMS	PEo(18:1/20:4) OR PEp(18:0/20:4)	C43H78NO7P	0.28	LipidMS	PEo(16:0/22:5)	C43H78NO7P	0.17375	LipidMS
186	45771367776	48424432683198	[C43H77NO7P]-	75054431	C43H78NO7P_[M-H]-	1-(1Z-Octadecenyl)-2-(5Z,8Z,11Z,14Z-eicosatetraenoyl)-sn-glycero-	C43H78NO7P	702333163369035	Hermes_MS2	PE(22:4(7Z,10Z,13Z,16Z)/P-16:0)	C43H78NO7P	0.632416778926735	Hermes_MS2	PEo(16:1/22:4) OR PEp(16:0/22:4)	C43H78NO7P	0.490625	LipidMS	PEo(18:1/20:4) OR PEp(18:0/20:4)	C43H78NO7P	0.28	LipidMS	PEo(16:0/22:5)	C43H78NO7P	0.17375	LipidMS
187	49956974382402	50884835561598	[C43H79NO7P]-	75255996	C43H80NO7P_[M-H]-	PEo(18:0/20:4)	C43H80NO7P	4975	LipidMS	PEo(20:2/18:2) OR PEp(20:1/18:2)	C43H80NO7P	0.085	LipidMS	NA	NA	NA	NA	NA	NA	NA	NA	NA	NA	NA	NA
188	50823032195202	523227064176	[C43H79NO7P]-	75255996	C43H80NO7P_[M-H]-	PEo(18:1/20:3) OR PEp(18:0/20:3)	C43H80NO7P	8890625	LipidMS	PE(P-18:0/20:3(8Z,11Z,14Z))	C43H80NO7P	0.77767098948927	Hermes_MS2	PE(20:3(8Z,11Z,14Z)/P-18:0) OR PE(20:3(5Z,8Z,11Z)/P-18:0)	C43H80NO7P	0.761947994548373	Hermes_MS2	NA	NA	NA	NA	NA	NA	NA	NA
190	48641716702398	495093027024	[C40H82NO7PCl]-	75455229	C40H82NO7P_[M+Cl]-	Automatic ID annotation failed. Try manual inspection.
191	53195148329598	55477877863998	[C43H81NO7P]-	75457561	C43H82NO7P_[M-H]-	PEo(20:1/18:2) OR PEp(20:0/18:2)	C43H82NO7P	8890625	LipidMS	NA	NA	NA	NA	NA	NA	NA	NA	NA	NA	NA	NA	NA	NA	NA	NA
192	53195148329598	55477877863998	[C43H81NO7P]-	75457561	C43H82NO7P_[M-H]-	PEo(20:1/18:2) OR PEp(20:0/18:2)	C43H82NO7P	8890625	LipidMS	NA	NA	NA	NA	NA	NA	NA	NA	NA	NA	NA	NA	NA	NA	NA	NA
194	39529535281602	405532470384	[C41H80N2O8P]-	75956577	C40H79N2O6P_[M+CHO2]-	SM(d34:2)	C39H77N2O6P	1975	LipidMS	NA	NA	NA	NA	NA	NA	NA	NA	NA	NA	NA	NA	NA	NA	NA	NA
195	43314591433602	44764871953602	[C41H82N2O8P]-	76158142	C40H81N2O6P_[M+CHO2]-	SM(d34:1)	C39H79N2O6P	20125	LipidMS	NA	NA	NA	NA	NA	NA	NA	NA	NA	NA	NA	NA	NA	NA	NA	NA
196	412712211264	427505291088	[C43H73NO8P]-	76250793	C43H74NO8P_[M-H]-	2-Docosahexaenoyl-1-palmitoyl-sn-glycero-3-phosphoethanolamine OR PE(22:6(4Z,7Z,10Z,13Z,16Z,19Z)/16:0)	C43H74NO8P	94024508140113	Hermes_MS2	PE(18:2e/8,9-EpETE)	C43H74NO8P	0.84855890441924	MS2ID	PE(16:1e/7-HDoHE)	C43H74NO8P	0.848469479947949	MS2ID	PE(18:2e/12-HEPE)	C43H74NO8P	0.843015543161386	MS2ID	PE(18:2e/17,18-EpETE)	C43H74NO8P	0.842837301192439	MS2ID
197	479245732704	48940797103998	[C41H81NO9P]-	76256544	C40H80NO7P_[M+CHO2]-; C41H82NO9P_[M-H]-	PC(16:0/P-16:0)	C40H80NO7P	682600057402503	Hermes_MS2	PCo(31:1) OR PCp(31:0)	C39H78NO7P	0.0203125	LipidMS	NA	NA	NA	NA	NA	NA	NA	NA	NA	NA	NA	NA
199	382216211232	39214880608002	[C40H76NO8PCl]-	76450026	C40H76NO8P_[M+Cl]-	PC 32:2	C40H76NO8P	919659203154457	Hermes_MS2	PE 35:2	C40H76NO8P	0.635705625501885	Hermes_MS2	NA	NA	NA	NA	NA	NA	NA	NA	NA	NA	NA	NA
200	429742984848	445609409424	[C43H75NO8P]-	76452358	C43H76NO8P_[M-H]-	PE(20:4(8Z,11Z,14Z,17Z)/18:1(11Z)) OR PE(20:4(8Z,11Z,14Z,17Z)/18:1(9Z)) OR PE(18:1(11Z)/20:4(5Z,8Z,11Z,14Z)) OR PE(18:1(11Z)/20:4(8Z,11Z,14Z,17Z)) OR PE(20:4(5Z,8Z,11Z,14Z)/18:1(11Z)) OR PE(20:4(5Z,8Z,11Z,14Z)/18:1(9Z)) OR PE(18:1(9Z)/20:4(8Z,11Z,14Z,17Z))	C43H76NO8P	875273822657073	Hermes_MS2	PE 38:5	C43H76NO8P	0.805347719484589	MS2ID	PE(16:0e/10-HDoHE)	C43H76NO8P	0.789057340675059	Hermes_MS2	PE(16:0e/4-HDoHE)	C43H76NO8P	0.758929437177932	MS2ID	PE(22:5(7Z,10Z,13Z,16Z,19Z)/16:0) OR PE(16:0/22:5(7Z,10Z,13Z,16Z,19Z)) OR PE(16:0/22:5(4Z,7Z,10Z,13Z,16Z))	C43H76NO8P	0.750920225848143	Hermes_MS2
201	44142468696	45695373457602	[C43H75NO8P]-	76452358	C43H76NO8P_[M-H]-	PE(18:0/20:5(5Z,8Z,11Z,14Z,17Z)) OR PE(20:5(5Z,8Z,11Z,14Z,17Z)/18:0)	C43H76NO8P	939162171694022	Hermes_MS2	PE(22:5(7Z,10Z,13Z,16Z,19Z)/16:0) OR PE(16:0/22:5(7Z,10Z,13Z,16Z,19Z)) OR PE(16:0/22:5(4Z,7Z,10Z,13Z,16Z))	C43H76NO8P	0.924641663993572	Hermes_MS2	PE(20:4(8Z,11Z,14Z,17Z)/18:1(11Z)) OR PE(20:4(8Z,11Z,14Z,17Z)/18:1(9Z)) OR PE(18:1(11Z)/20:4(5Z,8Z,11Z,14Z)) OR PE(18:1(11Z)/20:4(8Z,11Z,14Z,17Z)) OR PE(20:4(5Z,8Z,11Z,14Z)/18:1(11Z)) OR PE(20:4(5Z,8Z,11Z,14Z)/18:1(9Z)) OR PE(18:1(9Z)/20:4(8Z,11Z,14Z,17Z))	C43H76NO8P	0.881294295937956	Hermes_MS2	PE(20:2(11Z,14Z)/18:3(9Z,12Z,15Z)) OR PE(18:3(6Z,9Z,12Z)/20:2(11Z,14Z)) OR PE(18:3(9Z,12Z,15Z)/20:2(11Z,14Z)) OR PE(18:2(9Z,12Z)/20:3(8Z,11Z,14Z)) OR PE(20:3(8Z,11Z,14Z)/18:2(9Z,12Z)) OR PE(18:2(9Z,12Z)/20:3(5Z,8Z,11Z)) OR PE(20:2(11Z,14Z)/18:3(6Z,9Z,12Z)) OR PE(18:4(6Z,9Z,12Z,15Z)/20:1(11Z)) OR PE(22:4(7Z,10Z,13Z,16Z)/16:1(9Z)) OR PE(16:1(9Z)/22:4(7Z,10Z,13Z,16Z)) OR PE(20:1(11Z)/18:4(6Z,9Z,12Z,…	C43H76NO8P	0.867675305741044	Hermes_MS2	PE(16:0e/10-HDoHE)	C43H76NO8P	0.853566490925876	Hermes_MS2
202	48604825235202	49583239428798	[C41H83NO9P]-	76458109	C40H82NO7P_[M+CHO2]-	PCo(31:0)	C39H80NO7P	5	LipidMS	NA	NA	NA	NA	NA	NA	NA	NA	NA	NA	NA	NA	NA	NA	NA	NA
203	48604825235202	49583239428798	[C44H81N2O6P]-	76458377	C44H82N2O6P_[M-H]-	PCo(31:0)	C39H80NO7P	5	LipidMS	NA	NA	NA	NA	NA	NA	NA	NA	NA	NA	NA	NA	NA	NA	NA	NA
204	45733385852802	46633191233598	[C41H83N2O6PCl]-	76556828	C41H83N2O6P_[M+Cl]-	N-(Octadecanoyl)-sphing-4-enine-1-phosphocholine	C41H83N2O6P	941772294907458	Hermes_MS2	NA	NA	NA	NA	NA	NA	NA	NA	NA	NA	NA	NA	NA	NA	NA	NA
205	471731585376	48172568124798	[C43H77NO8P]-	76653923	C42H76NO6P_[M+CHO2]-; C43H78NO8P_[M-H]-	1-Octadecanoyl-2-(5Z,8Z,11Z,14Z-eicosatetraenoyl)-sn-glycero-3-ph OR PE(20:4(5Z,8Z,11Z,14Z)/18:0) OR PE(20:4(8Z,11Z,14Z,17Z)/18:0) OR PE(18:0/20:4(8Z,11Z,14Z,17Z))	C43H78NO8P	887682801950107	Hermes_MS2	PE 38:4	C43H78NO8P	0.824007683056118	MS2ID	PE(20:3(8Z,11Z,14Z)/18:1(11Z)) OR PE(20:1(11Z)/18:3(6Z,9Z,12Z)) OR PE(18:1(11Z)/20:3(8Z,11Z,14Z)) OR PE(20:3(5Z,8Z,11Z)/18:1(9Z)) OR PE(20:3(8Z,11Z,14Z)/18:1(9Z)) OR PE(18:1(11Z)/20:3(5Z,8Z,11Z)) OR PE(20:3(5Z,8Z,11Z)/18:1(11Z)) OR PE(18:4(6Z,9Z,12Z,15Z)/20:0) OR PE(18:3(6Z,9Z,12Z)/20:1(11Z)) OR PE(22:4(7Z,10Z,13Z,16Z)/16:0) OR PE(16:1(9Z)/20:3(8Z,11Z,14Z)) OR PE(18:1(9Z)/20:3(5Z,8Z,11Z)) OR PE(2…	C43H78NO8P	0.699682625236928	Hermes_MS2	PE(18:0/20:4)	C43H78NO8P	0.58125	LipidMS	NA	NA	NA	NA
206	44161338670398	47025140680002	[C40H80NO8PCl]-	76853156	C40H80NO8P_[M+Cl]-	PC 32:0	C40H80NO8P	979248240462285	Hermes_MS2	NA	NA	NA	NA	NA	NA	NA	NA	NA	NA	NA	NA	NA	NA	NA	NA
207	48940397843202	51339965657598	[C43H79NO8P]-	76855488	C42H78NO6P_[M+CHO2]-; C43H80NO8P_[M-H]-	PE 38:3	C43H80NO8P	981124944277444	MS2ID	PE(20:3(8Z,11Z,14Z)/18:0) OR PE(20:3(5Z,8Z,11Z)/18:0) OR PE(18:0/20:3(8Z,11Z,14Z)) OR PE(18:0/20:3(5Z,8Z,11Z))	C43H80NO8P	0.886799156702814	Hermes_MS2	PE(38:3)	C43H80NO8P	0.75625	LipidMS	PE(18:0/20:3)	C43H80NO8P	0.6890625	LipidMS	PE(18:1(9Z)/20:2(11Z,14Z)) OR PE(18:3(9Z,12Z,15Z)/20:0) OR PE(16:1(9Z)/22:2(13Z,16Z)) OR PE(18:2(9Z,12Z)/20:1(11Z)) OR PE(20:2(11Z,14Z)/18:1(11Z)) OR PE(20:1(11Z)/18:2(9Z,12Z)) OR PE(20:0/18:3(9Z,12Z,15Z)) OR PE(18:3(6Z,9Z,12Z)/20:0) OR PE(22:2(13Z,16Z)/16:1(9Z)) OR PE(20:2(11Z,14Z)/18:1(9Z)) OR PE(18:1(11Z)/20:2(11Z,14Z)) OR PE(20:0/18:3(6Z,9Z,12Z))	C43H80NO8P	0.681158012985326	Hermes_MS2
208	48940397843202	51339965657598	[C43H79NO8P]-	76855488	C42H78NO6P_[M+CHO2]-; C43H80NO8P_[M-H]-	PE 38:3	C43H80NO8P	981124944277444	MS2ID	PE(20:3(8Z,11Z,14Z)/18:0) OR PE(20:3(5Z,8Z,11Z)/18:0) OR PE(18:0/20:3(8Z,11Z,14Z)) OR PE(18:0/20:3(5Z,8Z,11Z))	C43H80NO8P	0.886799156702814	Hermes_MS2	PE(38:3)	C43H80NO8P	0.75625	LipidMS	PE(18:0/20:3)	C43H80NO8P	0.6890625	LipidMS	PE(18:1(9Z)/20:2(11Z,14Z)) OR PE(18:3(9Z,12Z,15Z)/20:0) OR PE(16:1(9Z)/22:2(13Z,16Z)) OR PE(18:2(9Z,12Z)/20:1(11Z)) OR PE(20:2(11Z,14Z)/18:1(11Z)) OR PE(20:1(11Z)/18:2(9Z,12Z)) OR PE(20:0/18:3(9Z,12Z,15Z)) OR PE(18:3(6Z,9Z,12Z)/20:0) OR PE(22:2(13Z,16Z)/16:1(9Z)) OR PE(20:2(11Z,14Z)/18:1(9Z)) OR PE(18:1(11Z)/20:2(11Z,14Z)) OR PE(20:0/18:3(6Z,9Z,12Z))	C43H80NO8P	0.681158012985326	Hermes_MS2
209	54561579627198	561118839792	[C44H86N2O6P]-	7696229	C44H87N2O6P_[M-H]-	SM(d40:2)	C45H89N2O6P	84625	LipidMS	NA	NA	NA	NA	NA	NA	NA	NA	NA	NA	NA	NA	NA	NA	NA	NA
210	54561579627198	561118839792	[C44H86N2O6P]-	7696229	C44H87N2O6P_[M-H]-	SM(d40:2)	C45H89N2O6P	84625	LipidMS	NA	NA	NA	NA	NA	NA	NA	NA	NA	NA	NA	NA	NA	NA	NA	NA
211	46762971894402	48864811476798	[C43H81NO8P]-	77057053	C42H80NO6P_[M+CHO2]-; C43H82NO8P_[M-H]-	PC(18:0/18:2)	C44H84NO8P	9999	LipidMS	1,2-Dioleoyl-sn-glycero-3-phosphoethanolamine-N,N-dimethyl	C43H82NO8P	0.999535291131358	MS2ID	PE(20:2(11Z,14Z)/18:0) OR PE(18:0/20:2(11Z,14Z))	C43H82NO8P	0.971147183225803	Hermes_MS2	PE(16:0/22:2(13Z,16Z)) OR PE(22:2(13Z,16Z)/16:0)	C43H82NO8P	0.948516481819664	Hermes_MS2	PE(20:1(11Z)/18:1(9Z)) OR PE(20:0/18:2(9Z,12Z)) OR PE(22:1(13Z)/16:1(9Z)) OR PE(18:2(9Z,12Z)/20:0) OR PE(20:1(11Z)/18:1(11Z)) OR PE(24:1(15Z)/14:1(9Z)) OR PE(14:1(9Z)/24:1(15Z)) OR PE(16:1(9Z)/22:1(13Z)) OR PE(18:1(9Z)/20:1(11Z)) OR PE(18:1(11Z)/20:1(11Z))	C43H82NO8P	0.926583415957537	Hermes_MS2
212	4685825878398	5443582601598	[C48H97NO3Cl]-	77071625	C48H97NO3_[M+Cl]-	Automatic ID annotation failed. Try manual inspection.
213	368208689808	40630753740798	[C42H80N2O8P]-	77156577	C41H79N2O6P_[M+CHO2]-	SM(d36:3)	C41H79N2O6P	9999	LipidMS	NA	NA	NA	NA	NA	NA	NA	NA	NA	NA	NA	NA	NA	NA	NA	NA
214	368208689808	40630753740798	[C42H80N2O8P]-	77156577	C41H79N2O6P_[M+CHO2]-	SM(d36:3)	C41H79N2O6P	9999	LipidMS	NA	NA	NA	NA	NA	NA	NA	NA	NA	NA	NA	NA	NA	NA	NA	NA
215	368208689808	40630753740798	[C42H80N2O8P]-	77156577	C41H79N2O6P_[M+CHO2]-	SM(d36:3)	C41H79N2O6P	9999	LipidMS	NA	NA	NA	NA	NA	NA	NA	NA	NA	NA	NA	NA	NA	NA	NA	NA
216	586078727136	59606997779202	[C44H88N2O6P]-	77163855	C44H89N2O6P_[M-H]-	SM(d40:1)	C45H91N2O6P	81	LipidMS	NA	NA	NA	NA	NA	NA	NA	NA	NA	NA	NA	NA	NA	NA	NA	NA
217	435025266096	46438607887998	[C45H75NO7P]-	77252866	C45H76NO7P_[M-H]-	PE(P-18:1(9Z)/22:6(4Z,7Z,10Z,13Z,16Z,19Z))	C45H76NO7P	766472046927474	Hermes_MS2	PE(22:6(4Z,7Z,10Z,13Z,16Z,19Z)/P-18:1(11Z)) OR PE(22:6(4Z,7Z,10Z,13Z,16Z,19Z)/P-18:1(9Z))	C45H76NO7P	0.636176962913669	Hermes_MS2	PEo(18:2_22:6) OR PEp(18:1_22:6)	C45H76NO7P	0.55625	LipidMS	NA	NA	NA	NA	NA	NA	NA	NA
218	435025266096	46438607887998	[C45H75NO7P]-	77252866	C45H76NO7P_[M-H]-	PE(P-18:1(9Z)/22:6(4Z,7Z,10Z,13Z,16Z,19Z))	C45H76NO7P	766472046927474	Hermes_MS2	PE(22:6(4Z,7Z,10Z,13Z,16Z,19Z)/P-18:1(11Z)) OR PE(22:6(4Z,7Z,10Z,13Z,16Z,19Z)/P-18:1(9Z))	C45H76NO7P	0.636176962913669	Hermes_MS2	PEo(18:2_22:6) OR PEp(18:1_22:6)	C45H76NO7P	0.55625	LipidMS	NA	NA	NA	NA	NA	NA	NA	NA
219	41776652136	42775496848002	[C42H82N2O8P]-	77358142	C41H81N2O6P_[M+CHO2]-	SM(d36:2)	C41H81N2O6P	9999	LipidMS	NA	NA	NA	NA	NA	NA	NA	NA	NA	NA	NA	NA	NA	NA	NA	NA
220	38260675032	39252860516802	[C41H77NO10P]-	77452906	C40H76NO8P_[M+CHO2]-; C41H78NO10P_[M-H]-	PC(14:0/18:2)	C40H76NO8P	9999	LipidMS	1,2-Dipalmitoleoyl-sn-glycero-3-phosphocholine	C40H76NO8P	0.999457438765463	MS2ID	PC 32:2	C40H76NO8P	0.896076601551758	Hermes_MS2	PE 35:2	C40H76NO8P	0.63395621376906	Hermes_MS2	NA	NA	NA	NA
221	476253377616	48576748663998	[C45H77NO7P]-	77454431	C45H78NO7P_[M-H]-	1-(1Z-Octadecenyl)-2-(4Z,7Z,10Z,13Z,16Z,19Z-docosahexaenoyl)-sn-glycero-3-phosphoethanolamine	C45H78NO7P	982576584525388	MS2ID	PE(P-18:0/22:6(4Z,7Z,10Z,13Z,16Z,19Z))	C45H78NO7P	0.769146643703154	Hermes_MS2	PE(22:6(4Z,7Z,10Z,13Z,16Z,19Z)/P-18:0)	C45H78NO7P	0.636460709768068	Hermes_MS2	PEo(18:1_22:6) OR PEp(18:0_22:6)	C45H78NO7P	0.5484375	LipidMS	NA	NA	NA	NA
222	451783984704	46366925664	[C42H80O10P]-	77554946	C41H79O8P_[M+CHO2]-; C42H81O10P_[M-H]-	PG(36:1)	C42H81O10P	25	LipidMS	NA	NA	NA	NA	NA	NA	NA	NA	NA	NA	NA	NA	NA	NA	NA	NA
223	45846425857602	46832468892798	[C42H84N2O8P]-	77559708	C41H83N2O6P_[M+CHO2]-	N-(Octadecanoyl)sphing-4-enine-1-phosphocholine	C41H83N2O6P	93890627523569	MS2ID	N-(Octadecanoyl)-sphing-4-enine-1-phosphocholine	C41H83N2O6P	0.922032813682839	Hermes_MS2	SM(d35:1)	C40H81N2O6P	0.20875	LipidMS	NA	NA	NA	NA	NA	NA	NA	NA
225	418511330208	44487123768	[C41H79NO10P]-	77654471	C40H78NO8P_[M+CHO2]-; C41H80NO10P_[M-H]-	PC 32:1	C40H78NO8P	875026554135959	Hermes_MS2	PC(31:1)	C39H76NO8P	0.03875	LipidMS	NA	NA	NA	NA	NA	NA	NA	NA	NA	NA	NA	NA
226	418511330208	44487123768	[C41H79NO10P]-	77654471	C40H78NO8P_[M+CHO2]-; C41H80NO10P_[M-H]-	PC 32:1	C40H78NO8P	875026554135959	Hermes_MS2	PC(31:1)	C39H76NO8P	0.03875	LipidMS	NA	NA	NA	NA	NA	NA	NA	NA	NA	NA	NA	NA
227	483165310512	502618090464	[C45H79NO7P]-	77655996	C45H80NO7P_[M-H]-	PE(P-18:0/22:5(4Z,7Z,10Z,13Z,16Z))	C45H80NO7P	723744452415533	Hermes_MS2	PE(22:5(7Z,10Z,13Z,16Z,19Z)/P-18:0) OR PE(22:5(4Z,7Z,10Z,13Z,16Z)/P-18:0)	C45H80NO7P	0.618433467004804	Hermes_MS2	PEo(18:1/22:5) OR PEp(18:0/22:5)	C45H80NO7P	0.4328125	LipidMS	PEo(18:0_22:6)	C45H80NO7P	0.34875	LipidMS	PEo(20:2/20:4) OR PEp(20:1/20:4)	C45H80NO7P	0.2921875	LipidMS
228	483165310512	502618090464	[C45H79NO7P]-	77655996	C45H80NO7P_[M-H]-	PE(P-18:0/22:5(4Z,7Z,10Z,13Z,16Z))	C45H80NO7P	723744452415533	Hermes_MS2	PE(22:5(7Z,10Z,13Z,16Z,19Z)/P-18:0) OR PE(22:5(4Z,7Z,10Z,13Z,16Z)/P-18:0)	C45H80NO7P	0.618433467004804	Hermes_MS2	PEo(18:1/22:5) OR PEp(18:0/22:5)	C45H80NO7P	0.4328125	LipidMS	PEo(18:0_22:6)	C45H80NO7P	0.34875	LipidMS	PEo(20:2/20:4) OR PEp(20:1/20:4)	C45H80NO7P	0.2921875	LipidMS
229	47553673350402	48497640913602	[C42H86N2O8P]-	77761273	C41H85N2O6P_[M+CHO2]-	SM(d35:0)	C40H83N2O6P	2075	LipidMS	NA	NA	NA	NA	NA	NA	NA	NA	NA	NA	NA	NA	NA	NA	NA	NA
231	48243946745598	49030385540802	[C42H82NO7PCl]-	77855229	C42H82NO7P_[M+Cl]-	Automatic ID annotation failed. Try manual inspection.
232	45927842033598	46832468892798	[C41H81NO10P]-	77856036	C40H80NO8P_[M+CHO2]-	PC 32:0	C40H80NO8P	94419825269201	Hermes_MS2	PC(31:0)	C39H78NO8P	0.0359375	LipidMS	NA	NA	NA	NA	NA	NA	NA	NA	NA	NA	NA	NA
233	53059876916802	54130757003202	[C45H81NO7P]-	77857561	C45H82NO7P_[M-H]-	PEo(20:1/20:4) OR PEp(20:0/20:4)	C45H82NO7P	7390625	LipidMS	NA	NA	NA	NA	NA	NA	NA	NA	NA	NA	NA	NA	NA	NA	NA	NA
234	51977452015998	53120388435198	[C45H81NO7P]-	77857561	C45H82NO7P_[M-H]-	PEo(18:1/22:4) OR PEp(18:0/22:4)	C45H82NO7P	8234375	LipidMS	PE(22:4(7Z,10Z,13Z,16Z)/P-18:0)	C45H82NO7P	0.746028637336236	Hermes_MS2	NA	NA	NA	NA	NA	NA	NA	NA	NA	NA	NA	NA
236	44191526022402	45000736812798	[C41H80NO8PCl]-	78053156	C41H80NO8P_[M+Cl]-	PC 33:1	C41H80NO8P	869408472835558	Hermes_MS2	NA	NA	NA	NA	NA	NA	NA	NA	NA	NA	NA	NA	NA	NA	NA	NA
237	486786376416	49667205659202	[C42H84NO7PCl]-	78056794	C42H84NO7P_[M+Cl]-	Automatic ID annotation failed. Try manual inspection.
239	44555305489602	455400259584	[C43H81NO9P]-	78656544	C42H80NO7P_[M+CHO2]-; C43H82NO9P_[M-H]-	PC(18:2(9Z,12Z)/P-16:0)	C42H80NO7P	702940134838736	Hermes_MS2	PCo(33:3) OR PCp(33:2)	C41H78NO7P	0.021875	LipidMS	NA	NA	NA	NA	NA	NA	NA	NA	NA	NA	NA	NA
241	357562347552	39229291663998	[C42H76NO8PCl]-	78850026	C42H76NO8P_[M+Cl]-	PC 34:4	C42H76NO8P	888362500220681	Hermes_MS2	NA	NA	NA	NA	NA	NA	NA	NA	NA	NA	NA	NA	NA	NA	NA	NA
242	357562347552	39229291663998	[C42H76NO8PCl]-	78850026	C42H76NO8P_[M+Cl]-	PC 34:4	C42H76NO8P	888362500220681	Hermes_MS2	NA	NA	NA	NA	NA	NA	NA	NA	NA	NA	NA	NA	NA	NA	NA	NA
243	357562347552	39229291663998	[C42H76NO8PCl]-	78850026	C42H76NO8P_[M+Cl]-	PC 34:4	C42H76NO8P	888362500220681	Hermes_MS2	NA	NA	NA	NA	NA	NA	NA	NA	NA	NA	NA	NA	NA	NA	NA	NA
244	415104343728	429209581728	[C45H75NO8P]-	78852358	C45H76NO8P_[M-H]-	PE(22:6(4Z,7Z,10Z,13Z,16Z,19Z)/18:1(11Z)) OR PE(22:6(4Z,7Z,10Z,13Z,16Z,19Z)/18:1(9Z)) OR PE(18:1(9Z)/22:6(4Z,7Z,10Z,13Z,16Z,19Z)) OR PE(18:1(11Z)/22:6(4Z,7Z,10Z,13Z,16Z,19Z))	C45H76NO8P	942366999943412	Hermes_MS2	PE(18:2e/7-HDoHE)	C45H76NO8P	0.873057529817201	MS2ID	PE(18:2e/17-HDoHE)	C45H76NO8P	0.868842533763734	MS2ID	PE(18:2e/10-HDoHE)	C45H76NO8P	0.867997600718273	MS2ID	PE(18:2e/16,17-EpDPE)	C45H76NO8P	0.86484536316323	MS2ID
245	40239131959998	41708408569602	[C42H79NO10P]-	78854471	C41H78NO8P_[M+CHO2]-; C42H80NO10P_[M-H]-	PC 33:2	C41H78NO8P	899480987751512	Hermes_MS2	PE 36:2	C41H78NO8P	0.645480608084101	Hermes_MS2	PC(32:2)	C40H76NO8P	0.028125	LipidMS	NA	NA	NA	NA	NA	NA	NA	NA
246	45322925739198	46476574384002	[C43H79NO9Cl]-	78854488	C43H79NO9_[M+Cl]-	PS(18:0/18:1)	C42H80NO10P	25	LipidMS	PC(32:2)	C40H76NO8P	0.005	LipidMS	NA	NA	NA	NA	NA	NA	NA	NA	NA	NA	NA	NA
247	45322925739198	471961638576	[C43H83NO9P]-	78858109	C42H82NO7P_[M+CHO2]-; C43H84NO9P_[M-H]-	PC(16:0/P-18:1(11Z)) OR PC(16:0/P-18:1(9Z))	C42H82NO7P	85030466481201	Hermes_MS2	PCo(33:2) OR PCp(33:1)	C41H80NO7P	0.00375	LipidMS	NA	NA	NA	NA	NA	NA	NA	NA	NA	NA	NA	NA
248	48133057408002	49130838535998	[C43H83NO9P]-	78858109	C42H82NO7P_[M+CHO2]-; C43H84NO9P_[M-H]-	PC(18:1(9Z)/P-16:0)	C42H82NO7P	78336527854967	Hermes_MS2	PC(18:1(11Z)/P-16:0)	C42H82NO7P	0.783277901058048	Hermes_MS2	PCo(33:2) OR PCp(33:1)	C41H80NO7P	0.0234375	LipidMS	NA	NA	NA	NA	NA	NA	NA	NA
249	4751790552	504493382736	[C43H86N2O8P]-	78961273	C42H85N2O6P_[M+CHO2]-	SM(d36:1)	C41H83N2O6P	1875	LipidMS	NA	NA	NA	NA	NA	NA	NA	NA	NA	NA	NA	NA	NA	NA	NA	NA
250	4751790552	504493382736	[C43H86N2O8P]-	78961273	C42H85N2O6P_[M+CHO2]-	SM(d36:1)	C41H83N2O6P	1875	LipidMS	NA	NA	NA	NA	NA	NA	NA	NA	NA	NA	NA	NA	NA	NA	NA	NA
251	4751790552	504493382736	[C43H86N2O8P]-	78961273	C42H85N2O6P_[M+CHO2]-	SM(d36:1)	C41H83N2O6P	1875	LipidMS	NA	NA	NA	NA	NA	NA	NA	NA	NA	NA	NA	NA	NA	NA	NA	NA
252	386142531888	39629794566402	[C42H78NO8PCl]-	79051591	C42H78NO8P_[M+Cl]-	PC 34:3	C42H78NO8P	934960547257071	Hermes_MS2	PC(18:2(9Z,12Z)/16:1(9Z))	C42H78NO8P	0.644145451997877	Hermes_MS2	NA	NA	NA	NA	NA	NA	NA	NA	NA	NA	NA	NA
253	45695373457602	46653456851202	[C45H77NO8P]-	79053923	C45H78NO8P_[M-H]-	PE(22:6(4Z,7Z,10Z,13Z,16Z,19Z)/18:0)	C45H78NO8P	965140061347285	Hermes_MS2	PE(18:1e/17-HDoHE)	C45H78NO8P	0.880557054297772	MS2ID	PE(18:1e/7-HDoHE)	C45H78NO8P	0.880168216121886	MS2ID	PE(18:1e/10-HDoHE)	C45H78NO8P	0.877583213424001	MS2ID	PE(18:1e/20-HDoHE)	C45H78NO8P	0.877189679288522	MS2ID
254	44043162323202	45023370539202	[C42H81NO10P]-	79056036	C41H80NO8P_[M+CHO2]-; C42H82NO10P_[M-H]-	PC 33:1	C41H80NO8P	861616351940486	Hermes_MS2	PC(16:0/16:1)	C40H78NO8P	0.0625	LipidMS	NA	NA	NA	NA	NA	NA	NA	NA	NA	NA	NA	NA
255	486786376416	497299264224	[C43H85NO9P]-	79059674	C42H84NO7P_[M+CHO2]-; C43H86NO9P_[M-H]-	PCo(33:1) OR PCp(33:0)	C41H82NO7P	25	LipidMS	NA	NA	NA	NA	NA	NA	NA	NA	NA	NA	NA	NA	NA	NA	NA	NA
256	42353104427202	44070817696002	[C42H80NO8PCl]-	79253156	C42H80NO8P_[M+Cl]-	1,2-Dioleoyl-sn-glycero-3-phosphoethanolamine-N-methyl	C42H80NO8P	988213399991113	Hermes_MS2	1-Palmitoyl-2-linoleoyl-sn-glycero-3-phosphocholine	C42H80NO8P	0.917712483344381	MS2ID	PC 34:2	C42H80NO8P	0.898431195317994	Hermes_MS2	PC(18:1(9Z)/16:1(9Z))	C42H80NO8P	0.833540008043432	Hermes_MS2	PC(18:1(11Z)/16:1(9Z))	C42H80NO8P	0.833415908226491	Hermes_MS2
257	44078978974398	45846425857602	[C42H80NO8PCl]-	79253156	C42H80NO8P_[M+Cl]-	1-Palmitoyl-2-linoleoyl-sn-glycero-3-phosphocholine	C42H80NO8P	774484409501345	MS2ID	PC 34:2	C42H80NO8P	0.67898824439394	Hermes_MS2	NA	NA	NA	NA	NA	NA	NA	NA	NA	NA	NA	NA
258	44078978974398	45846425857602	[C42H80NO8PCl]-	79253156	C42H80NO8P_[M+Cl]-	1-Palmitoyl-2-linoleoyl-sn-glycero-3-phosphocholine	C42H80NO8P	774484409501345	MS2ID	PC 34:2	C42H80NO8P	0.67898824439394	Hermes_MS2	NA	NA	NA	NA	NA	NA	NA	NA	NA	NA	NA	NA
259	486786376416	49693003124802	[C45H79NO8P]-	79255488	C45H80NO8P_[M-H]-	PE(18:0/22:5)	C45H80NO8P	196875	LipidMS	NA	NA	NA	NA	NA	NA	NA	NA	NA	NA	NA	NA	NA	NA	NA	NA
260	47137328268798	48354150126402	[C45H79NO8P]-	79255488	C45H80NO8P_[M-H]-	PE(18:0/22:5(4Z,7Z,10Z,13Z,16Z)) OR PE(18:0/22:5(7Z,10Z,13Z,16Z,19Z)) OR PE(22:5(4Z,7Z,10Z,13Z,16Z)/18:0) OR PE(22:5(7Z,10Z,13Z,16Z,19Z)/18:0)	C45H80NO8P	613129246719751	Hermes_MS2	NA	NA	NA	NA	NA	NA	NA	NA	NA	NA	NA	NA	NA	NA	NA	NA
261	47303671076802	49054870312002	[C42H83NO10P]-	79257601	C41H82NO8P_[M+CHO2]-	PC 33:0	C41H82NO8P	794944012957445	Hermes_MS2	PC(16:0/16:0)	C40H80NO8P	0.17375	LipidMS	NA	NA	NA	NA	NA	NA	NA	NA	NA	NA	NA	NA
262	47303671076802	49054870312002	[C42H83NO10P]-	79257601	C41H82NO8P_[M+CHO2]-	PC 33:0	C41H82NO8P	794944012957445	Hermes_MS2	PC(16:0/16:0)	C40H80NO8P	0.17375	LipidMS	NA	NA	NA	NA	NA	NA	NA	NA	NA	NA	NA	NA
263	52687221209598	53841273544002	[C43H87NO9P]-	79261239	C42H86NO7P_[M+CHO2]-	Automatic ID annotation failed. Try manual inspection.
264	52687221209598	53841273544002	[C46H85N2O6P]-	79261507	C46H86N2O6P_[M-H]-	Automatic ID annotation failed. Try manual inspection.
265	49969856670402	52459035929598	[C43H87N2O6PCl]-	79359958	C43H87N2O6P_[M+Cl]-	SM d38:1	C43H87N2O6P	91664184238352	Hermes_MS2	NA	NA	NA	NA	NA	NA	NA	NA	NA	NA	NA	NA	NA	NA	NA	NA
266	49969856670402	52459035929598	[C43H87N2O6PCl]-	79359958	C43H87N2O6P_[M+Cl]-	SM d38:1	C43H87N2O6P	91664184238352	Hermes_MS2	NA	NA	NA	NA	NA	NA	NA	NA	NA	NA	NA	NA	NA	NA	NA	NA
268	49471196592	51365308198398	[C45H81NO8P]-	79457053	C45H82NO8P_[M-H]-	PE(20:2(11Z,14Z)/20:2(11Z,14Z))	C45H82NO8P	765390980455276	Hermes_MS2	PE(20:0/20:4(5Z,8Z,11Z,14Z)) OR PE(20:3(8Z,11Z,14Z)/20:1(11Z)) OR PE(18:3(9Z,12Z,15Z)/22:1(13Z)) OR PE(20:1(11Z)/20:3(5Z,8Z,11Z)) OR PE(20:1(11Z)/20:3(8Z,11Z,14Z)) OR PE(18:0/22:4(7Z,10Z,13Z,16Z)) OR PE(22:2(13Z,16Z)/18:2(9Z,12Z)) OR PE(18:3(6Z,9Z,12Z)/22:1(13Z)) OR PE(20:0/20:4(8Z,11Z,14Z,17Z)) OR PE(18:2(9Z,12Z)/22:2(13Z,16Z)) OR PE(18:4(6Z,9Z,12Z,15Z)/22:0) OR PE(22:0/18:4(6Z,9Z,12Z,15Z)) OR P…	C45H82NO8P	0.755252903957982	Hermes_MS2	PE(18:0/22:4(7Z,10Z,13Z,16Z)) OR PE(22:4(7Z,10Z,13Z,16Z)/18:0)	C45H82NO8P	0.617951581779252	Hermes_MS2	PE(18:0/22:4)	C45H82NO8P	0.2828125	LipidMS	NA	NA	NA	NA
269	49471196592	51365308198398	[C45H81NO8P]-	79457053	C45H82NO8P_[M-H]-	PE(20:2(11Z,14Z)/20:2(11Z,14Z))	C45H82NO8P	765390980455276	Hermes_MS2	PE(20:0/20:4(5Z,8Z,11Z,14Z)) OR PE(20:3(8Z,11Z,14Z)/20:1(11Z)) OR PE(18:3(9Z,12Z,15Z)/22:1(13Z)) OR PE(20:1(11Z)/20:3(5Z,8Z,11Z)) OR PE(20:1(11Z)/20:3(8Z,11Z,14Z)) OR PE(18:0/22:4(7Z,10Z,13Z,16Z)) OR PE(22:2(13Z,16Z)/18:2(9Z,12Z)) OR PE(18:3(6Z,9Z,12Z)/22:1(13Z)) OR PE(20:0/20:4(8Z,11Z,14Z,17Z)) OR PE(18:2(9Z,12Z)/22:2(13Z,16Z)) OR PE(18:4(6Z,9Z,12Z,15Z)/22:0) OR PE(22:0/18:4(6Z,9Z,12Z,15Z)) OR P…	C45H82NO8P	0.755252903957982	Hermes_MS2	PE(18:0/22:4(7Z,10Z,13Z,16Z)) OR PE(22:4(7Z,10Z,13Z,16Z)/18:0)	C45H82NO8P	0.617951581779252	Hermes_MS2	PE(18:0/22:4)	C45H82NO8P	0.2828125	LipidMS	NA	NA	NA	NA
271	51750207262398	527056797456	[C43H89N2O6PCl]-	79561523	C43H89N2O6P_[M+Cl]-	SM d38:0	C43H89N2O6P	862805638118592	Hermes_MS2	NA	NA	NA	NA	NA	NA	NA	NA	NA	NA	NA	NA	NA	NA	NA	NA
272	35632312035198	40239500924802	[C43H77NO10P]-	79852906	C42H76NO8P_[M+CHO2]-; C43H78NO10P_[M-H]-	PC 34:4	C42H76NO8P	890089379769893	Hermes_MS2	PC(33:4)	C41H74NO8P	0.1275	LipidMS	NA	NA	NA	NA	NA	NA	NA	NA	NA	NA	NA	NA
273	35632312035198	40239500924802	[C43H77NO10P]-	79852906	C42H76NO8P_[M+CHO2]-; C43H78NO10P_[M-H]-	PC 34:4	C42H76NO8P	890089379769893	Hermes_MS2	PC(33:4)	C41H74NO8P	0.1275	LipidMS	NA	NA	NA	NA	NA	NA	NA	NA	NA	NA	NA	NA
274	35632312035198	40239500924802	[C43H77NO10P]-	79852906	C42H76NO8P_[M+CHO2]-; C43H78NO10P_[M-H]-	PC 34:4	C42H76NO8P	890089379769893	Hermes_MS2	PC(33:4)	C41H74NO8P	0.1275	LipidMS	NA	NA	NA	NA	NA	NA	NA	NA	NA	NA	NA	NA
275	35632312035198	40239500924802	[C43H77NO10P]-	79852906	C42H76NO8P_[M+CHO2]-; C43H78NO10P_[M-H]-	PC 34:4	C42H76NO8P	890089379769893	Hermes_MS2	PC(33:4)	C41H74NO8P	0.1275	LipidMS	NA	NA	NA	NA	NA	NA	NA	NA	NA	NA	NA	NA
276	38652879064002	39591769648002	[C43H79NO10P]-	80054471	C42H78NO8P_[M+CHO2]-; C43H80NO10P_[M-H]-	PC 34:3	C42H78NO8P	790011295406346	Hermes_MS2	PC(33:3)	C41H76NO8P	0.0234375	LipidMS	NA	NA	NA	NA	NA	NA	NA	NA	NA	NA	NA	NA
279	46159581024	47382651984	[C44H86N2O8P]-	80161273	C43H85N2O6P_[M+CHO2]-	SM(d38:2)	C43H85N2O6P	9999	LipidMS	NA	NA	NA	NA	NA	NA	NA	NA	NA	NA	NA	NA	NA	NA	NA	NA
280	51365308198398	52492584577602	[C43H78NO8PCl]-	80251591	C43H78NO8P_[M+Cl]-	Automatic ID annotation failed. Try manual inspection.
281	395709560784	40653319260798	[C43H78NO8PCl]-	80251591	C43H78NO8P_[M+Cl]-	Automatic ID annotation failed. Try manual inspection.
282	42428289227202	45171038921598	[C43H81NO10P]-	80256036	C42H80NO8P_[M+CHO2]-; C43H82NO10P_[M-H]-	PC(16:0/18:2)	C42H80NO8P	9999	LipidMS	PC 34:2	C42H80NO8P	0.93434088139179	Hermes_MS2	1,2-Dioleoyl-sn-glycero-3-phosphoethanolamine-N-methyl	C42H80NO8P	0.893036803638649	Hermes_MS2	PC(18:1(9Z)/16:1(9Z))	C42H80NO8P	0.816826639454602	Hermes_MS2	PC(18:1(11Z)/16:1(9Z))	C42H80NO8P	0.816760501623317	Hermes_MS2
283	42428289227202	45171038921598	[C43H81NO10P]-	80256036	C42H80NO8P_[M+CHO2]-; C43H82NO10P_[M-H]-	PC(16:0/18:2)	C42H80NO8P	9999	LipidMS	PC 34:2	C42H80NO8P	0.93434088139179	Hermes_MS2	1,2-Dioleoyl-sn-glycero-3-phosphoethanolamine-N-methyl	C42H80NO8P	0.893036803638649	Hermes_MS2	PC(18:1(9Z)/16:1(9Z))	C42H80NO8P	0.816826639454602	Hermes_MS2	PC(18:1(11Z)/16:1(9Z))	C42H80NO8P	0.816760501623317	Hermes_MS2
284	51711102750402	526651142544	[C47H81NO7P]-	80257561	C47H82NO7P_[M-H]-	PEo(20:1_22:6) OR PEp(20:0_22:6)	C47H82NO7P	409375	LipidMS	NA	NA	NA	NA	NA	NA	NA	NA	NA	NA	NA	NA	NA	NA	NA	NA
285	42571597220802	43835521110402	[C44H85NO9P]-	80259674	C43H84NO7P_[M+CHO2]-; C44H86NO9P_[M-H]-	PCo(34:2) OR PCp(34:1)	C42H82NO7P	34375	LipidMS	NA	NA	NA	NA	NA	NA	NA	NA	NA	NA	NA	NA	NA	NA	NA	NA
286	42644734428798	437415878976	[C44H84NO11]-	80260498	C43H83NO9_[M+CHO2]-	PCo(34:2) OR PCp(34:1)	C42H82NO7P	34375	LipidMS	NA	NA	NA	NA	NA	NA	NA	NA	NA	NA	NA	NA	NA	NA	NA	NA
287	50148315579198	5121273468	[C44H88N2O8P]-	80362838	C43H87N2O6P_[M+CHO2]-	SM(d38:1)	C43H87N2O6P	9999	LipidMS	SM d38:1	C43H87N2O6P	0.921153086182062	Hermes_MS2	NA	NA	NA	NA	NA	NA	NA	NA	NA	NA	NA	NA
288	45898848688002	48433212348798	[C43H83NO10P]-	80457601	C42H82NO8P_[M+CHO2]-; C43H84NO10P_[M-H]-	PC 34:1	C42H82NO8P	90859155094322	Hermes_MS2	1-Oleoyl-2-palmitoyl-sn-glycero-3-phosphocholine	C42H82NO8P	0.656481348420731	Hermes_MS2	PC(33:1)	C41H80NO8P	0.03125	LipidMS	NA	NA	NA	NA	NA	NA	NA	NA
289	45898848688002	48433212348798	[C43H83NO10P]-	80457601	C42H82NO8P_[M+CHO2]-; C43H84NO10P_[M-H]-	PC 34:1	C42H82NO8P	90859155094322	Hermes_MS2	1-Oleoyl-2-palmitoyl-sn-glycero-3-phosphocholine	C42H82NO8P	0.656481348420731	Hermes_MS2	PC(33:1)	C41H80NO8P	0.03125	LipidMS	NA	NA	NA	NA	NA	NA	NA	NA
290	525891038976	54130757003202	[C47H83NO7P]-	80459126	C47H84NO7P_[M-H]-	PEo(22:2/20:4) OR PEp(22:1/20:4)	C47H84NO7P	3625	LipidMS	PEo(20:0_22:6)	C47H84NO7P	0.1546875	LipidMS	NA	NA	NA	NA	NA	NA	NA	NA	NA	NA	NA	NA
291	53445502753602	54202096014402	[C45H87NO8Cl]-	80461257	C45H87NO8_[M+Cl]-	PCo(35:1) OR PCp(35:0)	C43H86NO7P	1075	LipidMS	NA	NA	NA	NA	NA	NA	NA	NA	NA	NA	NA	NA	NA	NA	NA	NA
292	5164798152	52741175292798	[C44H90N2O8P]-	80564403	C43H89N2O6P_[M+CHO2]-	SM(d38:0)	C43H89N2O6P	9999	LipidMS	SM d38:0	C43H89N2O6P	0.881766719877722	Hermes_MS2	NA	NA	NA	NA	NA	NA	NA	NA	NA	NA	NA	NA
293	44222358420798	46184202304002	[C43H82NO8PCl]-	80654721	C43H82NO8P_[M+Cl]-	PC 35:2	C43H82NO8P	889445963925755	Hermes_MS2	PE(20:2(11Z,14Z)/18:0) OR PE(18:0/20:2(11Z,14Z))	C43H82NO8P	0.618852747755276	Hermes_MS2	NA	NA	NA	NA	NA	NA	NA	NA	NA	NA	NA	NA
294	44222358420798	46184202304002	[C43H82NO8PCl]-	80654721	C43H82NO8P_[M+Cl]-	PC 35:2	C43H82NO8P	889445963925755	Hermes_MS2	PE(20:2(11Z,14Z)/18:0) OR PE(18:0/20:2(11Z,14Z))	C43H82NO8P	0.618852747755276	Hermes_MS2	NA	NA	NA	NA	NA	NA	NA	NA	NA	NA	NA	NA
296	501612295104	511018395792	[C43H85NO10P]-	80659166	C42H84NO8P_[M+CHO2]-	PC 34:0	C42H84NO8P	880921308974966	Hermes_MS2	1-Stearoyl-2-palmitoyl-sn-glycero-3-phosphocholine	C42H84NO8P	0.866014322369932	MS2ID	1-Palmitoyl-2-stearoyl-sn-glycero-3-phosphocholine	C42H84NO8P	0.807554632082071	MS2ID	PC(33:0)	C41H82NO8P	0.0421875	LipidMS	NA	NA	NA	NA
297	551208233328	579632732496	[C47H85NO7P]-	80660691	C47H86NO7P_[M-H]-	Automatic ID annotation failed. Try manual inspection.
298	551208233328	579632732496	[C47H85NO7P]-	80660691	C47H86NO7P_[M-H]-	Automatic ID annotation failed. Try manual inspection.
299	363758151408	373789457616	[C41H76O13P]-	8075029	C41H77O13P_[M-H]-	PI 32:1	C41H77O13P	975131918639354	MS2ID	PI(16:1(9Z)/16:0)	C41H77O13P	0.760115755312065	Hermes_MS2	PI(16:0/16:1)	C41H77O13P	0.5126953125	LipidMS	NA	NA	NA	NA	NA	NA	NA	NA
300	363758151408	373789457616	[C48H71O10]-	80750527	C24H36O5_[2M-H]-	PI 32:1	C41H77O13P	975131918639354	MS2ID	PI(16:1(9Z)/16:0)	C41H77O13P	0.760115755312065	Hermes_MS2	PI(16:0/16:1)	C41H77O13P	0.5126953125	LipidMS	NA	NA	NA	NA	NA	NA	NA	NA
301	58302951406398	61030773408	[C47H83O10]-	80759917	C47H84O10_[M-H]-	Automatic ID annotation failed. Try manual inspection.
302	58302951406398	61030773408	[C47H83O10]-	80759917	C47H84O10_[M-H]-	Automatic ID annotation failed. Try manual inspection.
303	522080471616	53233173857598	[C44H89N2O6PCl]-	80761523	C44H89N2O6P_[M+Cl]-	SM d39:1	C44H89N2O6P	940984407621499	Hermes_MS2	NA	NA	NA	NA	NA	NA	NA	NA	NA	NA	NA	NA	NA	NA	NA	NA
304	487155490416	503367844752	[C45H76NO7PCl]-	80850534	C45H76NO7P_[M+Cl]-	Automatic ID annotation failed. Try manual inspection.
306	47728750988802	49765785	[C43H84NO8PCl]-	80856286	C43H84NO8P_[M+Cl]-	PC 35:1	C43H84NO8P	785553015086488	Hermes_MS2	NA	NA	NA	NA	NA	NA	NA	NA	NA	NA	NA	NA	NA	NA	NA	NA
307	47728750988802	49765785	[C43H84NO8PCl]-	80856286	C43H84NO8P_[M+Cl]-	PC 35:1	C43H84NO8P	785553015086488	Hermes_MS2	NA	NA	NA	NA	NA	NA	NA	NA	NA	NA	NA	NA	NA	NA	NA	NA
308	5289363636	53937158056002	[C44H88NO7PCl]-	80859924	C44H88NO7P_[M+Cl]-	Automatic ID annotation failed. Try manual inspection.
309	62129707950402	63247525272	[C47H85O10]-	80961482	C47H86O10_[M-H]-	Automatic ID annotation failed. Try manual inspection.
310	436032410304	44578133897598	[C45H81NO9P]-	81056544	C44H80NO7P_[M+CHO2]-	PCo(35:5) OR PCp(35:4)	C43H78NO7P	28125	LipidMS	NA	NA	NA	NA	NA	NA	NA	NA	NA	NA	NA	NA	NA	NA	NA	NA
311	41307936243198	429209581728	[C45H81NO9P]-	81056544	C44H80NO7P_[M+CHO2]-	1-O-Hexadecyl-2-O-(5Z,8Z,11Z,14Z,17Z-eicosapentaenoyl)-sn-glyceryl-3-phosphorylcholine	C44H80NO7P	886526271513465	MS2ID	NA	NA	NA	NA	NA	NA	NA	NA	NA	NA	NA	NA	NA	NA	NA	NA
312	35320693404798	37125039792	[C44H76NO8PCl]-	81250026	C44H76NO8P_[M+Cl]-	PC 36:6	C44H76NO8P	8839902878976	Hermes_MS2	NA	NA	NA	NA	NA	NA	NA	NA	NA	NA	NA	NA	NA	NA	NA	NA
313	35320693404798	37125039792	[C44H76NO8PCl]-	81250026	C44H76NO8P_[M+Cl]-	PC 36:6	C44H76NO8P	8839902878976	Hermes_MS2	NA	NA	NA	NA	NA	NA	NA	NA	NA	NA	NA	NA	NA	NA	NA	NA
314	39681518422398	40653319260798	[C44H79NO10P]-	81254471	C43H78NO8P_[M+CHO2]-; C44H80NO10P_[M-H]-	PC 35:4	C43H78NO8P	877261608293247	Hermes_MS2	PC(34:4)	C42H76NO8P	0.0359375	LipidMS	NA	NA	NA	NA	NA	NA	NA	NA	NA	NA	NA	NA
315	44408167825602	45392374268802	[C45H83NO9P]-	81258109	C44H82NO7P_[M+CHO2]-	PCo(35:4) OR PCp(35:3)	C43H80NO7P	9375	LipidMS	NA	NA	NA	NA	NA	NA	NA	NA	NA	NA	NA	NA	NA	NA	NA	NA
317	37836532707198	403954758336	[C44H78NO8PCl]-	81451591	C44H78NO8P_[M+Cl]-	PC 36:5	C44H78NO8P	889132840248814	Hermes_MS2	NA	NA	NA	NA	NA	NA	NA	NA	NA	NA	NA	NA	NA	NA	NA	NA
318	37836532707198	403954758336	[C44H78NO8PCl]-	81451591	C44H78NO8P_[M+Cl]-	PC 36:5	C44H78NO8P	889132840248814	Hermes_MS2	NA	NA	NA	NA	NA	NA	NA	NA	NA	NA	NA	NA	NA	NA	NA	NA
319	378358331232	38872641655998	[C44H78NO8PCl]-	81451591	C44H78NO8P_[M+Cl]-	PC 36:5	C44H78NO8P	881291112345806	Hermes_MS2	PC(20:4(5Z,8Z,11Z,14Z)/16:1(9Z))	C44H78NO8P	0.785131618629006	Hermes_MS2	PC(20:4(8Z,11Z,14Z,17Z)/16:1(9Z))	C44H78NO8P	0.785043474283906	Hermes_MS2	NA	NA	NA	NA	NA	NA	NA	NA
320	40776935008002	41874309012798	[C44H81NO10P]-	81456036	C43H80NO8P_[M+CHO2]-; C44H82NO10P_[M-H]-	PC 35:3	C43H80NO8P	882911151536842	Hermes_MS2	PC(34:3)	C42H78NO8P	0.0296875	LipidMS	NA	NA	NA	NA	NA	NA	NA	NA	NA	NA	NA	NA
321	454336928736	47411614220802	[C45H85NO9P]-	81459674	C44H84NO7P_[M+CHO2]-; C45H86NO9P_[M-H]-	PC(18:2(9Z,12Z)/P-18:0)	C44H84NO7P	705498446924322	Hermes_MS2	PCo(35:3) OR PCp(35:2)	C43H82NO7P	0.005	LipidMS	NA	NA	NA	NA	NA	NA	NA	NA	NA	NA	NA	NA
322	454336928736	47411614220802	[C45H85NO9P]-	81459674	C44H84NO7P_[M+CHO2]-; C45H86NO9P_[M-H]-	PC(18:2(9Z,12Z)/P-18:0)	C44H84NO7P	705498446924322	Hermes_MS2	PCo(35:3) OR PCp(35:2)	C43H82NO7P	0.005	LipidMS	NA	NA	NA	NA	NA	NA	NA	NA	NA	NA	NA	NA
323	48641716702398	499189483296	[C45H85NO9P]-	81459674	C44H84NO7P_[M+CHO2]-; C45H86NO9P_[M-H]-	PC(18:2(9Z,12Z)/P-18:0)	C44H84NO7P	733151400313058	Hermes_MS2	PCo(35:3) OR PCp(35:2)	C43H82NO7P	0.0203125	LipidMS	NA	NA	NA	NA	NA	NA	NA	NA	NA	NA	NA	NA
324	47836352195202	500343680304	[C45H88N2O8P]-	81562838	C44H87N2O6P_[M+CHO2]-	SM(d38:2)	C43H85N2O6P	1625	LipidMS	NA	NA	NA	NA	NA	NA	NA	NA	NA	NA	NA	NA	NA	NA	NA	NA
325	47836352195202	500343680304	[C45H88N2O8P]-	81562838	C44H87N2O6P_[M+CHO2]-	SM(d38:2)	C43H85N2O6P	1625	LipidMS	NA	NA	NA	NA	NA	NA	NA	NA	NA	NA	NA	NA	NA	NA	NA	NA
326	39453570166398	407282684832	[C44H80NO8PCl]-	81653156	C44H80NO8P_[M+Cl]-	PC 36:4	C44H80NO8P	956858733836372	Hermes_MS2	NA	NA	NA	NA	NA	NA	NA	NA	NA	NA	NA	NA	NA	NA	NA	NA
327	418840785888	42956826099198	[C44H80NO8PCl]-	81653156	C44H80NO8P_[M+Cl]-	PC 36:4	C44H80NO8P	896811404744106	Hermes_MS2	PC(16:0e/8-HEPE)	C44H80NO8P	0.694401413484317	Hermes_MS2	PC(16:0e/15-HEPE)	C44H80NO8P	0.693834652865585	Hermes_MS2	PC(16:0e/18-HEPE)	C44H80NO8P	0.684001729784109	Hermes_MS2	PC(16:0e/12-HEPE)	C44H80NO8P	0.682824437555299	Hermes_MS2
328	44007310432002	46084459947198	[C44H83NO10P]-	81657601	C43H82NO8P_[M+CHO2]-; C44H84NO10P_[M-H]-	1,2-Dioleoyl-sn-glycero-3-phosphoethanolamine-N,N-dimethyl	C43H82NO8P	999535266160223	Hermes_MS2	PC 35:2	C43H82NO8P	0.885388089479678	Hermes_MS2	PE 38:2	C43H82NO8P	0.858052020300724	Hermes_MS2	PE(20:2(11Z,14Z)/18:0) OR PE(18:0/20:2(11Z,14Z))	C43H82NO8P	0.618852747755276	Hermes_MS2	PE(20:1(11Z)/18:1(9Z)) OR PE(20:1(11Z)/18:1(11Z)) OR PE(18:1(9Z)/20:1(11Z)) OR PE(18:1(11Z)/20:1(11Z))	C43H82NO8P	0.618852747755276	Hermes_MS2
329	44007310432002	46084459947198	[C44H83NO10P]-	81657601	C43H82NO8P_[M+CHO2]-; C44H84NO10P_[M-H]-	1,2-Dioleoyl-sn-glycero-3-phosphoethanolamine-N,N-dimethyl	C43H82NO8P	999535266160223	Hermes_MS2	PC 35:2	C43H82NO8P	0.885388089479678	Hermes_MS2	PE 38:2	C43H82NO8P	0.858052020300724	Hermes_MS2	PE(20:2(11Z,14Z)/18:0) OR PE(18:0/20:2(11Z,14Z))	C43H82NO8P	0.618852747755276	Hermes_MS2	PE(20:1(11Z)/18:1(9Z)) OR PE(20:1(11Z)/18:1(11Z)) OR PE(18:1(9Z)/20:1(11Z)) OR PE(18:1(11Z)/20:1(11Z))	C43H82NO8P	0.618852747755276	Hermes_MS2
330	48867211628802	5073824244	[C45H87NO9P]-	81661239	C44H86NO7P_[M+CHO2]-; C45H88NO9P_[M-H]-	PCo(35:2) OR PCp(35:1)	C43H84NO7P	225	LipidMS	NA	NA	NA	NA	NA	NA	NA	NA	NA	NA	NA	NA	NA	NA	NA	NA
331	48867211628802	5073824244	[C45H87NO9P]-	81661239	C44H86NO7P_[M+CHO2]-; C45H88NO9P_[M-H]-	PCo(35:2) OR PCp(35:1)	C43H84NO7P	225	LipidMS	NA	NA	NA	NA	NA	NA	NA	NA	NA	NA	NA	NA	NA	NA	NA	NA
332	52226256425598	53271175807998	[C45H90N2O8P]-	81764403	C44H89N2O6P_[M+CHO2]-	SM d39:1	C44H89N2O6P	915918157425777	Hermes_MS2	SM(d38:1)	C43H87N2O6P	0.21125	LipidMS	NA	NA	NA	NA	NA	NA	NA	NA	NA	NA	NA	NA
333	485319843216	5164798152	[C46H77NO9P]-	81853414	C45H76NO7P_[M+CHO2]-; C46H78NO9P_[M-H]-	PEo(37:5) OR PEp(37:4)	C42H76NO7P	328125	LipidMS	PCo(36:8) OR PCp(36:7)	C44H74NO7P	0.0296875	LipidMS	NA	NA	NA	NA	NA	NA	NA	NA	NA	NA	NA	NA
334	485319843216	5164798152	[C46H77NO9P]-	81853414	C45H76NO7P_[M+CHO2]-; C46H78NO9P_[M-H]-	PEo(37:5) OR PEp(37:4)	C42H76NO7P	328125	LipidMS	PCo(36:8) OR PCp(36:7)	C44H74NO7P	0.0296875	LipidMS	NA	NA	NA	NA	NA	NA	NA	NA	NA	NA	NA	NA
335	431430028368	45110933945598	[C44H82NO8PCl]-	81854721	C44H82NO8P_[M+Cl]-	PC 36:3	C44H82NO8P	936567927730176	Hermes_MS2	PC(16:0/20:3(8Z,11Z,14Z)) OR PC(16:0/20:3(5Z,8Z,11Z))	C44H82NO8P	0.836775500575066	Hermes_MS2	PC(18:3(6Z,9Z,12Z)/18:0)	C44H82NO8P	0.687569588297494	Hermes_MS2	PC(18:3(9Z,12Z,15Z)/18:0)	C44H82NO8P	0.687560281984867	Hermes_MS2	PC(18:0/18:3(6Z,9Z,12Z)) OR PC(18:0/18:3(9Z,12Z,15Z))	C44H82NO8P	0.625655194436659	Hermes_MS2
336	431430028368	45110933945598	[C44H82NO8PCl]-	81854721	C44H82NO8P_[M+Cl]-	PC 36:3	C44H82NO8P	936567927730176	Hermes_MS2	PC(16:0/20:3(8Z,11Z,14Z)) OR PC(16:0/20:3(5Z,8Z,11Z))	C44H82NO8P	0.836775500575066	Hermes_MS2	PC(18:3(6Z,9Z,12Z)/18:0)	C44H82NO8P	0.687569588297494	Hermes_MS2	PC(18:3(9Z,12Z,15Z)/18:0)	C44H82NO8P	0.687560281984867	Hermes_MS2	PC(18:0/18:3(6Z,9Z,12Z)) OR PC(18:0/18:3(9Z,12Z,15Z))	C44H82NO8P	0.625655194436659	Hermes_MS2
339	47585593489602	49508134196802	[C44H85NO10P]-	81859166	C43H84NO8P_[M+CHO2]-; C44H86NO10P_[M-H]-	PC 35:1	C43H84NO8P	768920802510376	Hermes_MS2	PC(34:1)	C42H82NO8P	0.03125	LipidMS	NA	NA	NA	NA	NA	NA	NA	NA	NA	NA	NA	NA
340	47585593489602	49508134196802	[C44H85NO10P]-	81859166	C43H84NO8P_[M+CHO2]-; C44H86NO10P_[M-H]-	PC 35:1	C43H84NO8P	768920802510376	Hermes_MS2	PC(34:1)	C42H82NO8P	0.03125	LipidMS	NA	NA	NA	NA	NA	NA	NA	NA	NA	NA	NA	NA
341	529487923824	57884908494402	[C45H89NO9P]-	81862804	C44H88NO7P_[M+CHO2]-; C45H90NO9P_[M-H]-	PCo(35:1) OR PCp(35:0)	C43H86NO7P	17875	LipidMS	NA	NA	NA	NA	NA	NA	NA	NA	NA	NA	NA	NA	NA	NA	NA	NA
342	529487923824	57884908494402	[C45H89NO9P]-	81862804	C44H88NO7P_[M+CHO2]-; C45H90NO9P_[M-H]-	PCo(35:1) OR PCp(35:0)	C43H86NO7P	17875	LipidMS	NA	NA	NA	NA	NA	NA	NA	NA	NA	NA	NA	NA	NA	NA	NA	NA
343	529487923824	57884908494402	[C46H89NO8Cl]-	81862822	C46H89NO8_[M+Cl]-	PCo(35:1) OR PCp(35:0)	C43H86NO7P	17875	LipidMS	NA	NA	NA	NA	NA	NA	NA	NA	NA	NA	NA	NA	NA	NA	NA	NA
344	529487923824	57884908494402	[C46H89NO8Cl]-	81862822	C46H89NO8_[M+Cl]-	PCo(35:1) OR PCp(35:0)	C43H86NO7P	17875	LipidMS	NA	NA	NA	NA	NA	NA	NA	NA	NA	NA	NA	NA	NA	NA	NA	NA
345	52877284337598	54130165416	[C45H89NO9P]-	81862804	C44H88NO7P_[M+CHO2]-; C45H90NO9P_[M-H]-	PCo(35:1) OR PCp(35:0)	C43H86NO7P	17875	LipidMS	NA	NA	NA	NA	NA	NA	NA	NA	NA	NA	NA	NA	NA	NA	NA	NA
346	498799428144	517853728416	[C45H89N2O6PCl]-	81961523	C45H89N2O6P_[M+Cl]-	SM d40:2	C45H89N2O6P	932390362975259	Hermes_MS2	NA	NA	NA	NA	NA	NA	NA	NA	NA	NA	NA	NA	NA	NA	NA	NA
347	498799428144	517853728416	[C45H89N2O6PCl]-	81961523	C45H89N2O6P_[M+Cl]-	SM d40:2	C45H89N2O6P	932390362975259	Hermes_MS2	NA	NA	NA	NA	NA	NA	NA	NA	NA	NA	NA	NA	NA	NA	NA	NA
348	46727187324798	48328983203202	[C44H84NO8PCl]-	82056286	C44H84NO8P_[M+Cl]-	PC 36:2	C44H84NO8P	943369245167084	Hermes_MS2	NA	NA	NA	NA	NA	NA	NA	NA	NA	NA	NA	NA	NA	NA	NA	NA
349	48280662121602	50262444856002	[C44H84NO8PCl]-	82056286	C44H84NO8P_[M+Cl]-	PC 36:2	C44H84NO8P	682844506481616	Hermes_MS2	NA	NA	NA	NA	NA	NA	NA	NA	NA	NA	NA	NA	NA	NA	NA	NA
350	48280662121602	50262444856002	[C44H84NO8PCl]-	82056286	C44H84NO8P_[M+Cl]-	PC 36:2	C44H84NO8P	682844506481616	Hermes_MS2	NA	NA	NA	NA	NA	NA	NA	NA	NA	NA	NA	NA	NA	NA	NA	NA
351	405751786608	42849278065602	[C43H83NO11P]-	82057092	C42H82NO9P_[M+CHO2]-	Automatic ID annotation failed. Try manual inspection.
352	34975647524802	38143043393598	[C45H77NO10P]-	82252906	C44H76NO8P_[M+CHO2]-; C45H78NO10P_[M-H]-	PC(14:0/22:6)	C44H76NO8P	974609375	LipidMS	PC 36:6	C44H76NO8P	0.860031025716084	Hermes_MS2	PC(36:6)	C44H76NO8P	0.29875	LipidMS	NA	NA	NA	NA	NA	NA	NA	NA
353	34975647524802	38143043393598	[C45H77NO10P]-	82252906	C44H76NO8P_[M+CHO2]-; C45H78NO10P_[M-H]-	PC(14:0/22:6)	C44H76NO8P	974609375	LipidMS	PC 36:6	C44H76NO8P	0.860031025716084	Hermes_MS2	PC(36:6)	C44H76NO8P	0.29875	LipidMS	NA	NA	NA	NA	NA	NA	NA	NA
354	501612295104	51646523808	[C44H86NO8PCl]-	82257851	C44H86NO8P_[M+Cl]-	PC 36:1	C44H86NO8P	925363752613163	Hermes_MS2	NA	NA	NA	NA	NA	NA	NA	NA	NA	NA	NA	NA	NA	NA	NA	NA
355	55761743945598	57048971872002	[C45H93N2O6PCl]-	82364653	C45H93N2O6P_[M+Cl]-	SM d40:0	C45H93N2O6P	917190984744061	Hermes_MS2	NA	NA	NA	NA	NA	NA	NA	NA	NA	NA	NA	NA	NA	NA	NA	NA
356	55761743945598	57048971872002	[C52H87O7]-	82364573	C52H88O7_[M-H]-; C51H86O5_[M+CHO2]-	SM d40:0	C45H93N2O6P	917190984744061	Hermes_MS2	NA	NA	NA	NA	NA	NA	NA	NA	NA	NA	NA	NA	NA	NA	NA	NA
357	388476314976	398187454272	[C45H79NO10P]-	82454471	C44H78NO8P_[M+CHO2]-; C45H80NO10P_[M-H]-	PC 36:5	C44H78NO8P	771250260723099	Hermes_MS2	PC(35:5)	C43H76NO8P	0.0265625	LipidMS	PS(39:4)	C45H80NO10P	0.0025	LipidMS	NA	NA	NA	NA	NA	NA	NA	NA
358	378358331232	38872641655998	[C45H79NO10P]-	82454471	C44H78NO8P_[M+CHO2]-; C45H80NO10P_[M-H]-	PC 36:5	C44H78NO8P	87228780900402	Hermes_MS2	PC(22:5(4Z,7Z,10Z,13Z,16Z)/14:0) OR PC(22:5(7Z,10Z,13Z,16Z,19Z)/14:0)	C44H78NO8P	0.731653852810164	Hermes_MS2	PC(35:5)	C43H76NO8P	0.0390625	LipidMS	NA	NA	NA	NA	NA	NA	NA	NA
359	36536341176	373529868432	[C45H79NO10P]-	82454471	C44H78NO8P_[M+CHO2]-; C45H80NO10P_[M-H]-	PC 36:5	C44H78NO8P	840293166194482	Hermes_MS2	PC(35:5)	C43H76NO8P	0.0328125	LipidMS	NA	NA	NA	NA	NA	NA	NA	NA	NA	NA	NA	NA
362	41923136248002	42794165369598	[C44H76NO11S]-	82651446	C44H77NO11S_[M-H]-	Automatic ID annotation failed. Try manual inspection.
363	39491561756802	45111553494402	[C45H81NO10P]-	82656036	C44H80NO8P_[M+CHO2]-; C45H82NO10P_[M-H]-	PC(16:0/20:4)	C44H80NO8P	9999	LipidMS	PC 36:4	C44H80NO8P	0.928939185805329	Hermes_MS2	1-Palmitoyl-2-arachidonoyl-sn-glycero-3-phosphocholine	C44H80NO8P	0.886913989852394	MS2ID	PC(16:0e/15-HEPE)	C44H80NO8P	0.758251407659284	Hermes_MS2	PC(16:0e/8-HEPE)	C44H80NO8P	0.758069003121239	Hermes_MS2
364	39491561756802	45111553494402	[C45H81NO10P]-	82656036	C44H80NO8P_[M+CHO2]-; C45H82NO10P_[M-H]-	PC(16:0/20:4)	C44H80NO8P	9999	LipidMS	PC 36:4	C44H80NO8P	0.928939185805329	Hermes_MS2	1-Palmitoyl-2-arachidonoyl-sn-glycero-3-phosphocholine	C44H80NO8P	0.886913989852394	MS2ID	PC(16:0e/15-HEPE)	C44H80NO8P	0.758251407659284	Hermes_MS2	PC(16:0e/8-HEPE)	C44H80NO8P	0.758069003121239	Hermes_MS2
365	39491561756802	45111553494402	[C45H81NO10P]-	82656036	C44H80NO8P_[M+CHO2]-; C45H82NO10P_[M-H]-	PC(16:0/20:4)	C44H80NO8P	9999	LipidMS	PC 36:4	C44H80NO8P	0.928939185805329	Hermes_MS2	1-Palmitoyl-2-arachidonoyl-sn-glycero-3-phosphocholine	C44H80NO8P	0.886913989852394	MS2ID	PC(16:0e/15-HEPE)	C44H80NO8P	0.758251407659284	Hermes_MS2	PC(16:0e/8-HEPE)	C44H80NO8P	0.758069003121239	Hermes_MS2
366	39491561756802	45111553494402	[C45H81NO10P]-	82656036	C44H80NO8P_[M+CHO2]-; C45H82NO10P_[M-H]-	PC(16:0/20:4)	C44H80NO8P	9999	LipidMS	PC 36:4	C44H80NO8P	0.928939185805329	Hermes_MS2	1-Palmitoyl-2-arachidonoyl-sn-glycero-3-phosphocholine	C44H80NO8P	0.886913989852394	MS2ID	PC(16:0e/15-HEPE)	C44H80NO8P	0.758251407659284	Hermes_MS2	PC(16:0e/8-HEPE)	C44H80NO8P	0.758069003121239	Hermes_MS2
367	45884417235198	48280863372798	[C46H85NO9P]-	82659674	C45H84NO7P_[M+CHO2]-; C46H86NO9P_[M-H]-	Automatic ID annotation failed. Try manual inspection.
368	45884417235198	48280863372798	[C46H85NO9P]-	82659674	C45H84NO7P_[M+CHO2]-; C46H86NO9P_[M-H]-	Automatic ID annotation failed. Try manual inspection.
369	45884417235198	48280863372798	[C46H85NO9P]-	82659674	C45H84NO7P_[M+CHO2]-; C46H86NO9P_[M-H]-	Automatic ID annotation failed. Try manual inspection.
371	45998549568	47549703958398	[C46H88N2O8P]-	82762838	C45H87N2O6P_[M+CHO2]-	SM(d40:3)	C45H87N2O6P	9999	LipidMS	NA	NA	NA	NA	NA	NA	NA	NA	NA	NA	NA	NA	NA	NA	NA	NA
372	43236716688	44875610992002	[C44H78NO11S]-	82853011	C44H79NO11S_[M-H]-	Automatic ID annotation failed. Try manual inspection.
373	43236716688	44875610992002	[C44H78NO11S]-	82853011	C44H79NO11S_[M-H]-	Automatic ID annotation failed. Try manual inspection.
374	42794165369598	46125975150402	[C45H83NO10P]-	82857601	C44H82NO8P_[M+CHO2]-; C45H84NO10P_[M-H]-	PC(16:0/20:3)	C44H82NO8P	9999	LipidMS	PC 36:3	C44H82NO8P	0.919946184737772	Hermes_MS2	PC(20:3(5Z,8Z,11Z)/16:0)	C44H82NO8P	0.741151348270141	Hermes_MS2	PC(20:3(8Z,11Z,14Z)/16:0)	C44H82NO8P	0.741047839047834	Hermes_MS2	PC(18:2(9Z,12Z)/18:1(9Z)) OR PC(18:2(9Z,12Z)/18:1(11Z))	C44H82NO8P	0.685473094206614	Hermes_MS2
375	42794165369598	46125975150402	[C45H83NO10P]-	82857601	C44H82NO8P_[M+CHO2]-; C45H84NO10P_[M-H]-	PC(16:0/20:3)	C44H82NO8P	9999	LipidMS	PC 36:3	C44H82NO8P	0.919946184737772	Hermes_MS2	PC(20:3(5Z,8Z,11Z)/16:0)	C44H82NO8P	0.741151348270141	Hermes_MS2	PC(20:3(8Z,11Z,14Z)/16:0)	C44H82NO8P	0.741047839047834	Hermes_MS2	PC(18:2(9Z,12Z)/18:1(9Z)) OR PC(18:2(9Z,12Z)/18:1(11Z))	C44H82NO8P	0.685473094206614	Hermes_MS2
376	42794165369598	46125975150402	[C45H83NO10P]-	82857601	C44H82NO8P_[M+CHO2]-; C45H84NO10P_[M-H]-	PC(16:0/20:3)	C44H82NO8P	9999	LipidMS	PC 36:3	C44H82NO8P	0.919946184737772	Hermes_MS2	PC(20:3(5Z,8Z,11Z)/16:0)	C44H82NO8P	0.741151348270141	Hermes_MS2	PC(20:3(8Z,11Z,14Z)/16:0)	C44H82NO8P	0.741047839047834	Hermes_MS2	PC(18:2(9Z,12Z)/18:1(9Z)) OR PC(18:2(9Z,12Z)/18:1(11Z))	C44H82NO8P	0.685473094206614	Hermes_MS2
378	49206904294398	52512987780798	[C46H90N2O8P]-	82964403	C45H89N2O6P_[M+CHO2]-	SM(d16:1/24:1)	C45H89N2O6P	9999	LipidMS	SM(d40:2)	C45H89N2O6P	0.9999	LipidMS	SM d40:2	C45H89N2O6P	0.921439781071763	Hermes_MS2	NA	NA	NA	NA	NA	NA	NA	NA
379	49206904294398	52512987780798	[C46H90N2O8P]-	82964403	C45H89N2O6P_[M+CHO2]-	SM(d16:1/24:1)	C45H89N2O6P	9999	LipidMS	SM(d40:2)	C45H89N2O6P	0.9999	LipidMS	SM d40:2	C45H89N2O6P	0.921439781071763	Hermes_MS2	NA	NA	NA	NA	NA	NA	NA	NA
380	46942134371202	47961517231998	[C47H77NO9P]-	83053414	C46H76NO7P_[M+CHO2]-	PCo(38:9) OR PCp(38:8)	C46H76NO7P	359375	LipidMS	NA	NA	NA	NA	NA	NA	NA	NA	NA	NA	NA	NA	NA	NA	NA	NA
381	46050972166398	495093027024	[C45H85NO10P]-	83059166	C44H84NO8P_[M+CHO2]-; C45H86NO10P_[M-H]-	PC(18:0/18:2)	C44H84NO8P	9999	LipidMS	PC 36:2	C44H84NO8P	0.927128806329419	Hermes_MS2	1-Stearoyl-2-linoleoyl-sn-glycero-3-phosphocholine	C44H84NO8P	0.915405510141762	MS2ID	1,2-Di-(9Z-octadecenoyl)-sn-glycero-3-phosphocholine	C44H84NO8P	0.907603381468248	Hermes_MS2	PC(20:2(11Z,14Z)/16:0)	C44H84NO8P	0.830455772331004	Hermes_MS2
382	46050972166398	495093027024	[C45H85NO10P]-	83059166	C44H84NO8P_[M+CHO2]-; C45H86NO10P_[M-H]-	PC(18:0/18:2)	C44H84NO8P	9999	LipidMS	PC 36:2	C44H84NO8P	0.927128806329419	Hermes_MS2	1-Stearoyl-2-linoleoyl-sn-glycero-3-phosphocholine	C44H84NO8P	0.915405510141762	MS2ID	1,2-Di-(9Z-octadecenoyl)-sn-glycero-3-phosphocholine	C44H84NO8P	0.907603381468248	Hermes_MS2	PC(20:2(11Z,14Z)/16:0)	C44H84NO8P	0.830455772331004	Hermes_MS2
383	532119877536	542396937024	[C47H89NO8Cl]-	83062822	C47H89NO8_[M+Cl]-	PCo(36:2) OR PCp(36:1)	C44H86NO7P	325	LipidMS	NA	NA	NA	NA	NA	NA	NA	NA	NA	NA	NA	NA	NA	NA	NA	NA
384	54287966364798	55325793727998	[C46H92N2O8P]-	83165968	C45H91N2O6P_[M+CHO2]-	SM(d18:1/22:0)	C45H91N2O6P	9999	LipidMS	SM d40:1	C45H91N2O6P	0.913887846484991	Hermes_MS2	NA	NA	NA	NA	NA	NA	NA	NA	NA	NA	NA	NA
385	51516053123202	523608761856	[C46H92N2O8P]-	83165968	C45H91N2O6P_[M+CHO2]-	SM(d40:1)	C45H91N2O6P	9999	LipidMS	SM d40:1	C45H91N2O6P	0.916435182222782	Hermes_MS2	NA	NA	NA	NA	NA	NA	NA	NA	NA	NA	NA	NA
386	49969856670402	51723672099198	[C45H87NO10P]-	83260731	C44H86NO8P_[M+CHO2]-; C45H88NO10P_[M-H]-	PC 36:1	C44H86NO8P	904652130066641	Hermes_MS2	1-Stearoyl-2-oleoyl-sn-glycero-3-phosphocholine	C44H86NO8P	0.90226623025586	MS2ID	PC(35:1)	C43H84NO8P	0.0359375	LipidMS	NA	NA	NA	NA	NA	NA	NA	NA
387	57166170627198	582267924096	[C46H91NO9P]-	83264369	C45H90NO7P_[M+CHO2]-; C46H92NO9P_[M-H]-	PCo(36:1) OR PCp(36:0)	C44H88NO7P	15	LipidMS	NA	NA	NA	NA	NA	NA	NA	NA	NA	NA	NA	NA	NA	NA	NA	NA
388	57166170627198	582267924096	[C47H91NO8Cl]-	83264387	C47H91NO8_[M+Cl]-	PCo(36:1) OR PCp(36:0)	C44H88NO7P	15	LipidMS	NA	NA	NA	NA	NA	NA	NA	NA	NA	NA	NA	NA	NA	NA	NA	NA
389	371964461472	39964433612802	[C43H78O13P]-	83351855	C43H79O13P_[M-H]-	PI 34:2	C43H79O13P	987460104233176	MS2ID	PI(16:0/18:2)	C43H79O13P	0.54443359375	LipidMS	PI(34:2)	C43H79O13P	0.134375	LipidMS	NA	NA	NA	NA	NA	NA	NA	NA
390	371964461472	39964433612802	[C43H78O13P]-	83351855	C43H79O13P_[M-H]-	PI 34:2	C43H79O13P	987460104233176	MS2ID	PI(16:0/18:2)	C43H79O13P	0.54443359375	LipidMS	PI(34:2)	C43H79O13P	0.134375	LipidMS	NA	NA	NA	NA	NA	NA	NA	NA
391	51800962614402	538579099008	[C46H91N2O6PCl]-	83363088	C46H91N2O6P_[M+Cl]-	SM d41:2	C46H91N2O6P	958922858952424	Hermes_MS2	NA	NA	NA	NA	NA	NA	NA	NA	NA	NA	NA	NA	NA	NA	NA	NA
392	51800962614402	538579099008	[C46H91N2O6PCl]-	83363088	C46H91N2O6P_[M+Cl]-	SM d41:2	C46H91N2O6P	958922858952424	Hermes_MS2	NA	NA	NA	NA	NA	NA	NA	NA	NA	NA	NA	NA	NA	NA	NA	NA
393	51800962614402	538579099008	[C53H85O7]-	83363008	C53H86O7_[M-H]-	SM d41:2	C46H91N2O6P	958922858952424	Hermes_MS2	NA	NA	NA	NA	NA	NA	NA	NA	NA	NA	NA	NA	NA	NA	NA	NA
394	51800962614402	538579099008	[C53H85O7]-	83363008	C53H86O7_[M-H]-	SM d41:2	C46H91N2O6P	958922858952424	Hermes_MS2	NA	NA	NA	NA	NA	NA	NA	NA	NA	NA	NA	NA	NA	NA	NA	NA
395	55728145515198	57617493432	[C46H94N2O8P]-	83367533	C45H93N2O6P_[M+CHO2]-	SM(d40:0)	C45H93N2O6P	9999	LipidMS	SM d40:0	C45H93N2O6P	0.966948728112874	Hermes_MS2	NA	NA	NA	NA	NA	NA	NA	NA	NA	NA	NA	NA
396	42232707812802	43096562718402	[C47H81NO9P]-	83456544	C46H80NO7P_[M+CHO2]-	PCo(16:1_22:6)	C46H80NO7P	9999	LipidMS	PCp(37:6)	C45H78NO7P	0.0359375	LipidMS	NA	NA	NA	NA	NA	NA	NA	NA	NA	NA	NA	NA
397	54202096014402	55325793727998	[C45H89NO10P]-	83462296	C44H88NO8P_[M+CHO2]-	PC(35:0)	C43H86NO8P	11875	LipidMS	NA	NA	NA	NA	NA	NA	NA	NA	NA	NA	NA	NA	NA	NA	NA	NA
398	403947280224	41743563995202	[C43H80O13P]-	8355342	C43H81O13P_[M-H]-	PI 34:1	C43H81O13P	973522509509876	MS2ID	1-Hexadecanoyl-2-(9Z-octadecenoyl)-sn-glycero-3-phospho-(1'-myo-i	C43H81O13P	0.96323392676903	Hermes_MS2	1-Hexadecanoyl-2-(9Z-octadecenoyl)-sn-glycero-3-phospho-(1'-myo-inositol)	C43H81O13P	0.963106897192371	MS2ID	PI(16:0/18:1)	C43H81O13P	0.576171875	LipidMS	NA	NA	NA	NA
399	560873804064	57420429016002	[C46H93N2O6PCl]-	83564653	C46H93N2O6P_[M+Cl]-	SM d41:1	C46H93N2O6P	92871005942139	Hermes_MS2	NA	NA	NA	NA	NA	NA	NA	NA	NA	NA	NA	NA	NA	NA	NA	NA
400	560873804064	57420429016002	[C53H87O7]-	83564573	C53H88O7_[M-H]-	SM d41:1	C46H93N2O6P	92871005942139	Hermes_MS2	NA	NA	NA	NA	NA	NA	NA	NA	NA	NA	NA	NA	NA	NA	NA	NA
401	382997578896	39289809607998	[C46H79NO10P]-	83654471	C45H78NO8P_[M+CHO2]-; C46H80NO10P_[M-H]-	PC 37:6	C45H78NO8P	787584082987989	Hermes_MS2	PC(36:6)	C44H76NO8P	0.0359375	LipidMS	NA	NA	NA	NA	NA	NA	NA	NA	NA	NA	NA	NA
402	43038286711998	45060271129602	[C47H83NO9P]-	83658109	C46H82NO7P_[M+CHO2]-	1-O-Hexadecyl-2-O-(4Z,7Z,10Z,13Z,16Z,19Z-docosahexaenoyl)-sn-glyceryl-3-phosphorylcholine	C46H82NO7P	96738278301781	MS2ID	Docosahexaenoyl PAF C-16	C46H82NO7P	0.890228970952229	Hermes_MS2	PC(20:4(5Z,8Z,11Z,14Z)/P-18:1(11Z)) OR PC(20:4(5Z,8Z,11Z,14Z)/P-18:1(9Z))	C46H82NO7P	0.612482009421701	Hermes_MS2	PC(20:4(8Z,11Z,14Z,17Z)/P-18:1(9Z)) OR PC(20:4(8Z,11Z,14Z,17Z)/P-18:1(11Z))	C46H82NO7P	0.612283415523791	Hermes_MS2	PCo(37:6) OR PCp(37:5)	C45H80NO7P	0.025	LipidMS
403	43038286711998	45060271129602	[C47H83NO9P]-	83658109	C46H82NO7P_[M+CHO2]-	1-O-Hexadecyl-2-O-(4Z,7Z,10Z,13Z,16Z,19Z-docosahexaenoyl)-sn-glyceryl-3-phosphorylcholine	C46H82NO7P	96738278301781	MS2ID	Docosahexaenoyl PAF C-16	C46H82NO7P	0.890228970952229	Hermes_MS2	PC(20:4(5Z,8Z,11Z,14Z)/P-18:1(11Z)) OR PC(20:4(5Z,8Z,11Z,14Z)/P-18:1(9Z))	C46H82NO7P	0.612482009421701	Hermes_MS2	PC(20:4(8Z,11Z,14Z,17Z)/P-18:1(9Z)) OR PC(20:4(8Z,11Z,14Z,17Z)/P-18:1(11Z))	C46H82NO7P	0.612283415523791	Hermes_MS2	PCo(37:6) OR PCp(37:5)	C45H80NO7P	0.025	LipidMS
404	447826252368	46258168721598	[C47H83NO9P]-	83658109	C46H82NO7P_[M+CHO2]-	Docosahexaenoyl PAF C-16	C46H82NO7P	958380015781136	Hermes_MS2	1-O-Hexadecyl-2-O-(4Z,7Z,10Z,13Z,16Z,19Z-docosahexaenoyl)-sn-glyceryl-3-phosphorylcholine	C46H82NO7P	0.793911314342938	MS2ID	NA	NA	NA	NA	NA	NA	NA	NA	NA	NA	NA	NA
405	35680417062402	38770978275198	[C46H78NO8PCl]-	83851591	C46H78NO8P_[M+Cl]-	PC 38:7	C46H78NO8P	844649449176197	Hermes_MS2	NA	NA	NA	NA	NA	NA	NA	NA	NA	NA	NA	NA	NA	NA	NA	NA
406	35680417062402	38770978275198	[C46H78NO8PCl]-	83851591	C46H78NO8P_[M+Cl]-	PC 38:7	C46H78NO8P	844649449176197	Hermes_MS2	NA	NA	NA	NA	NA	NA	NA	NA	NA	NA	NA	NA	NA	NA	NA	NA
407	35680417062402	38770978275198	[C46H78NO8PCl]-	83851591	C46H78NO8P_[M+Cl]-	PC 38:7	C46H78NO8P	844649449176197	Hermes_MS2	NA	NA	NA	NA	NA	NA	NA	NA	NA	NA	NA	NA	NA	NA	NA	NA
408	39214880608002	42089331771198	[C46H81NO10P]-	83856036	C45H80NO8P_[M+CHO2]-; C46H82NO10P_[M-H]-	PS(40:4)	C46H82NO10P	875	LipidMS	PC(36:5)	C44H78NO8P	0.0125	LipidMS	NA	NA	NA	NA	NA	NA	NA	NA	NA	NA	NA	NA
409	39214880608002	42089331771198	[C46H81NO10P]-	83856036	C45H80NO8P_[M+CHO2]-; C46H82NO10P_[M-H]-	PS(40:4)	C46H82NO10P	875	LipidMS	PC(36:5)	C44H78NO8P	0.0125	LipidMS	NA	NA	NA	NA	NA	NA	NA	NA	NA	NA	NA	NA
410	44475367652802	46691405593602	[C47H85NO9P]-	83859674	C46H84NO7P_[M+CHO2]-	PCo(37:5) OR PCp(37:4)	C45H82NO7P	5	LipidMS	NA	NA	NA	NA	NA	NA	NA	NA	NA	NA	NA	NA	NA	NA	NA	NA
411	47800496268798	50411753324802	[C47H85NO9P]-	83859674	C46H84NO7P_[M+CHO2]-	PCo(37:5) OR PCp(37:4)	C45H82NO7P	25	LipidMS	NA	NA	NA	NA	NA	NA	NA	NA	NA	NA	NA	NA	NA	NA	NA	NA
412	400864937184	41672498339202	[C45H78NO11S]-	84053011	C45H79NO11S_[M-H]-	1-Palmitoyl-2-docosahexaenoyl-sn-glycero-3-phosphocholine	C46H80NO8P	861079840974565	MS2ID	PC 38:6	C46H80NO8P	0.798131717571933	Hermes_MS2	PC(20:4(5Z,8Z,11Z,14Z)/18:2(9Z,12Z))	C46H80NO8P	0.614238235638998	Hermes_MS2	PC(20:4(8Z,11Z,14Z,17Z)/18:2(9Z,12Z))	C46H80NO8P	0.613936553265457	Hermes_MS2	NA	NA	NA	NA
413	400864937184	41672498339202	[C45H78NO11S]-	84053011	C45H79NO11S_[M-H]-	1-Palmitoyl-2-docosahexaenoyl-sn-glycero-3-phosphocholine	C46H80NO8P	861079840974565	MS2ID	PC 38:6	C46H80NO8P	0.798131717571933	Hermes_MS2	PC(20:4(5Z,8Z,11Z,14Z)/18:2(9Z,12Z))	C46H80NO8P	0.614238235638998	Hermes_MS2	PC(20:4(8Z,11Z,14Z,17Z)/18:2(9Z,12Z))	C46H80NO8P	0.613936553265457	Hermes_MS2	NA	NA	NA	NA
414	39855645531198	42017716480002	[C46H80NO8PCl]-	84053156	C46H80NO8P_[M+Cl]-	1-Palmitoyl-2-docosahexaenoyl-sn-glycero-3-phosphocholine	C46H80NO8P	861079840974565	MS2ID	PC 38:6	C46H80NO8P	0.798131717571933	Hermes_MS2	NA	NA	NA	NA	NA	NA	NA	NA	NA	NA	NA	NA
415	39855645531198	42017716480002	[C46H80NO8PCl]-	84053156	C46H80NO8P_[M+Cl]-	1-Palmitoyl-2-docosahexaenoyl-sn-glycero-3-phosphocholine	C46H80NO8P	861079840974565	MS2ID	PC 38:6	C46H80NO8P	0.798131717571933	Hermes_MS2	NA	NA	NA	NA	NA	NA	NA	NA	NA	NA	NA	NA
416	38535391102398	394943069664	[C45H78NO11S]-	84053011	C45H79NO11S_[M-H]-	1-Palmitoyl-2-docosahexaenoyl-sn-glycero-3-phosphocholine	C46H80NO8P	877329406680501	MS2ID	PC 38:6	C46H80NO8P	0.766428686006623	Hermes_MS2	PC(16:1e/17-HDoHE)	C46H80NO8P	0.632345036924857	Hermes_MS2	PC(20:4(5Z,8Z,11Z,14Z)/18:2(9Z,12Z))	C46H80NO8P	0.625668096975502	Hermes_MS2	PC(20:4(8Z,11Z,14Z,17Z)/18:2(9Z,12Z))	C46H80NO8P	0.625478528269581	Hermes_MS2
417	38535550374402	394943069664	[C46H80NO8PCl]-	84053156	C46H80NO8P_[M+Cl]-	1-Palmitoyl-2-docosahexaenoyl-sn-glycero-3-phosphocholine	C46H80NO8P	877329406680501	MS2ID	PC 38:6	C46H80NO8P	0.766428686006623	Hermes_MS2	PC(16:1e/17-HDoHE)	C46H80NO8P	0.632345036924857	Hermes_MS2	PC(20:4(5Z,8Z,11Z,14Z)/18:2(9Z,12Z))	C46H80NO8P	0.625668096975502	Hermes_MS2	PC(20:4(8Z,11Z,14Z,17Z)/18:2(9Z,12Z))	C46H80NO8P	0.625478528269581	Hermes_MS2
418	432878746368	44986467574398	[C46H83NO10P]-	84057601	C45H82NO8P_[M+CHO2]-; C46H84NO10P_[M-H]-	PC(17:0/20:4)	C45H82NO8P	9999	LipidMS	PC 37:4	C45H82NO8P	0.8712306960186	Hermes_MS2	PC(36:4)	C44H80NO8P	0.0390625	LipidMS	NA	NA	NA	NA	NA	NA	NA	NA
419	432878746368	44986467574398	[C46H83NO10P]-	84057601	C45H82NO8P_[M+CHO2]-; C46H84NO10P_[M-H]-	PC(17:0/20:4)	C45H82NO8P	9999	LipidMS	PC 37:4	C45H82NO8P	0.8712306960186	Hermes_MS2	PC(36:4)	C44H80NO8P	0.0390625	LipidMS	NA	NA	NA	NA	NA	NA	NA	NA
421	419615695248	42956826099198	[C45H80NO11S]-	84254576	C45H81NO11S_[M-H]-	PC 38:5	C46H82NO8P	732550229817611	Hermes_MS2	PC(16:0e/7-HDoHE)	C46H82NO8P	0.731491070604335	Hermes_MS2	PC(16:0e/20-HDoHE)	C46H82NO8P	0.692808134797411	Hermes_MS2	PC(18:2e/12-HETE)	C46H82NO8P	0.687942705101353	Hermes_MS2	PC(16:0e/10-HDoHE)	C46H82NO8P	0.685390854945529	Hermes_MS2
422	433503627552	442858363776	[C46H82NO8PCl]-	84254721	C46H82NO8P_[M+Cl]-	PC 38:5	C46H82NO8P	74004458899275	Hermes_MS2	PC(16:0e/7-HDoHE)	C46H82NO8P	0.690508438077785	Hermes_MS2	PC(16:0e/19,20-EpDPE)	C46H82NO8P	0.656690736600525	Hermes_MS2	PC(16:0e/20-HDoHE)	C46H82NO8P	0.656005477190815	Hermes_MS2	NA	NA	NA	NA
423	44956831428798	46832468892798	[C46H85NO10P]-	84259166	C45H84NO8P_[M+CHO2]-; C46H86NO10P_[M-H]-	PC(36:3)	C44H82NO8P	3125	LipidMS	NA	NA	NA	NA	NA	NA	NA	NA	NA	NA	NA	NA	NA	NA	NA	NA
424	44956831428798	46832468892798	[C46H85NO10P]-	84259166	C45H84NO8P_[M+CHO2]-; C46H86NO10P_[M-H]-	PC(36:3)	C44H82NO8P	3125	LipidMS	NA	NA	NA	NA	NA	NA	NA	NA	NA	NA	NA	NA	NA	NA	NA	NA
425	49519188136002	515147089968	[C47H89NO9P]-	84262804	C46H88NO7P_[M+CHO2]-	PCo(37:3) OR PCp(37:2)	C45H86NO7P	225	LipidMS	NA	NA	NA	NA	NA	NA	NA	NA	NA	NA	NA	NA	NA	NA	NA	NA
426	49519188136002	515147089968	[C47H89NO9P]-	84262804	C46H88NO7P_[M+CHO2]-	PCo(37:3) OR PCp(37:2)	C45H86NO7P	225	LipidMS	NA	NA	NA	NA	NA	NA	NA	NA	NA	NA	NA	NA	NA	NA	NA	NA
427	49507336188798	50522723963202	[C47H89NO9P]-	84262804	C46H88NO7P_[M+CHO2]-	PCo(37:3) OR PCp(37:2)	C45H86NO7P	225	LipidMS	NA	NA	NA	NA	NA	NA	NA	NA	NA	NA	NA	NA	NA	NA	NA	NA
429	39491561756802	40704988542402	[C46H75N4O10]-	84354887	C23H38N2O5_[2M-H]-	Automatic ID annotation failed. Try manual inspection.
430	39491561756802	40704988542402	[C42H85O12P2]-	84355218	C21H43O6P_[2M-H]-	Automatic ID annotation failed. Try manual inspection.
431	51826405648002	536622073728	[C47H92N2O8P]-	84365968	C46H91N2O6P_[M+CHO2]-	SM d41:2	C46H91N2O6P	910091155314786	Hermes_MS2	SM(d40:2)	C45H89N2O6P	0.21	LipidMS	NA	NA	NA	NA	NA	NA	NA	NA	NA	NA	NA	NA
432	51826405648002	536622073728	[C47H92N2O8P]-	84365968	C46H91N2O6P_[M+CHO2]-	SM d41:2	C46H91N2O6P	910091155314786	Hermes_MS2	SM(d40:2)	C45H89N2O6P	0.21	LipidMS	NA	NA	NA	NA	NA	NA	NA	NA	NA	NA	NA	NA
433	45000214332798	479856373776	[C46H84NO8PCl]-	84456286	C46H84NO8P_[M+Cl]-	PC 38:4	C46H84NO8P	908722795925047	Hermes_MS2	PC(18:1e/12-HETE)	C46H84NO8P	0.618026199065327	Hermes_MS2	NA	NA	NA	NA	NA	NA	NA	NA	NA	NA	NA	NA
434	45000214332798	479856373776	[C46H84NO8PCl]-	84456286	C46H84NO8P_[M+Cl]-	PC 38:4	C46H84NO8P	908722795925047	Hermes_MS2	PC(18:1e/12-HETE)	C46H84NO8P	0.618026199065327	Hermes_MS2	NA	NA	NA	NA	NA	NA	NA	NA	NA	NA	NA	NA
435	48207890105598	500333775216	[C46H87NO10P]-	84460731	C45H86NO8P_[M+CHO2]-; C46H88NO10P_[M-H]-	PC(36:2)	C44H84NO8P	34375	LipidMS	NA	NA	NA	NA	NA	NA	NA	NA	NA	NA	NA	NA	NA	NA	NA	NA
436	48207890105598	500333775216	[C46H87NO10P]-	84460731	C45H86NO8P_[M+CHO2]-; C46H88NO10P_[M-H]-	PC(36:2)	C44H84NO8P	34375	LipidMS	NA	NA	NA	NA	NA	NA	NA	NA	NA	NA	NA	NA	NA	NA	NA	NA
437	55139067559998	559744386384	[C47H91NO9P]-	84464369	C46H90NO7P_[M+CHO2]-; C47H92NO9P_[M-H]-	PCo(37:2) OR PCp(37:1)	C45H88NO7P	625	LipidMS	NA	NA	NA	NA	NA	NA	NA	NA	NA	NA	NA	NA	NA	NA	NA	NA
438	55139067559998	559744386384	[C48H91NO8Cl]-	84464387	C48H91NO8_[M+Cl]-	PCo(37:2) OR PCp(37:1)	C45H88NO7P	625	LipidMS	NA	NA	NA	NA	NA	NA	NA	NA	NA	NA	NA	NA	NA	NA	NA	NA
440	49969856670402	52325509752	[C47H91N2O6PCl]-	84563088	C47H91N2O6P_[M+Cl]-	SM d42:3	C47H91N2O6P	999296204190485	Hermes_MS2	NA	NA	NA	NA	NA	NA	NA	NA	NA	NA	NA	NA	NA	NA	NA	NA
441	49969856670402	52325509752	[C47H91N2O6PCl]-	84563088	C47H91N2O6P_[M+Cl]-	SM d42:3	C47H91N2O6P	999296204190485	Hermes_MS2	NA	NA	NA	NA	NA	NA	NA	NA	NA	NA	NA	NA	NA	NA	NA	NA
442	53740459192002	57224338687998	[C47H94N2O8P]-	84567533	C46H93N2O6P_[M+CHO2]-	SM d41:1	C46H93N2O6P	918346533651228	Hermes_MS2	SM(d40:1)	C45H91N2O6P	0.19625	LipidMS	NA	NA	NA	NA	NA	NA	NA	NA	NA	NA	NA	NA
443	53740459192002	57224338687998	[C47H94N2O8P]-	84567533	C46H93N2O6P_[M+CHO2]-	SM d41:1	C46H93N2O6P	918346533651228	Hermes_MS2	SM(d40:1)	C45H91N2O6P	0.19625	LipidMS	NA	NA	NA	NA	NA	NA	NA	NA	NA	NA	NA	NA
444	492174022368	5037489504	[C45H84NO11S]-	84657706	C45H85NO11S_[M-H]-	PC 38:3	C46H86NO8P	913545415811891	Hermes_MS2	PC(20:3(5Z,8Z,11Z)/18:0)	C46H86NO8P	0.820955943493617	Hermes_MS2	PC(20:3(8Z,11Z,14Z)/18:0)	C46H86NO8P	0.820721659473101	Hermes_MS2	PC(18:0e/14,15-EET)	C46H86NO8P	0.603448304795643	Hermes_MS2	NA	NA	NA	NA
445	492174022368	5037489504	[C46H86NO8PCl]-	84657851	C46H86NO8P_[M+Cl]-	PC 38:3	C46H86NO8P	913545415811891	Hermes_MS2	PC(20:3(5Z,8Z,11Z)/18:0)	C46H86NO8P	0.820955943493617	Hermes_MS2	PC(20:3(8Z,11Z,14Z)/18:0)	C46H86NO8P	0.820721659473101	Hermes_MS2	PC(18:0e/14,15-EET)	C46H86NO8P	0.603448304795643	Hermes_MS2	NA	NA	NA	NA
446	47887651735998	49284241254402	[C46H86NO8PCl]-	84657851	C46H86NO8P_[M+Cl]-	PC 38:3	C46H86NO8P	982825965130671	Hermes_MS2	PC(20:3(5Z,8Z,11Z)/18:0)	C46H86NO8P	0.664813728743354	Hermes_MS2	PC(20:3(8Z,11Z,14Z)/18:0)	C46H86NO8P	0.664618081800692	Hermes_MS2	PC(18:0e/14,15-EET)	C46H86NO8P	0.625405760484855	Hermes_MS2	PC(18:0e/18-HETE)	C46H86NO8P	0.601505847278005	Hermes_MS2
447	52016041471998	54015520217598	[C46H89NO10P]-	84662296	C45H88NO8P_[M+CHO2]-; C46H90NO10P_[M-H]-	PC(36:1)	C44H86NO8P	1425	LipidMS	NA	NA	NA	NA	NA	NA	NA	NA	NA	NA	NA	NA	NA	NA	NA	NA
448	589890450144	60040266689598	[C47H93NO9P]-	84665934	C46H92NO7P_[M+CHO2]-; C47H94NO9P_[M-H]-	PCo(37:1) OR PCp(37:0)	C45H90NO7P	625	LipidMS	NA	NA	NA	NA	NA	NA	NA	NA	NA	NA	NA	NA	NA	NA	NA	NA
449	589890450144	60040266689598	[C48H93NO8Cl]-	84665952	C48H93NO8_[M+Cl]-	PCo(37:1) OR PCp(37:0)	C45H90NO7P	625	LipidMS	NA	NA	NA	NA	NA	NA	NA	NA	NA	NA	NA	NA	NA	NA	NA	NA
450	39227711472	40201435340802	[C44H80O13P]-	8475342	C44H81O13P_[M-H]-	PI 35:2	C44H81O13P	987092718464884	MS2ID	PI(35:2)	C44H81O13P	0.14375	LipidMS	NA	NA	NA	NA	NA	NA	NA	NA	NA	NA	NA	NA
451	519382141824	55761743945598	[C47H93N2O6PCl]-	84764653	C47H93N2O6P_[M+Cl]-	SM d42:2	C47H93N2O6P	954128813167961	Hermes_MS2	NA	NA	NA	NA	NA	NA	NA	NA	NA	NA	NA	NA	NA	NA	NA	NA
452	519382141824	55761743945598	[C47H93N2O6PCl]-	84764653	C47H93N2O6P_[M+Cl]-	SM d42:2	C47H93N2O6P	954128813167961	Hermes_MS2	NA	NA	NA	NA	NA	NA	NA	NA	NA	NA	NA	NA	NA	NA	NA	NA
453	519382141824	55761743945598	[C47H93N2O6PCl]-	84764653	C47H93N2O6P_[M+Cl]-	SM d42:2	C47H93N2O6P	954128813167961	Hermes_MS2	NA	NA	NA	NA	NA	NA	NA	NA	NA	NA	NA	NA	NA	NA	NA	NA
454	57681030420798	58627418566398	[C47H96N2O8P]-	84769098	C46H95N2O6P_[M+CHO2]-	SM(d40:0)	C45H93N2O6P	185	LipidMS	NA	NA	NA	NA	NA	NA	NA	NA	NA	NA	NA	NA	NA	NA	NA	NA
455	35526906624	393277891056	[C47H79NO10P]-	84854471	C46H78NO8P_[M+CHO2]-; C47H80NO10P_[M-H]-	PC(18:2/20:5)	C46H78NO8P	994140625	LipidMS	PC(16:1/22:6)	C46H78NO8P	0.98046875	LipidMS	PC 38:7	C46H78NO8P	0.851275946685006	Hermes_MS2	PC(38:7)	C46H78NO8P	0.63671875	LipidMS	NA	NA	NA	NA
456	35526906624	393277891056	[C47H79NO10P]-	84854471	C46H78NO8P_[M+CHO2]-; C47H80NO10P_[M-H]-	PC(18:2/20:5)	C46H78NO8P	994140625	LipidMS	PC(16:1/22:6)	C46H78NO8P	0.98046875	LipidMS	PC 38:7	C46H78NO8P	0.851275946685006	Hermes_MS2	PC(38:7)	C46H78NO8P	0.63671875	LipidMS	NA	NA	NA	NA
457	35526906624	393277891056	[C47H79NO10P]-	84854471	C46H78NO8P_[M+CHO2]-; C47H80NO10P_[M-H]-	PC(18:2/20:5)	C46H78NO8P	994140625	LipidMS	PC(16:1/22:6)	C46H78NO8P	0.98046875	LipidMS	PC 38:7	C46H78NO8P	0.851275946685006	Hermes_MS2	PC(38:7)	C46H78NO8P	0.63671875	LipidMS	NA	NA	NA	NA
458	50239881649602	528013055856	[C45H86NO11S]-	84859271	C45H87NO11S_[M-H]-	Automatic ID annotation failed. Try manual inspection.
459	579632732496	591476194368	[C47H95N2O6PCl]-	84966218	C47H95N2O6P_[M+Cl]-	SM d42:1	C47H95N2O6P	935229044597429	Hermes_MS2	NA	NA	NA	NA	NA	NA	NA	NA	NA	NA	NA	NA	NA	NA	NA	NA
460	579632732496	591476194368	[C54H89O7]-	84966138	C54H90O7_[M-H]-	SM d42:1	C47H95N2O6P	935229044597429	Hermes_MS2	NA	NA	NA	NA	NA	NA	NA	NA	NA	NA	NA	NA	NA	NA	NA	NA
461	55495441740798	57262760667198	[C47H95N2O6PCl]-	84966218	C47H95N2O6P_[M+Cl]-	SM d42:1	C47H95N2O6P	887736361392827	Hermes_MS2	NA	NA	NA	NA	NA	NA	NA	NA	NA	NA	NA	NA	NA	NA	NA	NA
462	55495441740798	57262760667198	[C54H89O7]-	84966138	C54H90O7_[M-H]-	SM d42:1	C47H95N2O6P	887736361392827	Hermes_MS2	NA	NA	NA	NA	NA	NA	NA	NA	NA	NA	NA	NA	NA	NA	NA	NA
463	382879883568	43038286711998	[C47H81NO10P]-	85056036	C46H80NO8P_[M+CHO2]-; C47H82NO10P_[M-H]-	1-Palmitoyl-2-docosahexaenoyl-sn-glycero-3-phosphocholine	C46H80NO8P	907566812926239	MS2ID	PC 38:6	C46H80NO8P	0.86173072671025	Hermes_MS2	PC(37:6)	C45H78NO8P	0.0484375	LipidMS	PS(39:2)	C45H84NO10P	0.0025	LipidMS	NA	NA	NA	NA
464	382879883568	43038286711998	[C47H81NO10P]-	85056036	C46H80NO8P_[M+CHO2]-; C47H82NO10P_[M-H]-	1-Palmitoyl-2-docosahexaenoyl-sn-glycero-3-phosphocholine	C46H80NO8P	907566812926239	MS2ID	PC 38:6	C46H80NO8P	0.86173072671025	Hermes_MS2	PC(37:6)	C45H78NO8P	0.0484375	LipidMS	PS(39:2)	C45H84NO10P	0.0025	LipidMS	NA	NA	NA	NA
465	382879883568	43038286711998	[C47H81NO10P]-	85056036	C46H80NO8P_[M+CHO2]-; C47H82NO10P_[M-H]-	1-Palmitoyl-2-docosahexaenoyl-sn-glycero-3-phosphocholine	C46H80NO8P	907566812926239	MS2ID	PC 38:6	C46H80NO8P	0.86173072671025	Hermes_MS2	PC(37:6)	C45H78NO8P	0.0484375	LipidMS	PS(39:2)	C45H84NO10P	0.0025	LipidMS	NA	NA	NA	NA
467	41294425735998	45111553494402	[C47H83NO10P]-	85257601	C46H82NO8P_[M+CHO2]-; C47H84NO10P_[M-H]-	PC(16:0e/7-HDoHE)	C46H82NO8P	809766437279498	Hermes_MS2	PC(37:5)	C45H80NO8P	0.78375	LipidMS	PC 38:5	C46H82NO8P	0.772612661344407	Hermes_MS2	PC(16:0e/19,20-EpDPE)	C46H82NO8P	0.770108066531047	Hermes_MS2	PC(16:0e/20-HDoHE)	C46H82NO8P	0.768912231884963	Hermes_MS2
468	41294425735998	45111553494402	[C47H83NO10P]-	85257601	C46H82NO8P_[M+CHO2]-; C47H84NO10P_[M-H]-	PC(16:0e/7-HDoHE)	C46H82NO8P	809766437279498	Hermes_MS2	PC(37:5)	C45H80NO8P	0.78375	LipidMS	PC 38:5	C46H82NO8P	0.772612661344407	Hermes_MS2	PC(16:0e/19,20-EpDPE)	C46H82NO8P	0.770108066531047	Hermes_MS2	PC(16:0e/20-HDoHE)	C46H82NO8P	0.768912231884963	Hermes_MS2
469	41294425735998	45111553494402	[C47H83NO10P]-	85257601	C46H82NO8P_[M+CHO2]-; C47H84NO10P_[M-H]-	PC(16:0e/7-HDoHE)	C46H82NO8P	809766437279498	Hermes_MS2	PC(37:5)	C45H80NO8P	0.78375	LipidMS	PC 38:5	C46H82NO8P	0.772612661344407	Hermes_MS2	PC(16:0e/19,20-EpDPE)	C46H82NO8P	0.770108066531047	Hermes_MS2	PC(16:0e/20-HDoHE)	C46H82NO8P	0.768912231884963	Hermes_MS2
470	460745716464	48497640913602	[C47H85NO10P]-	85459166	C46H84NO8P_[M+CHO2]-; C47H86NO10P_[M-H]-	PC 38:4	C46H84NO8P	875823012729641	Hermes_MS2	PC(18:1e/12-HETE)	C46H84NO8P	0.6536074609104	Hermes_MS2	PC(18:1e/14,15-EET)	C46H84NO8P	0.628939590105037	Hermes_MS2	PC(18:1e/5,6-EET)	C46H84NO8P	0.613099654411481	Hermes_MS2	PC(37:4)	C45H82NO8P	0.053125	LipidMS
471	460745716464	48497640913602	[C47H85NO10P]-	85459166	C46H84NO8P_[M+CHO2]-; C47H86NO10P_[M-H]-	PC 38:4	C46H84NO8P	875823012729641	Hermes_MS2	PC(18:1e/12-HETE)	C46H84NO8P	0.6536074609104	Hermes_MS2	PC(18:1e/14,15-EET)	C46H84NO8P	0.628939590105037	Hermes_MS2	PC(18:1e/5,6-EET)	C46H84NO8P	0.613099654411481	Hermes_MS2	PC(37:4)	C45H82NO8P	0.053125	LipidMS
472	43982028457602	46079956009602	[C47H85NO10P]-	85459166	C46H84NO8P_[M+CHO2]-; C47H86NO10P_[M-H]-	PC 38:4	C46H84NO8P	884026012070654	Hermes_MS2	PC(18:2(9Z,12Z)/20:2(11Z,14Z))	C46H84NO8P	0.793377003838952	Hermes_MS2	PC(20:3(5Z,8Z,11Z)/18:1(11Z)) OR PC(20:3(5Z,8Z,11Z)/18:1(9Z))	C46H84NO8P	0.628895453376213	Hermes_MS2	PC(20:3(8Z,11Z,14Z)/18:1(11Z)) OR PC(20:3(8Z,11Z,14Z)/18:1(9Z))	C46H84NO8P	0.628721097641479	Hermes_MS2	PC(20:4(5Z,8Z,11Z,14Z)/18:0)	C46H84NO8P	0.611480655115894	Hermes_MS2
473	43982028457602	46079956009602	[C47H85NO10P]-	85459166	C46H84NO8P_[M+CHO2]-; C47H86NO10P_[M-H]-	PC 38:4	C46H84NO8P	884026012070654	Hermes_MS2	PC(18:2(9Z,12Z)/20:2(11Z,14Z))	C46H84NO8P	0.793377003838952	Hermes_MS2	PC(20:3(5Z,8Z,11Z)/18:1(11Z)) OR PC(20:3(5Z,8Z,11Z)/18:1(9Z))	C46H84NO8P	0.628895453376213	Hermes_MS2	PC(20:3(8Z,11Z,14Z)/18:1(11Z)) OR PC(20:3(8Z,11Z,14Z)/18:1(9Z))	C46H84NO8P	0.628721097641479	Hermes_MS2	PC(20:4(5Z,8Z,11Z,14Z)/18:0)	C46H84NO8P	0.611480655115894	Hermes_MS2
474	500342070576	51289336307202	[C48H92N2O8P]-	85565968	C47H91N2O6P_[M+CHO2]-	SM d42:3	C47H91N2O6P	909370887646941	Hermes_MS2	NA	NA	NA	NA	NA	NA	NA	NA	NA	NA	NA	NA	NA	NA	NA	NA
475	479245732704	503367844752	[C47H87NO10P]-	85660731	C46H86NO8P_[M+CHO2]-; C47H88NO10P_[M-H]-	PC 38:3	C46H86NO8P	898263824634252	Hermes_MS2	PC(18:2(9Z,12Z)/20:1(11Z))	C46H86NO8P	0.834940158965743	Hermes_MS2	PC(20:3(5Z,8Z,11Z)/18:0)	C46H86NO8P	0.632374757543184	Hermes_MS2	PC(20:3(8Z,11Z,14Z)/18:0)	C46H86NO8P	0.632192462815745	Hermes_MS2	PC(37:3)	C45H84NO8P	0.134375	LipidMS
476	479245732704	503367844752	[C47H87NO10P]-	85660731	C46H86NO8P_[M+CHO2]-; C47H88NO10P_[M-H]-	PC 38:3	C46H86NO8P	898263824634252	Hermes_MS2	PC(18:2(9Z,12Z)/20:1(11Z))	C46H86NO8P	0.834940158965743	Hermes_MS2	PC(20:3(5Z,8Z,11Z)/18:0)	C46H86NO8P	0.632374757543184	Hermes_MS2	PC(20:3(8Z,11Z,14Z)/18:0)	C46H86NO8P	0.632192462815745	Hermes_MS2	PC(37:3)	C45H84NO8P	0.134375	LipidMS
477	36496246515198	37492928398398	[C45H78O13P]-	85751855	C45H79O13P_[M-H]-	PI 36:4	C45H79O13P	993318729720028	MS2ID	PI(16:0/20:4)	C45H79O13P	0.52001953125	LipidMS	NA	NA	NA	NA	NA	NA	NA	NA	NA	NA	NA	NA
478	51861047451198	55515906219198	[C48H94N2O8P]-	85767533	C47H93N2O6P_[M+CHO2]-	SM(d18:1/24:1)	C47H93N2O6P	9999	LipidMS	SM(d42:2)	C47H93N2O6P	0.9999	LipidMS	SM d42:2	C47H93N2O6P	0.916356445225256	Hermes_MS2	NA	NA	NA	NA	NA	NA	NA	NA
479	51861047451198	55515906219198	[C48H94N2O8P]-	85767533	C47H93N2O6P_[M+CHO2]-	SM(d18:1/24:1)	C47H93N2O6P	9999	LipidMS	SM(d42:2)	C47H93N2O6P	0.9999	LipidMS	SM d42:2	C47H93N2O6P	0.916356445225256	Hermes_MS2	NA	NA	NA	NA	NA	NA	NA	NA
480	51861047451198	55515906219198	[C48H94N2O8P]-	85767533	C47H93N2O6P_[M+CHO2]-	SM(d18:1/24:1)	C47H93N2O6P	9999	LipidMS	SM(d42:2)	C47H93N2O6P	0.9999	LipidMS	SM d42:2	C47H93N2O6P	0.916356445225256	Hermes_MS2	NA	NA	NA	NA	NA	NA	NA	NA
482	50703564295998	51939709860798	[C47H89NO10P]-	85862296	C46H88NO8P_[M+CHO2]-; C47H90NO10P_[M-H]-	PC 38:2	C46H88NO8P	86871263126654	Hermes_MS2	PC(37:2)	C45H86NO8P	0.23	LipidMS	NA	NA	NA	NA	NA	NA	NA	NA	NA	NA	NA	NA
483	56568366659202	57105273651198	[C48H92NO11]-	85866759	C48H93NO11_[M-H]-	PCo(38:2) OR PCp(38:1)	C46H90NO7P	675	LipidMS	NA	NA	NA	NA	NA	NA	NA	NA	NA	NA	NA	NA	NA	NA	NA	NA
484	375085417248	39175901239998	[C45H80O13P]-	8595342	C45H81O13P_[M-H]-	PI 36:3	C45H81O13P	984335354145764	Hermes_MS2	PI(16:0e/15-HETE)	C45H81O13P	0.949166671638656	MS2ID	PI(16:0e/18-HETE)	C45H81O13P	0.948278448614088	MS2ID	PI(16:0e/12-HETE)	C45H81O13P	0.947861523865405	MS2ID	PI(18:2(9Z,12Z)/18:1(11Z)) OR PI(18:2(9Z,12Z)/18:1(9Z))	C45H81O13P	0.774431119266612	Hermes_MS2
485	375085417248	39175901239998	[C45H80O13P]-	8595342	C45H81O13P_[M-H]-	PI 36:3	C45H81O13P	984335354145764	Hermes_MS2	PI(16:0e/15-HETE)	C45H81O13P	0.949166671638656	MS2ID	PI(16:0e/18-HETE)	C45H81O13P	0.948278448614088	MS2ID	PI(16:0e/12-HETE)	C45H81O13P	0.947861523865405	MS2ID	PI(18:2(9Z,12Z)/18:1(11Z)) OR PI(18:2(9Z,12Z)/18:1(9Z))	C45H81O13P	0.774431119266612	Hermes_MS2
486	375085417248	39175901239998	[C52H75O10]-	85953657	C26H38O5_[2M-H]-	PI 36:3	C45H81O13P	984335354145764	Hermes_MS2	PI(16:0e/15-HETE)	C45H81O13P	0.949166671638656	MS2ID	PI(16:0e/18-HETE)	C45H81O13P	0.948278448614088	MS2ID	PI(16:0e/12-HETE)	C45H81O13P	0.947861523865405	MS2ID	PI(18:2(9Z,12Z)/18:1(11Z)) OR PI(18:2(9Z,12Z)/18:1(9Z))	C45H81O13P	0.774431119266612	Hermes_MS2
487	375085417248	39175901239998	[C52H75O10]-	85953657	C26H38O5_[2M-H]-	PI 36:3	C45H81O13P	984335354145764	Hermes_MS2	PI(16:0e/15-HETE)	C45H81O13P	0.949166671638656	MS2ID	PI(16:0e/18-HETE)	C45H81O13P	0.948278448614088	MS2ID	PI(16:0e/12-HETE)	C45H81O13P	0.947861523865405	MS2ID	PI(18:2(9Z,12Z)/18:1(11Z)) OR PI(18:2(9Z,12Z)/18:1(9Z))	C45H81O13P	0.774431119266612	Hermes_MS2
488	39154551732798	4070577	[C52H75O10]-	85953657	C26H38O5_[2M-H]-	PI 36:3	C45H81O13P	983743940539601	Hermes_MS2	PI(16:0e/15-HETE)	C45H81O13P	0.96797574960801	MS2ID	PI(16:0e/18-HETE)	C45H81O13P	0.967171834341432	MS2ID	PI(16:0e/12-HETE)	C45H81O13P	0.966751465641247	MS2ID	PI(16:0e/20-HETE)	C45H81O13P	0.758847655723162	Hermes_MS2
489	580241291136	590716342704	[C48H96N2O8P]-	85969098	C47H95N2O6P_[M+CHO2]-	SM(d18:1/24:0)	C47H95N2O6P	9999	LipidMS	SM d42:1	C47H95N2O6P	0.921111631517746	Hermes_MS2	NA	NA	NA	NA	NA	NA	NA	NA	NA	NA	NA	NA
490	55495441740798	563993617968	[C48H96N2O8P]-	85969098	C47H95N2O6P_[M+CHO2]-	SM(d42:1)	C47H95N2O6P	9999	LipidMS	SM d42:1	C47H95N2O6P	0.916379244519675	Hermes_MS2	NA	NA	NA	NA	NA	NA	NA	NA	NA	NA	NA	NA
491	42421567892802	43184013552	[C49H83NO9P]-	86058109	C48H82NO7P_[M+CHO2]-	PCo(18:2/22:6) OR PCp(18:1/22:6)	C48H82NO7P	74875	LipidMS	NA	NA	NA	NA	NA	NA	NA	NA	NA	NA	NA	NA	NA	NA	NA	NA
492	539763949008	55401870742398	[C47H91NO10P]-	86063861	C46H90NO8P_[M+CHO2]-; C47H92NO10P_[M-H]-	PC(37:1)	C45H88NO8P	10875	LipidMS	NA	NA	NA	NA	NA	NA	NA	NA	NA	NA	NA	NA	NA	NA	NA	NA
493	40811314067202	42268501216002	[C45H82O13P]-	86154985	C45H83O13P_[M-H]-	PI 36:2	C45H83O13P	880793810309479	Hermes_MS2	PI(18:1/18:1)	C45H83O13P	0.77392578125	LipidMS	1,2-Di-(9Z-octadecenoyl)-sn-glycero-3-phospho-(1'-myo-inositol)	C45H83O13P	0.698399866867219	Hermes_MS2	PI(18:0/18:2)	C45H83O13P	0.400390625	LipidMS	NA	NA	NA	NA
494	40811314067202	42268501216002	[C45H82O13P]-	86154985	C45H83O13P_[M-H]-	PI 36:2	C45H83O13P	880793810309479	Hermes_MS2	PI(18:1/18:1)	C45H83O13P	0.77392578125	LipidMS	1,2-Di-(9Z-octadecenoyl)-sn-glycero-3-phospho-(1'-myo-inositol)	C45H83O13P	0.698399866867219	Hermes_MS2	PI(18:0/18:2)	C45H83O13P	0.400390625	LipidMS	NA	NA	NA	NA
497	59486585177598	60399134128002	[C48H98N2O8P]-	86170663	C47H97N2O6P_[M+CHO2]-	SM(d42:0)	C47H97N2O6P	9999	LipidMS	NA	NA	NA	NA	NA	NA	NA	NA	NA	NA	NA	NA	NA	NA	NA	NA
498	431732215152	44264710505598	[C49H85NO9P]-	86259674	C48H84NO7P_[M+CHO2]-	1-(1Z-Octadecenyl)-2-(4Z,7Z,10Z,13Z,16Z,19Z-docosahexaenoyl)-sn-glycero-3-phosphocholine	C48H84NO7P	917862702092747	MS2ID	PCo(18:1/22:6)	C48H84NO7P	0.80875	LipidMS	NA	NA	NA	NA	NA	NA	NA	NA	NA	NA	NA	NA
499	45171038921598	48209540574402	[C49H85NO9P]-	86259674	C48H84NO7P_[M+CHO2]-	1-(1Z-Octadecenyl)-2-(4Z,7Z,10Z,13Z,16Z,19Z-docosahexaenoyl)-sn-glycero-3-phosphocholine	C48H84NO7P	913555922607114	MS2ID	PCo(18:1/22:6)	C48H84NO7P	0.84375	LipidMS	PCo(40:7)	C48H84NO7P	0.2125	LipidMS	NA	NA	NA	NA	NA	NA	NA	NA
500	45171038921598	48209540574402	[C49H85NO9P]-	86259674	C48H84NO7P_[M+CHO2]-	1-(1Z-Octadecenyl)-2-(4Z,7Z,10Z,13Z,16Z,19Z-docosahexaenoyl)-sn-glycero-3-phosphocholine	C48H84NO7P	913555922607114	MS2ID	PCo(18:1/22:6)	C48H84NO7P	0.84375	LipidMS	PCo(40:7)	C48H84NO7P	0.2125	LipidMS	NA	NA	NA	NA	NA	NA	NA	NA
502	57901546182402	60318763673598	[C48H93NO9Cl]-	86265443	C48H93NO9_[M+Cl]-	PC(37:0)	C45H90NO8P	1825	LipidMS	NA	NA	NA	NA	NA	NA	NA	NA	NA	NA	NA	NA	NA	NA	NA	NA
503	44555305489602	45577057793598	[C45H84O13P]-	8635655	C45H85O13P_[M-H]-	PI 36:1	C45H85O13P	978617253239447	MS2ID	PI(18:0/18:1)	C45H85O13P	0.556640625	LipidMS	NA	NA	NA	NA	NA	NA	NA	NA	NA	NA	NA	NA
504	44555305489602	45577057793598	[C52H79O10]-	86356787	C26H40O5_[2M-H]-	PI 36:1	C45H85O13P	978617253239447	MS2ID	PI(18:0/18:1)	C45H85O13P	0.556640625	LipidMS	NA	NA	NA	NA	NA	NA	NA	NA	NA	NA	NA	NA
509	42053514971202	43756020079998	[C48H83NO10P]-	86457601	C47H82NO8P_[M+CHO2]-; C48H84NO10P_[M-H]-	PC 39:6	C47H82NO8P	801699146175129	Hermes_MS2	NA	NA	NA	NA	NA	NA	NA	NA	NA	NA	NA	NA	NA	NA	NA	NA
510	42053514971202	43756020079998	[C48H83NO10P]-	86457601	C47H82NO8P_[M+CHO2]-; C48H84NO10P_[M-H]-	PC 39:6	C47H82NO8P	801699146175129	Hermes_MS2	NA	NA	NA	NA	NA	NA	NA	NA	NA	NA	NA	NA	NA	NA	NA	NA
514	47599949143998	495093027024	[C49H89NO9P]-	86662804	C48H88NO7P_[M+CHO2]-	PCo(39:5) OR PCp(39:4)	C47H86NO7P	625	LipidMS	NA	NA	NA	NA	NA	NA	NA	NA	NA	NA	NA	NA	NA	NA	NA	NA
515	47599949143998	495093027024	[C49H89NO9P]-	86662804	C48H88NO7P_[M+CHO2]-	PCo(39:5) OR PCp(39:4)	C47H86NO7P	625	LipidMS	NA	NA	NA	NA	NA	NA	NA	NA	NA	NA	NA	NA	NA	NA	NA	NA
517	44734958579202	457659963984	[C48H84NO8PCl]-	86856286	C48H84NO8P_[M+Cl]-	1-Stearoyl-2-docosahexaenoyl-sn-glycero-3-phosphocholine	C48H84NO8P	873748396447666	MS2ID	1-Octadecanoyl-2-(4Z,7Z,10Z,13Z,16Z,19Z-docosahexaenoyl)-sn-glyce	C48H84NO8P	0.763423172156885	Hermes_MS2	PC(18:1e/20-HDoHE)	C48H84NO8P	0.652901647023851	Hermes_MS2	PC 40:6	C48H84NO8P	0.608685114505678	Hermes_MS2	NA	NA	NA	NA
518	44734958579202	457659963984	[C47H82NO11S]-	86856141	C47H83NO11S_[M-H]-	1-Stearoyl-2-docosahexaenoyl-sn-glycero-3-phosphocholine	C48H84NO8P	873748396447666	MS2ID	1-Octadecanoyl-2-(4Z,7Z,10Z,13Z,16Z,19Z-docosahexaenoyl)-sn-glyce	C48H84NO8P	0.763423172156885	Hermes_MS2	PC(18:1e/20-HDoHE)	C48H84NO8P	0.652901647023851	Hermes_MS2	PC 40:6	C48H84NO8P	0.608685114505678	Hermes_MS2	NA	NA	NA	NA
519	474821220096	49359185257602	[C48H87NO10P]-	86860731	C47H86NO8P_[M+CHO2]-; C48H88NO10P_[M-H]-	PC(38:4)	C46H84NO8P	2	LipidMS	NA	NA	NA	NA	NA	NA	NA	NA	NA	NA	NA	NA	NA	NA	NA	NA
520	474821220096	49359185257602	[C48H87NO10P]-	86860731	C47H86NO8P_[M+CHO2]-; C48H88NO10P_[M-H]-	PC(38:4)	C46H84NO8P	2	LipidMS	NA	NA	NA	NA	NA	NA	NA	NA	NA	NA	NA	NA	NA	NA	NA	NA
521	51150915281598	54252139279998	[C49H91NO9P]-	86864369	C48H90NO7P_[M+CHO2]-	PCo(39:4) OR PCp(39:3)	C47H88NO7P	1125	LipidMS	NA	NA	NA	NA	NA	NA	NA	NA	NA	NA	NA	NA	NA	NA	NA	NA
522	51150915281598	54252139279998	[C49H91NO9P]-	86864369	C48H90NO7P_[M+CHO2]-	PCo(39:4) OR PCp(39:3)	C47H88NO7P	1125	LipidMS	NA	NA	NA	NA	NA	NA	NA	NA	NA	NA	NA	NA	NA	NA	NA	NA
524	53328177636798	542396937024	[C49H93NO9P]-	87065934	C48H92NO7P_[M+CHO2]-	PCo(39:3) OR PCp(39:2)	C47H90NO7P	1375	LipidMS	NA	NA	NA	NA	NA	NA	NA	NA	NA	NA	NA	NA	NA	NA	NA	NA
525	541310166528	55536901903998	[C49H92NO11]-	87066758	C48H91NO9_[M+CHO2]-; C49H93NO11_[M-H]-	PC(o-22:0/18:3(6Z,9Z,12Z))	C48H92NO7P	800806239785558	Hermes_MS2	PC(o-22:0/18:3(9Z,12Z,15Z))	C48H92NO7P	0.799220834804528	Hermes_MS2	NA	NA	NA	NA	NA	NA	NA	NA	NA	NA	NA	NA
526	38535391102398	39515691640002	[C46H80O13P]-	8715342	C46H81O13P_[M-H]-	PI 37:4	C46H81O13P	990269704993512	MS2ID	PI(17:0/20:4)	C46H81O13P	0.36328125	LipidMS	NA	NA	NA	NA	NA	NA	NA	NA	NA	NA	NA	NA
527	55102008161598	56475543631998	[C49H96N2O8P]-	87169098	C48H95N2O6P_[M+CHO2]-	SM d43:2	C48H95N2O6P	886042272199263	Hermes_MS2	SM(d42:2)	C47H93N2O6P	0.20375	LipidMS	NA	NA	NA	NA	NA	NA	NA	NA	NA	NA	NA	NA
528	55102008161598	56475543631998	[C49H96N2O8P]-	87169098	C48H95N2O6P_[M+CHO2]-	SM d43:2	C48H95N2O6P	886042272199263	Hermes_MS2	SM(d42:2)	C47H93N2O6P	0.20375	LipidMS	NA	NA	NA	NA	NA	NA	NA	NA	NA	NA	NA	NA
530	49054506679998	501095822784	[C48H88NO8PCl]-	87259416	C48H88NO8P_[M+Cl]-	PC 40:4	C48H88NO8P	894577523059168	Hermes_MS2	NA	NA	NA	NA	NA	NA	NA	NA	NA	NA	NA	NA	NA	NA	NA	NA
532	51839111939202	540546041136	[C49H94NO11]-	87268323	C48H93NO9_[M+CHO2]-	PCo(39:2) OR PCp(39:1)	C47H92NO7P	17375	LipidMS	NA	NA	NA	NA	NA	NA	NA	NA	NA	NA	NA	NA	NA	NA	NA	NA
533	51839111939202	540546041136	[C49H94NO11]-	87268323	C48H93NO9_[M+CHO2]-	PCo(39:2) OR PCp(39:1)	C47H92NO7P	17375	LipidMS	NA	NA	NA	NA	NA	NA	NA	NA	NA	NA	NA	NA	NA	NA	NA	NA
534	59053461288	609542478768	[C49H98N2O8P]-	87370663	C48H97N2O6P_[M+CHO2]-	SM(d42:1)	C47H95N2O6P	17875	LipidMS	NA	NA	NA	NA	NA	NA	NA	NA	NA	NA	NA	NA	NA	NA	NA	NA
535	59053461288	609542478768	[C49H98N2O8P]-	87370663	C48H97N2O6P_[M+CHO2]-	SM(d42:1)	C47H95N2O6P	17875	LipidMS	NA	NA	NA	NA	NA	NA	NA	NA	NA	NA	NA	NA	NA	NA	NA	NA
536	394943069664	42857051758398	[C49H83NO10P]-	87657601	C48H82NO8P_[M+CHO2]-; C49H84NO10P_[M-H]-	PC(20:3/20:4)	C48H82NO8P	9999	LipidMS	PC(18:1/22:6)	C48H82NO8P	0.974609375	LipidMS	PC(18:1(9Z)/22:6(4Z,7Z,10Z,13Z,16Z,19Z))	C48H82NO8P	0.835577732062851	Hermes_MS2	PC(18:1(11Z)/22:6(4Z,7Z,10Z,13Z,16Z,19Z))	C48H82NO8P	0.835454382075213	Hermes_MS2	PC 40:7	C48H82NO8P	0.834033680200589	Hermes_MS2
537	394943069664	42857051758398	[C49H83NO10P]-	87657601	C48H82NO8P_[M+CHO2]-; C49H84NO10P_[M-H]-	PC(20:3/20:4)	C48H82NO8P	9999	LipidMS	PC(18:1/22:6)	C48H82NO8P	0.974609375	LipidMS	PC(18:1(9Z)/22:6(4Z,7Z,10Z,13Z,16Z,19Z))	C48H82NO8P	0.835577732062851	Hermes_MS2	PC(18:1(11Z)/22:6(4Z,7Z,10Z,13Z,16Z,19Z))	C48H82NO8P	0.835454382075213	Hermes_MS2	PC 40:7	C48H82NO8P	0.834033680200589	Hermes_MS2
538	394943069664	42857051758398	[C49H83NO10P]-	87657601	C48H82NO8P_[M+CHO2]-; C49H84NO10P_[M-H]-	PC(20:3/20:4)	C48H82NO8P	9999	LipidMS	PC(18:1/22:6)	C48H82NO8P	0.974609375	LipidMS	PC(18:1(9Z)/22:6(4Z,7Z,10Z,13Z,16Z,19Z))	C48H82NO8P	0.835577732062851	Hermes_MS2	PC(18:1(11Z)/22:6(4Z,7Z,10Z,13Z,16Z,19Z))	C48H82NO8P	0.835454382075213	Hermes_MS2	PC 40:7	C48H82NO8P	0.834033680200589	Hermes_MS2
540	44734958579202	457278968688	[C49H85NO10P]-	87859166	C48H84NO8P_[M+CHO2]-; C49H86NO10P_[M-H]-	1-Stearoyl-2-docosahexaenoyl-sn-glycero-3-phosphocholine	C48H84NO8P	876563784959329	MS2ID	1-Octadecanoyl-2-(4Z,7Z,10Z,13Z,16Z,19Z-docosahexaenoyl)-sn-glyce	C48H84NO8P	0.831066721588937	Hermes_MS2	PC(18:1e/20-HDoHE)	C48H84NO8P	0.628784091444519	Hermes_MS2	PC(39:6)	C47H82NO8P	0.0421875	LipidMS	NA	NA	NA	NA
541	47209093225602	49969856670402	[C49H87NO10P]-	88060731	C48H86NO8P_[M+CHO2]-; C49H88NO10P_[M-H]-	PC 40:5	C48H86NO8P	833753978991411	Hermes_MS2	PC(18:0e/20-HDoHE)	C48H86NO8P	0.717835499604894	Hermes_MS2	PC(39:5)	C47H84NO8P	0.040625	LipidMS	NA	NA	NA	NA	NA	NA	NA	NA
542	455075090304	47372341006398	[C49H87NO10P]-	88060731	C48H86NO8P_[M+CHO2]-; C49H88NO10P_[M-H]-	PC 40:5	C48H86NO8P	865605334888689	Hermes_MS2	PC(18:0e/20-HDoHE)	C48H86NO8P	0.725369368567317	Hermes_MS2	PC(39:5)	C47H84NO8P	0.034375	LipidMS	NA	NA	NA	NA	NA	NA	NA	NA
543	455075090304	47372341006398	[C49H87NO10P]-	88060731	C48H86NO8P_[M+CHO2]-; C49H88NO10P_[M-H]-	PC 40:5	C48H86NO8P	865605334888689	Hermes_MS2	PC(18:0e/20-HDoHE)	C48H86NO8P	0.725369368567317	Hermes_MS2	PC(39:5)	C47H84NO8P	0.034375	LipidMS	NA	NA	NA	NA	NA	NA	NA	NA
544	336943345296	36328994273598	[C47H78O13P]-	88151855	C47H79O13P_[M-H]-	PI 38:6	C47H79O13P	994411573363344	MS2ID	PI(16:0/22:6)	C47H79O13P	0.42724609375	LipidMS	PI(38:6)	C47H79O13P	0.115	LipidMS	NA	NA	NA	NA	NA	NA	NA	NA
545	336943345296	36328994273598	[C47H78O13P]-	88151855	C47H79O13P_[M-H]-	PI 38:6	C47H79O13P	994411573363344	MS2ID	PI(16:0/22:6)	C47H79O13P	0.42724609375	LipidMS	PI(38:6)	C47H79O13P	0.115	LipidMS	NA	NA	NA	NA	NA	NA	NA	NA
546	48943163710398	51138878915202	[C49H89NO10P]-	88262296	C48H88NO8P_[M+CHO2]-; C49H90NO10P_[M-H]-	PC 40:4	C48H88NO8P	866610185482711	Hermes_MS2	PC(39:4)	C47H86NO8P	0.0359375	LipidMS	NA	NA	NA	NA	NA	NA	NA	NA	NA	NA	NA	NA
547	48943163710398	51138878915202	[C49H89NO10P]-	88262296	C48H88NO8P_[M+CHO2]-; C49H90NO10P_[M-H]-	PC 40:4	C48H88NO8P	866610185482711	Hermes_MS2	PC(39:4)	C47H86NO8P	0.0359375	LipidMS	NA	NA	NA	NA	NA	NA	NA	NA	NA	NA	NA	NA
548	50009056553598	51139463324802	[C49H89NO10P]-	88262296	C48H88NO8P_[M+CHO2]-; C49H90NO10P_[M-H]-	PC 40:4	C48H88NO8P	834490691620181	Hermes_MS2	PC(39:4)	C47H86NO8P	0.03	LipidMS	NA	NA	NA	NA	NA	NA	NA	NA	NA	NA	NA	NA
549	3933956304	43041446345598	[C47H82O13P]-	88554985	C47H83O13P_[M-H]-	PI 38:4	C47H83O13P	971700158617374	MS2ID	PI(18:1e/20-HETE)	C47H83O13P	0.938101076844597	MS2ID	1-Octadecanoyl-2-(5Z,8Z,11Z,14Z-eicosatetraenoyl)-sn-glycero-3-ph	C47H83O13P	0.67464529880018	Hermes_MS2	PI(18:0/20:4(8Z,11Z,14Z,17Z))	C47H83O13P	0.622686888255816	Hermes_MS2	PI(18:0/20:4)	C47H83O13P	0.46875	LipidMS
550	3933956304	43041446345598	[C47H82O13P]-	88554985	C47H83O13P_[M-H]-	PI 38:4	C47H83O13P	971700158617374	MS2ID	PI(18:1e/20-HETE)	C47H83O13P	0.938101076844597	MS2ID	1-Octadecanoyl-2-(5Z,8Z,11Z,14Z-eicosatetraenoyl)-sn-glycero-3-ph	C47H83O13P	0.67464529880018	Hermes_MS2	PI(18:0/20:4(8Z,11Z,14Z,17Z))	C47H83O13P	0.622686888255816	Hermes_MS2	PI(18:0/20:4)	C47H83O13P	0.46875	LipidMS
551	3933956304	43041446345598	[C47H82O13P]-	88554985	C47H83O13P_[M-H]-	PI 38:4	C47H83O13P	971700158617374	MS2ID	PI(18:1e/20-HETE)	C47H83O13P	0.938101076844597	MS2ID	1-Octadecanoyl-2-(5Z,8Z,11Z,14Z-eicosatetraenoyl)-sn-glycero-3-ph	C47H83O13P	0.67464529880018	Hermes_MS2	PI(18:0/20:4(8Z,11Z,14Z,17Z))	C47H83O13P	0.622686888255816	Hermes_MS2	PI(18:0/20:4)	C47H83O13P	0.46875	LipidMS
554	52131835313598	53390019708798	[C52H89NO8P]-	88663313	C52H90NO8P_[M-H]-	Automatic ID annotation failed. Try manual inspection.
555	56546178486402	57541267044798	[C50H94NO7PCl]-	88664619	C50H94NO7P_[M+Cl]-	PC(39:2)	C47H90NO8P	125	LipidMS	NA	NA	NA	NA	NA	NA	NA	NA	NA	NA	NA	NA	NA	NA	NA	NA
556	42349877185602	43236716688	[C47H84O13P]-	8875655	C47H85O13P_[M-H]-	PI 38:3	C47H85O13P	986231727692104	MS2ID	PI(18:0e/18-HETE)	C47H85O13P	0.942163490564758	MS2ID	PI(18:0e/15-HETE)	C47H85O13P	0.939885773724614	MS2ID	PI(18:0/20:3)	C47H85O13P	0.56396484375	LipidMS	NA	NA	NA	NA
557	42349877185602	43236716688	[C54H79O10]-	88756787	C27H40O5_[2M-H]-	PI 38:3	C47H85O13P	986231727692104	MS2ID	PI(18:0e/18-HETE)	C47H85O13P	0.942163490564758	MS2ID	PI(18:0e/15-HETE)	C47H85O13P	0.939885773724614	MS2ID	PI(18:0/20:3)	C47H85O13P	0.56396484375	LipidMS	NA	NA	NA	NA
558	43182455790402	44652010299198	[C47H84O13P]-	8875655	C47H85O13P_[M-H]-	PI 38:3	C47H85O13P	992162037693094	MS2ID	PI(18:0e/18-HETE)	C47H85O13P	0.955442344517626	MS2ID	PI(18:0e/15-HETE)	C47H85O13P	0.953523812406608	MS2ID	PI(18:0/20:3)	C47H85O13P	0.52978515625	LipidMS	NA	NA	NA	NA
559	43182455790402	44652010299198	[C54H79O10]-	88756787	C27H40O5_[2M-H]-	PI 38:3	C47H85O13P	992162037693094	MS2ID	PI(18:0e/18-HETE)	C47H85O13P	0.955442344517626	MS2ID	PI(18:0e/15-HETE)	C47H85O13P	0.953523812406608	MS2ID	PI(18:0/20:3)	C47H85O13P	0.52978515625	LipidMS	NA	NA	NA	NA
560	598410167472	634782042912	[C50H100N2O8P]-	88772228	C49H99N2O6P_[M+CHO2]-	SM(d44:1)	C49H99N2O6P	8390625	LipidMS	NA	NA	NA	NA	NA	NA	NA	NA	NA	NA	NA	NA	NA	NA	NA	NA
561	55249819412802	60160819460802	[C50H96NO7PCl]-	88866184	C50H96NO7P_[M+Cl]-	PC(39:1)	C47H92NO8P	3375	LipidMS	NA	NA	NA	NA	NA	NA	NA	NA	NA	NA	NA	NA	NA	NA	NA	NA
562	55249819412802	60160819460802	[C50H96NO7PCl]-	88866184	C50H96NO7P_[M+Cl]-	PC(39:1)	C47H92NO8P	3375	LipidMS	NA	NA	NA	NA	NA	NA	NA	NA	NA	NA	NA	NA	NA	NA	NA	NA
563	55249819412802	60160819460802	[C50H96NO7PCl]-	88866184	C50H96NO7P_[M+Cl]-	PC(39:1)	C47H92NO8P	3375	LipidMS	NA	NA	NA	NA	NA	NA	NA	NA	NA	NA	NA	NA	NA	NA	NA	NA
564	44993862054402	45994069451202	[C47H86O13P]-	88958115	C47H87O13P_[M-H]-	PI(38:2)	C47H87O13P	13125	LipidMS	NA	NA	NA	NA	NA	NA	NA	NA	NA	NA	NA	NA	NA	NA	NA	NA
566	51917288623998	540189106032	[C48H89O10PCl]-	89158874	C48H89O10P_[M+Cl]-	Automatic ID annotation failed. Try manual inspection.
567	51917288623998	540189106032	[C48H89O10PCl]-	89158874	C48H89O10P_[M+Cl]-	Automatic ID annotation failed. Try manual inspection.
570	48790529033598	497669763552	[C51H91NO9P]-	89264369	C50H90NO7P_[M+CHO2]-	PCo(22:2/20:4) OR PCp(22:1/20:4)	C50H90NO7P	9999	LipidMS	NA	NA	NA	NA	NA	NA	NA	NA	NA	NA	NA	NA	NA	NA	NA	NA
571	507887020368	53762002150398	[C51H91NO9P]-	89264369	C50H90NO7P_[M+CHO2]-	PCo(22:2/20:4) OR PCp(22:1/20:4)	C50H90NO7P	9999	LipidMS	PCo(20:0/22:6)	C50H90NO7P	0.785	LipidMS	PCp(42:5)	C50H90NO7P	0.4575	LipidMS	NA	NA	NA	NA	NA	NA	NA	NA
574	41268638012802	43676972420802	[C48H81NO12P]-	89455018	C47H80NO10P_[M+CHO2]-	Automatic ID annotation failed. Try manual inspection.
575	54453156116802	59182370398398	[C51H95NO9P]-	89667499	C50H94NO7P_[M+CHO2]-	PCo(22:0/20:4)	C50H94NO7P	86125	LipidMS	PCo(42:4) OR PCp(42:3)	C50H94NO7P	0.40875	LipidMS	PCp(42:3)	C50H94NO7P	0.39125	LipidMS	NA	NA	NA	NA	NA	NA	NA	NA
576	54453156116802	59182370398398	[C51H95NO9P]-	89667499	C50H94NO7P_[M+CHO2]-	PCo(22:0/20:4)	C50H94NO7P	86125	LipidMS	PCo(42:4) OR PCp(42:3)	C50H94NO7P	0.40875	LipidMS	PCp(42:3)	C50H94NO7P	0.39125	LipidMS	NA	NA	NA	NA	NA	NA	NA	NA
577	54453156116802	59182370398398	[C51H95NO9P]-	89667499	C50H94NO7P_[M+CHO2]-	PCo(22:0/20:4)	C50H94NO7P	86125	LipidMS	PCo(42:4) OR PCp(42:3)	C50H94NO7P	0.40875	LipidMS	PCp(42:3)	C50H94NO7P	0.39125	LipidMS	NA	NA	NA	NA	NA	NA	NA	NA
578	53509175593602	55212995767998	[C51H95NO9P]-	89667499	C50H94NO7P_[M+CHO2]-	PCp(24:1/18:2)	C50H94NO7P	9675	LipidMS	PCo(42:4)	C50H94NO7P	0.36875	LipidMS	NA	NA	NA	NA	NA	NA	NA	NA	NA	NA	NA	NA
579	53509175593602	55212995767998	[C51H95NO9P]-	89667499	C50H94NO7P_[M+CHO2]-	PCp(24:1/18:2)	C50H94NO7P	9675	LipidMS	PCo(42:4)	C50H94NO7P	0.36875	LipidMS	NA	NA	NA	NA	NA	NA	NA	NA	NA	NA	NA	NA
580	36336758407998	37302809056002	[C51H81NO10P]-	89856036	C50H80NO8P_[M+CHO2]-	PC(22:6/20:4)	C50H80NO8P	9999	LipidMS	NA	NA	NA	NA	NA	NA	NA	NA	NA	NA	NA	NA	NA	NA	NA	NA
585	497669763552	525509797728	[C48H87NO12P]-	90059713	C47H86NO10P_[M+CHO2]-	Automatic ID annotation failed. Try manual inspection.
590	31788116051202	32891538108798	[C82H142N4O39]2	90346311	C82H144N4O39_[M-2H]2-	Automatic ID annotation failed. Try manual inspection.
593	41268638012802	42849278065602	[C47H88NO15]-	90661594	C46H87NO13_[M+CHO2]-	C16 Lactosyl Ceramide (d18:1/16:0)	C46H87NO13	7068380649817	Hermes_MS2	NA	NA	NA	NA	NA	NA	NA	NA	NA	NA	NA	NA	NA	NA	NA	NA
594	57456868081602	609542478768	[C49H93O10PCl]-	90762004	C49H93O10P_[M+Cl]-	Automatic ID annotation failed. Try manual inspection.
595	57456868081602	609542478768	[C49H93O10PCl]-	90762004	C49H93O10P_[M+Cl]-	Automatic ID annotation failed. Try manual inspection.
596	3933956304	40340459916798	[C49H82O13P]-	90954985	C49H83O13P_[M-H]-	PI 40:6	C49H83O13P	994250818721082	MS2ID	PI(18:0/22:6)	C49H83O13P	0.40283203125	LipidMS	NA	NA	NA	NA	NA	NA	NA	NA	NA	NA	NA	NA
597	3933956304	40340459916798	[C56H77O10]-	90955222	C55H76O8_[M+CHO2]-	PI 40:6	C49H83O13P	994250818721082	MS2ID	PI(18:0/22:6)	C49H83O13P	0.40283203125	LipidMS	NA	NA	NA	NA	NA	NA	NA	NA	NA	NA	NA	NA
598	40356713376	41776652136	[C49H84O13P]-	9115655	C49H85O13P_[M-H]-	PI 40:5	C49H85O13P	984865344686713	MS2ID	PI(18:0/22:5)	C49H85O13P	0.4638671875	LipidMS	NA	NA	NA	NA	NA	NA	NA	NA	NA	NA	NA	NA
599	43498776640002	44734958579202	[C49H86O13P]-	91358115	C49H87O13P_[M-H]-	PI 40:4	C49H87O13P	982556018527292	MS2ID	PI(40:4)	C49H87O13P	0.125	LipidMS	NA	NA	NA	NA	NA	NA	NA	NA	NA	NA	NA	NA
600	36447418500798	37416923191998	[C46H77O14P2]-	9154794	C23H39O7P_[2M-H]-	Automatic ID annotation failed. Try manual inspection.
601	36447418500798	37416923191998	[C47H77O13PCl]-	91547958	C47H77O13P_[M+Cl]-	Automatic ID annotation failed. Try manual inspection.
602	534064255248	558197318304	[C50H92O12P]-	91563319	C49H91O10P_[M+CHO2]-	Automatic ID annotation failed. Try manual inspection.
603	534064255248	558197318304	[C50H92O12P]-	91563319	C49H91O10P_[M+CHO2]-	Automatic ID annotation failed. Try manual inspection.
604	57537105232002	596808310272	[C50H94O12P]-	91764884	C49H93O10P_[M+CHO2]-	Automatic ID annotation failed. Try manual inspection.
605	52611232395198	53626571647998	[C50H98O12P]-	92168014	C49H97O10P_[M+CHO2]-; C50H99O12P_[M-H]-	Automatic ID annotation failed. Try manual inspection.
606	757410382704	7664540268	[C57H106O6Cl]-	92176834	C57H106O6_[M+Cl]-	Automatic ID annotation failed. Try manual inspection.
609	57263447105598	59338169278398	[C53H99NO9P]-	92470629	C52H98NO7P_[M+CHO2]-	PCo(24:1/20:3) OR PCp(24:0/20:3)	C52H98NO7P	9475	LipidMS	PCo(44:4) OR PCp(44:3)	C52H98NO7P	0.41875	LipidMS	NA	NA	NA	NA	NA	NA	NA	NA	NA	NA	NA	NA
610	587640715824	61069848769602	[C53H99NO9P]-	92470629	C52H98NO7P_[M+CHO2]-	PCo(24:0/20:4)	C52H98NO7P	81875	LipidMS	PCp(44:3)	C52H98NO7P	0.39125	LipidMS	PCo(44:4) OR PCp(44:3)	C52H98NO7P	0.0675	LipidMS	NA	NA	NA	NA	NA	NA	NA	NA
611	587640715824	61069848769602	[C53H99NO9P]-	92470629	C52H98NO7P_[M+CHO2]-	PCo(24:0/20:4)	C52H98NO7P	81875	LipidMS	PCp(44:3)	C52H98NO7P	0.39125	LipidMS	PCo(44:4) OR PCp(44:3)	C52H98NO7P	0.0675	LipidMS	NA	NA	NA	NA	NA	NA	NA	NA
613	50262444856002	527056797456	[C50H89NO12P]-	92661278	C49H88NO10P_[M+CHO2]-	Automatic ID annotation failed. Try manual inspection.
615	75284532275202	766200435696	[C59H114NO6]-	93286516	C58H113NO4_[M+CHO2]-	Automatic ID annotation failed. Try manual inspection.
616	354390241584	366958144464	[C86H148N4O40]2	93848404	C86H150N4O40_[M-2H]2-	Automatic ID annotation failed. Try manual inspection.
618	621669963168	63476987076798	[C57H107NO8P]-	96477398	C57H108NO8P_[M-H]-	Automatic ID annotation failed. Try manual inspection.
620	53821401380802	54849305729598	[C53H100NO15]-	99070984	C52H99NO13_[M+CHO2]-	Lactosylceramide (d18:1/22:0)	C52H99NO13	688677363441013	Hermes_MS2	NA	NA	NA	NA	NA	NA	NA	NA	NA	NA	NA	NA	NA	NA	NA	NA
623	53548275212802	54347299174398	[C54H101NO13Cl]-	100669669	C54H101NO13_[M+Cl]-	Automatic ID annotation failed. Try manual inspection.
625	57520479635202	58573850184	[C55H104NO15]-	101874114	C54H103NO13_[M+CHO2]-	Lactosylceramide (d18:1/24:0)	C54H103NO13	693451922910829	Hermes_MS2	NA	NA	NA	NA	NA	NA	NA	NA	NA	NA	NA	NA	NA	NA	NA	NA
631	22025724452802	23715398128002	[C64H97N2O16]-	114968436	C32H49NO8_[2M-H]-	Automatic ID annotation failed. Try manual inspection.
632	22025724452802	23715398128002	[C64H97N2O16]-	114968436	C32H49NO8_[2M-H]-	Automatic ID annotation failed. Try manual inspection.
655	325422165744	33563549902398	[C68H120N3O29]-	14428013	C68H121N3O29_[M-H]-	Ganglioside-GD3(d18:1/16:0)	C68H121N3O29	849771076195849	MS2ID	NA	NA	NA	NA	NA	NA	NA	NA	NA	NA	NA	NA	NA	NA	NA	NA
656	45000214332798	457278968688	[C82H147N2O14P2]-	14460333	C41H74NO7P_[2M-H]-	PE(P-16:0/20:4(5Z,8Z,11Z,14Z))	C41H74NO7P	752390436260967	Hermes_MS2	PE(20:4(5Z,8Z,11Z,14Z)/P-16:0) OR PE(20:4(8Z,11Z,14Z,17Z)/P-16:0)	C41H74NO7P	0.701664927344205	Hermes_MS2	NA	NA	NA	NA	NA	NA	NA	NA	NA	NA	NA	NA
660	480605272128	488406891024	[C82H155N2O16P2]-	148608573	C41H78NO8P_[2M-H]-	PE 36:2	C41H78NO8P	847416257318167	Hermes_MS2	1-Stearoyl-2-linoleoyl-sn-glycero-3-phosphoethanolamine OR PE(18:2(9Z,12Z)/18:0)	C41H78NO8P	0.825163888823311	Hermes_MS2	1,2-Di-(9Z-octadecenoyl)-sn-glycero-3-phosphoethanolamine OR PE(18:1(11Z)/18:1(11Z)) OR PE(18:1(11Z)/18:1(9Z)) OR PE(18:1(9Z)/18:1(11Z))	C41H78NO8P	0.69449127068818	Hermes_MS2	PE(14:1(9Z)/22:1(13Z)) OR PE(20:2(11Z,14Z)/16:0) OR PE(14:0/22:2(13Z,16Z)) OR PE(16:1(9Z)/20:1(11Z)) OR PE(20:1(11Z)/16:1(9Z)) OR PE(16:0/20:2(11Z,14Z)) OR PE(22:2(13Z,16Z)/14:0) OR PE(22:1(13Z)/14:1(9Z))	C41H78NO8P	0.685292304658097	Hermes_MS2	NA	NA	NA	NA
661	498937420416	50919472025598	[C84H161N2O18]-	148617499	C42H81NO9_[2M-H]-	Automatic ID annotation failed. Try manual inspection.
662	45219648006402	46032079427202	[C86H151N2O14P2]-	14980646	C43H76NO7P_[2M-H]-	PE(20:4(5Z,8Z,11Z,14Z)/P-18:1(9Z)) OR PE(20:4(8Z,11Z,14Z,17Z)/P-18:1(9Z)) OR PE(20:4(8Z,11Z,14Z,17Z)/P-18:1(11Z)) OR PE(20:4(5Z,8Z,11Z,14Z)/P-18:1(11Z))	C43H76NO7P	655239165610545	Hermes_MS2	NA	NA	NA	NA	NA	NA	NA	NA	NA	NA	NA	NA	NA	NA	NA	NA
663	49168431204798	50071490724798	[C86H155N2O14P2]-	15020959	C43H78NO7P_[2M-H]-	1-(1Z-Octadecenyl)-2-(5Z,8Z,11Z,14Z-eicosatetraenoyl)-sn-glycero-	C43H78NO7P	772176346127097	Hermes_MS2	PE(20:4(5Z,8Z,11Z,14Z)/P-18:0) OR PE(20:4(8Z,11Z,14Z,17Z)/P-18:0)	C43H78NO7P	0.684132433023886	Hermes_MS2	NA	NA	NA	NA	NA	NA	NA	NA	NA	NA	NA	NA
664	373910358192	39062865809598	[C86H153O16P2]-	150406394	C43H77O8P_[2M-H]-	Automatic ID annotation failed. Try manual inspection.
665	373910358192	39062865809598	[C86H153O16P2]-	150406394	C43H77O8P_[2M-H]-	Automatic ID annotation failed. Try manual inspection.
666	373114158576	382098865824	[C86H153O16P2]-	150406394	C43H77O8P_[2M-H]-	Automatic ID annotation failed. Try manual inspection.
672	43208331788802	449199246048	[C90H157O14P2]-	152410541	C45H79O7P_[2M-H]-	Automatic ID annotation failed. Try manual inspection.
673	48169979267202	490274348736	[C90H161O14P2]-	152813671	C45H81O7P_[2M-H]-	Automatic ID annotation failed. Try manual inspection.
678	45470597712	46108082873598	[C90H165O14P2]-	153216801	C45H83O7P_[2M-H]-	Automatic ID annotation failed. Try manual inspection.
680	48802716528	49545064585602	[C90H169O14P2]-	153619931	C45H85O7P_[2M-H]-	Automatic ID annotation failed. Try manual inspection.
681	49284241254402	51750207262398	[C88H165N2O18]-	153820629	C44H83NO9_[2M-H]-	Automatic ID annotation failed. Try manual inspection.
682	49284241254402	51750207262398	[C88H165N2O18]-	153820629	C44H83NO9_[2M-H]-	Automatic ID annotation failed. Try manual inspection.
683	53523658931202	54829577584002	[C88H169N2O18]-	154223759	C44H85NO9_[2M-H]-	Automatic ID annotation failed. Try manual inspection.
684	424573581984	438694573536	[C90H155N2O14P2]-	15500959	C45H78NO7P_[2M-H]-	Automatic ID annotation failed. Try manual inspection.
685	45998549568	471706956624	[C90H159N2O14P2]-	155412721	C45H80NO7P_[2M-H]-	Automatic ID annotation failed. Try manual inspection.
689	42637656688002	43595171374398	[C90H161O16P2]-	156012654	C45H81O8P_[2M-H]-	Automatic ID annotation failed. Try manual inspection.
692	46012976891202	48581016697602	[C90H165O16P2]-	156415784	C45H83O8P_[2M-H]-	Automatic ID annotation failed. Try manual inspection.
694	38574451687998	397200458736	[C92H151N2O14P2]-	15700646	C46H76NO7P_[2M-H]-	Automatic ID annotation failed. Try manual inspection.
695	44555775264	45470597712	[C88H165O18P2]-	157214767	C44H83O9P_[2M-H]-	Automatic ID annotation failed. Try manual inspection.
697	38535550374402	397972768128	[C92H157O16P2]-	158009524	C46H79O8P_[2M-H]-	Automatic ID annotation failed. Try manual inspection.
701	42828562806402	445979508816	[C88H165O19P2]-	158814258	C87H164O17P2_[M+CHO2]-	Automatic ID annotation failed. Try manual inspection.
702	42828562806402	445979508816	[C88H165O19P2]-	158814258	C87H164O17P2_[M+CHO2]-	Automatic ID annotation failed. Try manual inspection.
703	47778950782398	48727712887998	[C92H165O16P2]-	158815784	C46H83O8P_[2M-H]-	Automatic ID annotation failed. Try manual inspection.
704	501095822784	51438698766402	[C102H171O12]-	15882776	C51H86O6_[2M-H]-	Automatic ID annotation failed. Try manual inspection.
705	46301653710402	476253377616	[C88H169O19P2]-	159217388	C87H168O17P2_[M+CHO2]-	Automatic ID annotation failed. Try manual inspection.
706	39793402984002	41375026275198	[C88H159N2O18P2]-	159410686	C44H80NO9P_[2M-H]-	Automatic ID annotation failed. Try manual inspection.
707	39793402984002	41375026275198	[C88H159N2O18P2]-	159410686	C44H80NO9P_[2M-H]-	Automatic ID annotation failed. Try manual inspection.
708	38731480196802	39902568510402	[C88H157O20P2]-	159607489	C44H79O10P_[2M-H]-	Automatic ID annotation failed. Try manual inspection.
711	41994434896002	42831062896002	[C89H162O17P2Cl]-	160009813	C89H162O17P2_[M+Cl]-	Automatic ID annotation failed. Try manual inspection.
713	388476314976	39760340291202	[C94H157O16P2]-	160409524	C47H79O8P_[2M-H]-	Automatic ID annotation failed. Try manual inspection.
714	43308253481598	448160140896	[C89H166O17P2Cl]-	160412943	C89H166O17P2_[M+Cl]-	Automatic ID annotation failed. Try manual inspection.
715	46227894500802	471235329888	[C88H165O20P2]-	160413749	C44H83O10P_[2M-H]-	Automatic ID annotation failed. Try manual inspection.
716	51571835027202	53445502753602	[C90H179N2O16P2]-	160627353	C45H90NO8P_[2M-H]-	Automatic ID annotation failed. Try manual inspection.
718	41889940561602	42775496848002	[C94H161O16P2]-	160812654	C47H81O8P_[2M-H]-	Automatic ID annotation failed. Try manual inspection.
720	504493382736	51403425395202	[C94H167N2O14P2]-	161018981	C47H84NO7P_[2M-H]-	Automatic ID annotation failed. Try manual inspection.
721	432536290272	45004388955198	[C94H165O16P2]-	161215784	C47H83O8P_[2M-H]-	Automatic ID annotation failed. Try manual inspection.
722	461125416624	47013749664	[C90H169O19P2]-	161617388	C89H168O17P2_[M+CHO2]-	Automatic ID annotation failed. Try manual inspection.
723	46915623103998	480300032448	[C94H169O16P2]-	161618914	C47H85O8P_[2M-H]-	Automatic ID annotation failed. Try manual inspection.
724	52173274796802	533922378432	[C104H175O12]-	161630891	C52H88O6_[2M-H]-	Automatic ID annotation failed. Try manual inspection.
725	50275362707202	515908645488	[C94H175N2O14P2]-	161825241	C47H88NO7P_[2M-H]-	Automatic ID annotation failed. Try manual inspection.
727	38770978275198	39722931227202	[C90H157O20P2]-	162007489	C45H79O10P_[2M-H]-	Automatic ID annotation failed. Try manual inspection.
728	50300429100798	51750207262398	[C94H173O16P2]-	162022044	C47H87O8P_[2M-H]-	Automatic ID annotation failed. Try manual inspection.
729	445937867424	453553896288	[C92H169O18P2]-	162417897	C46H85O9P_[2M-H]-	Automatic ID annotation failed. Try manual inspection.
730	39418362185598	40704988542402	[C91H164O17P2Cl]-	162611378	C91H164O17P2_[M+Cl]-	Automatic ID annotation failed. Try manual inspection.
732	47961517231998	492448892064	[C90H171N2O18P2]-	163020076	C45H86NO9P_[2M-H]-	Automatic ID annotation failed. Try manual inspection.
734	419557249344	429209581728	[C88H163O26]-	163614381	C44H82O13_[2M-H]-	Automatic ID annotation failed. Try manual inspection.
735	419557249344	429209581728	[C92H165O19P2]-	163614258	C91H164O17P2_[M+CHO2]-	Automatic ID annotation failed. Try manual inspection.
736	45965816787198	47696912215998	[C96H169O16P2]-	164018914	C48H85O8P_[2M-H]-	Automatic ID annotation failed. Try manual inspection.
737	45965816787198	47696912215998	[C96H169O16P2]-	164018914	C48H85O8P_[2M-H]-	Automatic ID annotation failed. Try manual inspection.
738	50072246267202	528553261152	[C106H175O12]-	164030891	C53H88O6_[2M-H]-	Automatic ID annotation failed. Try manual inspection.
739	50072246267202	528553261152	[C92H185O18P2]-	164030417	C46H93O9P_[2M-H]-	Automatic ID annotation failed. Try manual inspection.
740	46952455774398	49483381192002	[C92H173O19P2]-	164420518	C91H172O17P2_[M+CHO2]-	Automatic ID annotation failed. Try manual inspection.
741	46952455774398	49483381192002	[C92H173O19P2]-	164420518	C91H172O17P2_[M+CHO2]-	Automatic ID annotation failed. Try manual inspection.
744	50148558841602	51516053123202	[C48H79N14O34S2P6]-	164527557	C24H40N7O17P3S_[2M-H]-	Automatic ID annotation failed. Try manual inspection.
746	5037489504	517853728416	[C92H177O19P2]-	164823648	C91H176O17P2_[M+CHO2]-	Automatic ID annotation failed. Try manual inspection.
749	404727109248	41525214496002	[C98H161O16P2]-	165612654	C49H81O8P_[2M-H]-	Automatic ID annotation failed. Try manual inspection.
752	50186683044798	51593300119998	[C95H183O17P2]-	16582936	C95H184O17P2_[M-H]-	Automatic ID annotation failed. Try manual inspection.
755	47985974406402	49019251296	[C93H174O17P2Cl]-	166019203	C93H174O17P2_[M+Cl]-	Automatic ID annotation failed. Try manual inspection.
756	53938772737602	55555111211202	[C74H71O44]-	166333237	C37H36O22_[2M-H]-	Automatic ID annotation failed. Try manual inspection.
757	53938772737602	55555111211202	[C74H71O44]-	166333237	C37H36O22_[2M-H]-	Automatic ID annotation failed. Try manual inspection.
758	455149430304	47206523070402	[C98H169O16P2]-	166418914	C49H85O8P_[2M-H]-	Automatic ID annotation failed. Try manual inspection.
759	47961517231998	48902792143998	[C98H173O16P2]-	166822044	C49H87O8P_[2M-H]-	Automatic ID annotation failed. Try manual inspection.
760	5037489504	51882652792002	[C98H179N2O14P2]-	167028371	C49H90NO7P_[2M-H]-	Automatic ID annotation failed. Try manual inspection.
765	419615695248	42885133428798	[C86H165O26P2]-	167610698	C43H83O13P_[2M-H]-	Automatic ID annotation failed. Try manual inspection.
767	50374691825598	51362666484798	[C100H167O20]-	168820562	C50H84O10_[2M-H]-	Automatic ID annotation failed. Try manual inspection.
771	477431309952	48751836366402	[C100H173O16P2]-	169222044	C50H87O8P_[2M-H]-	Automatic ID annotation failed. Try manual inspection.
772	52492584577602	53390019708798	[C94H187N2O18P2]-	169432596	C47H94NO9P_[2M-H]-	Automatic ID annotation failed. Try manual inspection.
775	44819660647998	45689916875202	[C102H169O16P2]-	171218914	C51H85O8P_[2M-H]-	Automatic ID annotation failed. Try manual inspection.
776	366557284944	37340831896002	[C90H157O26P2]-	171604438	C45H79O13P_[2M-H]-	PI 36:4	C45H79O13P	95534445993733	Hermes_MS2	NA	NA	NA	NA	NA	NA	NA	NA	NA	NA	NA	NA	NA	NA	NA	NA
777	366557284944	37340831896002	[C91H157O25PCl]-	171604456	C91H157O25P_[M+Cl]-	PI 36:4	C45H79O13P	95534445993733	Hermes_MS2	NA	NA	NA	NA	NA	NA	NA	NA	NA	NA	NA	NA	NA	NA	NA	NA
782	58006460854398	591850465824	[C97H190O17P2Cl]-	172431723	C97H190O17P2_[M+Cl]-	Automatic ID annotation failed. Try manual inspection.
783	569474774448	59109639984	[C102H189O16P2]-	173234564	C51H95O8P_[2M-H]-	Automatic ID annotation failed. Try manual inspection.
784	40667076726402	41526942539202	[C94H165O26P2]-	177210698	C47H83O13P_[2M-H]-	PI 38:4	C47H83O13P	924778874325633	Hermes_MS2	PI(18:1e/20-HETE)	C47H83O13P	0.673960466787561	Hermes_MS2	1-Octadecanoyl-2-(5Z,8Z,11Z,14Z-eicosatetraenoyl)-sn-glycero-3-ph	C47H83O13P	0.664414805385162	Hermes_MS2	NA	NA	NA	NA	NA	NA	NA	NA

## Sheet: lipid_neg_AvsC
Label	logFC	AveExpr	t	P.Value	FDR	B	log10p	neglog10p	diff_exp
580	0.14409	5.4095	2.9509	0.0043202	0.96554	-2.0274	-0.0152297	0.0152297	No
28	-0.16594	4.7334	-2.6234	0.010698	0.96554	-2.7363	-0.0152297	0.0152297	No
48	-0.2481	4.342	-2.4851	0.015369	0.96554	-3.0159	-0.0152297	0.0152297	No
611	0.09179	5.1996	2.4743	0.015804	0.96554	-3.0373	-0.0152297	0.0152297	No
639	0.082053	5.4437	2.4708	0.015944	0.96554	-3.0441	-0.0152297	0.0152297	No
642	0.089756	5.1536	2.4699	0.015982	0.96554	-3.0459	-0.0152297	0.0152297	No
491	0.12218	5.2044	2.3766	0.020238	0.96554	-3.2265	-0.0152297	0.0152297	No
605	0.095324	5.6812	2.3033	0.02427	0.96554	-3.3646	-0.0152297	0.0152297	No
572	-0.04791	5.0498	-2.3023	0.024327	0.96554	-3.3664	-0.0152297	0.0152297	No
594	-0.044504	5.0712	-2.292	0.024947	0.96554	-3.3854	-0.0152297	0.0152297	No
499	0.12684	5.3204	2.2641	0.026698	0.96554	-3.4368	-0.0152297	0.0152297	No
284	0.10665	5.5322	2.236	0.028576	0.96554	-3.488	-0.0152297	0.0152297	No
45	-0.19207	4.6389	-2.1608	0.03417	0.96554	-3.6223	-0.0152297	0.0152297	No
538	0.094347	6.403	2.1059	0.038842	0.96554	-3.7179	-0.0152297	0.0152297	No
633	0.05266	6.3674	2.0993	0.039435	0.96554	-3.7292	-0.0152297	0.0152297	No
455	0.11529	5.6286	2.0946	0.039868	0.96554	-3.7373	-0.0152297	0.0152297	No
38	-0.22827	4.5858	-2.0534	0.043813	0.96554	-3.8073	-0.0152297	0.0152297	No
156	0.091301	5.3399	2.0525	0.043902	0.96554	-3.8088	-0.0152297	0.0152297	No
37	-0.13791	5.3932	-2.0461	0.04454	0.96554	-3.8194	-0.0152297	0.0152297	No
230	0.084393	5.7961	2.0351	0.045663	0.96554	-3.8378	-0.0152297	0.0152297	No
575	0.072772	5.7066	2.0251	0.046711	0.96554	-3.8546	-0.0152297	0.0152297	No
244	0.1299	5.3593	2.0132	0.047977	0.96554	-3.8743	-0.0152297	0.0152297	No
512	0.06864	5.4733	1.9969	0.049769	0.96554	-3.9013	-0.0152297	0.0152297	No
49	-0.1724	4.4709	-1.996	0.049861	0.96554	-3.9026	-0.0152297	0.0152297	No
23	-0.21602	4.6979	-1.9744	0.052326	0.96554	-3.938	-0.0152297	0.0152297	No
607	-0.045436	5.7935	-1.9617	0.053816	0.96554	-3.9586	-0.0152297	0.0152297	No
600	-0.093543	5.2691	-1.961	0.053896	0.96554	-3.9597	-0.0152297	0.0152297	No
601	-0.093543	5.2691	-1.961	0.053896	0.96554	-3.9597	-0.0152297	0.0152297	No
498	0.10724	5.7994	1.9454	0.05578	0.96554	-3.9848	-0.0152297	0.0152297	No
82	0.13213	4.8599	1.9387	0.056616	0.96554	-3.9957	-0.0152297	0.0152297	No
57	-0.18814	4.6776	-1.921	0.058841	0.96554	-4.0238	-0.0152297	0.0152297	No
43	-0.17454	4.6356	-1.9208	0.058876	0.96554	-4.0242	-0.0152297	0.0152297	No
396	0.097539	5.8774	1.9051	0.060918	0.96554	-4.049	-0.0152297	0.0152297	No
446	-0.043118	5.9948	-1.9037	0.061108	0.96554	-4.0513	-0.0152297	0.0152297	No
47	-0.18304	4.7578	-1.9028	0.06122	0.96554	-4.0526	-0.0152297	0.0152297	No
555	0.060132	4.9386	1.8935	0.06246	0.96554	-4.0672	-0.0152297	0.0152297	No
403	0.10417	5.8475	1.8796	0.064368	0.96554	-4.089	-0.0152297	0.0152297	No
511	0.064867	5.4742	1.8786	0.064499	0.96554	-4.0905	-0.0152297	0.0152297	No
29	-0.17201	4.7477	-1.8772	0.064694	0.96554	-4.0926	-0.0152297	0.0152297	No
425	0.070728	5.4757	1.8491	0.068703	0.96554	-4.1361	-0.0152297	0.0152297	No
84	-0.19416	4.4299	-1.8487	0.068766	0.96554	-4.1367	-0.0152297	0.0152297	No
687	-0.13801	4.5789	-1.839	0.070201	0.96554	-4.1516	-0.0152297	0.0152297	No
457	0.081763	5.3597	1.8351	0.070785	0.96554	-4.1576	-0.0152297	0.0152297	No
154	0.061949	5.252	1.8174	0.073479	0.96554	-4.1844	-0.0152297	0.0152297	No
623	0.057252	5.3225	1.8052	0.07538	0.96554	-4.2028	-0.0152297	0.0152297	No
46	-0.14537	4.0391	-1.7916	0.07756	0.96554	-4.2232	-0.0152297	0.0152297	No
609	0.089747	5.2261	1.7794	0.079558	0.96554	-4.2413	-0.0152297	0.0152297	No
643	0.068127	5.7198	1.7759	0.080137	0.96554	-4.2465	-0.0152297	0.0152297	No
644	0.068127	5.7198	1.7759	0.080137	0.96554	-4.2465	-0.0152297	0.0152297	No
560	0.060582	5.2417	1.7744	0.080386	0.96554	-4.2487	-0.0152297	0.0152297	No
198	0.058453	5.8015	1.7646	0.082037	0.96554	-4.2632	-0.0152297	0.0152297	No
624	0.067229	5.9048	1.753	0.084023	0.96554	-4.2802	-0.0152297	0.0152297	No
591	-0.028152	5.5225	-1.7393	0.086431	0.96554	-4.3003	-0.0152297	0.0152297	No
526	-0.10201	5.6796	-1.7247	0.089034	0.96554	-4.3213	-0.0152297	0.0152297	No
76	-0.18748	4.6846	-1.7241	0.089145	0.96554	-4.3222	-0.0152297	0.0152297	No
566	-0.040352	4.8363	-1.723	0.089344	0.96554	-4.3238	-0.0152297	0.0152297	No
83	-0.17833	4.6153	-1.7221	0.089514	0.96554	-4.3251	-0.0152297	0.0152297	No
197	0.05628	5.9846	1.7037	0.092922	0.96554	-4.3515	-0.0152297	0.0152297	No
521	0.065119	5.8742	1.7025	0.093144	0.96554	-4.3532	-0.0152297	0.0152297	No
200	0.096141	5.8276	1.6928	0.09499	0.96554	-4.367	-0.0152297	0.0152297	No
368	0.092208	4.9611	1.6763	0.098187	0.96554	-4.3903	-0.0152297	0.0152297	No
20	-0.16223	4.4522	-1.6627	0.10089	0.96554	-4.4093	-0.0152297	0.0152297	No
627	0.059625	5.6277	1.6451	0.10447	0.96554	-4.4337	-0.0152297	0.0152297	No
189	0.053497	5.0419	1.6295	0.10774	0.96554	-4.4551	-0.0152297	0.0152297	No
342	0.066429	5.5879	1.6274	0.10819	0.96554	-4.4581	-0.0152297	0.0152297	No
344	0.066429	5.5879	1.6274	0.10819	0.96554	-4.4581	-0.0152297	0.0152297	No
345	0.066429	5.5879	1.6274	0.10819	0.96554	-4.4581	-0.0152297	0.0152297	No
610	0.072999	4.5178	1.6249	0.10872	0.96554	-4.4615	-0.0152297	0.0152297	No
143	0.067673	5.7482	1.6245	0.10881	0.96554	-4.462	-0.0152297	0.0152297	No
202	0.040307	6.2058	1.6122	0.11147	0.96554	-4.4788	-0.0152297	0.0152297	No
203	0.040307	6.2058	1.6122	0.11147	0.96554	-4.4788	-0.0152297	0.0152297	No
21	-0.21519	4.1535	-1.6112	0.11168	0.96554	-4.4801	-0.0152297	0.0152297	No
657	0.057344	5.999	1.6112	0.11169	0.96554	-4.4802	-0.0152297	0.0152297	No
428	0.067435	5.9785	1.6031	0.11345	0.96554	-4.491	-0.0152297	0.0152297	No
637	0.062326	5.1873	1.5917	0.116	0.96554	-4.5064	-0.0152297	0.0152297	No
174	0.061041	6.4598	1.5911	0.11614	0.96554	-4.5072	-0.0152297	0.0152297	No
405	0.066712	4.6003	1.5872	0.11703	0.96554	-4.5125	-0.0152297	0.0152297	No
361	0.083533	5.178	1.578	0.11912	0.96554	-4.5247	-0.0152297	0.0152297	No
336	-0.030972	5.8964	-1.574	0.12005	0.96554	-4.53	-0.0152297	0.0152297	No
553	0.063743	5.6479	1.5683	0.12137	0.96554	-4.5376	-0.0152297	0.0152297	No
221	0.073762	6.5532	1.5465	0.12653	0.96554	-4.5661	-0.0152297	0.0152297	No
67	0.063766	4.7196	1.5431	0.12736	0.96554	-4.5706	-0.0152297	0.0152297	No
576	0.069566	4.663	1.5416	0.12772	0.96554	-4.5726	-0.0152297	0.0152297	No
137	0.085037	4.0954	1.5376	0.1287	0.96554	-4.5778	-0.0152297	0.0152297	No
655	0.05407	5.1906	1.5346	0.12944	0.96554	-4.5817	-0.0152297	0.0152297	No
17	-0.14466	4.728	-1.5345	0.12947	0.96554	-4.5818	-0.0152297	0.0152297	No
749	0.066208	6.385	1.519	0.13331	0.96554	-4.6018	-0.0152297	0.0152297	No
772	0.072175	4.7105	1.5153	0.13424	0.96554	-4.6065	-0.0152297	0.0152297	No
217	0.083733	6.0259	1.5152	0.13428	0.96554	-4.6067	-0.0152297	0.0152297	No
634	0.059357	5.1841	1.4981	0.13866	0.96554	-4.6285	-0.0152297	0.0152297	No
768	0.074765	4.898	1.4977	0.13876	0.96554	-4.629	-0.0152297	0.0152297	No
679	0.046606	5.0655	1.4914	0.1404	0.96554	-4.637	-0.0152297	0.0152297	No
196	0.097511	6.3752	1.4847	0.14216	0.96554	-4.6454	-0.0152297	0.0152297	No
645	0.04402	5.6744	1.482	0.14288	0.96554	-4.6488	-0.0152297	0.0152297	No
646	0.04402	5.6744	1.482	0.14288	0.96554	-4.6488	-0.0152297	0.0152297	No
12	-0.17206	4.6956	-1.476	0.14448	0.96554	-4.6563	-0.0152297	0.0152297	No
367	0.05903	5.264	1.4699	0.14611	0.96554	-4.6639	-0.0152297	0.0152297	No
641	0.05996	5.3875	1.4675	0.14677	0.96554	-4.6669	-0.0152297	0.0152297	No
208	0.14871	5.1218	1.4668	0.14697	0.96554	-4.6678	-0.0152297	0.0152297	No
33	-0.099564	4.5075	-1.4613	0.14846	0.96554	-4.6746	-0.0152297	0.0152297	No
708	0.055408	4.8111	1.4586	0.1492	0.96554	-4.6779	-0.0152297	0.0152297	No
360	0.094637	5.4682	1.4455	0.15284	0.96554	-4.6941	-0.0152297	0.0152297	No
658	0.033152	6.7687	1.4453	0.15287	0.96554	-4.6942	-0.0152297	0.0152297	No
32	-0.1458	4.3811	-1.4405	0.15423	0.96554	-4.7002	-0.0152297	0.0152297	No
245	-0.095059	6.1256	-1.4365	0.15537	0.96554	-4.705	-0.0152297	0.0152297	No
714	-0.045102	5.1716	-1.4341	0.15604	0.96554	-4.7079	-0.0152297	0.0152297	No
483	0.081746	5.3334	1.4333	0.15627	0.96554	-4.7089	-0.0152297	0.0152297	No
464	0.044214	7.4723	1.421	0.15981	0.96554	-4.7238	-0.0152297	0.0152297	No
745	0.058433	5.033	1.418	0.16068	0.96554	-4.7274	-0.0152297	0.0152297	No
532	0.064957	5.2773	1.4134	0.16201	0.96554	-4.7329	-0.0152297	0.0152297	No
205	0.07159	6.7113	1.4123	0.16233	0.96554	-4.7342	-0.0152297	0.0152297	No
34	-0.10422	4.7922	-1.4082	0.16354	0.96554	-4.7392	-0.0152297	0.0152297	No
278	0.055324	5.328	1.4049	0.16452	0.96554	-4.7431	-0.0152297	0.0152297	No
236	-0.062607	4.9397	-1.4033	0.16499	0.96554	-4.745	-0.0152297	0.0152297	No
14	-0.13385	4.5689	-1.3824	0.1713	0.96554	-4.7698	-0.0152297	0.0152297	No
736	0.04759	5.5861	1.3802	0.17195	0.96554	-4.7723	-0.0152297	0.0152297	No
587	-0.022122	5.2579	-1.3802	0.17198	0.96554	-4.7724	-0.0152297	0.0152297	No
293	-0.060928	5.1758	-1.3801	0.17198	0.96554	-4.7724	-0.0152297	0.0152297	No
66	0.062181	4.8723	1.3756	0.17336	0.96554	-4.7777	-0.0152297	0.0152297	No
570	0.053439	5.5648	1.3665	0.17619	0.96554	-4.7883	-0.0152297	0.0152297	No
593	0.046553	6.0098	1.3663	0.17626	0.96554	-4.7886	-0.0152297	0.0152297	No
68	0.070097	4.2801	1.3608	0.17798	0.96554	-4.795	-0.0152297	0.0152297	No
397	0.042222	5.2786	1.3561	0.17948	0.96554	-4.8005	-0.0152297	0.0152297	No
696	-0.075048	5.1408	-1.3518	0.18082	0.96554	-4.8053	-0.0152297	0.0152297	No
270	0.047027	5.6578	1.351	0.18109	0.96554	-4.8063	-0.0152297	0.0152297	No
31	-0.10219	4.5577	-1.3502	0.18134	0.96554	-4.8072	-0.0152297	0.0152297	No
148	0.081629	5.408	1.3501	0.18138	0.96554	-4.8073	-0.0152297	0.0152297	No
753	0.063173	5.2565	1.3458	0.18274	0.96554	-4.8122	-0.0152297	0.0152297	No
461	-0.089773	5.3874	-1.3423	0.18389	0.96554	-4.8163	-0.0152297	0.0152297	No
462	-0.089773	5.3874	-1.3423	0.18389	0.96554	-4.8163	-0.0152297	0.0152297	No
612	-0.074479	5.4302	-1.3387	0.18503	0.96554	-4.8203	-0.0152297	0.0152297	No
173	0.031307	7.2105	1.3373	0.18551	0.96554	-4.822	-0.0152297	0.0152297	No
162	0.041725	6.7169	1.3322	0.18717	0.96554	-4.8278	-0.0152297	0.0152297	No
776	-0.16411	5.0423	-1.3304	0.18775	0.96554	-4.8298	-0.0152297	0.0152297	No
777	-0.16411	5.0423	-1.3304	0.18775	0.96554	-4.8298	-0.0152297	0.0152297	No
199	-0.059828	5.6978	-1.3096	0.19466	0.96554	-4.8532	-0.0152297	0.0152297	No
638	0.049427	5.0224	1.3093	0.19475	0.96554	-4.8536	-0.0152297	0.0152297	No
562	0.053962	4.8645	1.3081	0.19515	0.96554	-4.8549	-0.0152297	0.0152297	No
649	0.044843	4.8117	1.3066	0.19566	0.96554	-4.8566	-0.0152297	0.0152297	No
653	0.044316	4.9312	1.3045	0.19639	0.96554	-4.859	-0.0152297	0.0152297	No
654	0.044316	4.9312	1.3045	0.19639	0.96554	-4.859	-0.0152297	0.0152297	No
514	0.046482	5.9576	1.2974	0.1988	0.96554	-4.8668	-0.0152297	0.0152297	No
742	0.034843	6.191	1.2959	0.19931	0.96554	-4.8685	-0.0152297	0.0152297	No
743	0.034843	6.191	1.2959	0.19931	0.96554	-4.8685	-0.0152297	0.0152297	No
369	0.071037	4.4888	1.2848	0.20316	0.96554	-4.8807	-0.0152297	0.0152297	No
652	0.051268	5.323	1.2826	0.2039	0.96554	-4.8831	-0.0152297	0.0152297	No
310	0.055613	6.7388	1.2778	0.20557	0.96554	-4.8883	-0.0152297	0.0152297	No
450	-0.079979	5.3307	-1.2705	0.20817	0.96554	-4.8963	-0.0152297	0.0152297	No
9	-0.093644	4.4764	-1.2698	0.2084	0.96554	-4.897	-0.0152297	0.0152297	No
625	0.054624	5.3429	1.2658	0.20983	0.96554	-4.9014	-0.0152297	0.0152297	No
402	0.0503	6.0366	1.2628	0.21088	0.96554	-4.9046	-0.0152297	0.0152297	No
377	0.049785	6.2358	1.2591	0.21222	0.96554	-4.9086	-0.0152297	0.0152297	No
253	0.084364	6.3123	1.2575	0.21279	0.96554	-4.9103	-0.0152297	0.0152297	No
18	-0.15015	4.564	-1.2506	0.2153	0.96554	-4.9178	-0.0152297	0.0152297	No
112	0.050116	6.4942	1.2432	0.21798	0.96554	-4.9256	-0.0152297	0.0152297	No
150	0.059735	5.2132	1.2408	0.21886	0.96554	-4.9282	-0.0152297	0.0152297	No
370	0.051429	5.3348	1.2381	0.21984	0.96554	-4.931	-0.0152297	0.0152297	No
263	0.042941	5.4703	1.2357	0.22075	0.96554	-4.9336	-0.0152297	0.0152297	No
264	0.042941	5.4703	1.2357	0.22075	0.96554	-4.9336	-0.0152297	0.0152297	No
669	0.037834	5.2183	1.2267	0.22408	0.96554	-4.943	-0.0152297	0.0152297	No
291	0.050778	4.9161	1.2246	0.22487	0.96554	-4.9453	-0.0152297	0.0152297	No
712	-0.063246	4.6884	-1.2114	0.22984	0.96554	-4.959	-0.0152297	0.0152297	No
674	0.033581	6.1221	1.2071	0.23149	0.96554	-4.9635	-0.0152297	0.0152297	No
603	-0.0214	5.2586	-1.2055	0.23209	0.96554	-4.9651	-0.0152297	0.0152297	No
85	0.058246	4.6856	1.1901	0.23807	0.96554	-4.981	-0.0152297	0.0152297	No
22	-0.12017	4.509	-1.1889	0.23854	0.96554	-4.9822	-0.0152297	0.0152297	No
16	-0.15526	4.9127	-1.1846	0.24023	0.96554	-4.9866	-0.0152297	0.0152297	No
420	-0.060709	5.408	-1.1751	0.24399	0.96554	-4.9962	-0.0152297	0.0152297	No
387	0.05032	5.7595	1.1749	0.24406	0.96554	-4.9964	-0.0152297	0.0152297	No
388	0.05032	5.7595	1.1749	0.24406	0.96554	-4.9964	-0.0152297	0.0152297	No
382	-0.061484	7.0151	-1.1735	0.24461	0.96554	-4.9978	-0.0152297	0.0152297	No
118	0.033334	4.3086	1.17	0.24602	0.96554	-5.0013	-0.0152297	0.0152297	No
471	0.092854	6.4756	1.1681	0.24678	0.96554	-5.0032	-0.0152297	0.0152297	No
42	-0.11954	4.5882	-1.1662	0.24754	0.96554	-5.0051	-0.0152297	0.0152297	No
246	-0.10416	4.9946	-1.1595	0.25021	0.96554	-5.0117	-0.0152297	0.0152297	No
242	-0.075465	4.2146	-1.159	0.25045	0.96554	-5.0123	-0.0152297	0.0152297	No
134	0.046515	5.6809	1.1549	0.25212	0.96554	-5.0164	-0.0152297	0.0152297	No
468	0.03325	6.9637	1.1476	0.25509	0.96554	-5.0236	-0.0152297	0.0152297	No
315	0.041521	6.8985	1.1452	0.25607	0.96554	-5.0259	-0.0152297	0.0152297	No
662	0.083365	4.9385	1.1437	0.25667	0.96554	-5.0274	-0.0152297	0.0152297	No
719	0.040929	5.3951	1.1433	0.25685	0.96554	-5.0278	-0.0152297	0.0152297	No
159	0.065328	5.5779	1.1384	0.25889	0.96554	-5.0326	-0.0152297	0.0152297	No
635	0.041556	5.3974	1.1351	0.26023	0.96554	-5.0358	-0.0152297	0.0152297	No
181	0.060533	5.7928	1.1346	0.26047	0.96554	-5.0363	-0.0152297	0.0152297	No
142	0.0802	5.8554	1.1321	0.26147	0.96554	-5.0387	-0.0152297	0.0152297	No
439	0.05713	5.3115	1.132	0.26152	0.96554	-5.0388	-0.0152297	0.0152297	No
15	-0.13868	4.3761	-1.1315	0.26173	0.96554	-5.0393	-0.0152297	0.0152297	No
193	0.04475	5.3265	1.1294	0.26264	0.96554	-5.0414	-0.0152297	0.0152297	No
556	-0.057779	6.5693	-1.1284	0.26304	0.96554	-5.0423	-0.0152297	0.0152297	No
557	-0.057779	6.5693	-1.1284	0.26304	0.96554	-5.0423	-0.0152297	0.0152297	No
341	0.040766	5.9453	1.1245	0.26467	0.96554	-5.0461	-0.0152297	0.0152297	No
343	0.040766	5.9453	1.1245	0.26467	0.96554	-5.0461	-0.0152297	0.0152297	No
571	0.051206	5.3695	1.1196	0.26676	0.96554	-5.0509	-0.0152297	0.0152297	No
136	0.062328	5.4298	1.1157	0.26841	0.96554	-5.0546	-0.0152297	0.0152297	No
577	0.045151	5.0018	1.1021	0.27423	0.96554	-5.0675	-0.0152297	0.0152297	No
579	0.045151	5.0018	1.1021	0.27423	0.96554	-5.0675	-0.0152297	0.0152297	No
91	0.029739	4.3508	1.1017	0.27441	0.96554	-5.0679	-0.0152297	0.0152297	No
578	0.054116	5.2049	1.1007	0.27482	0.96554	-5.0688	-0.0152297	0.0152297	No
629	0.029784	5.347	1.0979	0.27603	0.96554	-5.0715	-0.0152297	0.0152297	No
620	0.048269	5.2375	1.0977	0.27615	0.96554	-5.0717	-0.0152297	0.0152297	No
411	0.061903	6.2254	1.0949	0.27735	0.96554	-5.0743	-0.0152297	0.0152297	No
463	0.12138	5.9985	1.0918	0.27868	0.96554	-5.0772	-0.0152297	0.0152297	No
218	0.18484	4.9432	1.0844	0.28192	0.96554	-5.0841	-0.0152297	0.0152297	No
477	-0.070556	6.8257	-1.083	0.28257	0.96554	-5.0855	-0.0152297	0.0152297	No
180	0.046873	6.7108	1.0826	0.28273	0.96554	-5.0859	-0.0152297	0.0152297	No
466	-0.066725	4.8536	-1.0814	0.28325	0.96554	-5.087	-0.0152297	0.0152297	No
784	-0.092294	5.6637	-1.0807	0.28357	0.96554	-5.0876	-0.0152297	0.0152297	No
248	0.043849	6.2437	1.08	0.28387	0.96554	-5.0883	-0.0152297	0.0152297	No
111	0.090287	5.1979	1.0797	0.28401	0.96554	-5.0885	-0.0152297	0.0152297	No
127	0.055401	7.0359	1.0768	0.28531	0.96554	-5.0913	-0.0152297	0.0152297	No
233	0.04731	6.0031	1.0725	0.2872	0.96554	-5.0952	-0.0152297	0.0152297	No
52	0.045495	4.6921	1.0683	0.2891	0.96554	-5.0991	-0.0152297	0.0152297	No
389	-0.068492	6.69	-1.0614	0.29219	0.96554	-5.1054	-0.0152297	0.0152297	No
70	0.041859	4.6534	1.0605	0.2926	0.96554	-5.1063	-0.0152297	0.0152297	No
296	0.02849	6.2006	1.0584	0.29353	0.96554	-5.1081	-0.0152297	0.0152297	No
509	0.060069	5.4	1.0581	0.29367	0.96554	-5.1084	-0.0152297	0.0152297	No
204	-0.033744	5.4326	-1.0502	0.29729	0.96554	-5.1156	-0.0152297	0.0152297	No
755	-0.050061	5.2089	-1.0468	0.29882	0.96554	-5.1187	-0.0152297	0.0152297	No
301	0.036019	5.4946	1.045	0.29967	0.96554	-5.1203	-0.0152297	0.0152297	No
636	0.035449	5.5973	1.0443	0.29997	0.96554	-5.1209	-0.0152297	0.0152297	No
41	-0.05778	3.9092	-1.0435	0.30033	0.96554	-5.1216	-0.0152297	0.0152297	No
274	-0.073992	4.8305	-1.0426	0.30076	0.96554	-5.1225	-0.0152297	0.0152297	No
81	0.065219	4.002	1.0378	0.30296	0.96554	-5.1268	-0.0152297	0.0152297	No
349	-0.031043	5.1226	-1.029	0.30704	0.96554	-5.1346	-0.0152297	0.0152297	No
534	0.063792	5.9976	1.028	0.30753	0.96554	-5.1355	-0.0152297	0.0152297	No
226	-0.096027	5.7339	-1.0264	0.30828	0.96554	-5.1369	-0.0152297	0.0152297	No
380	-0.031819	5.4	-1.0259	0.30849	0.96554	-5.1373	-0.0152297	0.0152297	No
779	0.071547	4.3141	1.0231	0.30983	0.96554	-5.1398	-0.0152297	0.0152297	No
781	0.071547	4.3141	1.0231	0.30983	0.96554	-5.1398	-0.0152297	0.0152297	No
665	0.029445	4.7889	1.0223	0.31018	0.96554	-5.1405	-0.0152297	0.0152297	No
666	0.029445	4.7889	1.0223	0.31018	0.96554	-5.1405	-0.0152297	0.0152297	No
55	-0.014466	5.8747	-1.0186	0.31192	0.96554	-5.1438	-0.0152297	0.0152297	No
250	0.068899	5.2976	1.0105	0.31579	0.96554	-5.1509	-0.0152297	0.0152297	No
19	-0.051887	4.5192	-1.0064	0.31774	0.96554	-5.1545	-0.0152297	0.0152297	No
241	-0.062518	5.1553	-1.0051	0.31836	0.96554	-5.1556	-0.0152297	0.0152297	No
619	-0.018786	5.2105	-1.0045	0.31862	0.96554	-5.1561	-0.0152297	0.0152297	No
656	0.078226	4.867	1.0038	0.31898	0.96554	-5.1567	-0.0152297	0.0152297	No
243	-0.067629	4.1712	-1.0033	0.3192	0.96554	-5.1571	-0.0152297	0.0152297	No
685	-0.041842	5.1374	-0.99935	0.3211	0.96554	-5.1605	-0.0152297	0.0152297	No
151	0.042786	5.309	0.9951	0.32315	0.96554	-5.1642	-0.0152297	0.0152297	No
676	0.033695	5.0293	0.9941	0.32363	0.96554	-5.1651	-0.0152297	0.0152297	No
290	0.044347	5.2591	0.99093	0.32517	0.96554	-5.1678	-0.0152297	0.0152297	No
763	0.057722	4.295	0.98512	0.32799	0.96554	-5.1727	-0.0152297	0.0152297	No
453	-0.11649	5.4382	-0.97844	0.33126	0.96554	-5.1784	-0.0152297	0.0152297	No
322	0.044558	5.7332	0.97719	0.33187	0.96554	-5.1794	-0.0152297	0.0152297	No
480	0.02526	7.1926	0.97598	0.33247	0.96554	-5.1805	-0.0152297	0.0152297	No
465	0.039209	6.7436	0.97039	0.33523	0.96554	-5.1852	-0.0152297	0.0152297	No
308	0.036228	4.8922	0.96986	0.33549	0.96554	-5.1856	-0.0152297	0.0152297	No
149	0.038293	5.277	0.96531	0.33775	0.96554	-5.1894	-0.0152297	0.0152297	No
297	0.0482	5.2865	0.96248	0.33916	0.96554	-5.1918	-0.0152297	0.0152297	No
206	-0.025397	5.1402	-0.95543	0.34268	0.96554	-5.1976	-0.0152297	0.0152297	No
157	0.030732	5.6647	0.95462	0.34309	0.96554	-5.1983	-0.0152297	0.0152297	No
750	0.069135	5.0176	0.95259	0.34411	0.96554	-5.2	-0.0152297	0.0152297	No
294	-0.058342	5.0742	-0.95258	0.34411	0.96554	-5.2	-0.0152297	0.0152297	No
740	-0.04743	5.2072	-0.95045	0.34519	0.96554	-5.2017	-0.0152297	0.0152297	No
585	-0.029357	5.5834	-0.94894	0.34595	0.96554	-5.203	-0.0152297	0.0152297	No
125	0.048196	6.3278	0.94553	0.34767	0.96554	-5.2057	-0.0152297	0.0152297	No
410	0.030177	6.7997	0.94495	0.34797	0.96554	-5.2062	-0.0152297	0.0152297	No
744	-0.037	5.7044	-0.94396	0.34847	0.96554	-5.207	-0.0152297	0.0152297	No
195	0.038091	6.0795	0.94366	0.34862	0.96554	-5.2073	-0.0152297	0.0152297	No
75	0.035565	4.9789	0.94363	0.34864	0.96554	-5.2073	-0.0152297	0.0152297	No
501	0.036782	5.1217	0.94264	0.34914	0.96554	-5.2081	-0.0152297	0.0152297	No
525	0.04952	5.4618	0.94088	0.35003	0.96554	-5.2095	-0.0152297	0.0152297	No
40	-0.054684	4.8078	-0.9407	0.35013	0.96554	-5.2097	-0.0152297	0.0152297	No
703	0.035385	5.0692	0.93275	0.35419	0.96554	-5.2161	-0.0152297	0.0152297	No
227	0.04157	6.038	0.93228	0.35443	0.96554	-5.2165	-0.0152297	0.0152297	No
175	0.01804	7.7289	0.93012	0.35554	0.96554	-5.2182	-0.0152297	0.0152297	No
27	-0.03141	5.202	-0.92205	0.3597	0.96554	-5.2247	-0.0152297	0.0152297	No
522	0.040017	5.5017	0.91884	0.36137	0.96554	-5.2273	-0.0152297	0.0152297	No
254	-0.04917	6.2569	-0.91591	0.36289	0.96554	-5.2296	-0.0152297	0.0152297	No
675	-0.058905	5.5215	-0.91524	0.36324	0.96554	-5.2301	-0.0152297	0.0152297	No
355	-0.05237	5.2907	-0.91474	0.3635	0.96554	-5.2305	-0.0152297	0.0152297	No
356	-0.05237	5.2907	-0.91474	0.3635	0.96554	-5.2305	-0.0152297	0.0152297	No
363	-0.048601	6.3107	-0.91239	0.36472	0.96554	-5.2324	-0.0152297	0.0152297	No
760	0.033209	4.7819	0.91049	0.36572	0.96554	-5.2339	-0.0152297	0.0152297	No
721	-0.050223	6.4542	-0.90963	0.36617	0.96554	-5.2346	-0.0152297	0.0152297	No
506	0.030842	5.3016	0.90837	0.36683	0.96554	-5.2355	-0.0152297	0.0152297	No
508	0.030842	5.3016	0.90837	0.36683	0.96554	-5.2355	-0.0152297	0.0152297	No
663	0.076577	5.8534	0.90493	0.36864	0.96554	-5.2382	-0.0152297	0.0152297	No
93	0.076702	5.356	0.9046	0.36881	0.96554	-5.2385	-0.0152297	0.0152297	No
8	-0.032683	4.7685	-0.90306	0.36962	0.96554	-5.2397	-0.0152297	0.0152297	No
535	0.033792	5.8735	0.90269	0.36982	0.96554	-5.24	-0.0152297	0.0152297	No
2	-0.056209	4.6215	-0.90268	0.36982	0.96554	-5.24	-0.0152297	0.0152297	No
442	-0.099221	4.9951	-0.89787	0.37236	0.96554	-5.2437	-0.0152297	0.0152297	No
94	0.045215	5.479	0.8955	0.37362	0.96554	-5.2456	-0.0152297	0.0152297	No
350	-0.027948	4.6302	-0.89165	0.37567	0.96554	-5.2486	-0.0152297	0.0152297	No
107	0.058157	4.9311	0.88894	0.37711	0.96554	-5.2507	-0.0152297	0.0152297	No
120	-0.072308	5.4009	-0.88803	0.3776	0.96554	-5.2514	-0.0152297	0.0152297	No
316	0.040631	6.1356	0.88774	0.37775	0.96554	-5.2516	-0.0152297	0.0152297	No
337	0.033566	5.7838	0.88304	0.38027	0.96554	-5.2552	-0.0152297	0.0152297	No
338	0.033566	5.7838	0.88304	0.38027	0.96554	-5.2552	-0.0152297	0.0152297	No
689	-0.025072	7.2099	-0.88078	0.38148	0.96554	-5.2569	-0.0152297	0.0152297	No
257	-0.027638	5.0152	-0.88008	0.38186	0.96554	-5.2574	-0.0152297	0.0152297	No
734	0.028532	5.8237	0.87866	0.38262	0.96554	-5.2585	-0.0152297	0.0152297	No
735	0.028532	5.8237	0.87866	0.38262	0.96554	-5.2585	-0.0152297	0.0152297	No
664	-0.094695	4.8045	-0.87479	0.38471	0.96554	-5.2615	-0.0152297	0.0152297	No
648	0.053051	4.9446	0.87046	0.38705	0.96554	-5.2647	-0.0152297	0.0152297	No
177	0.047393	5.982	0.86877	0.38797	0.96554	-5.266	-0.0152297	0.0152297	No
220	-0.051898	6.5729	-0.86404	0.39055	0.96554	-5.2696	-0.0152297	0.0152297	No
490	-0.059506	6.1658	-0.86231	0.39149	0.96554	-5.2709	-0.0152297	0.0152297	No
680	0.042603	4.6413	0.85748	0.39413	0.96554	-5.2745	-0.0152297	0.0152297	No
184	0.041816	7.1633	0.8514	0.39748	0.96554	-5.279	-0.0152297	0.0152297	No
306	-0.038786	5.263	-0.8501	0.3982	0.96554	-5.2799	-0.0152297	0.0152297	No
540	0.042604	7.1041	0.84928	0.39865	0.96554	-5.2805	-0.0152297	0.0152297	No
267	0.037551	6.0132	0.84713	0.39984	0.96554	-5.2821	-0.0152297	0.0152297	No
80	0.051117	4.7106	0.84221	0.40257	0.96554	-5.2857	-0.0152297	0.0152297	No
769	0.049705	5.035	0.84149	0.40297	0.96554	-5.2862	-0.0152297	0.0152297	No
272	-0.057677	6.04	-0.83921	0.40423	0.96554	-5.2879	-0.0152297	0.0152297	No
166	0.051701	6.1521	0.83482	0.40669	0.96554	-5.2911	-0.0152297	0.0152297	No
545	-0.060843	4.5718	-0.83347	0.40744	0.96554	-5.292	-0.0152297	0.0152297	No
437	0.035892	5.8584	0.83347	0.40745	0.96554	-5.2921	-0.0152297	0.0152297	No
438	0.035892	5.8584	0.83347	0.40745	0.96554	-5.2921	-0.0152297	0.0152297	No
775	0.081399	5.5593	0.8305	0.40911	0.96554	-5.2942	-0.0152297	0.0152297	No
102	0.033909	6.5446	0.82994	0.40942	0.96554	-5.2946	-0.0152297	0.0152297	No
299	-0.10547	5.8441	-0.82984	0.40948	0.96554	-5.2947	-0.0152297	0.0152297	No
300	-0.10547	5.8441	-0.82984	0.40948	0.96554	-5.2947	-0.0152297	0.0152297	No
147	0.033646	5.7486	0.82975	0.40953	0.96554	-5.2947	-0.0152297	0.0152297	No
133	0.053589	5.7576	0.82864	0.41015	0.96554	-5.2955	-0.0152297	0.0152297	No
77	-0.039203	5.3199	-0.82369	0.41294	0.96554	-5.2991	-0.0152297	0.0152297	No
604	-0.013478	5.5736	-0.82101	0.41445	0.96554	-5.301	-0.0152297	0.0152297	No
783	-0.021799	5.0169	-0.81622	0.41717	0.96554	-5.3044	-0.0152297	0.0152297	No
155	0.035895	6.7182	0.8119	0.41963	0.96554	-5.3074	-0.0152297	0.0152297	No
765	-0.027388	5.0494	-0.81186	0.41965	0.96554	-5.3075	-0.0152297	0.0152297	No
510	0.058349	5.2285	0.80992	0.42076	0.96554	-5.3088	-0.0152297	0.0152297	No
265	-0.02025	5.4299	-0.8069	0.42249	0.96554	-5.311	-0.0152297	0.0152297	No
106	0.024983	6.3233	0.80641	0.42277	0.96554	-5.3113	-0.0152297	0.0152297	No
307	-0.054784	4.6939	-0.80387	0.42422	0.96554	-5.3131	-0.0152297	0.0152297	No
281	-0.043642	5.0098	-0.80171	0.42546	0.96554	-5.3146	-0.0152297	0.0152297	No
170	-0.024657	5.7664	-0.80081	0.42598	0.96554	-5.3152	-0.0152297	0.0152297	No
564	-0.047679	5.3696	-0.8006	0.4261	0.96554	-5.3154	-0.0152297	0.0152297	No
86	0.051118	4.656	0.79839	0.42737	0.96554	-5.3169	-0.0152297	0.0152297	No
651	0.033928	4.8272	0.79415	0.42982	0.96554	-5.3198	-0.0152297	0.0152297	No
188	0.049572	5.9182	0.79202	0.43105	0.96554	-5.3213	-0.0152297	0.0152297	No
757	0.022188	4.9707	0.79027	0.43207	0.96554	-5.3225	-0.0152297	0.0152297	No
416	0.023934	5.7353	0.7901	0.43216	0.96554	-5.3226	-0.0152297	0.0152297	No
417	0.023934	5.7353	0.7901	0.43216	0.96554	-5.3226	-0.0152297	0.0152297	No
500	0.034912	4.6371	0.78835	0.43318	0.96554	-5.3238	-0.0152297	0.0152297	No
737	0.02779	5.4842	0.78602	0.43453	0.96554	-5.3254	-0.0152297	0.0152297	No
497	-0.048383	5.461	-0.78514	0.43505	0.96554	-5.326	-0.0152297	0.0152297	No
484	-0.055901	6.1504	-0.78422	0.43559	0.96554	-5.3266	-0.0152297	0.0152297	No
486	-0.055901	6.1504	-0.78422	0.43559	0.96554	-5.3266	-0.0152297	0.0152297	No
260	0.05289	5.2579	0.7815	0.43717	0.96554	-5.3285	-0.0152297	0.0152297	No
178	0.016296	5.3906	0.78067	0.43766	0.96554	-5.329	-0.0152297	0.0152297	No
531	0.03501	5.7572	0.77952	0.43833	0.96554	-5.3298	-0.0152297	0.0152297	No
690	-0.026932	5.4317	-0.77869	0.43881	0.96554	-5.3304	-0.0152297	0.0152297	No
95	-0.03907	4.8105	-0.77811	0.43915	0.96554	-5.3308	-0.0152297	0.0152297	No
530	-0.042011	5.3463	-0.77539	0.44075	0.96554	-5.3326	-0.0152297	0.0152297	No
595	-0.02271	4.9734	-0.77526	0.44082	0.96554	-5.3327	-0.0152297	0.0152297	No
163	0.026475	5.6872	0.77508	0.44093	0.96554	-5.3328	-0.0152297	0.0152297	No
706	-0.043706	5.4079	-0.77426	0.44141	0.96554	-5.3334	-0.0152297	0.0152297	No
90	0.019647	4.6436	0.77231	0.44256	0.96554	-5.3347	-0.0152297	0.0152297	No
470	0.02231	7.4943	0.76836	0.44488	0.96554	-5.3373	-0.0152297	0.0152297	No
167	0.065354	6.0007	0.76678	0.44582	0.96554	-5.3384	-0.0152297	0.0152297	No
493	-0.043096	6.7835	-0.76497	0.44689	0.96554	-5.3396	-0.0152297	0.0152297	No
448	0.026917	6.0791	0.76306	0.44802	0.96554	-5.3408	-0.0152297	0.0152297	No
449	0.026917	6.0791	0.76306	0.44802	0.96554	-5.3408	-0.0152297	0.0152297	No
139	0.057568	5.3954	0.76133	0.44904	0.96554	-5.342	-0.0152297	0.0152297	No
145	-0.052907	4.3672	-0.76	0.44983	0.96554	-5.3429	-0.0152297	0.0152297	No
551	-0.031999	8.3797	-0.75819	0.45091	0.96554	-5.3441	-0.0152297	0.0152297	No
24	-0.072685	4.5375	-0.75729	0.45144	0.96554	-5.3446	-0.0152297	0.0152297	No
309	0.022083	5.9863	0.74934	0.45619	0.96554	-5.3499	-0.0152297	0.0152297	No
395	-0.048117	5.9848	-0.7473	0.45741	0.96554	-5.3512	-0.0152297	0.0152297	No
161	0.038142	6.1888	0.74723	0.45745	0.96554	-5.3512	-0.0152297	0.0152297	No
659	0.047642	4.862	0.7439	0.45945	0.96554	-5.3534	-0.0152297	0.0152297	No
255	0.022043	6.5139	0.74227	0.46043	0.96554	-5.3544	-0.0152297	0.0152297	No
26	0.047735	4.8545	0.742	0.46059	0.96554	-5.3546	-0.0152297	0.0152297	No
277	-0.057169	6.2764	-0.73879	0.46253	0.96554	-5.3567	-0.0152297	0.0152297	No
770	-0.028369	6.2877	-0.73697	0.46363	0.96554	-5.3578	-0.0152297	0.0152297	No
423	-0.042655	5.7249	-0.73321	0.4659	0.96554	-5.3602	-0.0152297	0.0152297	No
592	0.031724	5.2833	0.73318	0.46592	0.96554	-5.3603	-0.0152297	0.0152297	No
691	-0.033145	5.8554	-0.73306	0.46599	0.96554	-5.3603	-0.0152297	0.0152297	No
124	0.029924	6.5981	0.72377	0.47164	0.96554	-5.3662	-0.0152297	0.0152297	No
456	0.057448	5.4498	0.72182	0.47283	0.96554	-5.3675	-0.0152297	0.0152297	No
563	0.034895	3.7525	0.71787	0.47525	0.96554	-5.3699	-0.0152297	0.0152297	No
5	0.017732	4.8909	0.71381	0.47774	0.96554	-5.3725	-0.0152297	0.0152297	No
71	-0.028726	5.0385	-0.71017	0.47998	0.96554	-5.3747	-0.0152297	0.0152297	No
121	0.048327	4.8105	0.70953	0.48038	0.96554	-5.3751	-0.0152297	0.0152297	No
454	-0.050338	5.3245	-0.70875	0.48086	0.96554	-5.3756	-0.0152297	0.0152297	No
683	0.038741	4.8208	0.70805	0.48129	0.96554	-5.376	-0.0152297	0.0152297	No
748	0.036632	5.0978	0.70754	0.4816	0.96554	-5.3763	-0.0152297	0.0152297	No
647	0.03228	5.1099	0.70753	0.48161	0.96554	-5.3763	-0.0152297	0.0152297	No
536	0.04187	5.6179	0.70587	0.48263	0.96554	-5.3774	-0.0152297	0.0152297	No
235	0.036992	5.3227	0.70412	0.48372	0.96554	-5.3784	-0.0152297	0.0152297	No
443	0.021235	7.2775	0.70024	0.48612	0.96554	-5.3808	-0.0152297	0.0152297	No
331	0.03254	5.801	0.69905	0.48686	0.96554	-5.3815	-0.0152297	0.0152297	No
179	-0.073456	5.3625	-0.6987	0.48708	0.96554	-5.3817	-0.0152297	0.0152297	No
650	0.027963	4.8787	0.6975	0.48782	0.96554	-5.3825	-0.0152297	0.0152297	No
626	0.026288	4.8501	0.69701	0.48813	0.96554	-5.3828	-0.0152297	0.0152297	No
459	-0.008435	6.4131	-0.69612	0.48868	0.96554	-5.3833	-0.0152297	0.0152297	No
460	-0.008435	6.4131	-0.69612	0.48868	0.96554	-5.3833	-0.0152297	0.0152297	No
119	0.021855	6.6772	0.6955	0.48907	0.96554	-5.3837	-0.0152297	0.0152297	No
311	0.053696	5.3745	0.6858	0.49513	0.96554	-5.3895	-0.0152297	0.0152297	No
135	0.028192	6.0711	0.68089	0.49821	0.96554	-5.3924	-0.0152297	0.0152297	No
614	0.031487	5.038	0.6743	0.50237	0.96554	-5.3963	-0.0152297	0.0152297	No
733	-0.026752	4.926	-0.67321	0.50305	0.96554	-5.397	-0.0152297	0.0152297	No
537	0.047292	5.4926	0.67306	0.50315	0.96554	-5.397	-0.0152297	0.0152297	No
65	0.02685	4.4756	0.67054	0.50474	0.96554	-5.3985	-0.0152297	0.0152297	No
523	0.018161	5.6853	0.66968	0.50529	0.96554	-5.399	-0.0152297	0.0152297	No
282	-0.014004	8.1278	-0.66829	0.50617	0.96554	-5.3998	-0.0152297	0.0152297	No
773	0.027509	4.6838	0.66486	0.50835	0.96554	-5.4018	-0.0152297	0.0152297	No
222	0.034574	5.2913	0.65781	0.51284	0.96554	-5.4059	-0.0152297	0.0152297	No
682	0.037876	4.3684	0.65748	0.51305	0.96554	-5.4061	-0.0152297	0.0152297	No
1	0.03821	4.9276	0.65724	0.5132	0.96554	-5.4062	-0.0152297	0.0152297	No
729	0.023762	4.9309	0.65723	0.51321	0.96554	-5.4062	-0.0152297	0.0152297	No
549	-0.078928	6.2819	-0.65498	0.51465	0.96554	-5.4075	-0.0152297	0.0152297	No
362	0.021159	5.5471	0.65337	0.51568	0.96554	-5.4084	-0.0152297	0.0152297	No
374	-0.025339	7.5937	-0.65205	0.51653	0.96554	-5.4092	-0.0152297	0.0152297	No
146	0.019631	5.8962	0.65029	0.51765	0.96554	-5.4102	-0.0152297	0.0152297	No
286	-0.018806	5.8113	-0.64742	0.5195	0.96554	-5.4118	-0.0152297	0.0152297	No
314	-0.035771	5.9766	-0.64443	0.52142	0.96554	-5.4135	-0.0152297	0.0152297	No
424	-0.039784	5.6629	-0.64374	0.52187	0.96554	-5.4139	-0.0152297	0.0152297	No
476	-0.030025	7.4511	-0.63827	0.5254	0.96554	-5.4169	-0.0152297	0.0152297	No
524	0.02893	5.3528	0.63743	0.52594	0.96554	-5.4174	-0.0152297	0.0152297	No
505	0.036223	5.3739	0.63574	0.52704	0.96554	-5.4183	-0.0152297	0.0152297	No
507	0.036223	5.3739	0.63574	0.52704	0.96554	-5.4183	-0.0152297	0.0152297	No
759	-0.048032	6.2293	-0.63529	0.52733	0.96554	-5.4186	-0.0152297	0.0152297	No
328	-0.026682	6.5929	-0.63101	0.53011	0.96554	-5.4209	-0.0152297	0.0152297	No
351	0.019466	5.4124	0.62764	0.5323	0.96554	-5.4228	-0.0152297	0.0152297	No
346	-0.02135	5.8457	-0.62377	0.53483	0.96554	-5.4249	-0.0152297	0.0152297	No
210	0.024219	5.1143	0.62344	0.53504	0.96554	-5.4251	-0.0152297	0.0152297	No
632	0.034654	4.1754	0.62192	0.53603	0.96554	-5.4259	-0.0152297	0.0152297	No
458	-0.020738	5.4135	-0.61757	0.53888	0.96554	-5.4282	-0.0152297	0.0152297	No
201	0.05015	5.5505	0.61479	0.54071	0.96554	-5.4297	-0.0152297	0.0152297	No
615	0.024307	5.307	0.61022	0.54371	0.96554	-5.4322	-0.0152297	0.0152297	No
385	-0.053499	5.6227	-0.60832	0.54496	0.96554	-5.4332	-0.0152297	0.0152297	No
359	0.048386	5.608	0.60806	0.54514	0.96554	-5.4333	-0.0152297	0.0152297	No
758	0.034644	5.9859	0.60788	0.54526	0.96554	-5.4334	-0.0152297	0.0152297	No
489	0.016176	7.4789	0.60754	0.54548	0.96554	-5.4336	-0.0152297	0.0152297	No
182	0.047879	5.9066	0.60567	0.54671	0.96554	-5.4346	-0.0152297	0.0152297	No
390	-0.046842	5.46	-0.60473	0.54733	0.96554	-5.4351	-0.0152297	0.0152297	No
305	0.021507	5.018	0.60404	0.54779	0.96554	-5.4354	-0.0152297	0.0152297	No
618	0.02703	5.0688	0.60305	0.54845	0.96554	-5.436	-0.0152297	0.0152297	No
407	0.044696	4.8351	0.60221	0.549	0.96554	-5.4364	-0.0152297	0.0152297	No
375	0.019158	7.2878	0.60109	0.54974	0.96554	-5.437	-0.0152297	0.0152297	No
258	-0.020028	4.4265	-0.60015	0.55036	0.96554	-5.4375	-0.0152297	0.0152297	No
115	0.023043	6.1133	0.5974	0.55219	0.96554	-5.4389	-0.0152297	0.0152297	No
695	0.017486	4.8491	0.59668	0.55267	0.96554	-5.4393	-0.0152297	0.0152297	No
354	-0.020112	5.7788	-0.59058	0.55672	0.96554	-5.4425	-0.0152297	0.0152297	No
678	0.054382	4.8802	0.5904	0.55684	0.96554	-5.4425	-0.0152297	0.0152297	No
383	0.023793	4.7527	0.58917	0.55767	0.96554	-5.4432	-0.0152297	0.0152297	No
110	0.030601	5.2925	0.58879	0.55792	0.96554	-5.4434	-0.0152297	0.0152297	No
589	0.017295	5.3608	0.58849	0.55812	0.96554	-5.4435	-0.0152297	0.0152297	No
567	-0.014496	4.7763	-0.58695	0.55914	0.96554	-5.4443	-0.0152297	0.0152297	No
329	-0.036442	6.3382	-0.58474	0.56062	0.96554	-5.4454	-0.0152297	0.0152297	No
144	0.011516	5.9735	0.58452	0.56077	0.96554	-5.4456	-0.0152297	0.0152297	No
672	0.046062	5.1024	0.58408	0.56106	0.96554	-5.4458	-0.0152297	0.0152297	No
404	0.026544	5.3813	0.5833	0.56158	0.96554	-5.4462	-0.0152297	0.0152297	No
372	-0.023567	5.3318	-0.58166	0.56269	0.96554	-5.447	-0.0152297	0.0152297	No
756	0.014323	5.3624	0.5807	0.56333	0.96554	-5.4475	-0.0152297	0.0152297	No
132	0.038466	5.2376	0.57963	0.56404	0.96554	-5.448	-0.0152297	0.0152297	No
432	0.020639	6.7037	0.57836	0.5649	0.96554	-5.4487	-0.0152297	0.0152297	No
717	0.025182	4.947	0.57616	0.56637	0.96554	-5.4498	-0.0152297	0.0152297	No
237	-0.015671	5.4451	-0.57594	0.56652	0.96554	-5.4499	-0.0152297	0.0152297	No
190	-0.013602	5.1206	-0.57366	0.56806	0.96554	-5.451	-0.0152297	0.0152297	No
101	0.030294	5.4201	0.57121	0.5697	0.96554	-5.4523	-0.0152297	0.0152297	No
327	-0.012022	5.8838	-0.57044	0.57022	0.96554	-5.4526	-0.0152297	0.0152297	No
399	-0.0088679	6.293	-0.5695	0.57086	0.96554	-5.4531	-0.0152297	0.0152297	No
400	-0.0088679	6.293	-0.5695	0.57086	0.96554	-5.4531	-0.0152297	0.0152297	No
431	0.017567	6.9138	0.55956	0.57758	0.96554	-5.458	-0.0152297	0.0152297	No
35	-0.051755	4.6234	-0.5584	0.57837	0.96554	-5.4586	-0.0152297	0.0152297	No
176	0.061956	6.3474	0.55753	0.57896	0.96554	-5.459	-0.0152297	0.0152297	No
728	-0.053484	5.8659	-0.54939	0.5845	0.96554	-5.4629	-0.0152297	0.0152297	No
617	-0.026521	5.1462	-0.54896	0.5848	0.96554	-5.4631	-0.0152297	0.0152297	No
109	0.030125	5.7963	0.5488	0.5849	0.96554	-5.4632	-0.0152297	0.0152297	No
582	0.010846	5.8102	0.5482	0.58532	0.96554	-5.4635	-0.0152297	0.0152297	No
228	0.029708	5.6708	0.54747	0.58582	0.96554	-5.4639	-0.0152297	0.0152297	No
671	0.038569	5.1013	0.54319	0.58874	0.96554	-5.4659	-0.0152297	0.0152297	No
527	0.034007	6.2759	0.54158	0.58985	0.96554	-5.4667	-0.0152297	0.0152297	No
225	-0.041762	6.6617	-0.54013	0.59084	0.96554	-5.4673	-0.0152297	0.0152297	No
358	0.029824	6.1476	0.53961	0.59119	0.96554	-5.4676	-0.0152297	0.0152297	No
251	0.029216	4.7392	0.53398	0.59506	0.96554	-5.4702	-0.0152297	0.0152297	No
660	-0.092691	4.7116	-0.53372	0.59524	0.96554	-5.4703	-0.0152297	0.0152297	No
340	-0.037933	5.847	-0.53282	0.59586	0.96554	-5.4708	-0.0152297	0.0152297	No
640	0.020047	4.9622	0.53275	0.59591	0.96554	-5.4708	-0.0152297	0.0152297	No
574	-0.011069	5.5488	-0.53205	0.59639	0.96554	-5.4711	-0.0152297	0.0152297	No
247	0.025658	6.669	0.5314	0.59684	0.96554	-5.4714	-0.0152297	0.0152297	No
171	0.047077	6.2745	0.52961	0.59808	0.96554	-5.4723	-0.0152297	0.0152297	No
718	0.020299	6.7128	0.5267	0.60009	0.96554	-5.4736	-0.0152297	0.0152297	No
108	-0.033217	5.2331	-0.52656	0.60018	0.96554	-5.4737	-0.0152297	0.0152297	No
273	-0.03611	4.7726	-0.52541	0.60098	0.96554	-5.4742	-0.0152297	0.0152297	No
234	0.02748	5.6543	0.52514	0.60116	0.96554	-5.4743	-0.0152297	0.0152297	No
129	0.038258	5.3444	0.52319	0.60251	0.96554	-5.4752	-0.0152297	0.0152297	No
467	0.069273	5.6673	0.51369	0.6091	0.96554	-5.4795	-0.0152297	0.0152297	No
602	-0.010498	5.4075	-0.51151	0.61062	0.96554	-5.4805	-0.0152297	0.0152297	No
398	-0.040251	7.1047	-0.51151	0.61062	0.96554	-5.4805	-0.0152297	0.0152297	No
100	0.027291	5.7838	0.51026	0.61149	0.96554	-5.481	-0.0152297	0.0152297	No
333	0.018516	5.7665	0.50984	0.61178	0.96554	-5.4812	-0.0152297	0.0152297	No
542	0.02131	6.2439	0.50815	0.61296	0.96554	-5.482	-0.0152297	0.0152297	No
117	-0.010847	4.6803	-0.50701	0.61376	0.96554	-5.4825	-0.0152297	0.0152297	No
503	-0.032089	6.269	-0.50598	0.61448	0.96554	-5.4829	-0.0152297	0.0152297	No
504	-0.032089	6.269	-0.50598	0.61448	0.96554	-5.4829	-0.0152297	0.0152297	No
323	0.03021	6.1443	0.50515	0.61506	0.96554	-5.4833	-0.0152297	0.0152297	No
413	0.017963	6.0988	0.5042	0.61572	0.96554	-5.4837	-0.0152297	0.0152297	No
415	0.017963	6.0988	0.5042	0.61572	0.96554	-5.4837	-0.0152297	0.0152297	No
581	-0.0095559	5.8204	-0.50357	0.61616	0.96554	-5.484	-0.0152297	0.0152297	No
386	-0.026304	7.3192	-0.50031	0.61844	0.96554	-5.4854	-0.0152297	0.0152297	No
335	-0.013251	5.5008	-0.49773	0.62025	0.96554	-5.4866	-0.0152297	0.0152297	No
279	-0.016135	6.2199	-0.48977	0.62584	0.96554	-5.49	-0.0152297	0.0152297	No
192	0.025522	4.8908	0.48959	0.62597	0.96554	-5.4901	-0.0152297	0.0152297	No
412	0.016112	6.1118	0.48863	0.62665	0.96554	-5.4905	-0.0152297	0.0152297	No
414	0.016112	6.1118	0.48863	0.62665	0.96554	-5.4905	-0.0152297	0.0152297	No
433	-0.021633	5.2554	-0.48834	0.62685	0.96554	-5.4906	-0.0152297	0.0152297	No
334	-0.027054	4.1254	-0.48724	0.62762	0.96554	-5.4911	-0.0152297	0.0152297	No
406	0.035919	4.7735	0.48622	0.62835	0.96554	-5.4915	-0.0152297	0.0152297	No
13	0.057842	4.1136	0.48338	0.63035	0.96554	-5.4927	-0.0152297	0.0152297	No
702	-0.023081	5.3183	-0.47874	0.63363	0.96554	-5.4947	-0.0152297	0.0152297	No
767	-0.035103	4.6405	-0.47079	0.63927	0.96554	-5.498	-0.0152297	0.0152297	No
158	0.031252	6.0478	0.47059	0.63941	0.96554	-5.498	-0.0152297	0.0152297	No
401	0.029526	5.6814	0.46903	0.64052	0.96554	-5.4987	-0.0152297	0.0152297	No
488	-0.039298	5.1274	-0.46843	0.64095	0.96554	-5.4989	-0.0152297	0.0152297	No
479	0.013122	7.6707	0.46761	0.64153	0.96554	-5.4993	-0.0152297	0.0152297	No
302	0.014829	5.4914	0.46687	0.64206	0.96554	-5.4996	-0.0152297	0.0152297	No
330	0.022175	6.1917	0.46681	0.6421	0.96554	-5.4996	-0.0152297	0.0152297	No
224	-0.024153	5.191	-0.46621	0.64253	0.96554	-5.4998	-0.0152297	0.0152297	No
87	-0.016429	5.6087	-0.46385	0.64421	0.96554	-5.5008	-0.0152297	0.0152297	No
543	-0.027248	5.6822	-0.46212	0.64544	0.96554	-5.5015	-0.0152297	0.0152297	No
435	-0.017869	5.8915	-0.46139	0.64596	0.96554	-5.5018	-0.0152297	0.0152297	No
552	-0.032662	5.2633	-0.45948	0.64732	0.96554	-5.5025	-0.0152297	0.0152297	No
701	0.014365	6.1078	0.45943	0.64736	0.96554	-5.5026	-0.0152297	0.0152297	No
621	-0.011072	5.0684	-0.45932	0.64745	0.96554	-5.5026	-0.0152297	0.0152297	No
426	0.019853	5.2721	0.45848	0.64804	0.96554	-5.503	-0.0152297	0.0152297	No
427	0.019853	5.2721	0.45848	0.64804	0.96554	-5.503	-0.0152297	0.0152297	No
211	-0.016237	5.5538	-0.45105	0.65337	0.96554	-5.5059	-0.0152297	0.0152297	No
539	0.018127	5.2571	0.45034	0.65387	0.96554	-5.5062	-0.0152297	0.0152297	No
30	-0.012979	4.7058	-0.449	0.65483	0.96554	-5.5067	-0.0152297	0.0152297	No
326	0.012014	6.0268	0.44823	0.65538	0.96554	-5.507	-0.0152297	0.0152297	No
122	-0.030093	5.6138	-0.44778	0.65571	0.96554	-5.5072	-0.0152297	0.0152297	No
365	0.024258	7.2471	0.44542	0.6574	0.96554	-5.5081	-0.0152297	0.0152297	No
371	0.016358	5.65	0.44403	0.6584	0.96554	-5.5087	-0.0152297	0.0152297	No
444	-0.029202	5.2987	-0.44195	0.6599	0.96554	-5.5095	-0.0152297	0.0152297	No
445	-0.029202	5.2987	-0.44195	0.6599	0.96554	-5.5095	-0.0152297	0.0152297	No
261	-0.02946	5.4238	-0.44108	0.66053	0.96554	-5.5098	-0.0152297	0.0152297	No
608	-0.028335	5.0724	-0.43827	0.66255	0.96554	-5.5109	-0.0152297	0.0152297	No
391	-0.0085543	6.0103	-0.43795	0.66278	0.96554	-5.511	-0.0152297	0.0152297	No
393	-0.0085543	6.0103	-0.43795	0.66278	0.96554	-5.511	-0.0152297	0.0152297	No
436	-0.01862	5.3891	-0.43508	0.66486	0.96554	-5.5121	-0.0152297	0.0152297	No
469	0.020711	6.6734	0.43455	0.66524	0.96554	-5.5123	-0.0152297	0.0152297	No
53	-0.027877	4.6369	-0.43209	0.66701	0.96554	-5.5132	-0.0152297	0.0152297	No
283	-0.013225	7.1742	-0.43035	0.66827	0.96554	-5.5139	-0.0152297	0.0152297	No
214	0.019821	5.4883	0.42925	0.66907	0.96554	-5.5143	-0.0152297	0.0152297	No
276	0.017587	6.6528	0.42714	0.6706	0.96554	-5.5151	-0.0152297	0.0152297	No
332	0.014552	6.7729	0.42674	0.67089	0.96554	-5.5152	-0.0152297	0.0152297	No
92	0.020084	5.4539	0.42648	0.67108	0.96554	-5.5153	-0.0152297	0.0152297	No
515	0.015376	5.5553	0.42588	0.67151	0.96554	-5.5156	-0.0152297	0.0152297	No
741	-0.017735	5.2201	-0.41626	0.67851	0.96554	-5.5191	-0.0152297	0.0152297	No
60	0.020307	4.7444	0.41411	0.68007	0.96554	-5.5199	-0.0152297	0.0152297	No
320	0.022491	5.7143	0.41005	0.68303	0.96554	-5.5213	-0.0152297	0.0152297	No
50	0.019453	4.729	0.40776	0.68471	0.96554	-5.5222	-0.0152297	0.0152297	No
353	0.032336	4.8223	0.40484	0.68684	0.96554	-5.5232	-0.0152297	0.0152297	No
104	0.018145	5.2236	0.40227	0.68873	0.96554	-5.5241	-0.0152297	0.0152297	No
495	0.021976	5.505	0.40113	0.68956	0.96554	-5.5245	-0.0152297	0.0152297	No
39	0.027207	4.576	0.40079	0.68981	0.96554	-5.5246	-0.0152297	0.0152297	No
223	0.012098	6.9251	0.39596	0.69335	0.96554	-5.5263	-0.0152297	0.0152297	No
54	-0.019811	4.7823	-0.39453	0.6944	0.96554	-5.5268	-0.0152297	0.0152297	No
97	-0.025125	5.1518	-0.39316	0.69541	0.96554	-5.5273	-0.0152297	0.0152297	No
352	0.026066	5.717	0.39279	0.69568	0.96554	-5.5274	-0.0152297	0.0152297	No
128	-0.033611	5.4899	-0.39119	0.69686	0.96554	-5.528	-0.0152297	0.0152297	No
693	0.027417	4.8221	0.39091	0.69706	0.96554	-5.528	-0.0152297	0.0152297	No
164	0.0069945	6.0479	0.39011	0.69765	0.96554	-5.5283	-0.0152297	0.0152297	No
11	-0.030082	4.7986	-0.38929	0.69825	0.96554	-5.5286	-0.0152297	0.0152297	No
628	0.018902	4.6345	0.38856	0.69879	0.96554	-5.5288	-0.0152297	0.0152297	No
99	-0.025034	5.5101	-0.38511	0.70133	0.96554	-5.53	-0.0152297	0.0152297	No
36	0.016068	4.9463	0.3829	0.70297	0.96554	-5.5308	-0.0152297	0.0152297	No
673	-0.028475	4.7904	-0.38273	0.70309	0.96554	-5.5308	-0.0152297	0.0152297	No
317	-0.020058	5.7779	-0.38149	0.704	0.96554	-5.5312	-0.0152297	0.0152297	No
3	-0.012397	4.7437	-0.38074	0.70456	0.96554	-5.5315	-0.0152297	0.0152297	No
187	-0.030883	5.9902	-0.38012	0.70502	0.96554	-5.5317	-0.0152297	0.0152297	No
440	-0.010552	5.7395	-0.38006	0.70506	0.96554	-5.5317	-0.0152297	0.0152297	No
727	0.021507	4.643	0.37957	0.70543	0.96554	-5.5319	-0.0152297	0.0152297	No
169	0.027391	6.7184	0.37818	0.70646	0.96554	-5.5323	-0.0152297	0.0152297	No
268	0.035371	5.2754	0.37523	0.70864	0.96554	-5.5333	-0.0152297	0.0152297	No
160	0.023306	6.4824	0.37493	0.70886	0.96554	-5.5334	-0.0152297	0.0152297	No
103	0.019314	5.5825	0.37437	0.70927	0.96554	-5.5336	-0.0152297	0.0152297	No
700	-0.01382	5.1162	-0.37432	0.70931	0.96554	-5.5336	-0.0152297	0.0152297	No
681	0.020636	5.2965	0.37387	0.70964	0.96554	-5.5337	-0.0152297	0.0152297	No
496	-0.011941	5.2671	-0.37185	0.71114	0.96554	-5.5344	-0.0152297	0.0152297	No
565	-0.01144	4.8	-0.37119	0.71163	0.96554	-5.5346	-0.0152297	0.0152297	No
517	0.016163	5.629	0.3691	0.71318	0.96554	-5.5353	-0.0152297	0.0152297	No
518	0.016163	5.629	0.3691	0.71318	0.96554	-5.5353	-0.0152297	0.0152297	No
482	-0.016887	6.5044	-0.36448	0.71661	0.96554	-5.5368	-0.0152297	0.0152297	No
292	-0.024911	5.6926	-0.3633	0.71748	0.96554	-5.5372	-0.0152297	0.0152297	No
123	-0.029944	4.6463	-0.35937	0.72041	0.96554	-5.5384	-0.0152297	0.0152297	No
568	-0.0072491	4.8649	-0.35744	0.72185	0.96554	-5.539	-0.0152297	0.0152297	No
215	0.021807	4.7738	0.35495	0.7237	0.96554	-5.5398	-0.0152297	0.0152297	No
318	0.017515	5.3582	0.35272	0.72537	0.96554	-5.5405	-0.0152297	0.0152297	No
319	0.017515	5.3582	0.35272	0.72537	0.96554	-5.5405	-0.0152297	0.0152297	No
72	0.017112	5.1951	0.35254	0.72551	0.96554	-5.5405	-0.0152297	0.0152297	No
194	0.013889	5.5098	0.34759	0.7292	0.96554	-5.542	-0.0152297	0.0152297	No
379	0.013058	6.8119	0.34724	0.72946	0.96554	-5.5422	-0.0152297	0.0152297	No
738	0.015405	5.4216	0.34698	0.72966	0.96554	-5.5422	-0.0152297	0.0152297	No
739	0.015405	5.4216	0.34698	0.72966	0.96554	-5.5422	-0.0152297	0.0152297	No
313	0.028056	4.2128	0.34616	0.73027	0.96554	-5.5425	-0.0152297	0.0152297	No
771	-0.03089	5.1847	-0.3461	0.73031	0.96554	-5.5425	-0.0152297	0.0152297	No
561	0.02043	4.3092	0.34415	0.73177	0.96584	-5.5431	-0.0150948	0.0150948	No
165	-0.0052262	6.0267	-0.34056	0.73446	0.96776	-5.5442	-0.0142323	0.0142323	No
153	0.026961	5.9301	0.33575	0.73807	0.97041	-5.5456	-0.0130447	0.0130447	No
373	-0.01423	4.9787	-0.33257	0.74046	0.97041	-5.5465	-0.0130447	0.0130447	No
98	0.0097284	6.3203	0.33238	0.74061	0.97041	-5.5466	-0.0130447	0.0130447	No
183	0.010196	6.2676	0.33129	0.74142	0.97041	-5.5469	-0.0130447	0.0130447	No
185	-0.02107	5.8988	-0.32636	0.74513	0.97364	-5.5483	-0.0116016	0.0116016	No
256	0.0072429	6.0552	0.3244	0.74661	0.97395	-5.5489	-0.0114633	0.0114633	No
764	0.022262	5.1322	0.31837	0.75116	0.97826	-5.5506	-0.0095457	0.0095457	No
216	0.01277	5.4404	0.3125	0.7556	0.97892	-5.5522	-0.0092528	0.0092528	No
126	-0.043648	5.2368	-0.31024	0.75731	0.97892	-5.5528	-0.0092528	0.0092528	No
4	0.011188	6.2645	0.30979	0.75765	0.97892	-5.5529	-0.0092528	0.0092528	No
541	-0.019918	6.3481	-0.30973	0.75769	0.97892	-5.5529	-0.0092528	0.0092528	No
722	-0.0095202	6.3089	-0.30944	0.75791	0.97892	-5.553	-0.0092528	0.0092528	No
366	0.027339	6.6299	0.30469	0.76152	0.98196	-5.5543	-0.0079062	0.0079062	No
586	-0.0056438	5.6566	-0.30179	0.76371	0.98214	-5.5551	-0.0078266	0.0078266	No
44	0.020013	4.8193	0.29955	0.76541	0.98214	-5.5557	-0.0078266	0.0078266	No
325	0.013479	5.0595	0.29801	0.76659	0.98214	-5.5561	-0.0078266	0.0078266	No
364	0.0086577	7.7997	0.29026	0.77248	0.98214	-5.5581	-0.0078266	0.0078266	No
747	0.016311	5.303	0.28869	0.77368	0.98214	-5.5585	-0.0078266	0.0078266	No
686	0.019918	4.8831	0.28807	0.77415	0.98214	-5.5586	-0.0078266	0.0078266	No
694	-0.012903	4.7221	-0.28704	0.77494	0.98214	-5.5589	-0.0078266	0.0078266	No
62	0.014784	4.9571	0.28358	0.77758	0.98214	-5.5597	-0.0078266	0.0078266	No
422	-0.011475	5.2025	-0.2826	0.77833	0.98214	-5.56	-0.0078266	0.0078266	No
622	-0.005926	5.2345	-0.2817	0.77901	0.98214	-5.5602	-0.0078266	0.0078266	No
63	0.014243	5.081	0.28094	0.7796	0.98214	-5.5604	-0.0078266	0.0078266	No
726	0.010807	6.2238	0.28054	0.7799	0.98214	-5.5605	-0.0078266	0.0078266	No
720	-0.022617	4.7789	-0.28042	0.77999	0.98214	-5.5605	-0.0078266	0.0078266	No
590	-0.011149	4.7979	-0.27548	0.78376	0.98214	-5.5617	-0.0078266	0.0078266	No
238	0.012095	4.9071	0.27532	0.78389	0.98214	-5.5618	-0.0078266	0.0078266	No
231	0.01595	4.9433	0.27513	0.78403	0.98214	-5.5618	-0.0078266	0.0078266	No
348	0.005182	6.11	0.2751	0.78406	0.98214	-5.5618	-0.0078266	0.0078266	No
732	-0.016116	5.0561	-0.2749	0.78421	0.98214	-5.5619	-0.0078266	0.0078266	No
474	0.0076443	7.232	0.2689	0.78881	0.98632	-5.5633	-0.00598216	0.00598216	No
667	0.013881	5.152	0.26349	0.79295	0.98845	-5.5645	-0.00504529	0.00504529	No
677	0.014749	5.1837	0.2634	0.79303	0.98845	-5.5646	-0.00504529	0.00504529	No
271	-0.015951	4.9211	-0.25858	0.79672	0.99148	-5.5657	-0.00371604	0.00371604	No
519	0.010069	5.3646	0.24245	0.80914	0.99315	-5.5692	-0.00298515	0.00298515	No
269	0.018565	4.5234	0.24197	0.80952	0.99315	-5.5693	-0.00298515	0.00298515	No
723	-0.0068615	7.0776	-0.24115	0.81015	0.99315	-5.5695	-0.00298515	0.00298515	No
513	-0.010946	4.9419	-0.2368	0.81351	0.99315	-5.5704	-0.00298515	0.00298515	No
114	0.0073569	6.3389	0.23676	0.81354	0.99315	-5.5704	-0.00298515	0.00298515	No
761	-0.026337	4.5396	-0.23572	0.81435	0.99315	-5.5706	-0.00298515	0.00298515	No
762	-0.026337	4.5396	-0.23572	0.81435	0.99315	-5.5706	-0.00298515	0.00298515	No
152	0.019422	6.1859	0.23358	0.816	0.99315	-5.5711	-0.00298515	0.00298515	No
384	0.0059292	7.4658	0.23123	0.81782	0.99315	-5.5715	-0.00298515	0.00298515	No
96	0.010405	5.6508	0.22655	0.82144	0.99315	-5.5725	-0.00298515	0.00298515	No
520	-0.011212	4.8634	-0.22605	0.82183	0.99315	-5.5726	-0.00298515	0.00298515	No
752	0.012464	4.685	0.22473	0.82285	0.99315	-5.5728	-0.00298515	0.00298515	No
716	0.0079421	4.8282	0.2235	0.82381	0.99315	-5.5731	-0.00298515	0.00298515	No
606	0.0095071	4.8384	0.22295	0.82423	0.99315	-5.5732	-0.00298515	0.00298515	No
478	0.01166	6.1778	0.21899	0.8273	0.99315	-5.574	-0.00298515	0.00298515	No
707	-0.01349	4.8128	-0.21634	0.82936	0.99315	-5.5745	-0.00298515	0.00298515	No
209	0.0078068	5.4085	0.21457	0.83073	0.99315	-5.5748	-0.00298515	0.00298515	No
10	-0.0057182	4.6632	-0.21304	0.83192	0.99315	-5.5751	-0.00298515	0.00298515	No
766	0.0077376	4.7706	0.21015	0.83417	0.99315	-5.5756	-0.00298515	0.00298515	No
6	-0.0060299	4.7531	-0.20433	0.8387	0.99315	-5.5767	-0.00298515	0.00298515	No
239	0.0095771	6.6554	0.20358	0.83928	0.99315	-5.5768	-0.00298515	0.00298515	No
569	-0.011362	5.5474	-0.20266	0.83999	0.99315	-5.577	-0.00298515	0.00298515	No
113	-0.01123	5.0072	-0.20202	0.84049	0.99315	-5.5771	-0.00298515	0.00298515	No
116	-0.01315	5.3846	-0.20129	0.84106	0.99315	-5.5772	-0.00298515	0.00298515	No
751	0.010689	5.2151	0.20028	0.84185	0.99315	-5.5774	-0.00298515	0.00298515	No
64	0.0058768	5.7558	0.19963	0.84236	0.99315	-5.5775	-0.00298515	0.00298515	No
778	0.0083308	5.1582	0.19853	0.84322	0.99315	-5.5777	-0.00298515	0.00298515	No
780	0.0083308	5.1582	0.19853	0.84322	0.99315	-5.5777	-0.00298515	0.00298515	No
172	0.012279	6.1809	0.19674	0.84461	0.99315	-5.578	-0.00298515	0.00298515	No
730	0.011618	4.7158	0.19397	0.84676	0.99315	-5.5785	-0.00298515	0.00298515	No
347	0.0053898	5.729	0.19273	0.84773	0.99315	-5.5787	-0.00298515	0.00298515	No
240	-0.022783	4.4319	-0.19122	0.84891	0.99315	-5.5789	-0.00298515	0.00298515	No
131	0.012145	6.1346	0.19091	0.84916	0.99315	-5.579	-0.00298515	0.00298515	No
731	-0.0046642	5.284	-0.19024	0.84967	0.99315	-5.5791	-0.00298515	0.00298515	No
376	0.0066795	6.7973	0.18974	0.85007	0.99315	-5.5792	-0.00298515	0.00298515	No
661	0.012084	5.0036	0.1882	0.85127	0.99315	-5.5795	-0.00298515	0.00298515	No
558	-0.010317	5.5551	-0.18519	0.85362	0.99315	-5.5799	-0.00298515	0.00298515	No
559	-0.010317	5.5551	-0.18519	0.85362	0.99315	-5.5799	-0.00298515	0.00298515	No
452	0.0031303	6.0709	0.18461	0.85407	0.99315	-5.58	-0.00298515	0.00298515	No
259	0.017394	5.5281	0.18099	0.85691	0.99315	-5.5806	-0.00298515	0.00298515	No
630	0.0042965	5.4563	0.18086	0.85701	0.99315	-5.5806	-0.00298515	0.00298515	No
191	0.010783	5.4264	0.17911	0.85837	0.99315	-5.5809	-0.00298515	0.00298515	No
262	0.0071346	5.182	0.17715	0.85991	0.99315	-5.5812	-0.00298515	0.00298515	No
288	-0.0065962	7.8018	-0.17569	0.86105	0.99315	-5.5814	-0.00298515	0.00298515	No
59	-0.01239	4.4577	-0.17459	0.86191	0.99315	-5.5816	-0.00298515	0.00298515	No
69	0.0026742	6.0298	0.17455	0.86194	0.99315	-5.5816	-0.00298515	0.00298515	No
73	0.007925	4.4061	0.17261	0.86346	0.99315	-5.5819	-0.00298515	0.00298515	No
550	-0.02002	6.1267	-0.16823	0.86689	0.99315	-5.5826	-0.00298515	0.00298515	No
684	0.0033649	5.5256	0.16821	0.86691	0.99315	-5.5826	-0.00298515	0.00298515	No
61	0.0050232	5.7352	0.1666	0.86817	0.99315	-5.5828	-0.00298515	0.00298515	No
692	-0.0095296	6.668	-0.16282	0.87113	0.99315	-5.5834	-0.00298515	0.00298515	No
710	0.0092142	5.282	0.16155	0.87213	0.99315	-5.5835	-0.00298515	0.00298515	No
774	-0.0039974	4.8816	-0.16051	0.87294	0.99315	-5.5837	-0.00298515	0.00298515	No
312	0.010032	5.0643	0.15995	0.87339	0.99315	-5.5838	-0.00298515	0.00298515	No
704	-0.0065325	5.1582	-0.15992	0.87341	0.99315	-5.5838	-0.00298515	0.00298515	No
709	0.0058171	4.9838	0.15932	0.87388	0.99315	-5.5838	-0.00298515	0.00298515	No
573	0.0047887	5.8237	0.1591	0.87405	0.99315	-5.5839	-0.00298515	0.00298515	No
481	-0.0052455	5.4088	-0.15713	0.8756	0.99315	-5.5842	-0.00298515	0.00298515	No
782	0.0047986	4.6821	0.15271	0.87907	0.99315	-5.5848	-0.00298515	0.00298515	No
304	0.0046463	5.2837	0.15141	0.88009	0.99315	-5.5849	-0.00298515	0.00298515	No
472	-0.0074496	6.6179	-0.14928	0.88177	0.99315	-5.5852	-0.00298515	0.00298515	No
295	0.0059276	5.3641	0.14927	0.88177	0.99315	-5.5852	-0.00298515	0.00298515	No
409	-0.011422	5.0291	-0.14913	0.88189	0.99315	-5.5852	-0.00298515	0.00298515	No
596	0.0079136	6.1749	0.14818	0.88263	0.99315	-5.5854	-0.00298515	0.00298515	No
597	0.0079136	6.1749	0.14818	0.88263	0.99315	-5.5854	-0.00298515	0.00298515	No
168	0.011898	5.4018	0.14768	0.88303	0.99315	-5.5854	-0.00298515	0.00298515	No
58	0.0069222	4.8926	0.1466	0.88387	0.99315	-5.5856	-0.00298515	0.00298515	No
485	-0.0091798	6.191	-0.14457	0.88547	0.99315	-5.5858	-0.00298515	0.00298515	No
487	-0.0091798	6.191	-0.14457	0.88547	0.99315	-5.5858	-0.00298515	0.00298515	No
554	0.0029067	5.4065	0.14186	0.8876	0.99411	-5.5862	-0.00256556	0.00256556	No
266	-0.0040426	4.8428	-0.13667	0.89168	0.99726	-5.5868	-0.0011916	0.0011916	No
516	0.0045215	5.3495	0.13138	0.89586	0.99811	-5.5874	-0.000821593	0.000821593	No
339	-0.0066115	6.3644	-0.13076	0.89635	0.99811	-5.5875	-0.000821593	0.000821593	No
434	0.0035122	5.5574	0.12681	0.89946	0.99811	-5.5879	-0.000821593	0.000821593	No
724	0.0062565	5.182	0.12643	0.89976	0.99811	-5.588	-0.000821593	0.000821593	No
321	0.0056133	6.3154	0.12523	0.9007	0.99811	-5.5881	-0.000821593	0.000821593	No
451	0.0018896	6.3508	0.12337	0.90217	0.99811	-5.5883	-0.000821593	0.000821593	No
725	-0.0046841	5.8909	-0.12269	0.9027	0.99811	-5.5884	-0.000821593	0.000821593	No
285	-0.0083508	5.5218	-0.12066	0.90431	0.99811	-5.5886	-0.000821593	0.000821593	No
219	-0.0035974	6.5621	-0.11221	0.91098	0.99811	-5.5895	-0.000821593	0.000821593	No
494	-0.0087089	6.9987	-0.111	0.91194	0.99811	-5.5896	-0.000821593	0.000821593	No
186	0.0049186	5.6924	0.10876	0.91371	0.99811	-5.5898	-0.000821593	0.000821593	No
287	-0.0029834	6.9397	-0.10817	0.91417	0.99811	-5.5898	-0.000821593	0.000821593	No
280	0.008175	4.9855	0.10803	0.91429	0.99811	-5.5899	-0.000821593	0.000821593	No
392	-0.00259	5.8624	-0.10761	0.91462	0.99811	-5.5899	-0.000821593	0.000821593	No
394	-0.00259	5.8624	-0.10761	0.91462	0.99811	-5.5899	-0.000821593	0.000821593	No
89	0.0045269	5.7563	0.107	0.9151	0.99811	-5.59	-0.000821593	0.000821593	No
74	-0.0062188	4.9384	-0.10562	0.91619	0.99811	-5.5901	-0.000821593	0.000821593	No
546	0.0063319	6.4787	0.10483	0.91682	0.99811	-5.5902	-0.000821593	0.000821593	No
249	0.004727	5.912	0.10365	0.91775	0.99811	-5.5903	-0.000821593	0.000821593	No
705	-0.0045318	5.7654	-0.10345	0.9179	0.99811	-5.5903	-0.000821593	0.000821593	No
447	-0.004534	5.2597	-0.096442	0.92345	0.99953	-5.5909	-0.000204166	0.000204166	No
105	0.006408	5.609	0.089985	0.92856	0.99953	-5.5914	-0.000204166	0.000204166	No
429	0.0022628	5.3486	0.085983	0.93173	0.99953	-5.5917	-0.000204166	0.000204166	No
430	0.0022628	5.3486	0.085983	0.93173	0.99953	-5.5917	-0.000204166	0.000204166	No
697	-0.0056417	5.2094	-0.085692	0.93196	0.99953	-5.5918	-0.000204166	0.000204166	No
88	-0.0072451	4.9554	-0.085686	0.93196	0.99953	-5.5918	-0.000204166	0.000204166	No
212	-0.0025587	5.2534	-0.085429	0.93217	0.99953	-5.5918	-0.000204166	0.000204166	No
688	0.0044611	5.0121	0.084928	0.93256	0.99953	-5.5918	-0.000204166	0.000204166	No
698	-0.0049642	4.8768	-0.08463	0.9328	0.99953	-5.5918	-0.000204166	0.000204166	No
289	0.007296	6.737	0.084539	0.93287	0.99953	-5.5918	-0.000204166	0.000204166	No
754	0.0069185	4.7254	0.080726	0.93589	0.99953	-5.5921	-0.000204166	0.000204166	No
533	0.0037104	4.1895	0.0803	0.93623	0.99953	-5.5922	-0.000204166	0.000204166	No
492	0.0028341	5.6318	0.078364	0.93776	0.99953	-5.5923	-0.000204166	0.000204166	No
140	0.003171	5.3707	0.076877	0.93894	0.99953	-5.5924	-0.000204166	0.000204166	No
141	0.003171	5.3707	0.076877	0.93894	0.99953	-5.5924	-0.000204166	0.000204166	No
583	-0.0023717	5.3434	-0.072513	0.9424	0.99953	-5.5927	-0.000204166	0.000204166	No
418	0.0031921	6.195	0.069537	0.94476	0.99953	-5.5929	-0.000204166	0.000204166	No
7	0.0020089	5.2757	0.064237	0.94897	0.99953	-5.5932	-0.000204166	0.000204166	No
56	-0.0019446	5.5485	-0.063853	0.94927	0.99953	-5.5932	-0.000204166	0.000204166	No
670	-0.0024471	4.9087	-0.0599	0.95241	0.99953	-5.5934	-0.000204166	0.000204166	No
78	0.0018818	4.6996	0.057776	0.95409	0.99953	-5.5935	-0.000204166	0.000204166	No
79	0.0018818	4.6996	0.057776	0.95409	0.99953	-5.5935	-0.000204166	0.000204166	No
528	0.0023236	5.9649	0.057212	0.95454	0.99953	-5.5935	-0.000204166	0.000204166	No
303	0.0012575	5.8848	0.056656	0.95498	0.99953	-5.5936	-0.000204166	0.000204166	No
408	0.0029526	5.2898	0.056111	0.95541	0.99953	-5.5936	-0.000204166	0.000204166	No
598	-0.0032663	6.5593	-0.053026	0.95786	0.99953	-5.5937	-0.000204166	0.000204166	No
419	-0.0035991	5.7949	-0.05123	0.95929	0.99953	-5.5938	-0.000204166	0.000204166	No
599	0.0023694	5.3633	0.050621	0.95977	0.99953	-5.5939	-0.000204166	0.000204166	No
475	-0.0022863	6.6271	-0.049259	0.96085	0.99953	-5.5939	-0.000204166	0.000204166	No
616	0.002588	4.6962	0.048955	0.9611	0.99953	-5.5939	-0.000204166	0.000204166	No
584	-0.0014489	5.2585	-0.045392	0.96393	0.99953	-5.5941	-0.000204166	0.000204166	No
25	0.0055892	3.5457	0.044628	0.96453	0.99953	-5.5941	-0.000204166	0.000204166	No
213	0.002071	5.4907	0.044559	0.96459	0.99953	-5.5941	-0.000204166	0.000204166	No
699	-0.0016971	5.6517	-0.042348	0.96634	0.99953	-5.5942	-0.000204166	0.000204166	No
711	0.0011608	5.1625	0.040786	0.96758	0.99953	-5.5942	-0.000204166	0.000204166	No
138	0.0013897	5.0464	0.038791	0.96917	0.99953	-5.5943	-0.000204166	0.000204166	No
746	-0.0022235	4.8517	-0.034077	0.97291	0.99953	-5.5945	-0.000204166	0.000204166	No
252	-0.0011689	5.5839	-0.033291	0.97354	0.99953	-5.5945	-0.000204166	0.000204166	No
324	0.0012292	5.8153	0.032637	0.97406	0.99953	-5.5945	-0.000204166	0.000204166	No
588	-0.00068178	5.1509	-0.030943	0.9754	0.99953	-5.5946	-0.000204166	0.000204166	No
381	0.00063666	8.0143	0.027125	0.97844	0.99953	-5.5947	-0.000204166	0.000204166	No
547	-0.0010237	5.3732	-0.025627	0.97963	0.99953	-5.5947	-0.000204166	0.000204166	No
548	-0.0010237	5.3732	-0.025627	0.97963	0.99953	-5.5947	-0.000204166	0.000204166	No
207	0.0020036	5.9895	0.024672	0.98039	0.99953	-5.5947	-0.000204166	0.000204166	No
298	0.0013787	4.3194	0.023994	0.98093	0.99953	-5.5947	-0.000204166	0.000204166	No
378	0.00075088	7.0566	0.022973	0.98174	0.99953	-5.5947	-0.000204166	0.000204166	No
232	-0.00060351	6.7039	-0.022605	0.98203	0.99953	-5.5948	-0.000204166	0.000204166	No
715	-0.00060634	5.0257	-0.022041	0.98248	0.99953	-5.5948	-0.000204166	0.000204166	No
421	-0.00054564	5.4066	-0.021133	0.9832	0.99953	-5.5948	-0.000204166	0.000204166	No
668	0.00093926	4.7723	0.02073	0.98352	0.99953	-5.5948	-0.000204166	0.000204166	No
130	-0.0014134	5.7472	-0.01881	0.98505	0.99953	-5.5948	-0.000204166	0.000204166	No
502	0.0006533	5.0551	0.015138	0.98797	0.99953	-5.5949	-0.000204166	0.000204166	No
357	-0.0009632	6.8766	-0.01223	0.99028	0.99953	-5.5949	-0.000204166	0.000204166	No
529	0.00038457	5.7181	0.0090178	0.99283	0.99953	-5.5949	-0.000204166	0.000204166	No
613	0.0001989	5.1987	0.0061629	0.9951	0.99953	-5.595	-0.000204166	0.000204166	No
473	-0.00033301	6.6173	-0.0061624	0.9951	0.99953	-5.595	-0.000204166	0.000204166	No
713	-0.00076009	5.2741	-0.0052081	0.99586	0.99953	-5.595	-0.000204166	0.000204166	No
441	-0.0001271	5.4602	-0.003861	0.99693	0.99953	-5.595	-0.000204166	0.000204166	No
631	-8.3344e-05	5.0662	-0.0029765	0.99763	0.99953	-5.595	-0.000204166	0.000204166	No
51	0.00020007	4.2899	0.0028775	0.99771	0.99953	-5.595	-0.000204166	0.000204166	No
544	-0.00017206	5.9558	-0.0026938	0.99786	0.99953	-5.595	-0.000204166	0.000204166	No
275	0.00015818	4.763	0.0021992	0.99825	0.99953	-5.595	-0.000204166	0.000204166	No
229	-9.0971e-06	5.8772	-0.0001161	0.99991	0.99991	-5.595	-3.90883e-05	3.90883e-05	No

## Sheet: lipid_neg_SvsC
Label	logFC	AveExpr	t	P.Value	FDR	B	log10p	neglog10p	diff_exp
200	0.34403	5.8276	4.2609	6.2971e-05	0.049369	1.5461	-1.30655	1.30655	Up
205	0.28929	6.7113	4.0145	0.00014878	0.058322	0.81193	-1.23417	1.23417	Up
244	0.33825	5.3593	3.6876	0.00044608	0.10617	-0.12202	-0.973998	0.973998	No
35	-0.47805	4.6234	-3.6281	0.00054168	0.10617	-0.28661	-0.973998	0.973998	No
196	0.31358	6.3752	3.3585	0.0012765	0.20016	-1.0105	-0.698623	0.698623	No
260	0.3113	5.2579	3.2355	0.0018627	0.21396	-1.3279	-0.669667	0.669667	No
581	-0.085093	5.8204	-3.1542	0.0023799	0.21396	-1.533	-0.669667	0.669667	No
657	0.15916	5.999	3.1455	0.0024426	0.21396	-1.5548	-0.669667	0.669667	No
173	0.10167	7.2105	3.0549	0.0031946	0.21396	-1.7787	-0.669667	0.669667	No
208	0.43868	5.1218	3.0435	0.003303	0.21396	-1.8065	-0.669667	0.669667	No
253	0.2874	6.3123	3.0134	0.0036064	0.21396	-1.8796	-0.669667	0.669667	No
166	0.26428	6.1521	3.0017	0.0037307	0.21396	-1.9078	-0.669667	0.669667	No
336	-0.083814	5.8964	-2.996	0.0037923	0.21396	-1.9214	-0.669667	0.669667	No
446	-0.0946	5.9948	-2.9379	0.0044842	0.21396	-2.0605	-0.669667	0.669667	No
594	-0.080864	5.0712	-2.9294	0.0045937	0.21396	-2.0805	-0.669667	0.669667	No
468	0.12059	6.9637	2.9276	0.004618	0.21396	-2.0849	-0.669667	0.669667	No
736	0.14342	5.5861	2.926	0.0046395	0.21396	-2.0887	-0.669667	0.669667	No
633	0.10317	6.3674	2.8932	0.0050932	0.21762	-2.166	-0.662301	0.662301	No
397	0.12729	5.2786	2.8756	0.005353	0.21762	-2.2071	-0.662301	0.662301	No
607	-0.094196	5.7935	-2.8607	0.0055827	0.21762	-2.2418	-0.662301	0.662301	No
580	0.19751	5.4095	2.8453	0.005829	0.21762	-2.2775	-0.662301	0.662301	No
48	-0.39989	4.342	-2.8175	0.0063012	0.22455	-2.3417	-0.648687	0.648687	No
222	0.20873	5.2913	2.7935	0.0067367	0.22963	-2.3968	-0.638971	0.638971	No
304	-0.12069	5.2837	-2.7664	0.0072598	0.23224	-2.4583	-0.634063	0.634063	No
46	-0.31581	4.0391	-2.7379	0.0078517	0.23224	-2.5227	-0.634063	0.634063	No
45	-0.34432	4.6389	-2.7247	0.0081394	0.23224	-2.5522	-0.634063	0.634063	No
572	-0.080249	5.0498	-2.7126	0.0084131	0.23224	-2.5793	-0.634063	0.634063	No
296	0.10341	6.2006	2.7024	0.0086498	0.23224	-2.602	-0.634063	0.634063	No
190	-0.091006	5.1206	-2.6998	0.0087122	0.23224	-2.6079	-0.634063	0.634063	No
265	-0.096062	5.4299	-2.6924	0.0088869	0.23224	-2.6242	-0.634063	0.634063	No
614	0.17631	5.038	2.6558	0.0098087	0.24806	-2.7049	-0.605443	0.605443	No
258	-0.12425	4.4265	-2.6189	0.010827	0.25894	-2.7855	-0.586801	0.586801	No
753	0.17291	5.2565	2.5911	0.011655	0.25894	-2.8455	-0.586801	0.586801	No
43	-0.33365	4.6356	-2.5827	0.011917	0.25894	-2.8636	-0.586801	0.586801	No
410	0.11707	6.7997	2.5787	0.012044	0.25894	-2.8722	-0.586801	0.586801	No
204	-0.11723	5.4326	-2.5664	0.012439	0.25894	-2.8985	-0.586801	0.586801	No
591	-0.059012	5.5225	-2.5645	0.012501	0.25894	-2.9025	-0.586801	0.586801	No
714	-0.11459	5.1716	-2.563	0.012551	0.25894	-2.9057	-0.586801	0.586801	No
558	0.19733	5.5551	2.4915	0.015118	0.29632	-3.0566	-0.528239	0.528239	No
559	0.19733	5.5551	2.4915	0.015118	0.29632	-3.0566	-0.528239	0.528239	No
734	0.11381	5.8237	2.4654	0.016165	0.30174	-3.1106	-0.520367	0.520367	No
735	0.11381	5.8237	2.4654	0.016165	0.30174	-3.1106	-0.520367	0.520367	No
737	0.12228	5.4842	2.4329	0.017563	0.31323	-3.1775	-0.504137	0.504137	No
512	0.11827	5.4733	2.4203	0.018133	0.31323	-3.2032	-0.504137	0.504137	No
47	-0.33072	4.7578	-2.4184	0.018223	0.31323	-3.2071	-0.504137	0.504137	No
293	-0.15056	5.1758	-2.3989	0.019138	0.31323	-3.2465	-0.504137	0.504137	No
592	0.1475	5.2833	2.3979	0.019186	0.31323	-3.2485	-0.504137	0.504137	No
342	0.13822	5.5879	2.3818	0.019976	0.31323	-3.2809	-0.504137	0.504137	No
344	0.13822	5.5879	2.3818	0.019976	0.31323	-3.2809	-0.504137	0.504137	No
345	0.13822	5.5879	2.3818	0.019976	0.31323	-3.2809	-0.504137	0.504137	No
470	0.097678	7.4943	2.3663	0.020767	0.31923	-3.312	-0.495896	0.495896	No
28	-0.21165	4.7334	-2.3536	0.021435	0.32235	-3.3373	-0.491672	0.491672	No
511	0.11521	5.4742	2.347	0.021791	0.32235	-3.3505	-0.491672	0.491672	No
310	0.14409	6.7388	2.3289	0.022787	0.32903	-3.3862	-0.482765	0.482765	No
575	0.11871	5.7066	2.3237	0.023083	0.32903	-3.3965	-0.482765	0.482765	No
538	0.14571	6.403	2.2876	0.025214	0.34394	-3.4669	-0.463517	0.463517	No
263	0.11283	5.4703	2.2839	0.025445	0.34394	-3.4741	-0.463517	0.463517	No
264	0.11283	5.4703	2.2839	0.025445	0.34394	-3.4741	-0.463517	0.463517	No
514	0.11547	5.9576	2.2671	0.026505	0.34691	-3.5066	-0.459783	0.459783	No
639	0.10698	5.4437	2.266	0.026576	0.34691	-3.5087	-0.459783	0.459783	No
611	0.11905	5.1996	2.2572	0.02715	0.34691	-3.5256	-0.459783	0.459783	No
49	-0.27662	4.4709	-2.2529	0.027434	0.34691	-3.5339	-0.459783	0.459783	No
498	0.17467	5.7994	2.2288	0.02907	0.36176	-3.5798	-0.441579	0.441579	No
772	0.14925	4.7105	2.2042	0.030835	0.37371	-3.6264	-0.427465	0.427465	No
165	-0.047969	6.0267	-2.1988	0.031234	0.37371	-3.6365	-0.427465	0.427465	No
257	-0.098029	5.0152	-2.1957	0.03146	0.37371	-3.6422	-0.427465	0.427465	No
33	-0.21085	4.5075	-2.1767	0.032911	0.37815	-3.6778	-0.422336	0.422336	No
34	-0.22846	4.7922	-2.1713	0.033332	0.37815	-3.6878	-0.422336	0.422336	No
693	0.21647	4.8221	2.171	0.033356	0.37815	-3.6883	-0.422336	0.422336	No
521	0.11777	5.8742	2.1659	0.033763	0.37815	-3.6979	-0.422336	0.422336	No
171	0.2721	6.2745	2.1532	0.034782	0.38407	-3.7212	-0.41559	0.41559	No
599	0.14216	5.3633	2.1363	0.036189	0.39406	-3.7524	-0.404438	0.404438	No
361	0.16014	5.178	2.1279	0.036902	0.39631	-3.7676	-0.401965	0.401965	No
402	0.11882	6.0366	2.0983	0.039523	0.41873	-3.8213	-0.378066	0.378066	No
97	0.18841	5.1518	2.0738	0.041812	0.43606	-3.8653	-0.360454	0.360454	No
491	0.15083	5.2044	2.0637	0.042797	0.43606	-3.8834	-0.360454	0.360454	No
571	0.13413	5.3695	2.0629	0.042873	0.43606	-3.8848	-0.360454	0.360454	No
29	-0.26804	4.7477	-2.0577	0.043383	0.43606	-3.894	-0.360454	0.360454	No
268	0.27419	5.2754	2.046	0.04455	0.44212	-3.9146	-0.35446	0.35446	No
76	-0.31435	4.6846	-2.0335	0.045838	0.44921	-3.9367	-0.347551	0.347551	No
199	-0.13052	5.6978	-2.0096	0.048367	0.45279	-3.9783	-0.344103	0.344103	No
112	0.11473	6.4942	2.002	0.049201	0.45279	-3.9915	-0.344103	0.344103	No
125	0.14471	6.3278	1.9969	0.049762	0.45279	-4.0003	-0.344103	0.344103	No
259	0.27206	5.5281	1.9913	0.050395	0.45279	-4.01	-0.344103	0.344103	No
642	0.10249	5.1536	1.9838	0.051242	0.45279	-4.0229	-0.344103	0.344103	No
153	0.22638	5.9301	1.9831	0.051323	0.45279	-4.0241	-0.344103	0.344103	No
156	0.12518	5.3399	1.9795	0.05173	0.45279	-4.0302	-0.344103	0.344103	No
180	0.12176	6.7108	1.9782	0.051883	0.45279	-4.0324	-0.344103	0.344103	No
542	0.11773	6.2439	1.9747	0.052286	0.45279	-4.0384	-0.344103	0.344103	No
700	0.10349	5.1162	1.9718	0.05263	0.45279	-4.0435	-0.344103	0.344103	No
75	0.10518	4.9789	1.963	0.053666	0.45279	-4.0584	-0.344103	0.344103	No
589	0.081656	5.3608	1.9544	0.054694	0.45279	-4.073	-0.344103	0.344103	No
463	0.30787	5.9985	1.948	0.055466	0.45279	-4.0838	-0.344103	0.344103	No
315	0.10035	6.8985	1.947	0.055591	0.45279	-4.0855	-0.344103	0.344103	No
605	0.11449	5.6812	1.946	0.055714	0.45279	-4.0872	-0.344103	0.344103	No
301	0.095192	5.4946	1.9426	0.05613	0.45279	-4.0929	-0.344103	0.344103	No
111	0.22946	5.1979	1.9302	0.057672	0.45279	-4.1137	-0.344103	0.344103	No
624	0.10517	5.9048	1.929	0.057831	0.45279	-4.1158	-0.344103	0.344103	No
245	-0.18137	6.1256	-1.9278	0.057974	0.45279	-4.1177	-0.344103	0.344103	No
143	0.11398	5.7482	1.9246	0.058389	0.45279	-4.1231	-0.344103	0.344103	No
193	0.10784	5.3265	1.9145	0.059691	0.45279	-4.14	-0.344103	0.344103	No
576	0.12258	4.663	1.9108	0.060172	0.45279	-4.1461	-0.344103	0.344103	No
161	0.13857	6.1888	1.9095	0.060337	0.45279	-4.1482	-0.344103	0.344103	No
566	-0.063411	4.8363	-1.9046	0.060982	0.45279	-4.1563	-0.344103	0.344103	No
67	0.11189	4.7196	1.9046	0.060986	0.45279	-4.1564	-0.344103	0.344103	No
784	0.23062	5.6637	1.8995	0.06166	0.45279	-4.1648	-0.344103	0.344103	No
350	-0.084597	4.6302	-1.8985	0.061797	0.45279	-4.1665	-0.344103	0.344103	No
610	0.12031	4.5178	1.8837	0.063798	0.45906	-4.1907	-0.338131	0.338131	No
233	0.11812	6.0031	1.8835	0.063823	0.45906	-4.191	-0.338131	0.338131	No
499	0.14831	5.3204	1.8623	0.066803	0.47233	-4.2257	-0.325754	0.325754	No
718	0.10201	6.7128	1.8618	0.066873	0.47233	-4.2265	-0.325754	0.325754	No
602	-0.053397	5.4075	-1.8302	0.071528	0.49531	-4.2774	-0.305123	0.305123	No
641	0.10606	5.3875	1.8259	0.072168	0.49531	-4.2841	-0.305123	0.305123	No
745	0.10686	5.033	1.824	0.072466	0.49531	-4.2872	-0.305123	0.305123	No
93	0.21921	5.356	1.8186	0.073297	0.49531	-4.2958	-0.305123	0.305123	No
662	0.18829	4.9385	1.8171	0.073521	0.49531	-4.2981	-0.305123	0.305123	No
351	0.079987	5.4124	1.8141	0.073986	0.49531	-4.3029	-0.305123	0.305123	No
770	0.099079	6.2877	1.8105	0.074549	0.49531	-4.3086	-0.305123	0.305123	No
109	0.14073	5.7963	1.8034	0.075669	0.49853	-4.3198	-0.302309	0.302309	No
206	-0.067761	5.1402	-1.7931	0.077312	0.50309	-4.336	-0.298354	0.298354	No
100	0.13518	5.7838	1.7778	0.079816	0.50309	-4.3599	-0.298354	0.298354	No
367	0.10143	5.264	1.7766	0.080015	0.50309	-4.3617	-0.298354	0.298354	No
95	0.12678	4.8105	1.7761	0.080106	0.50309	-4.3626	-0.298354	0.298354	No
634	0.099749	5.1841	1.7708	0.080984	0.50309	-4.3708	-0.298354	0.298354	No
492	0.090668	5.6318	1.7634	0.082233	0.50309	-4.3822	-0.298354	0.298354	No
266	-0.073961	4.8428	-1.7589	0.083006	0.50309	-4.3892	-0.298354	0.298354	No
411	0.14091	6.2254	1.7531	0.08401	0.50309	-4.3982	-0.298354	0.298354	No
638	0.093857	5.0224	1.7489	0.084738	0.50309	-4.4046	-0.298354	0.298354	No
297	0.12432	5.2865	1.7462	0.085208	0.50309	-4.4087	-0.298354	0.298354	No
255	0.073628	6.5139	1.744	0.08559	0.50309	-4.4121	-0.298354	0.298354	No
201	0.20161	5.5505	1.7385	0.086566	0.50309	-4.4205	-0.298354	0.298354	No
396	0.12645	5.8774	1.7373	0.08678	0.50309	-4.4223	-0.298354	0.298354	No
167	0.2104	6.0007	1.7364	0.086938	0.50309	-4.4237	-0.298354	0.298354	No
403	0.13667	5.8475	1.7347	0.087239	0.50309	-4.4263	-0.298354	0.298354	No
102	0.1007	6.5446	1.7336	0.08743	0.50309	-4.4279	-0.298354	0.298354	No
364	0.073438	7.7997	1.7319	0.087747	0.50309	-4.4306	-0.298354	0.298354	No
124	0.10174	6.5981	1.7309	0.087916	0.50309	-4.432	-0.298354	0.298354	No
331	0.11402	5.801	1.7231	0.089338	0.50309	-4.4439	-0.298354	0.298354	No
729	0.088535	4.9309	1.7225	0.08943	0.50309	-4.4447	-0.298354	0.298354	No
647	0.11138	5.1099	1.7173	0.090391	0.50309	-4.4526	-0.298354	0.298354	No
349	-0.073628	5.1226	-1.7168	0.090479	0.50309	-4.4534	-0.298354	0.298354	No
555	0.076404	4.9386	1.6924	0.095069	0.52315	-4.49	-0.281374	0.281374	No
169	0.17407	6.7184	1.6905	0.095421	0.52315	-4.4927	-0.281374	0.281374	No
706	-0.13496	5.4079	-1.6818	0.097115	0.52874	-4.5057	-0.276758	0.276758	No
294	-0.14592	5.0742	-1.6759	0.098264	0.53081	-4.5144	-0.275061	0.275061	No
37	-0.1603	5.3932	-1.6729	0.098849	0.53081	-4.5187	-0.275061	0.275061	No
148	0.14308	5.408	1.6646	0.10051	0.53194	-4.531	-0.274137	0.274137	No
687	-0.17742	4.5789	-1.663	0.10084	0.53194	-4.5334	-0.274137	0.274137	No
284	0.1123	5.5322	1.6563	0.10218	0.53194	-4.5431	-0.274137	0.274137	No
362	0.076243	5.5471	1.6561	0.10222	0.53194	-4.5434	-0.274137	0.274137	No
137	0.13012	4.0954	1.655	0.10245	0.53194	-4.5451	-0.274137	0.274137	No
252	-0.082102	5.5839	-1.6448	0.10454	0.53921	-4.5598	-0.268242	0.268242	No
574	-0.048371	5.5488	-1.6355	0.10649	0.54527	-4.5733	-0.263388	0.263388	No
567	-0.057318	4.7763	-1.6325	0.10711	0.54527	-4.5776	-0.263388	0.263388	No
623	0.072946	5.3225	1.6179	0.11022	0.5502	-4.5985	-0.259479	0.259479	No
224	-0.119	5.191	-1.6158	0.11068	0.5502	-4.6015	-0.259479	0.259479	No
674	0.063888	6.1221	1.6154	0.11077	0.5502	-4.6021	-0.259479	0.259479	No
227	0.10237	6.038	1.6149	0.11088	0.5502	-4.6028	-0.259479	0.259479	No
758	0.13039	5.9859	1.6093	0.1121	0.55123	-4.6108	-0.258667	0.258667	No
683	0.12496	4.8208	1.6066	0.1127	0.55123	-4.6147	-0.258667	0.258667	No
234	0.11935	5.6543	1.6043	0.1132	0.55123	-4.6179	-0.258667	0.258667	No
369	0.12534	4.4888	1.5945	0.11537	0.55236	-4.6317	-0.257778	0.257778	No
1	0.13176	4.9276	1.5942	0.11543	0.55236	-4.6321	-0.257778	0.257778	No
635	0.082945	5.3974	1.5937	0.11555	0.55236	-4.6328	-0.257778	0.257778	No
39	-0.15284	4.576	-1.5837	0.11781	0.55978	-4.6469	-0.251983	0.251983	No
207	0.18155	5.9895	1.5725	0.12039	0.56723	-4.6625	-0.246241	0.246241	No
466	-0.13777	4.8536	-1.5706	0.12083	0.56723	-4.6651	-0.246241	0.246241	No
587	-0.035489	5.2579	-1.5575	0.12392	0.57827	-4.6833	-0.237869	0.237869	No
755	-0.10565	5.2089	-1.554	0.12473	0.57863	-4.6881	-0.237599	0.237599	No
118	0.062805	4.3086	1.5506	0.12556	0.57906	-4.6928	-0.237276	0.237276	No
615	0.087505	5.307	1.5452	0.12684	0.58155	-4.7001	-0.235413	0.235413	No
84	-0.23017	4.4299	-1.5416	0.12771	0.58214	-4.705	-0.234973	0.234973	No
103	0.11228	5.5825	1.5309	0.13034	0.58561	-4.7196	-0.232392	0.232392	No
658	0.049888	6.7687	1.5299	0.13059	0.58561	-4.721	-0.232392	0.232392	No
722	0.066892	6.3089	1.5294	0.13072	0.58561	-4.7217	-0.232392	0.232392	No
146	0.065392	5.8962	1.5237	0.13213	0.58856	-4.7294	-0.230209	0.230209	No
127	0.11118	7.0359	1.5201	0.13305	0.58931	-4.7343	-0.229656	0.229656	No
147	0.087277	5.7486	1.514	0.13457	0.5908	-4.7425	-0.22856	0.22856	No
522	0.09366	5.5017	1.5127	0.13489	0.5908	-4.7441	-0.22856	0.22856	No
210	0.082667	5.1143	1.4968	0.13897	0.59811	-4.7654	-0.223219	0.223219	No
55	-0.030158	5.8747	-1.4937	0.13978	0.59811	-4.7695	-0.223219	0.223219	No
302	0.067404	5.4914	1.4927	0.14004	0.59811	-4.7708	-0.223219	0.223219	No
637	0.082809	5.1873	1.4876	0.1414	0.59811	-4.7776	-0.223219	0.223219	No
748	0.10949	5.0978	1.4875	0.14142	0.59811	-4.7778	-0.223219	0.223219	No
368	0.11606	4.9611	1.4842	0.1423	0.59811	-4.7822	-0.223219	0.223219	No
774	-0.052495	4.8816	-1.4827	0.14268	0.59811	-4.784	-0.223219	0.223219	No
88	0.1778	4.9554	1.4791	0.14364	0.59811	-4.7888	-0.223219	0.223219	No
420	-0.10838	5.408	-1.4755	0.1446	0.59811	-4.7935	-0.223219	0.223219	No
680	0.10411	4.6413	1.474	0.14501	0.59811	-4.7955	-0.223219	0.223219	No
606	0.089235	4.8384	1.472	0.14554	0.59811	-4.7981	-0.223219	0.223219	No
236	-0.092757	4.9397	-1.4625	0.14813	0.59811	-4.8106	-0.223219	0.223219	No
515	0.074853	5.5553	1.4583	0.14926	0.59811	-4.8159	-0.223219	0.223219	No
115	0.079963	6.1133	1.4582	0.1493	0.59811	-4.8161	-0.223219	0.223219	No
155	0.091467	6.7182	1.4553	0.1501	0.59811	-4.8199	-0.223219	0.223219	No
705	0.090581	5.7654	1.4545	0.15032	0.59811	-4.8209	-0.223219	0.223219	No
643	0.078723	5.7198	1.4435	0.15339	0.59811	-4.8351	-0.223219	0.223219	No
644	0.078723	5.7198	1.4435	0.15339	0.59811	-4.8351	-0.223219	0.223219	No
677	0.11488	5.1837	1.4431	0.1535	0.59811	-4.8356	-0.223219	0.223219	No
625	0.08849	5.3429	1.4424	0.1537	0.59811	-4.8365	-0.223219	0.223219	No
308	0.076501	4.8922	1.4406	0.1542	0.59811	-4.8388	-0.223219	0.223219	No
290	0.091626	5.2591	1.4402	0.15432	0.59811	-4.8394	-0.223219	0.223219	No
439	0.10291	5.3115	1.4344	0.15596	0.59811	-4.8467	-0.223219	0.223219	No
94	0.10244	5.479	1.4272	0.15802	0.59811	-4.8559	-0.223219	0.223219	No
194	0.080836	5.5098	1.4231	0.1592	0.59811	-4.8611	-0.223219	0.223219	No
698	0.11836	4.8768	1.4194	0.16028	0.59811	-4.8658	-0.223219	0.223219	No
91	0.054417	4.3508	1.418	0.16066	0.59811	-4.8675	-0.223219	0.223219	No
768	0.10059	4.898	1.4174	0.16084	0.59811	-4.8683	-0.223219	0.223219	No
465	0.081146	6.7436	1.4127	0.16223	0.59811	-4.8743	-0.223219	0.223219	No
198	0.065881	5.8015	1.399	0.16627	0.59811	-4.8914	-0.223219	0.223219	No
547	0.079226	5.3732	1.3952	0.16742	0.59811	-4.8962	-0.223219	0.223219	No
548	0.079226	5.3732	1.3952	0.16742	0.59811	-4.8962	-0.223219	0.223219	No
488	0.16607	5.1274	1.3924	0.16825	0.59811	-4.8996	-0.223219	0.223219	No
168	0.15907	5.4018	1.3888	0.16936	0.59811	-4.9041	-0.223219	0.223219	No
110	0.10257	5.2925	1.3883	0.1695	0.59811	-4.9047	-0.223219	0.223219	No
546	0.11918	6.4787	1.388	0.1696	0.59811	-4.9051	-0.223219	0.223219	No
525	0.10385	5.4618	1.3879	0.16962	0.59811	-4.9052	-0.223219	0.223219	No
672	0.15538	5.1024	1.3859	0.17022	0.59811	-4.9077	-0.223219	0.223219	No
217	0.10888	6.0259	1.3859	0.17022	0.59811	-4.9077	-0.223219	0.223219	No
461	-0.13173	5.3874	-1.3855	0.17035	0.59811	-4.9082	-0.223219	0.223219	No
462	-0.13173	5.3874	-1.3855	0.17035	0.59811	-4.9082	-0.223219	0.223219	No
483	0.11231	5.3334	1.3851	0.17045	0.59811	-4.9086	-0.223219	0.223219	No
376	0.069256	6.7973	1.3839	0.17084	0.59811	-4.9102	-0.223219	0.223219	No
779	0.13744	4.3141	1.3825	0.17127	0.59811	-4.9119	-0.223219	0.223219	No
781	0.13744	4.3141	1.3825	0.17127	0.59811	-4.9119	-0.223219	0.223219	No
178	0.040934	5.3906	1.3794	0.17222	0.59811	-4.9157	-0.223219	0.223219	No
531	0.087794	5.7572	1.375	0.17355	0.59811	-4.921	-0.223219	0.223219	No
21	-0.26069	4.1535	-1.373	0.17417	0.59811	-4.9235	-0.223219	0.223219	No
184	0.095856	7.1633	1.3728	0.17423	0.59811	-4.9237	-0.223219	0.223219	No
175	0.037811	7.7289	1.3713	0.1747	0.59811	-4.9256	-0.223219	0.223219	No
619	-0.036284	5.2105	-1.3647	0.17675	0.60249	-4.9336	-0.22005	0.22005	No
132	0.12772	5.2376	1.3538	0.1802	0.60809	-4.9469	-0.216032	0.216032	No
135	0.079456	6.0711	1.3498	0.18146	0.60809	-4.9517	-0.216032	0.216032	No
355	-0.10977	5.2907	-1.3487	0.18184	0.60809	-4.9531	-0.216032	0.216032	No
356	-0.10977	5.2907	-1.3487	0.18184	0.60809	-4.9531	-0.216032	0.216032	No
620	0.0842	5.2375	1.3469	0.18241	0.60809	-4.9553	-0.216032	0.216032	No
441	-0.062856	5.4602	-1.3431	0.18363	0.60809	-4.9598	-0.216032	0.216032	No
360	0.12481	5.4682	1.3409	0.18433	0.60809	-4.9624	-0.216032	0.216032	No
134	0.076548	5.6809	1.3368	0.18565	0.60809	-4.9673	-0.216032	0.216032	No
83	-0.19678	4.6153	-1.3367	0.18571	0.60809	-4.9675	-0.216032	0.216032	No
106	0.058662	6.3233	1.3319	0.18725	0.60809	-4.9732	-0.216032	0.216032	No
270	0.065433	5.6578	1.3222	0.19044	0.60809	-4.9846	-0.216032	0.216032	No
688	0.098708	5.0121	1.3218	0.19058	0.60809	-4.9852	-0.216032	0.216032	No
570	0.073479	5.5648	1.3217	0.19061	0.60809	-4.9853	-0.216032	0.216032	No
280	0.14213	4.9855	1.3211	0.19081	0.60809	-4.986	-0.216032	0.216032	No
18	-0.22518	4.564	-1.3192	0.19144	0.60809	-4.9882	-0.216032	0.216032	No
96	0.086094	5.6508	1.3185	0.19166	0.60809	-4.989	-0.216032	0.216032	No
386	0.098319	7.3192	1.3154	0.19271	0.60809	-4.9927	-0.216032	0.216032	No
475	0.08675	6.6271	1.3147	0.19294	0.60809	-4.9935	-0.216032	0.216032	No
516	-0.064297	5.3495	-1.3141	0.19313	0.60809	-4.9942	-0.216032	0.216032	No
42	-0.1906	4.5882	-1.3079	0.19521	0.61219	-5.0015	-0.213114	0.213114	No
750	0.13467	5.0176	1.3052	0.19614	0.61264	-5.0047	-0.212795	0.212795	No
632	0.10272	4.1754	1.2967	0.19904	0.61308	-5.0146	-0.212483	0.212483	No
38	-0.2044	4.5858	-1.2933	0.20019	0.61308	-5.0185	-0.212483	0.212483	No
494	0.14422	6.9987	1.2929	0.20033	0.61308	-5.0189	-0.212483	0.212483	No
561	0.10909	4.3092	1.2926	0.20044	0.61308	-5.0193	-0.212483	0.212483	No
303	-0.040746	5.8848	-1.2913	0.20087	0.61308	-5.0208	-0.212483	0.212483	No
685	-0.076811	5.1374	-1.2905	0.20118	0.61308	-5.0218	-0.212483	0.212483	No
188	0.11468	5.9182	1.2888	0.20175	0.61308	-5.0237	-0.212483	0.212483	No
182	0.14454	5.9066	1.2861	0.20267	0.61349	-5.0268	-0.212193	0.212193	No
136	0.10164	5.4298	1.2798	0.20488	0.61575	-5.0341	-0.210596	0.210596	No
159	0.10432	5.5779	1.2787	0.20528	0.61575	-5.0354	-0.210596	0.210596	No
742	0.048703	6.191	1.2741	0.20687	0.61575	-5.0406	-0.210596	0.210596	No
743	0.048703	6.191	1.2741	0.20687	0.61575	-5.0406	-0.210596	0.210596	No
316	0.082817	6.1356	1.2728	0.20735	0.61575	-5.0421	-0.210596	0.210596	No
86	0.11554	4.656	1.2694	0.20854	0.61698	-5.0459	-0.209729	0.209729	No
471	0.14303	6.4756	1.2657	0.20987	0.61856	-5.0502	-0.208618	0.208618	No
727	0.10134	4.643	1.2581	0.21259	0.62277	-5.0588	-0.205672	0.205672	No
648	0.10884	4.9446	1.2562	0.21327	0.62277	-5.0609	-0.205672	0.205672	No
248	0.072426	6.2437	1.2548	0.21376	0.62277	-5.0624	-0.205672	0.205672	No
656	0.13865	4.867	1.2514	0.21499	0.62277	-5.0663	-0.205672	0.205672	No
230	0.073693	5.7961	1.25	0.21549	0.62277	-5.0678	-0.205672	0.205672	No
152	0.14711	6.1859	1.2445	0.21752	0.62277	-5.0741	-0.205672	0.205672	No
725	0.067476	5.8909	1.2433	0.21796	0.62277	-5.0754	-0.205672	0.205672	No
440	-0.049058	5.7395	-1.2429	0.21811	0.62277	-5.0758	-0.205672	0.205672	No
32	-0.17861	4.3811	-1.2413	0.21868	0.62277	-5.0776	-0.205672	0.205672	No
568	-0.035745	4.8649	-1.2398	0.21924	0.62277	-5.0793	-0.205672	0.205672	No
769	0.10363	5.035	1.2341	0.22135	0.62649	-5.0856	-0.203086	0.203086	No
563	0.085077	3.7525	1.2311	0.22244	0.62731	-5.0889	-0.202518	0.202518	No
295	-0.069245	5.3641	-1.2266	0.22413	0.62982	-5.0939	-0.200784	0.200784	No
271	-0.10734	4.9211	-1.224	0.22508	0.63024	-5.0967	-0.200494	0.200494	No
366	0.15521	6.6299	1.2168	0.22782	0.63562	-5.1046	-0.196802	0.196802	No
3	-0.056173	4.7437	-1.2135	0.22906	0.63566	-5.1082	-0.196775	0.196775	No
447	0.081034	5.2597	1.2125	0.22945	0.63566	-5.1093	-0.196775	0.196775	No
480	0.044356	7.1926	1.2055	0.2321	0.63874	-5.1169	-0.194676	0.194676	No
246	-0.1534	4.9946	-1.2012	0.23376	0.63874	-5.1215	-0.194676	0.194676	No
399	-0.026528	6.293	-1.1983	0.23487	0.63874	-5.1246	-0.194676	0.194676	No
400	-0.026528	6.293	-1.1983	0.23487	0.63874	-5.1246	-0.194676	0.194676	No
89	0.072034	5.7563	1.1976	0.23515	0.63874	-5.1254	-0.194676	0.194676	No
540	0.085352	7.1041	1.1968	0.23545	0.63874	-5.1263	-0.194676	0.194676	No
61	-0.050875	5.7352	-1.1869	0.23933	0.64509	-5.1369	-0.19038	0.19038	No
209	0.061301	5.4085	1.1852	0.24	0.64509	-5.1387	-0.19038	0.19038	No
235	0.088325	5.3227	1.1826	0.24102	0.64509	-5.1415	-0.19038	0.19038	No
604	-0.027595	5.5736	-1.1824	0.24109	0.64509	-5.1417	-0.19038	0.19038	No
334	-0.093019	4.1254	-1.1784	0.24266	0.64708	-5.1459	-0.189042	0.189042	No
163	0.056952	5.6872	1.1728	0.24488	0.64816	-5.1518	-0.188318	0.188318	No
114	0.051805	6.3389	1.1727	0.24492	0.64816	-5.1519	-0.188318	0.188318	No
681	0.091858	5.2965	1.1706	0.24576	0.64816	-5.1542	-0.188318	0.188318	No
453	-0.19788	5.4382	-1.1691	0.24637	0.64816	-5.1557	-0.188318	0.188318	No
192	0.086381	4.8908	1.1656	0.24777	0.64898	-5.1594	-0.187769	0.187769	No
220	-0.099285	6.5729	-1.1627	0.24893	0.64898	-5.1624	-0.187769	0.187769	No
151	0.070984	5.309	1.1613	0.24951	0.64898	-5.164	-0.187769	0.187769	No
455	0.090776	5.6286	1.1601	0.24999	0.64898	-5.1652	-0.187769	0.187769	No
746	0.10676	4.8517	1.151	0.2537	0.6564	-5.1747	-0.182831	0.182831	No
652	0.065163	5.323	1.1467	0.25544	0.6564	-5.1791	-0.182831	0.182831	No
70	0.064297	4.6534	1.1458	0.2558	0.6564	-5.18	-0.182831	0.182831	No
274	-0.11551	4.8305	-1.1449	0.2562	0.6564	-5.181	-0.182831	0.182831	No
783	-0.04321	5.0169	-1.1381	0.25902	0.65992	-5.188	-0.180509	0.180509	No
385	-0.14183	5.6227	-1.1344	0.26054	0.65992	-5.1917	-0.180509	0.180509	No
497	-0.099028	5.461	-1.1304	0.26222	0.65992	-5.1958	-0.180509	0.180509	No
172	0.10028	6.1809	1.1301	0.26232	0.65992	-5.1961	-0.180509	0.180509	No
11	-0.12387	4.7986	-1.1275	0.2634	0.65992	-5.1987	-0.180509	0.180509	No
728	0.156	5.8659	1.1272	0.26354	0.65992	-5.1991	-0.180509	0.180509	No
273	-0.11012	4.7726	-1.1271	0.26361	0.65992	-5.1992	-0.180509	0.180509	No
733	-0.063558	4.926	-1.125	0.26445	0.65992	-5.2012	-0.180509	0.180509	No
241	-0.099174	5.1553	-1.1215	0.26594	0.65992	-5.2048	-0.180509	0.180509	No
267	0.070668	6.0132	1.1214	0.26599	0.65992	-5.2049	-0.180509	0.180509	No
653	0.053564	4.9312	1.1091	0.27124	0.66871	-5.2173	-0.174762	0.174762	No
654	0.053564	4.9312	1.1091	0.27124	0.66871	-5.2173	-0.174762	0.174762	No
442	-0.17343	4.9951	-1.1039	0.27345	0.67206	-5.2225	-0.172592	0.172592	No
459	-0.018927	6.4131	-1.0988	0.27568	0.6722	-5.2276	-0.172501	0.172501	No
460	-0.018927	6.4131	-1.0988	0.27568	0.6722	-5.2276	-0.172501	0.172501	No
126	0.21957	5.2368	1.0978	0.27608	0.6722	-5.2285	-0.172501	0.172501	No
664	-0.16791	4.8045	-1.0911	0.279	0.67511	-5.2351	-0.170625	0.170625	No
214	0.071485	5.4883	1.0889	0.27995	0.67511	-5.2373	-0.170625	0.170625	No
347	-0.043251	5.729	-1.0879	0.2804	0.67511	-5.2383	-0.170625	0.170625	No
348	-0.029068	6.11	-1.0854	0.28149	0.67511	-5.2407	-0.170625	0.170625	No
335	-0.041063	5.5008	-1.0849	0.28171	0.67511	-5.2412	-0.170625	0.170625	No
346	-0.052626	5.8457	-1.0815	0.28322	0.67511	-5.2446	-0.170625	0.170625	No
456	0.12235	5.4498	1.0813	0.2833	0.67511	-5.2447	-0.170625	0.170625	No
744	0.060106	5.7044	1.0787	0.28448	0.67586	-5.2473	-0.170143	0.170143	No
608	0.098853	5.0724	1.0756	0.28586	0.67708	-5.2504	-0.16936	0.16936	No
760	0.055532	4.7819	1.0709	0.28791	0.67988	-5.2548	-0.167568	0.167568	No
720	0.12177	4.7789	1.062	0.29191	0.68411	-5.2634	-0.164874	0.164874	No
584	-0.048156	5.2585	-1.0612	0.29226	0.68411	-5.2642	-0.164874	0.164874	No
104	0.067782	5.2236	1.057	0.29417	0.68411	-5.2682	-0.164874	0.164874	No
107	0.098223	4.9311	1.0561	0.29461	0.68411	-5.2691	-0.164874	0.164874	No
68	0.077322	4.2801	1.0559	0.29469	0.68411	-5.2693	-0.164874	0.164874	No
90	0.038167	4.6436	1.0553	0.29493	0.68411	-5.2698	-0.164874	0.164874	No
433	-0.066178	5.2554	-1.0508	0.29698	0.68533	-5.2741	-0.1641	0.1641	No
404	0.06795	5.3813	1.0503	0.29721	0.68533	-5.2745	-0.1641	0.1641	No
454	-0.10545	5.3245	-1.0443	0.29997	0.68842	-5.2802	-0.162147	0.162147	No
238	0.065175	4.9071	1.0436	0.30031	0.68842	-5.2809	-0.162147	0.162147	No
679	0.04618	5.0655	1.0395	0.30221	0.68946	-5.2848	-0.161491	0.161491	No
162	0.046254	6.7169	1.0388	0.30252	0.68946	-5.2855	-0.161491	0.161491	No
149	0.058431	5.277	1.0361	0.30376	0.69029	-5.288	-0.160968	0.160968	No
464	0.045681	7.4723	1.0327	0.30534	0.69187	-5.2912	-0.159976	0.159976	No
616	-0.077378	4.6962	-1.0296	0.30678	0.69187	-5.294	-0.159976	0.159976	No
242	-0.095136	4.2146	-1.0277	0.30765	0.69187	-5.2958	-0.159976	0.159976	No
189	0.047857	5.0419	1.0254	0.30874	0.69187	-5.2979	-0.159976	0.159976	No
123	0.12143	4.6463	1.0251	0.30887	0.69187	-5.2982	-0.159976	0.159976	No
170	-0.044417	5.7664	-1.0147	0.31376	0.69307	-5.3078	-0.159223	0.159223	No
761	0.16094	4.5396	1.0132	0.3145	0.69307	-5.3092	-0.159223	0.159223	No
762	0.16094	4.5396	1.0132	0.3145	0.69307	-5.3092	-0.159223	0.159223	No
375	0.045887	7.2878	1.0127	0.31472	0.69307	-5.3096	-0.159223	0.159223	No
16	-0.18793	4.9127	-1.0086	0.31668	0.69307	-5.3134	-0.159223	0.159223	No
621	-0.034547	5.0684	-1.0081	0.31692	0.69307	-5.3139	-0.159223	0.159223	No
395	-0.092224	5.9848	-1.0075	0.31719	0.69307	-5.3144	-0.159223	0.159223	No
645	0.042388	5.6744	1.0038	0.31896	0.69307	-5.3178	-0.159223	0.159223	No
646	0.042388	5.6744	1.0038	0.31896	0.69307	-5.3178	-0.159223	0.159223	No
101	0.075578	5.4201	1.0024	0.31963	0.69307	-5.319	-0.159223	0.159223	No
25	-0.17836	3.5457	-1.0018	0.31993	0.69307	-5.3196	-0.159223	0.159223	No
357	0.11214	6.8766	1.0016	0.32001	0.69307	-5.3197	-0.159223	0.159223	No
669	0.043732	5.2183	0.99741	0.32204	0.69553	-5.3235	-0.157684	0.157684	No
382	-0.073363	7.0151	-0.98494	0.32808	0.70533	-5.3347	-0.151608	0.151608	No
713	0.20423	5.2741	0.98433	0.32838	0.70533	-5.3353	-0.151608	0.151608	No
237	-0.037874	5.4451	-0.97912	0.33093	0.70772	-5.3399	-0.150139	0.150139	No
663	0.1177	5.8534	0.97837	0.33129	0.70772	-5.3406	-0.150139	0.150139	No
765	-0.046823	5.0494	-0.9763	0.33231	0.70797	-5.3424	-0.149985	0.149985	No
450	-0.086517	5.3307	-0.96673	0.33704	0.71465	-5.3508	-0.145907	0.145907	No
682	0.079013	4.3684	0.96479	0.33801	0.71465	-5.3525	-0.145907	0.145907	No
686	-0.0948	4.8831	-0.96443	0.33818	0.71465	-5.3528	-0.145907	0.145907	No
221	0.064742	6.5532	0.95484	0.34298	0.71637	-5.3612	-0.144863	0.144863	No
767	0.10113	4.6405	0.95405	0.34337	0.71637	-5.3618	-0.144863	0.144863	No
479	0.038043	7.6707	0.95361	0.3436	0.71637	-5.3622	-0.144863	0.144863	No
431	0.042546	6.9138	0.95328	0.34376	0.71637	-5.3625	-0.144863	0.144863	No
544	0.086435	5.9558	0.95191	0.34445	0.71637	-5.3637	-0.144863	0.144863	No
98	0.039607	6.3203	0.95186	0.34448	0.71637	-5.3637	-0.144863	0.144863	No
553	0.054663	5.6479	0.94603	0.34742	0.72058	-5.3688	-0.142318	0.142318	No
596	0.071091	6.1749	0.93637	0.35233	0.72306	-5.377	-0.140826	0.140826	No
597	0.071091	6.1749	0.93637	0.35233	0.72306	-5.377	-0.140826	0.140826	No
311	0.10361	5.3745	0.93082	0.35518	0.72306	-5.3817	-0.140826	0.140826	No
554	-0.027103	5.4065	-0.93044	0.35538	0.72306	-5.382	-0.140826	0.140826	No
243	-0.088988	4.1712	-0.92864	0.3563	0.72306	-5.3835	-0.140826	0.140826	No
627	0.047763	5.6277	0.92699	0.35715	0.72306	-5.3849	-0.140826	0.140826	No
407	0.097744	4.8351	0.92635	0.35748	0.72306	-5.3854	-0.140826	0.140826	No
659	0.083099	4.862	0.9127	0.36456	0.72306	-5.3968	-0.140826	0.140826	No
629	0.035172	5.347	0.91203	0.36492	0.72306	-5.3974	-0.140826	0.140826	No
775	0.12689	5.5593	0.91065	0.36563	0.72306	-5.3985	-0.140826	0.140826	No
30	-0.037405	4.7058	-0.91022	0.36586	0.72306	-5.3989	-0.140826	0.140826	No
490	-0.088963	6.1658	-0.90683	0.36764	0.72306	-5.4017	-0.140826	0.140826	No
675	0.082852	5.5215	0.90552	0.36833	0.72306	-5.4028	-0.140826	0.140826	No
425	0.04918	5.4757	0.90444	0.3689	0.72306	-5.4036	-0.140826	0.140826	No
649	0.044121	4.8117	0.90432	0.36896	0.72306	-5.4037	-0.140826	0.140826	No
85	0.062812	4.6856	0.90274	0.36979	0.72306	-5.405	-0.140826	0.140826	No
339	0.064735	6.3644	0.90057	0.37093	0.72306	-5.4068	-0.140826	0.140826	No
731	-0.03138	5.284	-0.90033	0.37106	0.72306	-5.407	-0.140826	0.140826	No
536	0.075899	5.6179	0.90007	0.3712	0.72306	-5.4072	-0.140826	0.140826	No
551	0.053955	8.3797	0.89925	0.37163	0.72306	-5.4079	-0.140826	0.140826	No
22	-0.12902	4.509	-0.89781	0.37239	0.72306	-5.4091	-0.140826	0.140826	No
782	-0.040015	4.6821	-0.89578	0.37347	0.72306	-5.4107	-0.140826	0.140826	No
532	0.058514	5.2773	0.8956	0.37357	0.72306	-5.4109	-0.140826	0.140826	No
174	0.048762	6.4598	0.89407	0.37438	0.72306	-5.4121	-0.140826	0.140826	No
26	0.081767	4.8545	0.89403	0.3744	0.72306	-5.4121	-0.140826	0.140826	No
696	-0.070478	5.1408	-0.89301	0.37494	0.72306	-5.413	-0.140826	0.140826	No
712	-0.066025	4.6884	-0.8896	0.37676	0.72306	-5.4157	-0.140826	0.140826	No
505	-0.071997	5.3739	-0.88884	0.37716	0.72306	-5.4163	-0.140826	0.140826	No
507	-0.071997	5.3739	-0.88884	0.37716	0.72306	-5.4163	-0.140826	0.140826	No
665	0.036346	4.7889	0.88766	0.3778	0.72306	-5.4173	-0.140826	0.140826	No
666	0.036346	4.7889	0.88766	0.3778	0.72306	-5.4173	-0.140826	0.140826	No
62	-0.065744	4.9571	-0.88703	0.37813	0.72306	-5.4178	-0.140826	0.140826	No
63	-0.063649	5.081	-0.88313	0.38022	0.72502	-5.4209	-0.13965	0.13965	No
412	-0.041108	6.1118	-0.87694	0.38355	0.72502	-5.4259	-0.13965	0.13965	No
414	-0.041108	6.1118	-0.87694	0.38355	0.72502	-5.4259	-0.13965	0.13965	No
219	0.039907	6.5621	0.8756	0.38427	0.72502	-5.4269	-0.13965	0.13965	No
569	0.069625	5.5474	0.87358	0.38536	0.72502	-5.4285	-0.13965	0.13965	No
416	0.037599	5.7353	0.87309	0.38563	0.72502	-5.4289	-0.13965	0.13965	No
417	0.037599	5.7353	0.87309	0.38563	0.72502	-5.4289	-0.13965	0.13965	No
457	0.054043	5.3597	0.8532	0.39649	0.74172	-5.4445	-0.12976	0.12976	No
636	0.041118	5.5973	0.85208	0.39711	0.74172	-5.4454	-0.12976	0.12976	No
363	-0.064463	6.3107	-0.85126	0.39756	0.74172	-5.446	-0.12976	0.12976	No
717	0.052742	4.947	0.84883	0.3989	0.74172	-5.4479	-0.12976	0.12976	No
444	0.079265	5.2987	0.84384	0.40166	0.74172	-5.4517	-0.12976	0.12976	No
445	0.079265	5.2987	0.84384	0.40166	0.74172	-5.4517	-0.12976	0.12976	No
12	-0.13964	4.6956	-0.8426	0.40235	0.74172	-5.4527	-0.12976	0.12976	No
292	-0.082122	5.6926	-0.84244	0.40244	0.74172	-5.4528	-0.12976	0.12976	No
82	0.081489	4.8599	0.84105	0.40321	0.74172	-5.4539	-0.12976	0.12976	No
195	0.048128	6.0795	0.83869	0.40453	0.74172	-5.4557	-0.12976	0.12976	No
502	0.051414	5.0551	0.83799	0.40492	0.74172	-5.4562	-0.12976	0.12976	No
226	-0.11104	5.7339	-0.83483	0.40668	0.74321	-5.4586	-0.128888	0.128888	No
119	0.037073	6.6772	0.82986	0.40947	0.7461	-5.4624	-0.127203	0.127203	No
52	0.050168	4.6921	0.82862	0.41016	0.7461	-5.4633	-0.127203	0.127203	No
660	0.2041	4.7116	0.82669	0.41125	0.74635	-5.4648	-0.127057	0.127057	No
41	-0.064147	3.9092	-0.81492	0.41791	0.75007	-5.4736	-0.124898	0.124898	No
216	0.047297	5.4404	0.81414	0.41835	0.75007	-5.4741	-0.124898	0.124898	No
307	-0.07887	4.6939	-0.81405	0.4184	0.75007	-5.4742	-0.124898	0.124898	No
57	-0.11333	4.6776	-0.81401	0.41843	0.75007	-5.4742	-0.124898	0.124898	No
477	0.075382	6.8257	0.81389	0.4185	0.75007	-5.4743	-0.124898	0.124898	No
160	0.071798	6.4824	0.81248	0.4193	0.75007	-5.4754	-0.124898	0.124898	No
392	-0.0277	5.8624	-0.80957	0.42096	0.75007	-5.4775	-0.124898	0.124898	No
394	-0.0277	5.8624	-0.80957	0.42096	0.75007	-5.4775	-0.124898	0.124898	No
24	-0.10968	4.5375	-0.80383	0.42424	0.75226	-5.4817	-0.123632	0.123632	No
435	-0.044224	5.8915	-0.80322	0.4246	0.75226	-5.4822	-0.123632	0.123632	No
298	0.065405	4.3194	0.80068	0.42605	0.75226	-5.484	-0.123632	0.123632	No
14	-0.11012	4.5689	-0.80001	0.42644	0.75226	-5.4845	-0.123632	0.123632	No
701	0.035517	6.1078	0.79906	0.42699	0.75226	-5.4852	-0.123632	0.123632	No
17	-0.10647	4.728	-0.79436	0.4297	0.755	-5.4886	-0.122053	0.122053	No
92	0.053092	5.4539	0.79303	0.43047	0.755	-5.4896	-0.122053	0.122053	No
424	-0.06913	5.6629	-0.78683	0.43407	0.75794	-5.494	-0.120365	0.120365	No
593	0.038048	6.0098	0.7855	0.43484	0.75794	-5.495	-0.120365	0.120365	No
197	0.036873	5.9846	0.78515	0.43504	0.75794	-5.4952	-0.120365	0.120365	No
20	-0.10797	4.4522	-0.77842	0.43897	0.75812	-5.5	-0.120262	0.120262	No
448	-0.03898	6.0791	-0.77728	0.43964	0.75812	-5.5008	-0.120262	0.120262	No
449	-0.03898	6.0791	-0.77728	0.43964	0.75812	-5.5008	-0.120262	0.120262	No
186	0.049937	5.6924	0.77674	0.43996	0.75812	-5.5012	-0.120262	0.120262	No
537	0.077281	5.4926	0.77366	0.44176	0.75812	-5.5034	-0.120262	0.120262	No
140	0.045352	5.3707	0.7734	0.44191	0.75812	-5.5036	-0.120262	0.120262	No
141	0.045352	5.3707	0.7734	0.44191	0.75812	-5.5036	-0.120262	0.120262	No
202	0.027274	6.2058	0.76733	0.44549	0.76092	-5.5078	-0.118661	0.118661	No
203	0.027274	6.2058	0.76733	0.44549	0.76092	-5.5078	-0.118661	0.118661	No
154	0.036848	5.252	0.76041	0.44959	0.76219	-5.5126	-0.117937	0.117937	No
418	0.049594	6.195	0.75993	0.44987	0.76219	-5.513	-0.117937	0.117937	No
74	-0.063524	4.9384	-0.75887	0.4505	0.76219	-5.5137	-0.117937	0.117937	No
603	-0.019146	5.2586	-0.75868	0.45062	0.76219	-5.5138	-0.117937	0.117937	No
121	0.073356	4.8105	0.75758	0.45127	0.76219	-5.5146	-0.117937	0.117937	No
749	0.04686	6.385	0.75625	0.45206	0.76219	-5.5155	-0.117937	0.117937	No
309	0.031497	5.9863	0.75181	0.45471	0.76316	-5.5186	-0.117384	0.117384	No
776	0.13159	5.0423	0.75039	0.45556	0.76316	-5.5195	-0.117384	0.117384	No
777	0.13159	5.0423	0.75039	0.45556	0.76316	-5.5195	-0.117384	0.117384	No
9	-0.078367	4.4764	-0.7475	0.45729	0.76443	-5.5215	-0.116662	0.116662	No
328	-0.044344	6.5929	-0.73769	0.46319	0.77257	-5.5281	-0.112062	0.112062	No
15	-0.12817	4.3761	-0.73565	0.46442	0.77257	-5.5295	-0.112062	0.112062	No
673	0.077643	4.7904	0.73408	0.46538	0.77257	-5.5306	-0.112062	0.112062	No
684	-0.02075	5.5256	-0.72966	0.46806	0.77257	-5.5335	-0.112062	0.112062	No
612	0.057671	5.4302	0.72917	0.46835	0.77257	-5.5338	-0.112062	0.112062	No
503	0.065638	6.269	0.72801	0.46906	0.77257	-5.5346	-0.112062	0.112062	No
504	0.065638	6.269	0.72801	0.46906	0.77257	-5.5346	-0.112062	0.112062	No
232	0.027519	6.7039	0.72502	0.47088	0.77394	-5.5366	-0.111293	0.111293	No
370	0.042613	5.3348	0.72164	0.47295	0.77571	-5.5388	-0.110301	0.110301	No
519	0.042237	5.3646	0.71542	0.47675	0.78032	-5.5429	-0.107727	0.107727	No
353	0.080803	4.8223	0.71161	0.4791	0.78253	-5.5454	-0.106499	0.106499	No
40	-0.058541	4.8078	-0.70838	0.48109	0.78414	-5.5474	-0.105606	0.105606	No
120	-0.081757	5.4009	-0.70629	0.48238	0.78461	-5.5488	-0.105346	0.105346	No
590	-0.04047	4.7979	-0.70342	0.48415	0.78587	-5.5506	-0.104649	0.104649	No
451	-0.015234	6.3508	-0.69965	0.48649	0.78803	-5.5531	-0.103457	0.103457	No
317	0.051688	5.7779	0.69153	0.49154	0.79155	-5.5582	-0.101522	0.101522	No
778	-0.041241	5.1582	-0.69129	0.49169	0.79155	-5.5584	-0.101522	0.101522	No
780	-0.041241	5.1582	-0.69129	0.49169	0.79155	-5.5584	-0.101522	0.101522	No
286	-0.028417	5.8113	-0.68814	0.49366	0.79262	-5.5603	-0.100935	0.100935	No
482	0.045251	6.5044	0.687	0.49437	0.79262	-5.5611	-0.100935	0.100935	No
358	0.05359	6.1476	0.68204	0.49749	0.79598	-5.5641	-0.0990978	0.0990978	No
699	0.038669	5.6517	0.67874	0.49956	0.79696	-5.5662	-0.0985635	0.0985635	No
31	-0.07293	4.5577	-0.67784	0.50013	0.79696	-5.5668	-0.0985635	0.0985635	No
473	0.051835	6.6173	0.67473	0.50209	0.79846	-5.5687	-0.0977468	0.0977468	No
408	0.050086	5.2898	0.66953	0.50538	0.80106	-5.5719	-0.096335	0.096335	No
54	-0.047752	4.7823	-0.66892	0.50577	0.80106	-5.5722	-0.096335	0.096335	No
306	-0.043068	5.263	-0.66399	0.5089	0.80274	-5.5752	-0.0954251	0.0954251	No
496	-0.030248	5.2671	-0.66259	0.50979	0.80274	-5.5761	-0.0954251	0.0954251	No
704	-0.038454	5.1582	-0.66218	0.51005	0.80274	-5.5763	-0.0954251	0.0954251	No
721	-0.051869	6.4542	-0.66081	0.51093	0.80274	-5.5772	-0.0954251	0.0954251	No
474	0.026575	7.232	0.65757	0.51299	0.80437	-5.5791	-0.0945441	0.0945441	No
509	0.052419	5.4	0.64951	0.51815	0.81084	-5.5839	-0.0910648	0.0910648	No
582	-0.018144	5.8102	-0.64508	0.521	0.81102	-5.5865	-0.0909684	0.0909684	No
588	-0.020179	5.1509	-0.64422	0.52156	0.81102	-5.587	-0.0909684	0.0909684	No
23	-0.10015	4.6979	-0.64389	0.52177	0.81102	-5.5872	-0.0909684	0.0909684	No
763	0.053553	4.295	0.64291	0.52241	0.81102	-5.5878	-0.0909684	0.0909684	No
144	-0.017914	5.9735	-0.6396	0.52454	0.81184	-5.5897	-0.0905296	0.0905296	No
391	-0.017696	6.0103	-0.63729	0.52604	0.81184	-5.5911	-0.0905296	0.0905296	No
393	-0.017696	6.0103	-0.63729	0.52604	0.81184	-5.5911	-0.0905296	0.0905296	No
288	0.033783	7.8018	0.63295	0.52885	0.81458	-5.5936	-0.0890663	0.0890663	No
583	-0.029273	5.3434	-0.62954	0.53107	0.81638	-5.5956	-0.0881076	0.0881076	No
262	0.035451	5.182	0.61916	0.53784	0.82386	-5.6015	-0.0841466	0.0841466	No
150	0.042355	5.2132	0.61887	0.53803	0.82386	-5.6017	-0.0841466	0.0841466	No
329	-0.054524	6.3382	-0.61541	0.5403	0.82573	-5.6036	-0.0831619	0.0831619	No
322	0.039642	5.7332	0.61154	0.54284	0.82799	-5.6058	-0.0819749	0.0819749	No
534	-0.053405	5.9976	-0.60536	0.54692	0.83259	-5.6092	-0.0795688	0.0795688	No
44	0.056956	4.8193	0.59968	0.55068	0.83669	-5.6123	-0.0774354	0.0774354	No
478	-0.045135	6.1778	-0.59627	0.55294	0.8385	-5.6142	-0.0764969	0.0764969	No
560	0.028859	5.2417	0.59458	0.55406	0.83858	-5.6151	-0.0764555	0.0764555	No
493	-0.047205	6.7835	-0.58939	0.55751	0.84218	-5.6179	-0.0745951	0.0745951	No
139	0.063125	5.3954	0.58723	0.55896	0.84274	-5.6191	-0.0743064	0.0743064	No
145	-0.057835	4.3672	-0.58439	0.56086	0.84398	-5.6206	-0.0736678	0.0736678	No
668	0.037532	4.7723	0.58268	0.562	0.84407	-5.6215	-0.0736215	0.0736215	No
176	-0.091524	6.3474	-0.57934	0.56424	0.84562	-5.6233	-0.0728248	0.0728248	No
278	0.032354	5.328	0.57793	0.56519	0.84562	-5.6241	-0.0728248	0.0728248	No
495	-0.04445	5.505	-0.57073	0.57003	0.84758	-5.6278	-0.0718193	0.0718193	No
409	0.061755	5.0291	0.56716	0.57244	0.84758	-5.6297	-0.0718193	0.0718193	No
640	-0.030248	4.9622	-0.56544	0.5736	0.84758	-5.6306	-0.0718193	0.0718193	No
117	-0.01717	4.6803	-0.56451	0.57423	0.84758	-5.6311	-0.0718193	0.0718193	No
655	0.028201	5.1906	0.56301	0.57524	0.84758	-5.6318	-0.0718193	0.0718193	No
287	-0.022071	6.9397	-0.56289	0.57532	0.84758	-5.6319	-0.0718193	0.0718193	No
389	-0.05152	6.69	-0.5616	0.5762	0.84758	-5.6326	-0.0718193	0.0718193	No
598	0.049177	6.5593	0.56158	0.57621	0.84758	-5.6326	-0.0718193	0.0718193	No
228	-0.043322	5.6708	-0.56156	0.57622	0.84758	-5.6326	-0.0718193	0.0718193	No
695	0.023216	4.8491	0.55725	0.57916	0.84986	-5.6348	-0.0706526	0.0706526	No
27	-0.026931	5.202	-0.55608	0.57995	0.84986	-5.6354	-0.0706526	0.0706526	No
708	0.029785	4.8111	0.55153	0.58305	0.85282	-5.6377	-0.0691426	0.0691426	No
716	-0.027643	4.8282	-0.54718	0.58601	0.85487	-5.6399	-0.0680999	0.0680999	No
122	-0.052093	5.6138	-0.54525	0.58733	0.85487	-5.6408	-0.0680999	0.0680999	No
541	0.049794	6.3481	0.54468	0.58772	0.85487	-5.6411	-0.0680999	0.0680999	No
500	0.034047	4.6371	0.54081	0.59037	0.85599	-5.643	-0.0675313	0.0675313	No
158	0.051016	6.0478	0.54037	0.59068	0.85599	-5.6433	-0.0675313	0.0675313	No
595	-0.022009	4.9734	-0.52849	0.59885	0.86459	-5.6491	-0.0631898	0.0631898	No
757	0.020961	4.9707	0.52516	0.60115	0.86459	-5.6507	-0.0631898	0.0631898	No
371	-0.027446	5.65	-0.52405	0.60191	0.86459	-5.6512	-0.0631898	0.0631898	No
428	0.031321	5.9785	0.52376	0.60212	0.86459	-5.6513	-0.0631898	0.0631898	No
272	-0.051173	6.04	-0.52375	0.60213	0.86459	-5.6513	-0.0631898	0.0631898	No
732	0.043435	5.0561	0.52116	0.60392	0.86558	-5.6526	-0.0626928	0.0626928	No
469	0.034157	6.6734	0.5041	0.61579	0.88098	-5.6606	-0.055034	0.055034	No
702	-0.03421	5.3183	-0.49912	0.61927	0.88384	-5.6629	-0.0536263	0.0536263	No
87	0.024924	5.6087	0.49498	0.62218	0.88384	-5.6648	-0.0536263	0.0536263	No
523	-0.019041	5.6853	-0.4939	0.62294	0.88384	-5.6652	-0.0536263	0.0536263	No
249	-0.031951	5.912	-0.4928	0.62371	0.88384	-5.6657	-0.0536263	0.0536263	No
423	-0.040659	5.7249	-0.49162	0.62454	0.88384	-5.6663	-0.0536263	0.0536263	No
250	0.047654	5.2976	0.49161	0.62455	0.88384	-5.6663	-0.0536263	0.0536263	No
697	0.045838	5.2094	0.48974	0.62586	0.8841	-5.6671	-0.0534986	0.0534986	No
773	0.028433	4.6838	0.48336	0.63036	0.88736	-5.67	-0.0519002	0.0519002	No
142	0.048527	5.8554	0.48186	0.63142	0.88736	-5.6706	-0.0519002	0.0519002	No
281	-0.037239	5.0098	-0.48121	0.63189	0.88736	-5.6709	-0.0519002	0.0519002	No
543	0.040099	5.6822	0.47837	0.63389	0.88736	-5.6722	-0.0519002	0.0519002	No
341	-0.024576	5.9453	-0.47686	0.63496	0.88736	-5.6728	-0.0519002	0.0519002	No
343	-0.024576	5.9453	-0.47686	0.63496	0.88736	-5.6728	-0.0519002	0.0519002	No
703	0.025583	5.0692	0.47436	0.63674	0.88802	-5.6739	-0.0515773	0.0515773	No
53	0.043335	4.6369	0.47248	0.63807	0.88802	-5.6747	-0.0515773	0.0515773	No
434	0.018495	5.5574	0.4697	0.64004	0.88802	-5.6759	-0.0515773	0.0515773	No
381	0.015662	8.0143	0.46939	0.64027	0.88802	-5.6761	-0.0515773	0.0515773	No
5	0.016535	4.8909	0.46822	0.6411	0.88802	-5.6766	-0.0515773	0.0515773	No
529	0.028051	5.7181	0.46269	0.64503	0.8919	-5.6789	-0.0496838	0.0496838	No
481	0.02185	5.4088	0.46041	0.64667	0.89204	-5.6799	-0.0496157	0.0496157	No
323	0.039056	6.1443	0.45936	0.64741	0.89204	-5.6803	-0.0496157	0.0496157	No
65	0.025956	4.4756	0.45597	0.64984	0.89232	-5.6817	-0.0494794	0.0494794	No
513	0.029959	4.9419	0.4559	0.64989	0.89232	-5.6818	-0.0494794	0.0494794	No
756	0.015857	5.3624	0.45222	0.65252	0.89425	-5.6833	-0.0485411	0.0485411	No
129	0.046858	5.3444	0.45075	0.65358	0.89425	-5.6839	-0.0485411	0.0485411	No
613	0.020586	5.1987	0.44869	0.65506	0.89471	-5.6848	-0.0483177	0.0483177	No
539	-0.025252	5.2571	-0.44128	0.66039	0.89479	-5.6878	-0.0482789	0.0482789	No
313	0.050806	4.2128	0.44093	0.66063	0.89479	-5.6879	-0.0482789	0.0482789	No
552	0.044517	5.2633	0.44051	0.66094	0.89479	-5.6881	-0.0482789	0.0482789	No
506	-0.021232	5.3016	-0.43985	0.66141	0.89479	-5.6884	-0.0482789	0.0482789	No
508	-0.021232	5.3016	-0.43985	0.66141	0.89479	-5.6884	-0.0482789	0.0482789	No
609	0.031424	5.2261	0.43826	0.66256	0.89479	-5.689	-0.0482789	0.0482789	No
191	0.037444	5.4264	0.43751	0.6631	0.89479	-5.6893	-0.0482789	0.0482789	No
651	0.026406	4.8272	0.43477	0.66508	0.89591	-5.6904	-0.0477356	0.0477356	No
692	0.035681	6.668	0.42882	0.66939	0.89971	-5.6927	-0.0458975	0.0458975	No
289	0.052476	6.737	0.42771	0.67019	0.89971	-5.6932	-0.0458975	0.0458975	No
383	0.024142	4.7527	0.42051	0.67542	0.90071	-5.696	-0.045415	0.045415	No
337	0.022703	5.7838	0.42012	0.6757	0.90071	-5.6961	-0.045415	0.045415	No
338	0.022703	5.7838	0.42012	0.6757	0.90071	-5.6961	-0.045415	0.045415	No
231	-0.034595	4.9433	-0.41976	0.67596	0.90071	-5.6963	-0.045415	0.045415	No
422	-0.024099	5.2025	-0.41746	0.67763	0.90071	-5.6972	-0.045415	0.045415	No
131	0.03773	6.1346	0.41719	0.67783	0.90071	-5.6973	-0.045415	0.045415	No
59	-0.041789	4.4577	-0.4142	0.68001	0.90208	-5.6984	-0.0447549	0.0447549	No
691	-0.026445	5.8554	-0.41141	0.68204	0.90324	-5.6995	-0.0441968	0.0441968	No
108	-0.036746	5.2331	-0.40974	0.68326	0.90333	-5.7001	-0.0441536	0.0441536	No
380	-0.01795	5.4	-0.4071	0.68519	0.90436	-5.7011	-0.0436587	0.0436587	No
413	-0.020416	6.0988	-0.40308	0.68813	0.90512	-5.7026	-0.0432938	0.0432938	No
415	-0.020416	6.0988	-0.40308	0.68813	0.90512	-5.7026	-0.0432938	0.0432938	No
50	0.027129	4.729	0.40001	0.69038	0.90512	-5.7037	-0.0432938	0.0432938	No
51	-0.039539	4.2899	-0.4	0.69038	0.90512	-5.7037	-0.0432938	0.0432938	No
436	0.023484	5.3891	0.38599	0.70069	0.9136	-5.7087	-0.0392439	0.0392439	No
618	0.024557	5.0688	0.38537	0.70114	0.9136	-5.709	-0.0392439	0.0392439	No
715	-0.015022	5.0257	-0.38411	0.70207	0.9136	-5.7094	-0.0392439	0.0392439	No
432	0.01941	6.7037	0.3826	0.70319	0.9136	-5.7099	-0.0392439	0.0392439	No
327	-0.011442	5.8838	-0.38191	0.7037	0.9136	-5.7102	-0.0392439	0.0392439	No
670	-0.021998	4.9087	-0.37876	0.70602	0.9136	-5.7113	-0.0392439	0.0392439	No
510	0.038755	5.2285	0.37841	0.70629	0.9136	-5.7114	-0.0392439	0.0392439	No
577	0.021944	5.0018	0.37676	0.7075	0.9136	-5.712	-0.0392439	0.0392439	No
579	0.021944	5.0018	0.37676	0.7075	0.9136	-5.712	-0.0392439	0.0392439	No
526	0.031461	5.6796	0.37418	0.70941	0.9136	-5.7129	-0.0392439	0.0392439	No
71	-0.021497	5.0385	-0.37383	0.70967	0.9136	-5.713	-0.0392439	0.0392439	No
324	0.019532	5.8153	0.3648	0.71637	0.91899	-5.716	-0.0366892	0.0366892	No
276	-0.021305	6.6528	-0.36397	0.71699	0.91899	-5.7163	-0.0366892	0.0366892	No
4	0.018607	6.2645	0.36239	0.71816	0.91899	-5.7168	-0.0366892	0.0366892	No
384	0.013191	7.4658	0.36184	0.71857	0.91899	-5.717	-0.0366892	0.0366892	No
472	0.025562	6.6179	0.3603	0.71972	0.91899	-5.7175	-0.0366892	0.0366892	No
723	0.0145	7.0776	0.35848	0.72108	0.91922	-5.7181	-0.0365805	0.0365805	No
719	0.017992	5.3951	0.35352	0.72477	0.92243	-5.7198	-0.0350666	0.0350666	No
650	-0.01989	4.8787	-0.34899	0.72816	0.92524	-5.7212	-0.0337456	0.0337456	No
426	-0.021201	5.2721	-0.34441	0.73158	0.92659	-5.7227	-0.0331124	0.0331124	No
427	-0.021201	5.2721	-0.34441	0.73158	0.92659	-5.7227	-0.0331124	0.0331124	No
419	0.034147	5.7949	0.3419	0.73346	0.92748	-5.7235	-0.0326954	0.0326954	No
212	0.014479	5.2534	0.34004	0.73486	0.92774	-5.724	-0.0325737	0.0325737	No
752	-0.026633	4.685	-0.3378	0.73654	0.92831	-5.7247	-0.032307	0.032307	No
256	-0.010638	6.0552	-0.33515	0.73852	0.92831	-5.7256	-0.032307	0.032307	No
320	0.026073	5.7143	0.33438	0.7391	0.92831	-5.7258	-0.032307	0.032307	No
99	-0.030713	5.5101	-0.33235	0.74063	0.92831	-5.7264	-0.032307	0.032307	No
586	-0.0087695	5.6566	-0.32986	0.7425	0.92831	-5.7272	-0.032307	0.032307	No
254	-0.024958	6.2569	-0.32702	0.74464	0.92831	-5.728	-0.032307	0.032307	No
501	0.018016	5.1217	0.32478	0.74633	0.92831	-5.7287	-0.032307	0.032307	No
421	-0.011872	5.4066	-0.32344	0.74733	0.92831	-5.7291	-0.032307	0.032307	No
305	-0.016371	5.018	-0.32343	0.74734	0.92831	-5.7291	-0.032307	0.032307	No
556	-0.023398	6.5693	-0.32143	0.74885	0.92831	-5.7297	-0.032307	0.032307	No
557	-0.023398	6.5693	-0.32143	0.74885	0.92831	-5.7297	-0.032307	0.032307	No
7	0.014206	5.2757	0.31952	0.75029	0.92831	-5.7302	-0.032307	0.032307	No
105	0.032245	5.609	0.3185	0.75106	0.92831	-5.7305	-0.032307	0.032307	No
354	0.015367	5.7788	0.31742	0.75188	0.92831	-5.7309	-0.032307	0.032307	No
562	-0.0183	4.8645	-0.31205	0.75594	0.93007	-5.7324	-0.0314844	0.0314844	No
2	-0.027558	4.6215	-0.31131	0.7565	0.93007	-5.7326	-0.0314844	0.0314844	No
622	0.0092758	5.2345	0.31016	0.75737	0.93007	-5.733	-0.0314844	0.0314844	No
730	-0.026332	4.7158	-0.30925	0.75806	0.93007	-5.7332	-0.0314844	0.0314844	No
213	0.019869	5.4907	0.3007	0.76455	0.93595	-5.7356	-0.0287474	0.0287474	No
179	-0.044806	5.3625	-0.29979	0.76524	0.93595	-5.7359	-0.0287474	0.0287474	No
741	0.017941	5.2201	0.2962	0.76796	0.93757	-5.7368	-0.0279963	0.0279963	No
564	-0.024967	5.3696	-0.2949	0.76895	0.93757	-5.7372	-0.0279963	0.0279963	No
517	-0.01815	5.629	-0.29154	0.77151	0.93777	-5.7381	-0.0279037	0.0279037	No
518	-0.01815	5.629	-0.29154	0.77151	0.93777	-5.7381	-0.0279037	0.0279037	No
626	-0.015442	4.8501	-0.28799	0.77421	0.9396	-5.739	-0.027057	0.027057	No
225	-0.031391	6.6617	-0.28559	0.77605	0.94037	-5.7397	-0.0267012	0.0267012	No
326	-0.010694	6.0268	-0.28066	0.77981	0.94347	-5.741	-0.0252719	0.0252719	No
19	-0.020236	4.5192	-0.27608	0.78331	0.94515	-5.7421	-0.0244993	0.0244993	No
138	-0.014017	5.0464	-0.27521	0.78397	0.94515	-5.7423	-0.0244993	0.0244993	No
617	0.018827	5.1462	0.27412	0.78481	0.94515	-5.7426	-0.0244993	0.0244993	No
321	0.016976	6.3154	0.26641	0.79072	0.9508	-5.7445	-0.0219108	0.0219108	No
283	-0.011528	7.1742	-0.26387	0.79267	0.95169	-5.7451	-0.0215045	0.0215045	No
690	-0.012679	5.4317	-0.25786	0.79728	0.95298	-5.7466	-0.0209162	0.0209162	No
374	-0.014043	7.5937	-0.25419	0.8001	0.95298	-5.7474	-0.0209162	0.0209162	No
689	-0.010285	7.2099	-0.25415	0.80013	0.95298	-5.7475	-0.0209162	0.0209162	No
771	0.032152	5.1847	0.2534	0.80071	0.95298	-5.7476	-0.0209162	0.0209162	No
726	0.013832	6.2238	0.25255	0.80136	0.95298	-5.7478	-0.0209162	0.0209162	No
285	-0.024418	5.5218	-0.24818	0.80473	0.95298	-5.7488	-0.0209162	0.0209162	No
187	-0.028476	5.9902	-0.24655	0.80599	0.95298	-5.7492	-0.0209162	0.0209162	No
378	0.011232	7.0566	0.24172	0.80971	0.95298	-5.7503	-0.0209162	0.0209162	No
738	-0.015227	5.4216	-0.24124	0.81008	0.95298	-5.7504	-0.0209162	0.0209162	No
739	-0.015227	5.4216	-0.24124	0.81008	0.95298	-5.7504	-0.0209162	0.0209162	No
240	-0.040668	4.4319	-0.24009	0.81097	0.95298	-5.7506	-0.0209162	0.0209162	No
630	-0.0080964	5.4563	-0.23974	0.81124	0.95298	-5.7507	-0.0209162	0.0209162	No
275	0.024473	4.763	0.23933	0.81156	0.95298	-5.7508	-0.0209162	0.0209162	No
379	0.012773	6.8119	0.23893	0.81186	0.95298	-5.7509	-0.0209162	0.0209162	No
549	0.040907	6.2819	0.23878	0.81198	0.95298	-5.7509	-0.0209162	0.0209162	No
530	-0.017845	5.3463	-0.23167	0.81747	0.958	-5.7525	-0.0186345	0.0186345	No
10	-0.0085964	4.6632	-0.22529	0.82242	0.96027	-5.7538	-0.0176066	0.0176066	No
406	0.023228	4.7735	0.22117	0.82561	0.96027	-5.7547	-0.0176066	0.0176066	No
667	-0.016514	5.152	-0.22051	0.82613	0.96027	-5.7548	-0.0176066	0.0176066	No
177	-0.017017	5.982	-0.21943	0.82696	0.96027	-5.755	-0.0176066	0.0176066	No
467	0.041961	5.6673	0.21888	0.82739	0.96027	-5.7551	-0.0176066	0.0176066	No
299	-0.03941	5.8441	-0.21811	0.82798	0.96027	-5.7553	-0.0176066	0.0176066	No
300	-0.03941	5.8441	-0.21811	0.82798	0.96027	-5.7553	-0.0176066	0.0176066	No
458	-0.010122	5.4135	-0.21202	0.83271	0.96324	-5.7565	-0.0162655	0.0162655	No
164	0.0053946	6.0479	0.21164	0.83301	0.96324	-5.7565	-0.0162655	0.0162655	No
314	-0.01611	5.9766	-0.20414	0.83884	0.96662	-5.758	-0.0147442	0.0147442	No
333	-0.010532	5.7665	-0.20399	0.83896	0.96662	-5.758	-0.0147442	0.0147442	No
372	-0.011701	5.3318	-0.20313	0.83963	0.96662	-5.7582	-0.0147442	0.0147442	No
740	-0.01429	5.2072	-0.20143	0.84095	0.96672	-5.7585	-0.0146993	0.0146993	No
545	-0.020561	4.5718	-0.19812	0.84353	0.96827	-5.7591	-0.0140035	0.0140035	No
573	-0.0082827	5.8237	-0.19358	0.84707	0.97092	-5.7599	-0.0128166	0.0128166	No
405	0.011286	4.6003	0.18888	0.85074	0.97369	-5.7607	-0.0115793	0.0115793	No
251	0.014523	4.7392	0.18671	0.85244	0.97421	-5.7611	-0.0113474	0.0113474	No
759	-0.019841	6.2293	-0.18459	0.85409	0.97468	-5.7615	-0.0111379	0.0111379	No
36	0.010815	4.9463	0.18128	0.85668	0.97493	-5.762	-0.0110266	0.0110266	No
261	-0.017112	5.4238	-0.18022	0.8575	0.97493	-5.7622	-0.0110266	0.0110266	No
78	0.0081961	4.6996	0.17701	0.86002	0.97493	-5.7627	-0.0110266	0.0110266	No
79	0.0081961	4.6996	0.17701	0.86002	0.97493	-5.7627	-0.0110266	0.0110266	No
527	-0.015718	6.2759	-0.17607	0.86075	0.97493	-5.7629	-0.0110266	0.0110266	No
390	-0.019246	5.46	-0.17477	0.86177	0.97493	-5.7631	-0.0110266	0.0110266	No
81	0.015313	4.002	0.1714	0.86441	0.97518	-5.7636	-0.0109152	0.0109152	No
489	0.0064847	7.4789	0.17132	0.86447	0.97518	-5.7636	-0.0109152	0.0109152	No
113	0.01315	5.0072	0.1664	0.86833	0.9777	-5.7644	-0.00979438	0.00979438	No
661	0.01504	5.0036	0.16476	0.86961	0.9777	-5.7647	-0.00979438	0.00979438	No
747	0.012907	5.303	0.16069	0.87281	0.9777	-5.7653	-0.00979438	0.00979438	No
565	-0.0070368	4.8	-0.1606	0.87288	0.9777	-5.7653	-0.00979438	0.00979438	No
279	-0.0074313	6.2199	-0.15867	0.87439	0.9777	-5.7656	-0.00979438	0.00979438	No
330	-0.010683	6.1917	-0.15819	0.87477	0.9777	-5.7656	-0.00979438	0.00979438	No
766	-0.0080296	4.7706	-0.1534	0.87853	0.9777	-5.7663	-0.00979438	0.00979438	No
485	0.013698	6.191	0.15174	0.87983	0.9777	-5.7665	-0.00979438	0.00979438	No
487	0.013698	6.191	0.15174	0.87983	0.9777	-5.7665	-0.00979438	0.00979438	No
387	0.0091929	5.7595	0.15098	0.88043	0.9777	-5.7667	-0.00979438	0.00979438	No
388	0.0091929	5.7595	0.15098	0.88043	0.9777	-5.7667	-0.00979438	0.00979438	No
312	-0.013281	5.0643	-0.14894	0.88203	0.97809	-5.7669	-0.00962118	0.00962118	No
116	0.01343	5.3846	0.14461	0.88544	0.97825	-5.7675	-0.00955014	0.00955014	No
678	-0.018757	4.8802	-0.14324	0.88651	0.97825	-5.7677	-0.00955014	0.00955014	No
332	-0.0069168	6.7729	-0.14268	0.88696	0.97825	-5.7678	-0.00955014	0.00955014	No
128	-0.017396	5.4899	-0.14242	0.88716	0.97825	-5.7678	-0.00955014	0.00955014	No
66	0.0090091	4.8723	0.1402	0.88891	0.9788	-5.7681	-0.00930604	0.00930604	No
157	-0.006136	5.6647	-0.13407	0.89373	0.98163	-5.7689	-0.00805218	0.00805218	No
282	-0.0038799	8.1278	-0.13024	0.89675	0.98163	-5.7693	-0.00805218	0.00805218	No
318	0.0090328	5.3582	0.12796	0.89855	0.98163	-5.7696	-0.00805218	0.00805218	No
319	0.0090328	5.3582	0.12796	0.89855	0.98163	-5.7696	-0.00805218	0.00805218	No
443	0.0054514	7.2775	0.12645	0.89974	0.98163	-5.7698	-0.00805218	0.00805218	No
181	0.0091912	5.7928	0.12118	0.9039	0.98163	-5.7704	-0.00805218	0.00805218	No
185	0.011094	5.8988	0.12087	0.90414	0.98163	-5.7704	-0.00805218	0.00805218	No
218	0.028923	4.9432	0.11936	0.90533	0.98163	-5.7706	-0.00805218	0.00805218	No
72	0.0082181	5.1951	0.11909	0.90555	0.98163	-5.7706	-0.00805218	0.00805218	No
58	-0.0079574	4.8926	-0.11855	0.90598	0.98163	-5.7707	-0.00805218	0.00805218	No
215	-0.010306	4.7738	-0.118	0.90641	0.98163	-5.7707	-0.00805218	0.00805218	No
452	0.0028043	6.0709	0.11634	0.90772	0.98163	-5.7709	-0.00805218	0.00805218	No
524	-0.0074911	5.3528	-0.1161	0.90791	0.98163	-5.7709	-0.00805218	0.00805218	No
754	0.013963	4.7254	0.1146	0.90909	0.98163	-5.7711	-0.00805218	0.00805218	No
183	0.0049494	6.2676	0.11313	0.91026	0.98163	-5.7712	-0.00805218	0.00805218	No
578	-0.0073269	5.2049	-0.10483	0.91681	0.98243	-5.7721	-0.00769838	0.00769838	No
277	0.011409	6.2764	0.10371	0.9177	0.98243	-5.7722	-0.00769838	0.00769838	No
484	0.010384	6.1504	0.10247	0.91868	0.98243	-5.7723	-0.00769838	0.00769838	No
486	0.010384	6.1504	0.10247	0.91868	0.98243	-5.7723	-0.00769838	0.00769838	No
291	0.006026	4.9161	0.10223	0.91887	0.98243	-5.7723	-0.00769838	0.00769838	No
600	-0.0068553	5.2691	-0.10109	0.91977	0.98243	-5.7724	-0.00769838	0.00769838	No
601	-0.0068553	5.2691	-0.10109	0.91977	0.98243	-5.7724	-0.00769838	0.00769838	No
223	0.0040763	6.9251	0.093849	0.9255	0.98637	-5.7731	-0.00596015	0.00596015	No
401	-0.0083446	5.6814	-0.093242	0.92598	0.98637	-5.7731	-0.00596015	0.00596015	No
64	-0.0037867	5.7558	-0.09048	0.92817	0.9865	-5.7734	-0.00590291	0.00590291	No
365	0.0069614	7.2471	0.089915	0.92861	0.9865	-5.7734	-0.00590291	0.00590291	No
535	-0.00463	5.8735	-0.086999	0.93092	0.98653	-5.7736	-0.0058897	0.0058897	No
69	0.0018882	6.0298	0.086696	0.93116	0.98653	-5.7737	-0.0058897	0.0058897	No
80	0.0069095	4.7106	0.080077	0.93641	0.99075	-5.7742	-0.00403592	0.00403592	No
325	-0.0046071	5.0595	-0.071649	0.94309	0.99647	-5.7748	-0.00153577	0.00153577	No
377	0.0038833	6.2358	0.069082	0.94512	0.99727	-5.7749	-0.00118725	0.00118725	No
247	0.0046319	6.669	0.067481	0.94639	0.99727	-5.775	-0.00118725	0.00118725	No
8	-0.0031112	4.7685	-0.060469	0.95196	0.9973	-5.7754	-0.00117418	0.00117418	No
130	-0.0064152	5.7472	-0.060055	0.95228	0.9973	-5.7755	-0.00117418	0.00117418	No
724	0.0041553	5.182	0.059066	0.95307	0.9973	-5.7755	-0.00117418	0.00117418	No
398	0.0064113	7.1047	0.05731	0.95446	0.9973	-5.7756	-0.00117418	0.00117418	No
73	-0.0035189	4.4061	-0.053912	0.95716	0.9973	-5.7758	-0.00117418	0.00117418	No
631	0.0021411	5.0662	0.053788	0.95726	0.9973	-5.7758	-0.00117418	0.00117418	No
764	0.0047685	5.1322	0.047968	0.96188	0.9973	-5.7761	-0.00117418	0.00117418	No
550	-0.0080088	6.1267	-0.047338	0.96238	0.9973	-5.7761	-0.00117418	0.00117418	No
671	-0.004056	5.1013	-0.040181	0.96806	0.9973	-5.7764	-0.00117418	0.00117418	No
709	-0.0019512	4.9838	-0.037591	0.97012	0.9973	-5.7765	-0.00117418	0.00117418	No
352	0.0033631	5.717	0.035648	0.97167	0.9973	-5.7765	-0.00117418	0.00117418	No
229	0.0039656	5.8772	0.0356	0.9717	0.9973	-5.7765	-0.00117418	0.00117418	No
707	-0.0030208	4.8128	-0.034077	0.97291	0.9973	-5.7766	-0.00117418	0.00117418	No
373	0.0020647	4.9787	0.033942	0.97302	0.9973	-5.7766	-0.00117418	0.00117418	No
6	-0.0013766	4.7531	-0.032811	0.97392	0.9973	-5.7766	-0.00117418	0.00117418	No
239	-0.0021451	6.6554	-0.032075	0.9745	0.9973	-5.7767	-0.00117418	0.00117418	No
269	-0.0028196	4.5234	-0.02585	0.97945	0.9973	-5.7768	-0.00117418	0.00117418	No
533	-0.001678	4.1895	-0.025545	0.97969	0.9973	-5.7768	-0.00117418	0.00117418	No
211	-0.0012542	5.5538	-0.024506	0.98052	0.9973	-5.7768	-0.00117418	0.00117418	No
340	0.0023714	5.847	0.023431	0.98137	0.9973	-5.7769	-0.00117418	0.00117418	No
359	-0.0024145	5.608	-0.021344	0.98303	0.9973	-5.7769	-0.00117418	0.00117418	No
429	-0.00075463	5.3486	-0.02017	0.98397	0.9973	-5.7769	-0.00117418	0.00117418	No
430	-0.00075463	5.3486	-0.02017	0.98397	0.9973	-5.7769	-0.00117418	0.00117418	No
437	0.0012119	5.8584	0.019795	0.98426	0.9973	-5.7769	-0.00117418	0.00117418	No
438	0.0012119	5.8584	0.019795	0.98426	0.9973	-5.7769	-0.00117418	0.00117418	No
676	0.00093964	5.0293	0.0195	0.9845	0.9973	-5.7769	-0.00117418	0.00117418	No
520	0.0013128	4.8634	0.018617	0.9852	0.9973	-5.777	-0.00117418	0.00117418	No
711	0.00072968	5.1625	0.018034	0.98566	0.9973	-5.777	-0.00117418	0.00117418	No
710	0.0013914	5.282	0.01716	0.98636	0.9973	-5.777	-0.00117418	0.00117418	No
13	-0.0028538	4.1136	-0.016776	0.98666	0.9973	-5.777	-0.00117418	0.00117418	No
60	0.0011168	4.7444	0.016019	0.98726	0.9973	-5.777	-0.00117418	0.00117418	No
56	-0.00064381	5.5485	-0.01487	0.98818	0.9973	-5.777	-0.00117418	0.00117418	No
694	-0.00076541	4.7221	-0.011978	0.99048	0.9973	-5.7771	-0.00117418	0.00117418	No
751	0.00076755	5.2151	0.010116	0.99196	0.9973	-5.7771	-0.00117418	0.00117418	No
585	0.00044218	5.5834	0.010054	0.99201	0.9973	-5.7771	-0.00117418	0.00117418	No
628	0.0006771	4.6345	0.0097909	0.99222	0.9973	-5.7771	-0.00117418	0.00117418	No
77	0.00040859	5.3199	0.0060387	0.9952	0.99832	-5.7771	-0.000730228	0.000730228	No
476	0.00035326	7.4511	0.0052824	0.9958	0.99832	-5.7771	-0.000730228	0.000730228	No
133	0.00026942	5.7576	0.0029304	0.99767	0.99832	-5.7771	-0.000730228	0.000730228	No
528	-0.00012181	5.9649	-0.0021096	0.99832	0.99832	-5.7771	-0.000730228	0.000730228	No

## Sheet: lipid_neg_SvsA
Label	logFC	AveExpr	t	P.Value	FDR	B	log10p	neglog10p	diff_exp
35	-0.4263	4.6234	-3.9642	0.00017674	0.11133	0.64432	-0.953388	0.953388	No
200	0.24789	5.8276	3.7618	0.00034922	0.11133	0.070827	-0.953388	0.953388	No
205	0.2177	6.7113	3.7016	0.00042599	0.11133	-0.096172	-0.953388	0.953388	No
304	-0.12533	5.2837	-3.5201	0.00076705	0.15034	-0.58923	-0.822925	0.822925	No
581	-0.075537	5.8204	-3.4308	0.0010182	0.15965	-0.82592	-0.796831	0.796831	No
260	0.25841	5.2579	3.2908	0.0015731	0.17405	-1.1884	-0.759326	0.759326	No
784	0.32291	5.6637	3.2589	0.0017347	0.17405	-1.2698	-0.759326	0.759326	No
558	0.20764	5.5551	3.2124	0.001998	0.17405	-1.3871	-0.759326	0.759326	No
559	0.20764	5.5551	3.2124	0.001998	0.17405	-1.3871	-0.759326	0.759326	No
166	0.21258	6.1521	2.9584	0.0042277	0.31219	-2.0061	-0.505581	0.505581	No
97	0.21354	5.1518	2.8799	0.0052885	0.31219	-2.1897	-0.505581	0.505581	No
222	0.17415	5.2913	2.8558	0.0056598	0.31219	-2.2453	-0.505581	0.505581	No
770	0.12745	6.2877	2.8536	0.0056956	0.31219	-2.2504	-0.505581	0.505581	No
95	0.16585	4.8105	2.8469	0.0058042	0.31219	-2.2659	-0.505581	0.505581	No
196	0.21607	6.3752	2.8355	0.0059927	0.31219	-2.292	-0.505581	0.505581	No
190	-0.077404	5.1206	-2.8135	0.0063712	0.31219	-2.342	-0.505581	0.505581	No
244	0.20835	5.3593	2.7832	0.0069315	0.31967	-2.4108	-0.495298	0.495298	No
700	0.11731	5.1162	2.7386	0.007837	0.34135	-2.5107	-0.4668	0.4668	No
258	-0.10422	4.4265	-2.6917	0.0089056	0.36716	-2.6145	-0.435145	0.435145	No
614	0.14482	5.038	2.673	0.0093662	0.36716	-2.6554	-0.435145	0.435145	No
253	0.20303	6.3123	2.6084	0.011134	0.38135	-2.7952	-0.418676	0.418676	No
265	-0.075811	5.4299	-2.6035	0.011278	0.38135	-2.8056	-0.418676	0.418676	No
468	0.087341	6.9637	2.5981	0.011443	0.38135	-2.8173	-0.418676	0.418676	No
173	0.070367	7.2105	2.5905	0.011674	0.38135	-2.8334	-0.418676	0.418676	No
599	0.13979	5.3633	2.5739	0.012196	0.38246	-2.8686	-0.417414	0.417414	No
657	0.10181	5.999	2.4655	0.016161	0.46997	-3.0945	-0.32793	0.32793	No
208	0.28997	5.1218	2.4649	0.016185	0.46997	-3.0957	-0.32793	0.32793	No
165	-0.042743	6.0267	-2.4006	0.019057	0.50443	-3.226	-0.297199	0.297199	No
296	0.074921	6.2006	2.399	0.019136	0.50443	-3.2293	-0.297199	0.297199	No
736	0.095832	5.5861	2.3955	0.019302	0.50443	-3.2362	-0.297199	0.297199	No
397	0.085063	5.2786	2.3547	0.021378	0.52401	-3.3173	-0.28066	0.28066	No
410	0.086896	6.7997	2.3452	0.021886	0.52401	-3.3359	-0.28066	0.28066	No
693	0.18905	4.8221	2.3232	0.023109	0.52401	-3.3789	-0.28066	0.28066	No
336	-0.052841	5.8964	-2.3144	0.023614	0.52401	-3.396	-0.28066	0.28066	No
592	0.11578	5.2833	2.3062	0.024094	0.52401	-3.4119	-0.28066	0.28066	No
737	0.094492	5.4842	2.3035	0.024254	0.52401	-3.4171	-0.28066	0.28066	No
39	-0.18004	4.576	-2.2859	0.02532	0.52401	-3.451	-0.28066	0.28066	No
259	0.25467	5.5281	2.2839	0.025448	0.52401	-3.455	-0.28066	0.28066	No
734	0.085282	5.8237	2.2636	0.026735	0.52401	-3.4939	-0.28066	0.28066	No
735	0.085282	5.8237	2.2636	0.026735	0.52401	-3.4939	-0.28066	0.28066	No
204	-0.083491	5.4326	-2.2395	0.028336	0.53189	-3.5396	-0.274178	0.274178	No
470	0.075368	7.4943	2.2372	0.028494	0.53189	-3.5439	-0.274178	0.274178	No
268	0.23882	5.2754	2.1836	0.032383	0.57932	-3.6441	-0.237081	0.237081	No
171	0.22503	6.2745	2.1819	0.032513	0.57932	-3.6472	-0.237081	0.237081	No
722	0.076412	6.3089	2.1407	0.035822	0.60515	-3.7227	-0.218137	0.218137	No
153	0.19942	5.9301	2.1405	0.035839	0.60515	-3.7231	-0.218137	0.218137	No
744	0.097106	5.7044	2.1352	0.036278	0.60515	-3.7325	-0.218137	0.218137	No
488	0.20537	5.1274	2.1098	0.038486	0.62861	-3.7784	-0.201619	0.201619	No
492	0.087834	5.6318	2.0932	0.039995	0.63992	-3.8081	-0.193874	0.193874	No
776	0.2957	5.0423	2.0661	0.042559	0.65425	-3.8561	-0.184256	0.184256	No
777	0.2957	5.0423	2.0661	0.042559	0.65425	-3.8561	-0.184256	0.184256	No
612	0.13215	5.4302	2.0473	0.044423	0.65962	-3.8892	-0.180706	0.180706	No
386	0.12462	7.3192	2.043	0.044862	0.65962	-3.8967	-0.180706	0.180706	No
266	-0.069919	4.8428	-2.0374	0.045433	0.65962	-3.9065	-0.180706	0.180706	No
753	0.10973	5.2565	2.0149	0.047797	0.68132	-3.9454	-0.166649	0.166649	No
252	-0.080933	5.5839	-1.9866	0.050917	0.70822	-3.9938	-0.149832	0.149832	No
542	0.096417	6.2439	1.9816	0.05149	0.70822	-4.0024	-0.149832	0.149832	No
446	-0.051482	5.9948	-1.959	0.054139	0.73181	-4.0406	-0.135602	0.135602	No
526	0.13347	5.6796	1.945	0.055835	0.74056	-4.0641	-0.13044	0.13044	No
257	-0.070391	5.0152	-1.9319	0.057464	0.74056	-4.0859	-0.13044	0.13044	No
477	0.14594	6.8257	1.9306	0.05762	0.74056	-4.088	-0.13044	0.13044	No
207	0.17954	5.9895	1.9055	0.060868	0.75385	-4.1295	-0.122715	0.122715	No
714	-0.069489	5.1716	-1.9044	0.061011	0.75385	-4.1313	-0.122715	0.122715	No
675	0.14176	5.5215	1.8984	0.061815	0.75385	-4.1412	-0.122715	0.122715	No
589	0.06436	5.3608	1.8874	0.063289	0.75385	-4.159	-0.122715	0.122715	No
88	0.18504	4.9554	1.8862	0.063462	0.75385	-4.161	-0.122715	0.122715	No
364	0.06478	7.7997	1.8718	0.065448	0.7548	-4.1843	-0.122168	0.122168	No
705	0.095113	5.7654	1.8714	0.065517	0.7548	-4.1851	-0.122168	0.122168	No
728	0.20949	5.8659	1.8546	0.067901	0.7548	-4.2119	-0.122168	0.122168	No
718	0.081707	6.7128	1.8273	0.071965	0.7548	-4.2555	-0.122168	0.122168	No
607	-0.048759	5.7935	-1.8144	0.073942	0.7548	-4.2758	-0.122168	0.122168	No
698	0.12332	4.8768	1.812	0.074311	0.7548	-4.2795	-0.122168	0.122168	No
46	-0.17044	4.0391	-1.8105	0.074548	0.7548	-4.2819	-0.122168	0.122168	No
602	-0.042899	5.4075	-1.8016	0.07596	0.7548	-4.2958	-0.122168	0.122168	No
551	0.085954	8.3797	1.7553	0.083627	0.7548	-4.3672	-0.122168	0.122168	No
310	0.08848	6.7388	1.7522	0.084161	0.7548	-4.3719	-0.122168	0.122168	No
293	-0.089627	5.1758	-1.7498	0.084575	0.7548	-4.3756	-0.122168	0.122168	No
169	0.14668	6.7184	1.7454	0.085343	0.7548	-4.3823	-0.122168	0.122168	No
100	0.10789	5.7838	1.7386	0.08655	0.7548	-4.3926	-0.122168	0.122168	No
109	0.11061	5.7963	1.7367	0.086885	0.7548	-4.3955	-0.122168	0.122168	No
633	0.050514	6.3674	1.7356	0.087076	0.7548	-4.3971	-0.122168	0.122168	No
263	0.069891	5.4703	1.7334	0.087467	0.7548	-4.4004	-0.122168	0.122168	No
264	0.069891	5.4703	1.7334	0.087467	0.7548	-4.4004	-0.122168	0.122168	No
547	0.08025	5.3732	1.7316	0.087798	0.7548	-4.4032	-0.122168	0.122168	No
548	0.08025	5.3732	1.7316	0.087798	0.7548	-4.4032	-0.122168	0.122168	No
516	-0.068819	5.3495	-1.7234	0.08927	0.7548	-4.4154	-0.122168	0.122168	No
161	0.10042	6.1888	1.6957	0.094439	0.7548	-4.4568	-0.122168	0.122168	No
608	0.12719	5.0724	1.6956	0.094452	0.7548	-4.4569	-0.122168	0.122168	No
351	0.060521	5.4124	1.6819	0.097096	0.7548	-4.4771	-0.122168	0.122168	No
494	0.15293	6.9987	1.6799	0.097486	0.7548	-4.48	-0.122168	0.122168	No
774	-0.048498	4.8816	-1.6784	0.097768	0.7548	-4.4821	-0.122168	0.122168	No
514	0.068991	5.9576	1.6597	0.1015	0.7548	-4.5094	-0.122168	0.122168	No
475	0.089036	6.6271	1.6533	0.10278	0.7548	-4.5186	-0.122168	0.122168	No
591	-0.03086	5.5225	-1.6432	0.10486	0.7548	-4.5331	-0.122168	0.122168	No
441	-0.062729	5.4602	-1.6423	0.10506	0.7548	-4.5344	-0.122168	0.122168	No
505	-0.10822	5.3739	-1.637	0.10616	0.7548	-4.542	-0.122168	0.122168	No
507	-0.10822	5.3739	-1.637	0.10616	0.7548	-4.542	-0.122168	0.122168	No
125	0.09651	6.3278	1.6319	0.10725	0.7548	-4.5494	-0.122168	0.122168	No
295	-0.075173	5.3641	-1.6316	0.10731	0.7548	-4.5498	-0.122168	0.122168	No
303	-0.042003	5.8848	-1.6311	0.10741	0.7548	-4.5505	-0.122168	0.122168	No
725	0.07216	5.8909	1.6291	0.10783	0.7548	-4.5533	-0.122168	0.122168	No
534	-0.1172	5.9976	-1.6277	0.10812	0.7548	-4.5553	-0.122168	0.122168	No
594	-0.03636	5.0712	-1.6139	0.11109	0.7548	-4.5748	-0.122168	0.122168	No
126	0.26322	5.2368	1.6125	0.11139	0.7548	-4.5768	-0.122168	0.122168	No
606	0.079728	4.8384	1.6115	0.11162	0.7548	-4.5783	-0.122168	0.122168	No
546	0.11285	6.4787	1.6103	0.11188	0.7548	-4.58	-0.122168	0.122168	No
448	-0.065897	6.0791	-1.6101	0.11193	0.7548	-4.5803	-0.122168	0.122168	No
449	-0.065897	6.0791	-1.6101	0.11193	0.7548	-4.5803	-0.122168	0.122168	No
201	0.15146	5.5505	1.6003	0.11409	0.7548	-4.594	-0.122168	0.122168	No
61	-0.055898	5.7352	-1.5979	0.11462	0.7548	-4.5974	-0.122168	0.122168	No
75	0.069612	4.9789	1.5919	0.11596	0.7548	-4.6058	-0.122168	0.122168	No
224	-0.094852	5.191	-1.578	0.11912	0.7548	-4.6251	-0.122168	0.122168	No
767	0.13623	4.6405	1.5747	0.11987	0.7548	-4.6295	-0.122168	0.122168	No
168	0.14717	5.4018	1.5743	0.11997	0.7548	-4.6301	-0.122168	0.122168	No
447	0.085568	5.2597	1.5687	0.12127	0.7548	-4.6378	-0.122168	0.122168	No
348	-0.03425	6.11	-1.5671	0.12165	0.7548	-4.6401	-0.122168	0.122168	No
600	0.086688	5.2691	1.5663	0.12183	0.7548	-4.6412	-0.122168	0.122168	No
601	0.086688	5.2691	1.5663	0.12183	0.7548	-4.6412	-0.122168	0.122168	No
123	0.15138	4.6463	1.5658	0.12195	0.7548	-4.6418	-0.122168	0.122168	No
571	0.082927	5.3695	1.5627	0.12268	0.7548	-4.6461	-0.122168	0.122168	No
350	-0.056649	4.6302	-1.5577	0.12386	0.7548	-4.653	-0.122168	0.122168	No
341	-0.065342	5.9453	-1.5535	0.12486	0.7548	-4.6587	-0.122168	0.122168	No
343	-0.065342	5.9453	-1.5535	0.12486	0.7548	-4.6587	-0.122168	0.122168	No
103	0.092967	5.5825	1.5531	0.12494	0.7548	-4.6592	-0.122168	0.122168	No
688	0.094246	5.0121	1.5464	0.12656	0.7548	-4.6683	-0.122168	0.122168	No
574	-0.037302	5.5488	-1.5453	0.12682	0.7548	-4.6698	-0.122168	0.122168	No
729	0.064773	4.9309	1.5441	0.12711	0.7548	-4.6714	-0.122168	0.122168	No
720	0.14439	4.7789	1.543	0.12739	0.7548	-4.673	-0.122168	0.122168	No
677	0.10013	5.1837	1.5412	0.12783	0.7548	-4.6754	-0.122168	0.122168	No
376	0.062577	6.7973	1.5321	0.13006	0.7548	-4.6877	-0.122168	0.122168	No
280	0.13396	4.9855	1.5256	0.13165	0.7548	-4.6964	-0.122168	0.122168	No
342	0.07179	5.5879	1.5158	0.13412	0.7548	-4.7095	-0.122168	0.122168	No
344	0.07179	5.5879	1.5158	0.13412	0.7548	-4.7095	-0.122168	0.122168	No
345	0.07179	5.5879	1.5158	0.13412	0.7548	-4.7095	-0.122168	0.122168	No
234	0.091869	5.6543	1.5131	0.1348	0.7548	-4.7131	-0.122168	0.122168	No
562	-0.072261	4.8645	-1.5098	0.13564	0.7548	-4.7175	-0.122168	0.122168	No
43	-0.15911	4.6356	-1.5091	0.13583	0.7548	-4.7184	-0.122168	0.122168	No
331	0.081485	5.801	1.5087	0.13591	0.7548	-4.7189	-0.122168	0.122168	No
347	-0.048641	5.729	-1.4991	0.13839	0.7548	-4.7316	-0.122168	0.122168	No
255	0.051585	6.5139	1.4972	0.13889	0.7548	-4.7342	-0.122168	0.122168	No
124	0.071814	6.5981	1.4971	0.13892	0.7548	-4.7343	-0.122168	0.122168	No
412	-0.05722	6.1118	-1.4956	0.13929	0.7548	-4.7362	-0.122168	0.122168	No
414	-0.05722	6.1118	-1.4956	0.13929	0.7548	-4.7362	-0.122168	0.122168	No
567	-0.042822	4.7763	-1.4944	0.13961	0.7548	-4.7378	-0.122168	0.122168	No
647	0.079104	5.1099	1.4944	0.13962	0.7548	-4.7378	-0.122168	0.122168	No
180	0.074888	6.7108	1.4908	0.14056	0.7548	-4.7426	-0.122168	0.122168	No
402	0.068519	6.0366	1.4826	0.14271	0.75551	-4.7532	-0.12176	0.12176	No
301	0.059173	5.4946	1.4796	0.14352	0.75551	-4.7572	-0.12176	0.12176	No
45	-0.15225	4.6389	-1.4762	0.14441	0.75551	-4.7616	-0.12176	0.12176	No
660	0.29679	4.7116	1.4729	0.1453	0.75551	-4.7658	-0.12176	0.12176	No
167	0.14504	6.0007	1.4667	0.14698	0.75551	-4.7739	-0.12176	0.12176	No
362	0.055084	5.5471	1.4661	0.14716	0.75551	-4.7747	-0.12176	0.12176	No
93	0.14251	5.356	1.4486	0.15196	0.75551	-4.7972	-0.12176	0.12176	No
758	0.095741	5.9859	1.4479	0.15216	0.75551	-4.7981	-0.12176	0.12176	No
34	-0.12424	4.7922	-1.4468	0.15246	0.75551	-4.7995	-0.12176	0.12176	No
463	0.18649	5.9985	1.4458	0.15274	0.75551	-4.8007	-0.12176	0.12176	No
761	0.18727	4.5396	1.4446	0.15308	0.75551	-4.8023	-0.12176	0.12176	No
762	0.18727	4.5396	1.4446	0.15308	0.75551	-4.8023	-0.12176	0.12176	No
194	0.066947	5.5098	1.4441	0.15322	0.75551	-4.8029	-0.12176	0.12176	No
746	0.10899	4.8517	1.4396	0.15447	0.75691	-4.8086	-0.120956	0.120956	No
111	0.13917	5.1979	1.4345	0.15594	0.7586	-4.8151	-0.119987	0.119987	No
686	-0.11472	4.8831	-1.43	0.15722	0.7586	-4.8208	-0.119987	0.119987	No
302	0.052575	5.4914	1.4266	0.15817	0.7586	-4.825	-0.119987	0.119987	No
96	0.075688	5.6508	1.4203	0.15999	0.7586	-4.8329	-0.119987	0.119987	No
515	0.059477	5.5553	1.4198	0.16014	0.7586	-4.8336	-0.119987	0.119987	No
444	0.10847	5.2987	1.4148	0.16159	0.7586	-4.8398	-0.119987	0.119987	No
445	0.10847	5.2987	1.4148	0.16159	0.7586	-4.8398	-0.119987	0.119987	No
102	0.066787	6.5446	1.4089	0.16334	0.75941	-4.8472	-0.119524	0.119524	No
33	-0.11128	4.5075	-1.4077	0.1637	0.75941	-4.8488	-0.119524	0.119524	No
315	0.058833	6.8985	1.3986	0.1664	0.76566	-4.86	-0.115964	0.115964	No
772	0.077077	4.7105	1.3947	0.16755	0.76566	-4.8648	-0.115964	0.115964	No
706	-0.091255	5.4079	-1.3933	0.16798	0.76566	-4.8665	-0.115964	0.115964	No
1	0.093553	4.9276	1.3869	0.16991	0.76803	-4.8744	-0.114622	0.114622	No
233	0.070805	6.0031	1.3835	0.17096	0.76803	-4.8786	-0.114622	0.114622	No
112	0.064615	6.4942	1.3815	0.17157	0.76803	-4.881	-0.114622	0.114622	No
89	0.067507	5.7563	1.3752	0.17351	0.76803	-4.8887	-0.114622	0.114622	No
206	-0.042364	5.1402	-1.3736	0.17398	0.76803	-4.8906	-0.114622	0.114622	No
193	0.063092	5.3265	1.3724	0.17437	0.76803	-4.8921	-0.114622	0.114622	No
615	0.063198	5.307	1.3674	0.17592	0.77049	-4.8981	-0.113233	0.113233	No
683	0.086224	4.8208	1.3582	0.1788	0.77876	-4.9092	-0.108596	0.108596	No
572	-0.032339	5.0498	-1.3394	0.18482	0.78634	-4.9317	-0.10439	0.10439	No
199	-0.070691	5.6978	-1.3336	0.18669	0.78634	-4.9385	-0.10439	0.10439	No
62	-0.080528	4.9571	-1.3313	0.18746	0.78634	-4.9413	-0.10439	0.10439	No
503	0.097727	6.269	1.3281	0.1885	0.78634	-4.945	-0.10439	0.10439	No
504	0.097727	6.269	1.3281	0.1885	0.78634	-4.945	-0.10439	0.10439	No
63	-0.077892	5.081	-1.3242	0.18978	0.78634	-4.9496	-0.10439	0.10439	No
152	0.12769	6.1859	1.3235	0.19002	0.78634	-4.9505	-0.10439	0.10439	No
47	-0.14768	4.7578	-1.3232	0.19013	0.78634	-4.9509	-0.10439	0.10439	No
506	-0.052074	5.3016	-1.3218	0.19057	0.78634	-4.9524	-0.10439	0.10439	No
508	-0.052074	5.3016	-1.3218	0.19057	0.78634	-4.9524	-0.10439	0.10439	No
48	-0.15179	4.342	-1.3104	0.1944	0.79424	-4.9658	-0.100048	0.100048	No
297	0.076119	5.2865	1.31	0.19451	0.79424	-4.9662	-0.100048	0.100048	No
146	0.045761	5.8962	1.3065	0.19569	0.79465	-4.9702	-0.0998241	0.0998241	No
616	-0.079965	4.6962	-1.3037	0.19664	0.79465	-4.9735	-0.0998241	0.0998241	No
210	0.058448	5.1143	1.2967	0.19902	0.80018	-4.9816	-0.0968123	0.0968123	No
144	-0.029431	5.9735	-1.2875	0.20221	0.80514	-4.9922	-0.0941286	0.0941286	No
561	0.088658	4.3092	1.2872	0.20231	0.80514	-4.9925	-0.0941286	0.0941286	No
271	-0.09139	4.9211	-1.2769	0.20589	0.8127	-5.0042	-0.0900697	0.0900697	No
115	0.05692	6.1133	1.2718	0.20769	0.8127	-5.01	-0.0900697	0.0900697	No
209	0.053494	5.4085	1.2672	0.20931	0.8127	-5.0151	-0.0900697	0.0900697	No
25	-0.18395	3.5457	-1.2659	0.20978	0.8127	-5.0166	-0.0900697	0.0900697	No
582	-0.028991	5.8102	-1.2629	0.21086	0.8127	-5.02	-0.0900697	0.0900697	No
554	-0.030009	5.4065	-1.2623	0.21107	0.8127	-5.0207	-0.0900697	0.0900697	No
584	-0.046707	5.2585	-1.2612	0.21147	0.8127	-5.0219	-0.0900697	0.0900697	No
511	0.050338	5.4742	1.2565	0.21315	0.81286	-5.0272	-0.0899842	0.0899842	No
361	0.076607	5.178	1.2473	0.21649	0.81286	-5.0374	-0.0899842	0.0899842	No
569	0.080987	5.5474	1.2451	0.21731	0.81286	-5.0399	-0.0899842	0.0899842	No
512	0.049632	5.4733	1.2445	0.21752	0.81286	-5.0405	-0.0899842	0.0899842	No
662	0.10493	4.9385	1.2407	0.21889	0.81286	-5.0447	-0.0899842	0.0899842	No
357	0.11311	6.8766	1.2378	0.21997	0.81286	-5.0479	-0.0899842	0.0899842	No
114	0.044448	6.3389	1.2329	0.22179	0.81286	-5.0533	-0.0899842	0.0899842	No
294	-0.087578	5.0742	-1.2324	0.22195	0.81286	-5.0538	-0.0899842	0.0899842	No
673	0.10612	4.7904	1.2293	0.22311	0.81286	-5.0572	-0.0899842	0.0899842	No
782	-0.044814	4.6821	-1.2292	0.22315	0.81286	-5.0573	-0.0899842	0.0899842	No
366	0.12787	6.6299	1.2283	0.22349	0.81286	-5.0583	-0.0899842	0.0899842	No
349	-0.042585	5.1226	-1.2167	0.22786	0.81286	-5.071	-0.0899842	0.0899842	No
339	0.071346	6.3644	1.2162	0.22805	0.81286	-5.0715	-0.0899842	0.0899842	No
172	0.087996	6.1809	1.2151	0.22843	0.81286	-5.0726	-0.0899842	0.0899842	No
727	0.079834	4.643	1.2143	0.22874	0.81286	-5.0735	-0.0899842	0.0899842	No
748	0.072853	5.0978	1.2128	0.22933	0.81286	-5.0752	-0.0899842	0.0899842	No
568	-0.028496	4.8649	-1.211	0.23001	0.81286	-5.0771	-0.0899842	0.0899842	No
713	0.20499	5.2741	1.2106	0.23017	0.81286	-5.0776	-0.0899842	0.0899842	No
411	0.079002	6.2254	1.2043	0.23255	0.81759	-5.0843	-0.0874644	0.0874644	No
440	-0.038506	5.7395	-1.1953	0.23605	0.82118	-5.0939	-0.0855616	0.0855616	No
672	0.10932	5.1024	1.1947	0.23627	0.82118	-5.0946	-0.0855616	0.0855616	No
110	0.071973	5.2925	1.1936	0.23672	0.82118	-5.0958	-0.0855616	0.0855616	No
176	-0.15348	6.3474	-1.1904	0.23796	0.82185	-5.0992	-0.0852074	0.0852074	No
521	0.052654	5.8742	1.1865	0.23949	0.82351	-5.1033	-0.0843311	0.0843311	No
523	-0.037202	5.6853	-1.1824	0.24111	0.82545	-5.1077	-0.0833092	0.0833092	No
317	0.071746	5.7779	1.1761	0.24357	0.82796	-5.1142	-0.0819906	0.0819906	No
227	0.060797	6.038	1.1752	0.24395	0.82796	-5.1152	-0.0819906	0.0819906	No
219	0.043504	6.5621	1.1696	0.24618	0.82956	-5.1211	-0.0811522	0.0811522	No
544	0.086607	5.9558	1.1687	0.24654	0.82956	-5.122	-0.0811522	0.0811522	No
228	-0.07303	5.6708	-1.1599	0.25006	0.83232	-5.1311	-0.0797097	0.0797097	No
132	0.089256	5.2376	1.1592	0.25035	0.83232	-5.1318	-0.0797097	0.0797097	No
3	-0.043775	4.7437	-1.1587	0.25055	0.83232	-5.1323	-0.0797097	0.0797097	No
482	0.062138	6.5044	1.1559	0.25169	0.83259	-5.1352	-0.0795688	0.0795688	No
640	-0.050295	4.9622	-1.152	0.25328	0.83434	-5.1393	-0.0786569	0.0786569	No
147	0.053631	5.7486	1.1399	0.25823	0.84709	-5.1516	-0.0720704	0.0720704	No
405	-0.055426	4.6003	-1.1365	0.25965	0.84819	-5.155	-0.0715069	0.0715069	No
245	-0.086306	6.1256	-1.1241	0.26486	0.86162	-5.1676	-0.0646842	0.0646842	No
681	0.071221	5.2965	1.1121	0.26994	0.87451	-5.1796	-0.0582352	0.0582352	No
575	0.045936	5.7066	1.1017	0.27438	0.88525	-5.1898	-0.0529341	0.0529341	No
155	0.055573	6.7182	1.0834	0.2824	0.89387	-5.2078	-0.0487256	0.0487256	No
578	-0.061443	5.2049	-1.0771	0.28515	0.89387	-5.2138	-0.0487256	0.0487256	No
135	0.051263	6.0711	1.0671	0.28964	0.89387	-5.2234	-0.0487256	0.0487256	No
680	0.06151	4.6413	1.067	0.28966	0.89387	-5.2235	-0.0487256	0.0487256	No
522	0.053644	5.5017	1.0616	0.2921	0.89387	-5.2287	-0.0487256	0.0487256	No
498	0.067428	5.7994	1.0542	0.29544	0.89387	-5.2357	-0.0487256	0.0487256	No
182	0.096662	5.9066	1.0539	0.2956	0.89387	-5.236	-0.0487256	0.0487256	No
632	0.068062	4.1754	1.0528	0.2961	0.89387	-5.237	-0.0487256	0.0487256	No
11	-0.093784	4.7986	-1.046	0.29918	0.89387	-5.2434	-0.0487256	0.0487256	No
495	-0.066426	5.505	-1.045	0.29964	0.89387	-5.2443	-0.0487256	0.0487256	No
238	0.05308	4.9071	1.0414	0.30132	0.89387	-5.2477	-0.0487256	0.0487256	No
49	-0.10423	4.4709	-1.0401	0.30191	0.89387	-5.2489	-0.0487256	0.0487256	No
684	-0.024115	5.5256	-1.039	0.30241	0.89387	-5.2499	-0.0487256	0.0487256	No
650	-0.047854	4.8787	-1.0288	0.30717	0.89387	-5.2594	-0.0487256	0.0487256	No
371	-0.043804	5.65	-1.0248	0.30901	0.89387	-5.263	-0.0487256	0.0487256	No
334	-0.065965	4.1254	-1.024	0.30941	0.89387	-5.2638	-0.0487256	0.0487256	No
596	0.063178	6.1749	1.0196	0.31146	0.89387	-5.2678	-0.0487256	0.0487256	No
597	0.063178	6.1749	1.0196	0.31146	0.89387	-5.2678	-0.0487256	0.0487256	No
778	-0.049571	5.1582	-1.0181	0.31216	0.89387	-5.2692	-0.0487256	0.0487256	No
780	-0.049571	5.1582	-1.0181	0.31216	0.89387	-5.2692	-0.0487256	0.0487256	No
177	-0.06441	5.982	-1.0176	0.31239	0.89387	-5.2696	-0.0487256	0.0487256	No
178	0.024638	5.3906	1.0173	0.31256	0.89387	-5.2699	-0.0487256	0.0487256	No
638	0.044431	5.0224	1.0144	0.31392	0.89387	-5.2725	-0.0487256	0.0487256	No
66	-0.053172	4.8723	-1.0139	0.31418	0.89387	-5.273	-0.0487256	0.0487256	No
502	0.050761	5.0551	1.0137	0.31424	0.89387	-5.2732	-0.0487256	0.0487256	No
531	0.052784	5.7572	1.0129	0.31461	0.89387	-5.2739	-0.0487256	0.0487256	No
745	0.048422	5.033	1.0128	0.3147	0.89387	-5.274	-0.0487256	0.0487256	No
576	0.053013	4.663	1.0125	0.3148	0.89387	-5.2742	-0.0487256	0.0487256	No
87	0.041353	5.6087	1.0063	0.31779	0.89387	-5.2799	-0.0487256	0.0487256	No
192	0.060859	4.8908	1.0062	0.31781	0.89387	-5.28	-0.0487256	0.0487256	No
76	-0.12687	4.6846	-1.0056	0.31812	0.89387	-5.2805	-0.0487256	0.0487256	No
67	0.048122	4.7196	1.0037	0.31902	0.89387	-5.2822	-0.0487256	0.0487256	No
755	-0.055591	5.2089	-1.0019	0.31988	0.89387	-5.2839	-0.0487256	0.0487256	No
377	-0.045902	6.2358	-1.0005	0.32053	0.89387	-5.2851	-0.0487256	0.0487256	No
609	-0.058323	5.2261	-0.99665	0.3224	0.89387	-5.2886	-0.0487256	0.0487256	No
466	-0.071043	4.8536	-0.99238	0.32446	0.89387	-5.2924	-0.0487256	0.0487256	No
538	0.051359	6.403	0.98801	0.32658	0.89387	-5.2962	-0.0487256	0.0487256	No
157	-0.036868	5.6647	-0.98704	0.32705	0.89387	-5.2971	-0.0487256	0.0487256	No
543	0.067348	5.6822	0.98444	0.32832	0.89387	-5.2994	-0.0487256	0.0487256	No
399	-0.01766	6.293	-0.97747	0.33174	0.89387	-5.3056	-0.0487256	0.0487256	No
400	-0.01766	6.293	-0.97747	0.33174	0.89387	-5.3056	-0.0487256	0.0487256	No
94	0.057229	5.479	0.97689	0.33202	0.89387	-5.3061	-0.0487256	0.0487256	No
635	0.041389	5.3974	0.97443	0.33323	0.89387	-5.3082	-0.0487256	0.0487256	No
641	0.046104	5.3875	0.9725	0.33418	0.89387	-5.3099	-0.0487256	0.0487256	No
214	0.051664	5.4883	0.96431	0.33825	0.89387	-5.317	-0.0487256	0.0487256	No
451	-0.017123	6.3508	-0.9636	0.3386	0.89387	-5.3176	-0.0487256	0.0487256	No
298	0.064026	4.3194	0.96037	0.34021	0.89387	-5.3204	-0.0487256	0.0487256	No
143	0.046304	5.7482	0.95802	0.34138	0.89387	-5.3224	-0.0487256	0.0487256	No
626	-0.04173	4.8501	-0.95361	0.3436	0.89387	-5.3262	-0.0487256	0.0487256	No
55	-0.015692	5.8747	-0.95231	0.34425	0.89387	-5.3273	-0.0487256	0.0487256	No
53	0.071212	4.6369	0.95133	0.34474	0.89387	-5.3282	-0.0487256	0.0487256	No
104	0.049637	5.2236	0.94846	0.34619	0.89387	-5.3306	-0.0487256	0.0487256	No
184	0.05404	7.1633	0.94831	0.34627	0.89387	-5.3308	-0.0487256	0.0487256	No
580	0.053427	5.4095	0.94305	0.34893	0.89387	-5.3352	-0.0487256	0.0487256	No
731	-0.026716	5.284	-0.93919	0.35089	0.89387	-5.3385	-0.0487256	0.0487256	No
674	0.030306	6.1221	0.93892	0.35103	0.89387	-5.3387	-0.0487256	0.0487256	No
106	0.033679	6.3233	0.93694	0.35204	0.89387	-5.3404	-0.0487256	0.0487256	No
552	0.077179	5.2633	0.93577	0.35264	0.89387	-5.3414	-0.0487256	0.0487256	No
127	0.055781	7.0359	0.93444	0.35332	0.89387	-5.3425	-0.0487256	0.0487256	No
541	0.069712	6.3481	0.93434	0.35337	0.89387	-5.3426	-0.0487256	0.0487256	No
291	-0.044752	4.9161	-0.93022	0.35549	0.89387	-5.346	-0.0487256	0.0487256	No
308	0.040273	4.8922	0.92923	0.356	0.89387	-5.3469	-0.0487256	0.0487256	No
539	-0.043379	5.2571	-0.92883	0.3562	0.89387	-5.3472	-0.0487256	0.0487256	No
413	-0.038379	6.0988	-0.92845	0.3564	0.89387	-5.3475	-0.0487256	0.0487256	No
415	-0.038379	6.0988	-0.92845	0.3564	0.89387	-5.3475	-0.0487256	0.0487256	No
273	-0.074009	4.7726	-0.92812	0.35657	0.89387	-5.3478	-0.0487256	0.0487256	No
288	0.04038	7.8018	0.92696	0.35716	0.89387	-5.3487	-0.0487256	0.0487256	No
478	-0.056795	6.1778	-0.91934	0.36111	0.89387	-5.3551	-0.0487256	0.0487256	No
305	-0.037878	5.018	-0.91691	0.36237	0.89387	-5.3571	-0.0487256	0.0487256	No
23	0.11587	4.6979	0.91273	0.36455	0.89387	-5.3605	-0.0487256	0.0487256	No
290	0.047279	5.2591	0.91055	0.36569	0.89387	-5.3623	-0.0487256	0.0487256	No
367	0.042401	5.264	0.91001	0.36597	0.89387	-5.3627	-0.0487256	0.0487256	No
232	0.028122	6.7039	0.90784	0.36711	0.89387	-5.3645	-0.0487256	0.0487256	No
610	0.047309	4.5178	0.90762	0.36723	0.89387	-5.3647	-0.0487256	0.0487256	No
29	-0.09603	4.7477	-0.90329	0.3695	0.89387	-5.3682	-0.0487256	0.0487256	No
335	-0.027812	5.5008	-0.90037	0.37104	0.89387	-5.3706	-0.0487256	0.0487256	No
392	-0.02511	5.8624	-0.89921	0.37166	0.89387	-5.3715	-0.0487256	0.0487256	No
394	-0.02511	5.8624	-0.89921	0.37166	0.89387	-5.3715	-0.0487256	0.0487256	No
354	0.035479	5.7788	0.89794	0.37233	0.89387	-5.3726	-0.0487256	0.0487256	No
188	0.065104	5.9182	0.89651	0.37308	0.89387	-5.3737	-0.0487256	0.0487256	No
465	0.041937	6.7436	0.89454	0.37413	0.89387	-5.3753	-0.0487256	0.0487256	No
118	0.029471	4.3086	0.89151	0.37574	0.89387	-5.3777	-0.0487256	0.0487256	No
563	0.050181	3.7525	0.88975	0.37668	0.89387	-5.3791	-0.0487256	0.0487256	No
525	0.054326	5.4618	0.88963	0.37674	0.89387	-5.3792	-0.0487256	0.0487256	No
535	-0.038422	5.8735	-0.88461	0.37943	0.89387	-5.3833	-0.0487256	0.0487256	No
140	0.042181	5.3707	0.88138	0.38116	0.89387	-5.3858	-0.0487256	0.0487256	No
141	0.042181	5.3707	0.88138	0.38116	0.89387	-5.3858	-0.0487256	0.0487256	No
98	0.029878	6.3203	0.87982	0.382	0.89387	-5.3871	-0.0487256	0.0487256	No
634	0.040392	5.1841	0.87862	0.38264	0.89387	-5.388	-0.0487256	0.0487256	No
175	0.019771	7.7289	0.87858	0.38267	0.89387	-5.388	-0.0487256	0.0487256	No
148	0.061448	5.408	0.87594	0.38409	0.89387	-5.3901	-0.0487256	0.0487256	No
732	0.059551	5.0561	0.8755	0.38433	0.89387	-5.3905	-0.0487256	0.0487256	No
418	0.046402	6.195	0.8712	0.38665	0.89387	-5.3938	-0.0487256	0.0487256	No
699	0.040367	5.6517	0.86815	0.38831	0.89387	-5.3962	-0.0487256	0.0487256	No
86	0.064426	4.656	0.86726	0.38879	0.89387	-5.3969	-0.0487256	0.0487256	No
433	-0.044545	5.2554	-0.86669	0.3891	0.89387	-5.3974	-0.0487256	0.0487256	No
385	-0.08833	5.6227	-0.86564	0.38967	0.89387	-5.3982	-0.0487256	0.0487256	No
355	-0.057398	5.2907	-0.86409	0.39052	0.89387	-5.3994	-0.0487256	0.0487256	No
356	-0.057398	5.2907	-0.86409	0.39052	0.89387	-5.3994	-0.0487256	0.0487256	No
716	-0.035585	4.8282	-0.86308	0.39107	0.89387	-5.4002	-0.0487256	0.0487256	No
186	0.045019	5.6924	0.85798	0.39386	0.89614	-5.4041	-0.0476241	0.0476241	No
549	0.11983	6.2819	0.85709	0.39435	0.89614	-5.4048	-0.0476241	0.0476241	No
624	0.037939	5.9048	0.85264	0.3968	0.89909	-5.4083	-0.0461968	0.0461968	No
566	-0.023059	4.8363	-0.84864	0.39901	0.89909	-5.4113	-0.0461968	0.0461968	No
436	0.042104	5.3891	0.84794	0.39939	0.89909	-5.4119	-0.0461968	0.0461968	No
369	0.054301	4.4888	0.84642	0.40023	0.89909	-5.413	-0.0461968	0.0461968	No
235	0.051333	5.3227	0.84213	0.40261	0.89947	-5.4163	-0.0460133	0.0460133	No
621	-0.023475	5.0684	-0.8393	0.40418	0.89947	-5.4184	-0.0460133	0.0460133	No
74	-0.057305	4.9384	-0.83881	0.40446	0.89947	-5.4188	-0.0460133	0.0460133	No
676	-0.032756	5.0293	-0.8329	0.40776	0.89947	-5.4232	-0.0460133	0.0460133	No
473	0.052168	6.6173	0.83205	0.40824	0.89947	-5.4239	-0.0460133	0.0460133	No
585	0.029799	5.5834	0.8302	0.40928	0.89947	-5.4253	-0.0460133	0.0460133	No
181	-0.051342	5.7928	-0.82938	0.40974	0.89947	-5.4259	-0.0460133	0.0460133	No
387	-0.041127	5.7595	-0.82762	0.41073	0.89947	-5.4272	-0.0460133	0.0460133	No
388	-0.041127	5.7595	-0.82762	0.41073	0.89947	-5.4272	-0.0460133	0.0460133	No
409	0.073177	5.0291	0.82346	0.41307	0.90209	-5.4303	-0.0447501	0.0447501	No
426	-0.041054	5.2721	-0.81715	0.41664	0.90271	-5.435	-0.0444517	0.0444517	No
427	-0.041054	5.2721	-0.81715	0.41664	0.90271	-5.435	-0.0444517	0.0444517	No
276	-0.038892	6.6528	-0.81411	0.41837	0.90271	-5.4372	-0.0444517	0.0444517	No
779	0.065897	4.3141	0.81214	0.41949	0.90271	-5.4386	-0.0444517	0.0444517	No
781	0.065897	4.3141	0.81214	0.41949	0.90271	-5.4386	-0.0444517	0.0444517	No
617	0.045348	5.1462	0.80901	0.42128	0.90271	-5.4409	-0.0444517	0.0444517	No
619	-0.017498	5.2105	-0.8064	0.42277	0.90271	-5.4428	-0.0444517	0.0444517	No
484	0.066284	6.1504	0.80145	0.42561	0.90271	-5.4464	-0.0444517	0.0444517	No
486	0.066284	6.1504	0.80145	0.42561	0.90271	-5.4464	-0.0444517	0.0444517	No
560	-0.031723	5.2417	-0.80081	0.42598	0.90271	-5.4469	-0.0444517	0.0444517	No
733	-0.036805	4.926	-0.79827	0.42744	0.90271	-5.4487	-0.0444517	0.0444517	No
420	-0.047667	5.408	-0.79519	0.42922	0.90271	-5.4509	-0.0444517	0.0444517	No
316	0.042186	6.1356	0.7944	0.42967	0.90271	-5.4515	-0.0444517	0.0444517	No
648	0.055788	4.9446	0.78894	0.43284	0.90271	-5.4554	-0.0444517	0.0444517	No
218	-0.15592	4.9432	-0.78842	0.43314	0.90271	-5.4558	-0.0444517	0.0444517	No
91	0.024678	4.3508	0.78796	0.43341	0.90271	-5.4561	-0.0444517	0.0444517	No
346	-0.031276	5.8457	-0.78754	0.43365	0.90271	-5.4564	-0.0444517	0.0444517	No
769	0.053922	5.035	0.7868	0.43408	0.90271	-5.4569	-0.0444517	0.0444517	No
404	0.041406	5.3813	0.78423	0.43558	0.90342	-5.4587	-0.0441103	0.0441103	No
439	0.045781	5.3115	0.78185	0.43696	0.90391	-5.4604	-0.0438748	0.0438748	No
750	0.065532	5.0176	0.77823	0.43908	0.9059	-5.463	-0.0429197	0.0429197	No
408	0.047133	5.2898	0.772	0.44274	0.91041	-5.4673	-0.040763	0.040763	No
163	0.030478	5.6872	0.76903	0.44449	0.91041	-5.4694	-0.040763	0.040763	No
479	0.024921	7.6707	0.76542	0.44662	0.91041	-5.4719	-0.040763	0.040763	No
277	0.068578	6.2764	0.76383	0.44756	0.91041	-5.473	-0.040763	0.040763	No
513	0.040904	4.9419	0.7627	0.44823	0.91041	-5.4738	-0.040763	0.040763	No
588	-0.019498	5.1509	-0.76268	0.44824	0.91041	-5.4738	-0.040763	0.040763	No
231	-0.050545	4.9433	-0.75145	0.45492	0.91513	-5.4814	-0.0385172	0.0385172	No
459	-0.010492	6.4131	-0.74631	0.45801	0.91513	-5.4849	-0.0385172	0.0385172	No
460	-0.010492	6.4131	-0.74631	0.45801	0.91513	-5.4849	-0.0385172	0.0385172	No
604	-0.014117	5.5736	-0.74117	0.4611	0.91513	-5.4884	-0.0385172	0.0385172	No
428	-0.036114	5.9785	-0.73997	0.46182	0.91513	-5.4892	-0.0385172	0.0385172	No
101	0.045284	5.4201	0.73592	0.46426	0.91513	-5.4919	-0.0385172	0.0385172	No
540	0.042749	7.1041	0.73447	0.46514	0.91513	-5.4928	-0.0385172	0.0385172	No
598	0.052443	6.5593	0.73379	0.46555	0.91513	-5.4933	-0.0385172	0.0385172	No
326	-0.022708	6.0268	-0.73021	0.46772	0.91513	-5.4957	-0.0385172	0.0385172	No
30	-0.024426	4.7058	-0.72829	0.46889	0.91513	-5.4969	-0.0385172	0.0385172	No
216	0.034527	5.4404	0.72821	0.46894	0.91513	-5.497	-0.0385172	0.0385172	No
375	0.026729	7.2878	0.72278	0.47224	0.91513	-5.5005	-0.0385172	0.0385172	No
741	0.035677	5.2201	0.7217	0.47291	0.91513	-5.5012	-0.0385172	0.0385172	No
685	-0.034969	5.1374	-0.71984	0.47404	0.91513	-5.5025	-0.0385172	0.0385172	No
292	-0.05721	5.6926	-0.7191	0.4745	0.91513	-5.5029	-0.0385172	0.0385172	No
587	-0.013368	5.2579	-0.7188	0.47468	0.91513	-5.5031	-0.0385172	0.0385172	No
77	0.039612	5.3199	0.71732	0.47559	0.91513	-5.5041	-0.0385172	0.0385172	No
133	-0.05332	5.7576	-0.7106	0.47972	0.91513	-5.5084	-0.0385172	0.0385172	No
583	-0.026901	5.3434	-0.70886	0.48079	0.91513	-5.5095	-0.0385172	0.0385172	No
497	-0.050645	5.461	-0.70833	0.48112	0.91513	-5.5099	-0.0385172	0.0385172	No
8	0.029572	4.7685	0.70424	0.48364	0.91513	-5.5125	-0.0385172	0.0385172	No
620	0.035931	5.2375	0.70424	0.48364	0.91513	-5.5125	-0.0385172	0.0385172	No
237	-0.022203	5.4451	-0.70331	0.48422	0.91513	-5.5131	-0.0385172	0.0385172	No
456	0.064898	5.4498	0.7028	0.48454	0.91513	-5.5134	-0.0385172	0.0385172	No
137	0.045084	4.0954	0.70259	0.48466	0.91513	-5.5135	-0.0385172	0.0385172	No
481	0.027095	5.4088	0.69956	0.48655	0.91513	-5.5155	-0.0385172	0.0385172	No
668	0.036593	4.7723	0.69608	0.4887	0.91513	-5.5177	-0.0385172	0.0385172	No
437	-0.03468	5.8584	-0.69409	0.48994	0.91513	-5.5189	-0.0385172	0.0385172	No
438	-0.03468	5.8584	-0.69409	0.48994	0.91513	-5.5189	-0.0385172	0.0385172	No
249	-0.036678	5.912	-0.69316	0.49053	0.91513	-5.5195	-0.0385172	0.0385172	No
524	-0.036421	5.3528	-0.69165	0.49147	0.91513	-5.5204	-0.0385172	0.0385172	No
783	-0.021411	5.0169	-0.69095	0.4919	0.91513	-5.5209	-0.0385172	0.0385172	No
256	-0.017881	6.0552	-0.69025	0.49235	0.91513	-5.5213	-0.0385172	0.0385172	No
333	-0.029047	5.7665	-0.68937	0.49289	0.91513	-5.5219	-0.0385172	0.0385172	No
431	0.024979	6.9138	0.68576	0.49515	0.91513	-5.5241	-0.0385172	0.0385172	No
81	-0.049907	4.002	-0.68447	0.49596	0.91513	-5.5249	-0.0385172	0.0385172	No
678	-0.073139	4.8802	-0.68437	0.49602	0.91513	-5.525	-0.0385172	0.0385172	No
527	-0.049725	6.2759	-0.68251	0.49719	0.91513	-5.5261	-0.0385172	0.0385172	No
220	-0.047387	6.5729	-0.67997	0.49879	0.91513	-5.5277	-0.0385172	0.0385172	No
625	0.033866	5.3429	0.67637	0.50106	0.91513	-5.5299	-0.0385172	0.0385172	No
517	-0.034313	5.629	-0.67534	0.50171	0.91513	-5.5305	-0.0385172	0.0385172	No
518	-0.034313	5.629	-0.67534	0.50171	0.91513	-5.5305	-0.0385172	0.0385172	No
697	0.05148	5.2094	0.67393	0.5026	0.91513	-5.5314	-0.0385172	0.0385172	No
704	-0.031922	5.1582	-0.67352	0.50286	0.91513	-5.5316	-0.0385172	0.0385172	No
160	0.048492	6.4824	0.67237	0.50358	0.91513	-5.5323	-0.0385172	0.0385172	No
454	-0.055107	5.3245	-0.66873	0.50589	0.91513	-5.5345	-0.0385172	0.0385172	No
656	0.060422	4.867	0.66822	0.50621	0.91513	-5.5349	-0.0385172	0.0385172	No
519	0.032168	5.3646	0.66763	0.50659	0.91513	-5.5352	-0.0385172	0.0385172	No
692	0.04521	6.668	0.66575	0.50778	0.91517	-5.5363	-0.0384982	0.0384982	No
57	0.074806	4.6776	0.65832	0.51251	0.92157	-5.5408	-0.0354717	0.0354717	No
156	0.033883	5.3399	0.65649	0.51368	0.92157	-5.5419	-0.0354717	0.0354717	No
723	0.021362	7.0776	0.64708	0.51972	0.92826	-5.5474	-0.0323304	0.0323304	No
639	0.024929	5.4437	0.64699	0.51978	0.92826	-5.5475	-0.0323304	0.0323304	No
267	0.033117	6.0132	0.64391	0.52176	0.92881	-5.5493	-0.0320731	0.0320731	No
134	0.030033	5.6809	0.64266	0.52257	0.92881	-5.55	-0.0320731	0.0320731	No
82	-0.050638	4.8599	-0.64038	0.52404	0.92881	-5.5513	-0.0320731	0.0320731	No
480	0.019096	7.1926	0.63592	0.52692	0.92881	-5.5539	-0.0320731	0.0320731	No
154	-0.025101	5.252	-0.63467	0.52773	0.92881	-5.5546	-0.0320731	0.0320731	No
611	0.027255	5.1996	0.6332	0.52869	0.92881	-5.5555	-0.0320731	0.0320731	No
655	-0.025868	5.1906	-0.63278	0.52896	0.92881	-5.5557	-0.0320731	0.0320731	No
658	0.016736	6.7687	0.62885	0.53152	0.92881	-5.558	-0.0320731	0.0320731	No
80	-0.044208	4.7106	-0.62777	0.53222	0.92881	-5.5586	-0.0320731	0.0320731	No
90	0.01852	4.6436	0.62745	0.53242	0.92881	-5.5588	-0.0320731	0.0320731	No
590	-0.029321	4.7979	-0.62445	0.53438	0.92881	-5.5605	-0.0320731	0.0320731	No
622	0.015202	5.2345	0.62283	0.53544	0.92881	-5.5614	-0.0320731	0.0320731	No
28	-0.045705	4.7334	-0.62275	0.53549	0.92881	-5.5614	-0.0320731	0.0320731	No
407	0.053048	4.8351	0.61602	0.5399	0.93003	-5.5652	-0.031503	0.031503	No
682	0.041138	4.3684	0.61547	0.54026	0.93003	-5.5655	-0.031503	0.031503	No
771	0.063042	5.1847	0.60879	0.54466	0.93003	-5.5692	-0.031503	0.031503	No
752	-0.039097	4.685	-0.60759	0.54545	0.93003	-5.5699	-0.031503	0.031503	No
248	0.028577	6.2437	0.60666	0.54606	0.93003	-5.5704	-0.031503	0.031503	No
136	0.039314	5.4298	0.60653	0.54614	0.93003	-5.5704	-0.031503	0.031503	No
262	0.028316	5.182	0.60597	0.54652	0.93003	-5.5708	-0.031503	0.031503	No
92	0.033008	5.4539	0.60411	0.54774	0.93003	-5.5718	-0.031503	0.031503	No
42	-0.071062	4.5882	-0.59749	0.55212	0.93003	-5.5754	-0.031503	0.031503	No
287	-0.019088	6.9397	-0.59647	0.5528	0.93003	-5.5759	-0.031503	0.031503	No
330	-0.032857	6.1917	-0.59616	0.55301	0.93003	-5.5761	-0.031503	0.031503	No
738	-0.030632	5.4216	-0.59465	0.55401	0.93003	-5.5769	-0.031503	0.031503	No
739	-0.030632	5.4216	-0.59465	0.55401	0.93003	-5.5769	-0.031503	0.031503	No
395	-0.044107	5.9848	-0.59042	0.55683	0.93003	-5.5792	-0.031503	0.031503	No
453	-0.081388	5.4382	-0.58919	0.55765	0.93003	-5.5798	-0.031503	0.031503	No
435	-0.026354	5.8915	-0.5865	0.55944	0.93003	-5.5813	-0.031503	0.031503	No
159	0.038991	5.5779	0.58559	0.56005	0.93003	-5.5818	-0.031503	0.031503	No
701	0.021152	6.1078	0.5831	0.56172	0.93003	-5.5831	-0.031503	0.031503	No
664	-0.073217	4.8045	-0.58296	0.56181	0.93003	-5.5832	-0.031503	0.031503	No
236	-0.030149	4.9397	-0.58245	0.56215	0.93003	-5.5834	-0.031503	0.031503	No
708	-0.025623	4.8111	-0.58135	0.56289	0.93003	-5.584	-0.031503	0.031503	No
442	-0.074204	4.9951	-0.57874	0.56464	0.93003	-5.5854	-0.031503	0.031503	No
556	0.034381	6.5693	0.57871	0.56466	0.93003	-5.5854	-0.031503	0.031503	No
557	0.034381	6.5693	0.57871	0.56466	0.93003	-5.5854	-0.031503	0.031503	No
474	0.018931	7.232	0.57395	0.56786	0.93314	-5.5879	-0.0300532	0.0300532	No
740	0.03314	5.2072	0.57236	0.56893	0.93314	-5.5887	-0.0300532	0.0300532	No
472	0.033011	6.6179	0.57013	0.57043	0.93365	-5.5899	-0.0298159	0.0298159	No
151	0.028198	5.309	0.56523	0.57374	0.93702	-5.5924	-0.0282511	0.0282511	No
529	0.027667	5.7181	0.55916	0.57786	0.93702	-5.5955	-0.0282511	0.0282511	No
476	0.030378	7.4511	0.55659	0.5796	0.93702	-5.5968	-0.0282511	0.0282511	No
170	-0.01976	5.7664	-0.55314	0.58195	0.93702	-5.5985	-0.0282511	0.0282511	No
719	-0.022937	5.3951	-0.55221	0.58258	0.93702	-5.599	-0.0282511	0.0282511	No
381	0.015026	8.0143	0.55175	0.58289	0.93702	-5.5992	-0.0282511	0.0282511	No
359	-0.050801	5.608	-0.55023	0.58393	0.93702	-5.6	-0.0282511	0.0282511	No
311	0.049914	5.3745	0.54944	0.58447	0.93702	-5.6004	-0.0282511	0.0282511	No
730	-0.03795	4.7158	-0.54611	0.58675	0.93702	-5.602	-0.0282511	0.0282511	No
613	0.020388	5.1987	0.54445	0.58788	0.93702	-5.6028	-0.0282511	0.0282511	No
471	0.050181	6.4756	0.54407	0.58814	0.93702	-5.603	-0.0282511	0.0282511	No
717	0.02756	4.947	0.54348	0.58855	0.93702	-5.6033	-0.0282511	0.0282511	No
332	-0.021469	6.7729	-0.54262	0.58913	0.93702	-5.6037	-0.0282511	0.0282511	No
461	-0.041962	5.3874	-0.54075	0.59042	0.93702	-5.6047	-0.0282511	0.0282511	No
462	-0.041962	5.3874	-0.54075	0.59042	0.93702	-5.6047	-0.0282511	0.0282511	No
18	-0.075025	4.564	-0.53855	0.59192	0.93751	-5.6057	-0.0280241	0.0280241	No
457	-0.02772	5.3597	-0.53621	0.59353	0.93816	-5.6069	-0.0277231	0.0277231	No
19	0.031651	4.5192	0.52909	0.59844	0.94198	-5.6103	-0.0259583	0.0259583	No
107	0.040065	4.9311	0.52782	0.59931	0.94198	-5.6109	-0.0259583	0.0259583	No
760	0.022322	4.7819	0.52747	0.59955	0.94198	-5.6111	-0.0259583	0.0259583	No
353	0.048467	4.8223	0.52299	0.60265	0.94273	-5.6132	-0.0256127	0.0256127	No
401	-0.037871	5.6814	-0.5185	0.60576	0.94273	-5.6153	-0.0256127	0.0256127	No
671	-0.042625	5.1013	-0.5174	0.60653	0.94273	-5.6159	-0.0256127	0.0256127	No
398	0.046663	7.1047	0.51108	0.61092	0.94273	-5.6188	-0.0256127	0.0256127	No
241	-0.036656	5.1553	-0.50792	0.61312	0.94273	-5.6203	-0.0256127	0.0256127	No
197	-0.019407	5.9846	-0.50634	0.61423	0.94273	-5.621	-0.0256127	0.0256127	No
403	0.032506	5.8475	0.50552	0.6148	0.94273	-5.6214	-0.0256127	0.0256127	No
274	-0.041519	4.8305	-0.50422	0.61571	0.94273	-5.622	-0.0256127	0.0256127	No
278	-0.02297	5.328	-0.50274	0.61674	0.94273	-5.6226	-0.0256127	0.0256127	No
667	-0.030395	5.152	-0.49728	0.62057	0.94273	-5.6251	-0.0256127	0.0256127	No
765	-0.019434	5.0494	-0.49652	0.6211	0.94273	-5.6255	-0.0256127	0.0256127	No
536	0.034029	5.6179	0.49445	0.62255	0.94273	-5.6264	-0.0256127	0.0256127	No
51	-0.039739	4.2899	-0.4926	0.62386	0.94273	-5.6272	-0.0256127	0.0256127	No
496	-0.018307	5.2671	-0.49137	0.62472	0.94273	-5.6278	-0.0256127	0.0256127	No
212	0.017038	5.2534	0.49027	0.62549	0.94273	-5.6283	-0.0256127	0.0256127	No
70	0.022438	4.6534	0.48996	0.62571	0.94273	-5.6284	-0.0256127	0.0256127	No
577	-0.023208	5.0018	-0.48823	0.62693	0.94273	-5.6292	-0.0256127	0.0256127	No
579	-0.023208	5.0018	-0.48823	0.62693	0.94273	-5.6292	-0.0256127	0.0256127	No
340	0.040305	5.847	0.48794	0.62713	0.94273	-5.6293	-0.0256127	0.0256127	No
396	0.028911	5.8774	0.48669	0.62801	0.94273	-5.6298	-0.0256127	0.0256127	No
425	-0.021548	5.4757	-0.48555	0.62882	0.94273	-5.6304	-0.0256127	0.0256127	No
491	0.028643	5.2044	0.48019	0.63261	0.94273	-5.6327	-0.0256127	0.0256127	No
54	-0.027941	4.7823	-0.47958	0.63304	0.94273	-5.633	-0.0256127	0.0256127	No
20	0.054254	4.4522	0.47926	0.63327	0.94273	-5.6331	-0.0256127	0.0256127	No
659	0.035456	4.862	0.47716	0.63475	0.94273	-5.634	-0.0256127	0.0256127	No
44	0.036943	4.8193	0.47659	0.63515	0.94273	-5.6343	-0.0256127	0.0256127	No
545	0.040282	4.5718	0.4756	0.63586	0.94273	-5.6347	-0.0256127	0.0256127	No
246	-0.049239	4.9946	-0.47243	0.6381	0.94273	-5.6361	-0.0256127	0.0256127	No
434	0.014982	5.5574	0.46622	0.64252	0.94273	-5.6387	-0.0256127	0.0256127	No
419	0.037747	5.7949	0.46307	0.64476	0.94273	-5.64	-0.0256127	0.0256127	No
483	0.030563	5.3334	0.46186	0.64563	0.94273	-5.6405	-0.0256127	0.0256127	No
26	0.034031	4.8545	0.45592	0.64987	0.94273	-5.643	-0.0256127	0.0256127	No
270	0.018406	5.6578	0.45572	0.65002	0.94273	-5.6431	-0.0256127	0.0256127	No
687	-0.03941	4.5789	-0.45261	0.65224	0.94273	-5.6444	-0.0256127	0.0256127	No
715	-0.014415	5.0257	-0.45165	0.65293	0.94273	-5.6448	-0.0256127	0.0256127	No
289	0.04518	6.737	0.4512	0.65326	0.94273	-5.645	-0.0256127	0.0256127	No
637	0.020483	5.1873	0.45085	0.6535	0.94273	-5.6451	-0.0256127	0.0256127	No
215	-0.032113	4.7738	-0.45051	0.65375	0.94273	-5.6452	-0.0256127	0.0256127	No
630	-0.012393	5.4563	-0.44962	0.65439	0.94273	-5.6456	-0.0256127	0.0256127	No
202	-0.013033	6.2058	-0.44929	0.65462	0.94273	-5.6457	-0.0256127	0.0256127	No
203	-0.013033	6.2058	-0.44929	0.65462	0.94273	-5.6457	-0.0256127	0.0256127	No
443	-0.015783	7.2775	-0.44859	0.65513	0.94273	-5.646	-0.0256127	0.0256127	No
299	0.066061	5.8441	0.44798	0.65557	0.94273	-5.6463	-0.0256127	0.0256127	No
300	0.066061	5.8441	0.44798	0.65557	0.94273	-5.6463	-0.0256127	0.0256127	No
689	0.014787	7.2099	0.44772	0.65575	0.94273	-5.6464	-0.0256127	0.0256127	No
768	0.025828	4.898	0.44592	0.65704	0.94273	-5.6471	-0.0256127	0.0256127	No
742	0.013859	6.191	0.44427	0.65823	0.94273	-5.6478	-0.0256127	0.0256127	No
743	0.013859	6.191	0.44427	0.65823	0.94273	-5.6478	-0.0256127	0.0256127	No
570	0.020041	5.5648	0.4417	0.66008	0.94273	-5.6488	-0.0256127	0.0256127	No
555	0.016271	4.9386	0.4416	0.66015	0.94273	-5.6489	-0.0256127	0.0256127	No
149	0.020138	5.277	0.43752	0.66309	0.94385	-5.6505	-0.025097	0.025097	No
13	-0.060696	4.1136	-0.43718	0.66334	0.94385	-5.6506	-0.025097	0.025097	No
185	0.032164	5.8988	0.42939	0.66897	0.95014	-5.6537	-0.0222124	0.0222124	No
623	0.015694	5.3225	0.42651	0.67106	0.95138	-5.6548	-0.021646	0.021646	No
324	0.018303	5.8153	0.41886	0.67661	0.95488	-5.6577	-0.0200512	0.0200512	No
663	0.041122	5.8534	0.41883	0.67663	0.95488	-5.6578	-0.0200512	0.0200512	No
119	0.015217	6.6772	0.41737	0.67769	0.95488	-5.6583	-0.0200512	0.0200512	No
282	0.010124	8.1278	0.4164	0.6784	0.95488	-5.6587	-0.0200512	0.0200512	No
501	-0.018766	5.1217	-0.4145	0.67979	0.95511	-5.6594	-0.0199466	0.0199466	No
670	-0.019551	4.9087	-0.41247	0.68127	0.95539	-5.6602	-0.0198193	0.0198193	No
424	-0.029346	5.6629	-0.40926	0.68361	0.95539	-5.6614	-0.0198193	0.0198193	No
391	-0.0091421	6.0103	-0.4034	0.6879	0.95539	-5.6635	-0.0198193	0.0198193	No
393	-0.0091421	6.0103	-0.4034	0.6879	0.95539	-5.6635	-0.0198193	0.0198193	No
775	0.045489	5.5593	0.40001	0.69038	0.95539	-5.6648	-0.0198193	0.0198193	No
605	0.019171	5.6812	0.39924	0.69095	0.95539	-5.665	-0.0198193	0.0198193	No
360	0.030172	5.4682	0.39719	0.69245	0.95539	-5.6658	-0.0198193	0.0198193	No
2	0.028651	4.6215	0.39656	0.69291	0.95539	-5.666	-0.0198193	0.0198193	No
217	0.025148	6.0259	0.3922	0.69611	0.95539	-5.6676	-0.0198193	0.0198193	No
416	0.013665	5.7353	0.3888	0.69861	0.95539	-5.6688	-0.0198193	0.0198193	No
417	0.013665	5.7353	0.3888	0.69861	0.95539	-5.6688	-0.0198193	0.0198193	No
254	0.024212	6.2569	0.38871	0.69868	0.95539	-5.6688	-0.0198193	0.0198193	No
380	0.01387	5.4	0.38543	0.7011	0.95539	-5.67	-0.0198193	0.0198193	No
142	-0.031673	5.8554	-0.38536	0.70115	0.95539	-5.67	-0.0198193	0.0198193	No
530	0.024166	5.3463	0.38443	0.70184	0.95539	-5.6703	-0.0198193	0.0198193	No
455	-0.024511	5.6286	-0.38382	0.70229	0.95539	-5.6705	-0.0198193	0.0198193	No
749	-0.019348	6.385	-0.3826	0.70319	0.95539	-5.6709	-0.0198193	0.0198193	No
191	0.026661	5.4264	0.3817	0.70385	0.95539	-5.6713	-0.0198193	0.0198193	No
421	-0.011327	5.4066	-0.3781	0.70652	0.95539	-5.6725	-0.0198193	0.0198193	No
113	0.02438	5.0072	0.37801	0.70658	0.95539	-5.6725	-0.0198193	0.0198193	No
247	-0.021026	6.669	-0.37532	0.70857	0.95539	-5.6735	-0.0198193	0.0198193	No
573	-0.013071	5.8237	-0.37431	0.70931	0.95539	-5.6738	-0.0198193	0.0198193	No
368	0.023854	4.9611	0.37375	0.70973	0.95539	-5.674	-0.0198193	0.0198193	No
138	-0.015407	5.0464	-0.37065	0.71203	0.95539	-5.675	-0.0198193	0.0198193	No
358	0.023766	6.1476	0.37061	0.71206	0.95539	-5.6751	-0.0198193	0.0198193	No
766	-0.015767	4.7706	-0.36908	0.71319	0.95539	-5.6756	-0.0198193	0.0198193	No
490	-0.029457	6.1658	-0.36791	0.71406	0.95539	-5.676	-0.0198193	0.0198193	No
537	0.029989	5.4926	0.36786	0.7141	0.95539	-5.676	-0.0198193	0.0198193	No
328	-0.017663	6.5929	-0.36003	0.71992	0.96119	-5.6786	-0.0171908	0.0171908	No
211	0.014983	5.5538	0.35872	0.72089	0.96119	-5.679	-0.0171908	0.0171908	No
59	-0.029399	4.4577	-0.35704	0.72215	0.96123	-5.6795	-0.0171727	0.0171727	No
690	0.014253	5.4317	0.35519	0.72353	0.96143	-5.6801	-0.0170823	0.0170823	No
116	0.02658	5.3846	0.35067	0.7269	0.9641	-5.6816	-0.0158779	0.0158779	No
17	0.038198	4.728	0.34921	0.72799	0.9641	-5.6821	-0.0158779	0.0158779	No
131	0.025585	6.1346	0.34663	0.72992	0.96502	-5.6829	-0.0154637	0.0154637	No
325	-0.018086	5.0595	-0.34464	0.73141	0.96536	-5.6835	-0.0153107	0.0153107	No
60	-0.01919	4.7444	-0.33728	0.73692	0.96858	-5.6858	-0.0138645	0.0138645	No
7	0.012197	5.2757	0.33614	0.73778	0.96858	-5.6861	-0.0138645	0.0138645	No
31	0.029258	4.5577	0.33319	0.74	0.96858	-5.687	-0.0138645	0.0138645	No
24	-0.036997	4.5375	-0.33222	0.74072	0.96858	-5.6873	-0.0138645	0.0138645	No
499	0.021475	5.3204	0.3304	0.74209	0.96858	-5.6879	-0.0138645	0.0138645	No
213	0.017798	5.4907	0.33003	0.74237	0.96858	-5.688	-0.0138645	0.0138645	No
564	0.022712	5.3696	0.32869	0.74338	0.96858	-5.6884	-0.0138645	0.0138645	No
373	0.016295	4.9787	0.32823	0.74373	0.96858	-5.6885	-0.0138645	0.0138645	No
628	-0.018225	4.6345	-0.3229	0.74775	0.97146	-5.6901	-0.0125751	0.0125751	No
759	0.028192	6.2293	0.32137	0.7489	0.97146	-5.6905	-0.0125751	0.0125751	No
312	-0.023313	5.0643	-0.32035	0.74966	0.97146	-5.6908	-0.0125751	0.0125751	No
121	0.025029	4.8105	0.31672	0.75241	0.97146	-5.6919	-0.0125751	0.0125751	No
489	-0.0096916	7.4789	-0.31372	0.75468	0.97146	-5.6928	-0.0125751	0.0125751	No
105	0.025837	5.609	0.3127	0.75545	0.97146	-5.693	-0.0125751	0.0125751	No
150	-0.01738	5.2132	-0.31115	0.75662	0.97146	-5.6935	-0.0125751	0.0125751	No
485	0.022878	6.191	0.31053	0.75709	0.97146	-5.6937	-0.0125751	0.0125751	No
487	0.022878	6.191	0.31053	0.75709	0.97146	-5.6937	-0.0125751	0.0125751	No
390	0.027596	5.46	0.30706	0.75972	0.97232	-5.6946	-0.0121908	0.0121908	No
314	0.019662	5.9766	0.30529	0.76106	0.97232	-5.6951	-0.0121908	0.0121908	No
307	-0.024086	4.6939	-0.3046	0.76158	0.97232	-5.6953	-0.0121908	0.0121908	No
642	0.012732	5.1536	0.30196	0.76358	0.97232	-5.696	-0.0121908	0.0121908	No
652	0.013894	5.323	0.29959	0.76539	0.97232	-5.6967	-0.0121908	0.0121908	No
84	-0.036018	4.4299	-0.29558	0.76843	0.97232	-5.6978	-0.0121908	0.0121908	No
352	-0.022703	5.717	-0.29486	0.76898	0.97232	-5.698	-0.0121908	0.0121908	No
21	-0.045505	4.1535	-0.29366	0.7699	0.97232	-5.6983	-0.0121908	0.0121908	No
275	0.024314	4.763	0.29135	0.77165	0.97232	-5.6989	-0.0121908	0.0121908	No
37	-0.022389	5.3932	-0.2863	0.7755	0.97232	-5.7002	-0.0121908	0.0121908	No
286	-0.0096105	5.8113	-0.28516	0.77637	0.97232	-5.7005	-0.0121908	0.0121908	No
64	-0.0096636	5.7558	-0.28292	0.77808	0.97232	-5.7011	-0.0121908	0.0121908	No
122	-0.022	5.6138	-0.28215	0.77867	0.97232	-5.7013	-0.0121908	0.0121908	No
627	-0.011862	5.6277	-0.28209	0.77872	0.97232	-5.7013	-0.0121908	0.0121908	No
32	-0.032813	4.3811	-0.27942	0.78076	0.97232	-5.702	-0.0121908	0.0121908	No
378	0.010481	7.0566	0.27638	0.78308	0.97232	-5.7028	-0.0121908	0.0121908	No
174	-0.012279	6.4598	-0.27586	0.78348	0.97232	-5.7029	-0.0121908	0.0121908	No
309	0.0094143	5.9863	0.27533	0.78388	0.97232	-5.703	-0.0121908	0.0121908	No
365	-0.017296	7.2471	-0.27373	0.78511	0.97232	-5.7034	-0.0121908	0.0121908	No
243	-0.021359	4.1712	-0.27311	0.78558	0.97232	-5.7036	-0.0121908	0.0121908	No
458	0.010616	5.4135	0.27248	0.78606	0.97232	-5.7038	-0.0121908	0.0121908	No
58	-0.01488	4.8926	-0.27161	0.78673	0.97232	-5.704	-0.0121908	0.0121908	No
250	-0.021245	5.2976	-0.26854	0.78908	0.97232	-5.7047	-0.0121908	0.0121908	No
422	-0.012624	5.2025	-0.26794	0.78954	0.97232	-5.7049	-0.0121908	0.0121908	No
242	-0.019671	4.2146	-0.26037	0.79535	0.97232	-5.7067	-0.0121908	0.0121908	No
363	-0.015862	6.3107	-0.25666	0.7982	0.97232	-5.7076	-0.0121908	0.0121908	No
158	0.019764	6.0478	0.2565	0.79832	0.97232	-5.7076	-0.0121908	0.0121908	No
117	-0.0063225	4.6803	-0.2547	0.79971	0.97232	-5.708	-0.0121908	0.0121908	No
372	0.011867	5.3318	0.25243	0.80146	0.97232	-5.7085	-0.0121908	0.0121908	No
374	0.011296	7.5937	0.25053	0.80292	0.97232	-5.709	-0.0121908	0.0121908	No
329	-0.018082	6.3382	-0.25006	0.80328	0.97232	-5.7091	-0.0121908	0.0121908	No
337	-0.010864	5.7838	-0.24632	0.80616	0.97232	-5.7099	-0.0121908	0.0121908	No
338	-0.010864	5.7838	-0.24632	0.80616	0.97232	-5.7099	-0.0121908	0.0121908	No
384	0.0072614	7.4658	0.24407	0.8079	0.97232	-5.7104	-0.0121908	0.0121908	No
469	0.013446	6.6734	0.24314	0.80861	0.97232	-5.7106	-0.0121908	0.0121908	No
313	0.02275	4.2128	0.24192	0.80956	0.97232	-5.7109	-0.0121908	0.0121908	No
269	-0.021384	4.5234	-0.24022	0.81087	0.97232	-5.7113	-0.0121908	0.0121908	No
12	0.032421	4.6956	0.2397	0.81127	0.97232	-5.7114	-0.0121908	0.0121908	No
643	0.010596	5.7198	0.23806	0.81253	0.97232	-5.7118	-0.0121908	0.0121908	No
644	0.010596	5.7198	0.23806	0.81253	0.97232	-5.7118	-0.0121908	0.0121908	No
179	0.02865	5.3625	0.23487	0.815	0.97232	-5.7124	-0.0121908	0.0121908	No
653	0.0092481	4.9312	0.23462	0.81519	0.97232	-5.7125	-0.0121908	0.0121908	No
654	0.0092481	4.9312	0.23462	0.81519	0.97232	-5.7125	-0.0121908	0.0121908	No
510	-0.019593	5.2285	-0.2344	0.81536	0.97232	-5.7125	-0.0121908	0.0121908	No
694	0.012137	4.7221	0.23272	0.81667	0.97232	-5.7129	-0.0121908	0.0121908	No
251	-0.014694	4.7392	-0.23146	0.81764	0.97232	-5.7132	-0.0121908	0.0121908	No
279	0.0087041	6.2199	0.22771	0.82054	0.97232	-5.7139	-0.0121908	0.0121908	No
389	0.016972	6.69	0.22668	0.82134	0.97232	-5.7142	-0.0121908	0.0121908	No
223	-0.0080213	6.9251	-0.22628	0.82165	0.97232	-5.7142	-0.0121908	0.0121908	No
703	-0.0098021	5.0692	-0.2227	0.82443	0.97232	-5.715	-0.0121908	0.0121908	No
230	-0.0107	5.7961	-0.2224	0.82466	0.97232	-5.715	-0.0121908	0.0121908	No
321	0.011363	6.3154	0.21849	0.82769	0.97232	-5.7158	-0.0121908	0.0121908	No
520	0.012525	4.8634	0.21764	0.82835	0.97232	-5.716	-0.0121908	0.0121908	No
764	-0.017494	5.1322	-0.21562	0.82992	0.97232	-5.7164	-0.0121908	0.0121908	No
593	-0.0085052	6.0098	-0.21515	0.83028	0.97232	-5.7165	-0.0121908	0.0121908	No
16	-0.032671	4.9127	-0.21485	0.83052	0.97232	-5.7165	-0.0121908	0.0121908	No
73	-0.011444	4.4061	-0.21483	0.83053	0.97232	-5.7165	-0.0121908	0.0121908	No
239	-0.011722	6.6554	-0.21476	0.83058	0.97232	-5.7166	-0.0121908	0.0121908	No
195	0.010037	6.0795	0.2143	0.83094	0.97232	-5.7166	-0.0121908	0.0121908	No
14	0.023728	4.5689	0.21121	0.83335	0.97369	-5.7172	-0.0115793	0.0115793	No
665	0.006901	4.7889	0.20651	0.837	0.97505	-5.7181	-0.0109731	0.0109731	No
666	0.006901	4.7889	0.20651	0.837	0.97505	-5.7181	-0.0109731	0.0109731	No
285	-0.016068	5.5218	-0.20009	0.842	0.97899	-5.7193	-0.00922174	0.00922174	No
702	-0.011129	5.3183	-0.19895	0.84288	0.97899	-5.7195	-0.00922174	0.00922174	No
382	-0.011879	7.0151	-0.19541	0.84565	0.98045	-5.7202	-0.00857455	0.00857455	No
198	0.0074287	5.8015	0.19329	0.8473	0.98045	-5.7205	-0.00857455	0.00857455	No
553	-0.0090796	5.6479	-0.19253	0.84789	0.98045	-5.7207	-0.00857455	0.00857455	No
38	0.023867	4.5858	0.18504	0.85374	0.98478	-5.722	-0.00666078	0.00666078	No
709	-0.0077684	4.9838	-0.18338	0.85504	0.98478	-5.7222	-0.00666078	0.00666078	No
370	-0.0088154	5.3348	-0.18292	0.8554	0.98478	-5.7223	-0.00666078	0.00666078	No
9	0.015277	4.4764	0.17854	0.85882	0.98523	-5.723	-0.00646237	0.00646237	No
4	0.0074184	6.2645	0.17703	0.86	0.98523	-5.7233	-0.00646237	0.00646237	No
467	-0.027312	5.6673	-0.17456	0.86194	0.98523	-5.7237	-0.00646237	0.00646237	No
629	0.0053882	5.347	0.17119	0.86457	0.98523	-5.7242	-0.00646237	0.00646237	No
695	0.0057298	4.8491	0.16852	0.86667	0.98523	-5.7246	-0.00646237	0.00646237	No
78	0.0063143	4.6996	0.16709	0.86779	0.98523	-5.7248	-0.00646237	0.00646237	No
79	0.0063143	4.6996	0.16709	0.86779	0.98523	-5.7248	-0.00646237	0.00646237	No
669	0.0058978	5.2183	0.16482	0.86957	0.98523	-5.7252	-0.00646237	0.00646237	No
221	-0.0090197	6.5532	-0.16299	0.871	0.98523	-5.7255	-0.00646237	0.00646237	No
128	0.016215	5.4899	0.16265	0.87126	0.98523	-5.7255	-0.00646237	0.00646237	No
751	-0.0099212	5.2151	-0.16022	0.87317	0.98523	-5.7259	-0.00646237	0.00646237	No
261	0.012347	5.4238	0.15934	0.87387	0.98523	-5.726	-0.00646237	0.00646237	No
72	-0.0088938	5.1951	-0.15792	0.87498	0.98523	-5.7262	-0.00646237	0.00646237	No
71	0.0072292	5.0385	0.15404	0.87803	0.98523	-5.7268	-0.00646237	0.00646237	No
83	-0.018448	4.6153	-0.15355	0.87841	0.98523	-5.7268	-0.00646237	0.00646237	No
651	-0.0075218	4.8272	-0.15175	0.87983	0.98523	-5.7271	-0.00646237	0.00646237	No
406	-0.012692	4.7735	-0.14807	0.88272	0.98523	-5.7276	-0.00646237	0.00646237	No
189	-0.0056396	5.0419	-0.14806	0.88273	0.98523	-5.7276	-0.00646237	0.00646237	No
318	-0.0084819	5.3582	-0.14722	0.88338	0.98523	-5.7277	-0.00646237	0.00646237	No
319	-0.0084819	5.3582	-0.14722	0.88338	0.98523	-5.7277	-0.00646237	0.00646237	No
183	-0.0052462	6.2676	-0.14692	0.88362	0.98523	-5.7277	-0.00646237	0.00646237	No
707	0.010469	4.8128	0.14471	0.88536	0.98523	-5.728	-0.00646237	0.00646237	No
586	-0.0031257	5.6566	-0.14406	0.88587	0.98523	-5.7281	-0.00646237	0.00646237	No
636	0.0056694	5.5973	0.14395	0.88596	0.98523	-5.7281	-0.00646237	0.00646237	No
50	0.0076763	4.729	0.13868	0.8901	0.9874	-5.7288	-0.00550688	0.00550688	No
226	-0.01501	5.7339	-0.13827	0.89043	0.9874	-5.7289	-0.00550688	0.00550688	No
6	0.0046534	4.7531	0.1359	0.89229	0.98808	-5.7291	-0.00520789	0.00520789	No
240	-0.017885	4.4319	-0.12938	0.89743	0.98985	-5.7299	-0.00443061	0.00443061	No
691	0.0067001	5.8554	0.12772	0.89874	0.98985	-5.7301	-0.00443061	0.00443061	No
323	0.0088452	6.1443	0.12747	0.89894	0.98985	-5.7302	-0.00443061	0.00443061	No
162	0.0045294	6.7169	0.12464	0.90117	0.98985	-5.7305	-0.00443061	0.00443061	No
565	0.0044036	4.8	0.12314	0.90235	0.98985	-5.7307	-0.00443061	0.00443061	No
68	0.0072249	4.2801	0.12089	0.90413	0.98985	-5.7309	-0.00443061	0.00443061	No
532	-0.0064431	5.2773	-0.12083	0.90417	0.98985	-5.7309	-0.00443061	0.00443061	No
710	-0.0078228	5.282	-0.11821	0.90624	0.98985	-5.7312	-0.00443061	0.00443061	No
509	-0.0076501	5.4	-0.11614	0.90787	0.98985	-5.7314	-0.00443061	0.00443061	No
225	0.010371	6.6617	0.11561	0.9083	0.98985	-5.7315	-0.00443061	0.00443061	No
27	0.0044797	5.202	0.11334	0.91009	0.98985	-5.7317	-0.00443061	0.00443061	No
603	0.0022542	5.2586	0.10945	0.91316	0.98985	-5.7321	-0.00443061	0.00443061	No
36	-0.0052535	4.9463	-0.1079	0.91439	0.98985	-5.7323	-0.00443061	0.00443061	No
284	0.0056594	5.5322	0.10227	0.91884	0.98985	-5.7328	-0.00443061	0.00443061	No
281	0.0064023	5.0098	0.10137	0.91955	0.98985	-5.7329	-0.00443061	0.00443061	No
129	0.0085999	5.3444	0.10136	0.91956	0.98985	-5.7329	-0.00443061	0.00443061	No
533	-0.0053885	4.1895	-0.10051	0.92023	0.98985	-5.733	-0.00443061	0.00443061	No
120	-0.0094495	5.4009	-0.10002	0.92061	0.98985	-5.733	-0.00443061	0.00443061	No
41	-0.0063672	3.9092	-0.099111	0.92134	0.98985	-5.7331	-0.00443061	0.00443061	No
429	-0.0030174	5.3486	-0.098821	0.92157	0.98985	-5.7331	-0.00443061	0.00443061	No
430	-0.0030174	5.3486	-0.098821	0.92157	0.98985	-5.7331	-0.00443061	0.00443061	No
52	0.0046729	4.6921	0.094569	0.92493	0.98985	-5.7335	-0.00443061	0.00443061	No
322	-0.0049157	5.7332	-0.092915	0.92624	0.98985	-5.7336	-0.00443061	0.00443061	No
10	-0.0028782	4.6632	-0.092422	0.92663	0.98985	-5.7337	-0.00443061	0.00443061	No
450	-0.0065386	5.3307	-0.08952	0.92893	0.98985	-5.7339	-0.00443061	0.00443061	No
550	0.012011	6.1267	0.08699	0.93093	0.98985	-5.7341	-0.00443061	0.00443061	No
272	0.0065041	6.04	0.081565	0.93523	0.98985	-5.7345	-0.00443061	0.00443061	No
306	-0.0042821	5.263	-0.080891	0.93576	0.98985	-5.7346	-0.00443061	0.00443061	No
85	0.0045652	4.6856	0.080392	0.93616	0.98985	-5.7346	-0.00443061	0.00443061	No
164	-0.0015999	6.0479	-0.076907	0.93892	0.98985	-5.7349	-0.00443061	0.00443061	No
22	-0.0088409	4.509	-0.075384	0.94013	0.98985	-5.735	-0.00443061	0.00443061	No
99	-0.0056789	5.5101	-0.075295	0.9402	0.98985	-5.735	-0.00443061	0.00443061	No
15	0.010505	4.3761	0.073874	0.94132	0.98985	-5.7351	-0.00443061	0.00443061	No
696	0.0045694	5.1408	0.07094	0.94365	0.98985	-5.7353	-0.00443061	0.00443061	No
754	0.0070443	4.7254	0.070841	0.94373	0.98985	-5.7353	-0.00443061	0.00443061	No
631	0.0022245	5.0662	0.068471	0.94561	0.98985	-5.7354	-0.00443061	0.00443061	No
726	0.0030243	6.2238	0.067661	0.94625	0.98985	-5.7355	-0.00443061	0.00443061	No
139	0.0055571	5.3954	0.063341	0.94968	0.98985	-5.7357	-0.00443061	0.00443061	No
493	-0.0041089	6.7835	-0.06286	0.95006	0.98985	-5.7358	-0.00443061	0.00443061	No
763	-0.0041685	4.295	-0.061317	0.95128	0.98985	-5.7358	-0.00443061	0.00443061	No
145	-0.004928	4.3672	-0.061013	0.95152	0.98985	-5.7359	-0.00443061	0.00443061	No
130	-0.0050018	5.7472	-0.057372	0.95441	0.98985	-5.7361	-0.00443061	0.00443061	No
40	-0.0038573	4.8078	-0.05719	0.95456	0.98985	-5.7361	-0.00443061	0.00443061	No
320	0.0035821	5.7143	0.05629	0.95527	0.98985	-5.7361	-0.00443061	0.00443061	No
756	0.0015342	5.3624	0.053608	0.9574	0.98985	-5.7363	-0.00443061	0.00443061	No
747	-0.0034044	5.303	-0.051933	0.95873	0.98985	-5.7363	-0.00443061	0.00443061	No
528	-0.0024454	5.9649	-0.051895	0.95876	0.98985	-5.7363	-0.00443061	0.00443061	No
108	-0.0035285	5.2331	-0.048209	0.96169	0.98985	-5.7365	-0.00443061	0.00443061	No
283	0.0016974	7.1742	0.047605	0.96217	0.98985	-5.7365	-0.00443061	0.00443061	No
618	-0.0024736	5.0688	-0.047564	0.9622	0.98985	-5.7365	-0.00443061	0.00443061	No
645	-0.001632	5.6744	-0.047355	0.96237	0.98985	-5.7365	-0.00443061	0.00443061	No
646	-0.001632	5.6744	-0.047355	0.96237	0.98985	-5.7365	-0.00443061	0.00443061	No
712	-0.0027791	4.6884	-0.045881	0.96354	0.98985	-5.7366	-0.00443061	0.00443061	No
69	-0.00078599	6.0298	-0.044217	0.96486	0.98985	-5.7367	-0.00443061	0.00443061	No
229	0.0039747	5.8772	0.04372	0.96525	0.98985	-5.7367	-0.00443061	0.00443061	No
5	-0.0011967	4.8909	-0.041521	0.967	0.98985	-5.7368	-0.00443061	0.00443061	No
464	0.0014663	7.4723	0.040617	0.96772	0.98985	-5.7368	-0.00443061	0.00443061	No
661	0.0029556	5.0036	0.039673	0.96847	0.98985	-5.7368	-0.00443061	0.00443061	No
757	-0.0012266	4.9707	-0.037655	0.97007	0.98985	-5.7369	-0.00443061	0.00443061	No
56	0.0013008	5.5485	0.036813	0.97074	0.98985	-5.7369	-0.00443061	0.00443061	No
724	-0.0021012	5.182	-0.036597	0.97091	0.98985	-5.737	-0.00443061	0.00443061	No
432	-0.0012289	6.7037	-0.02968	0.97641	0.99189	-5.7372	-0.00353649	0.00353649	No
423	0.0019961	5.7249	0.029573	0.97649	0.99189	-5.7372	-0.00353649	0.00353649	No
721	-0.0016454	6.4542	-0.025685	0.97958	0.99189	-5.7373	-0.00353649	0.00353649	No
187	0.0024066	5.9902	0.02553	0.97971	0.99189	-5.7373	-0.00353649	0.00353649	No
327	0.00057964	5.8838	0.023706	0.98116	0.99189	-5.7373	-0.00353649	0.00353649	No
595	0.00070132	4.9734	0.020635	0.9836	0.99189	-5.7374	-0.00353649	0.00353649	No
65	-0.00089383	4.4756	-0.019239	0.98471	0.99189	-5.7374	-0.00353649	0.00353649	No
773	0.00092305	4.6838	0.019227	0.98471	0.99189	-5.7374	-0.00353649	0.00353649	No
649	-0.0007212	4.8117	-0.018112	0.9856	0.99189	-5.7374	-0.00353649	0.00353649	No
500	-0.00086461	4.6371	-0.016827	0.98662	0.99189	-5.7374	-0.00353649	0.00353649	No
452	-0.00032598	6.0709	-0.01657	0.98683	0.99189	-5.7374	-0.00353649	0.00353649	No
711	-0.00043114	5.1625	-0.013056	0.98962	0.99319	-5.7375	-0.00296766	0.00296766	No
679	-0.00042627	5.0655	-0.011756	0.99065	0.99319	-5.7375	-0.00296766	0.00296766	No
383	0.00034892	4.7527	0.0074465	0.99408	0.99482	-5.7375	-0.00225549	0.00225549	No
379	-0.00028446	6.8119	-0.0065199	0.99482	0.99482	-5.7375	-0.00225549	0.00225549	No

## Sheet: annot_pos_lipids
Qidx	start	end	formula	mass	anot	Name	Formula.1	Score	Tool	Name.1	Formula.1.1	Score.1	Tool.1	Name.2	Formula.2	Score.2	Tool.2	Name.3	Formula.3	Score.3	Tool.3	Name.4	Formula.4	Score.4	Tool.4
1	44426474352	54862378752	[C9H18NO3]+	18812812	C9H14O3_[M+NH4]+; C9H17NO3_[M+H]+; C9H19NO4_[M+H-H2O]+	Automatic ID annotation failed. Try manual inspection.
2	38753446375998	397139013312	[C23H38O4]2	18913796	C23H36O4_[M+2H]2+	Automatic ID annotation failed. Try manual inspection.
3	47402080176	73012256832	[C9H21N2O2]+	18915975	C9H20N2O2_[M+H]+	Propamocarb	C9H20N2O2	999904417146316	Hermes_MS2	N&epsilon;,N&epsilon;,N&epsilon;-Trimethyllysine	C9H20N2O2	0.930015625653474	Hermes_MS2	N6,N6,N6-Trimethyl-L-lysine	C9H20N2O2	0.777575524832504	Hermes_MS2	"NEPSILON,NEPSILON,NEPSILON-TRIMETHYLLYSINE" OR NEPSILON,NEPSILON,NEPSILON-TRIMETHYLLYSINE	C9H20N2O2	0.762646114234891	MS2ID	"NEPSILON,NEPSILON,NEPSILON-TRIMETHYLLYSINE"	C9H20N2O2	0.761823103787576	MS2ID
5	380005816368	39721370352	[C24H38O4]2	19513796	C24H36O4_[M+2H]2+	4-Hexylresorcinol	C12H18O2	888479982645164	MS2ID	NA	NA	NA	NA	NA	NA	NA	NA	NA	NA	NA	NA	NA	NA	NA	NA
9	8811153246402	114511774464	[C13H30N]+	20023728	C13H26_[M+NH4]+	N-Methyldodecylamine	C13H29N	981682208734017	MS2ID	(3-Methylbutyl)(6-methylheptan-2-yl)amine	C13H29N	0.95580033310641	MS2ID	NA	NA	NA	NA	NA	NA	NA	NA	NA	NA	NA	NA
11	8882252281602	10310306512002	[C14H30N]+	21223728	C14H31NO_[M+H-H2O]+	Automatic ID annotation failed. Try manual inspection.
12	61744376304	7659173891202	[C13H28NO]+	21421655	C13H24O_[M+NH4]+; C13H27NO_[M+H]+	Automatic ID annotation failed. Try manual inspection.
13	70695405939198	727838635584	[C28H52O3]2	21819527	C28H50O3_[M+2H]2+	Automatic ID annotation failed. Try manual inspection.
14	74716725550398	75879830948802	[C28H54O3]2	2192031	C28H52O3_[M+2H]2+	Automatic ID annotation failed. Try manual inspection.
15	23440867951998	26785886667198	[C14H23O2]+	22316926	C14H24O3_[M+H-H2O]+; C14H22O2_[M+H]+	Automatic ID annotation failed. Try manual inspection.
16	124789073328	13537812953598	[C14H28NO]+	22621655	C14H24O_[M+NH4]+; C14H29NO2_[M+H-H2O]+; C14H27NO_[M+H]+	(5-butyl-6-methyloctahydroindolizin-8-yl)methanol	C14H27NO	795827624194439	Hermes_MS2	(4E,d14:1) sphingosine	C14H29NO2	0.75973013033212	Hermes_MS2	NA	NA	NA	NA	NA	NA	NA	NA	NA	NA	NA	NA
18	41169246912	45914334672	[C9H15N2O6]+	24709247	C9H11NO6_[M+NH4]+	Automatic ID annotation failed. Try manual inspection.
22	5488349902398	7117963183998	[C15H32NO3]+	27423767	C15H28O3_[M+NH4]+	Automatic ID annotation failed. Try manual inspection.
23	48781985664	7226101475202	[C15H28NO4]+	28620128	C15H27NO4_[M+H]+; C15H24O4_[M+NH4]+	ACar 8:1	C15H28NO4	972248023066222	MS2ID	Viridiflorine	C15H27NO4	0.609098694644457	Hermes_MS2	NA	NA	NA	NA	NA	NA	NA	NA	NA	NA	NA	NA
24	12853199166402	138555053712	[C18H40NO]+	28631045	C18H36O_[M+NH4]+; C18H39NO_[M+H]+	Automatic ID annotation failed. Try manual inspection.
25	11843533715202	13754970991998	[C16H34NO3]+	28825332	C16H30O3_[M+NH4]+; C16H33NO3_[M+H]+	Lauryl diethanolamide	C16H33NO3	687572894592788	Hermes_MS2	Lauroyl diethanolamide	C16H33NO3	0.671245301197528	Hermes_MS2	NA	NA	NA	NA	NA	NA	NA	NA	NA	NA	NA	NA
26	113273513376	14111834204802	[C17H38NO2]+	28828971	C17H34O2_[M+NH4]+; C17H37NO2_[M+H]+	Heptadecasphinganine	C17H37NO2	986293256931488	MS2ID	Heptadecasphinganine OR C17-Sphinganine	C17H37NO2	0.954155313749055	Hermes_MS2	C17-Sphinganine	C17H37NO2	0.954155313749005	MS2ID	C17 Sphinganine	C17H37NO2	0.607680887914958	Hermes_MS2	NA	NA	NA	NA
27	25145226967998	28884430764798	[C19H38NO]+	2962948	C19H34O_[M+NH4]+; C19H39NO2_[M+H-H2O]+	R-Palmitoyl-(2-methyl) ethanolamide	C19H39NO2	941133769529195	Hermes_MS2	NA	NA	NA	NA	NA	NA	NA	NA	NA	NA	NA	NA	NA	NA	NA	NA
28	8445038795202	10279350593598	[C18H38NO2]+	30028971	C18H37NO2_[M+H]+; C18H34O2_[M+NH4]+; C18H39NO3_[M+H-H2O]+	Palmitoyl Ethanolamide	C18H37NO2	985443650185981	Hermes_MS2	3-ketosphinganine	C18H37NO2	0.985406738637068	Hermes_MS2	D-erythro-C18-Sphingosine	C18H37NO2	0.98511122732395	Hermes_MS2	Phytosphingosine	C18H39NO3	0.982547624796412	Hermes_MS2	Palmitoyl ethanolamide	C18H37NO2	0.980317549458514	Hermes_MS2
29	23527253680002	248098484544	[C18H38NO2]+	30028971	C18H37NO2_[M+H]+; C18H34O2_[M+NH4]+; C18H39NO3_[M+H-H2O]+	(8Z,d18:1) sphingosine	C18H37NO2	961778652319388	Hermes_MS2	D-erythro-N-stearoylsphingosine	C18H37NO2	0.961491965488478	MS2ID	2R-aminooctadec-4Z-ene-1,3S-diol	C18H37NO2	0.960322040346098	Hermes_MS2	Sphingosine OR L-threo-Sphingosine C-18	C18H37NO2	0.960261401468066	Hermes_MS2	D-erythro-C18-Sphingosine	C18H37NO2	0.945247564572759	Hermes_MS2
30	5234333071998	6460249582398	[C16H32NO4]+	30223258	C16H31NO4_[M+H]+; C16H28O4_[M+NH4]+	ACar 9:0	C16H32NO4	850342374753404	MS2ID	NA	NA	NA	NA	NA	NA	NA	NA	NA	NA	NA	NA	NA	NA	NA	NA
32	50183850192	69440121264	[C17H30NO4]+	31221693	C17H29NO4_[M+H]+; C17H31NO5_[M+H-H2O]+; C17H26O4_[M+NH4]+	ACar 10:2	C17H30NO4	757857543700778	MS2ID	NA	NA	NA	NA	NA	NA	NA	NA	NA	NA	NA	NA	NA	NA	NA	NA
33	177453030912	19887478388802	[C18H38NO3]+	31628462	C18H34O3_[M+NH4]+; C18H37NO3_[M+H]+	Dehydrophytosphingosine (not validated, isomer of 1677)	C18H37NO3	893077212400748	Hermes_MS2	Unknown (carbon number 18)	C18H37NO3	0.783894571583334	Hermes_MS2	Dehydrophytosphingosine OR (4OH,8Z,t18:1) sphingosine	C18H37NO3	0.681020452606651	Hermes_MS2	Dehydrophytosphingosine	C18H37NO3	0.639734256742519	Hermes_MS2	NA	NA	NA	NA
34	177453030912	19887478388802	[C18H38NO3]+	31628462	C18H34O3_[M+NH4]+; C18H37NO3_[M+H]+	Dehydrophytosphingosine (not validated, isomer of 1677)	C18H37NO3	893077212400748	Hermes_MS2	Unknown (carbon number 18)	C18H37NO3	0.783894571583334	Hermes_MS2	Dehydrophytosphingosine OR (4OH,8Z,t18:1) sphingosine	C18H37NO3	0.681020452606651	Hermes_MS2	Dehydrophytosphingosine	C18H37NO3	0.639734256742519	Hermes_MS2	NA	NA	NA	NA
35	3474962887998	7190149903998	[C16H32NO5]+	3182275	C16H28O5_[M+NH4]+	Automatic ID annotation failed. Try manual inspection.
36	26367477486402	271807296336	[C20H42NO2]+	32832101	C20H38O2_[M+NH4]+; C20H41NO2_[M+H]+	Automatic ID annotation failed. Try manual inspection.
37	58869019968	7336647395202	[C18H36NO4]+	33026389	C18H32O4_[M+NH4]+; C18H35NO4_[M+H]+	ACar 11:0	C18H36NO4	982763295987199	MS2ID	Unknown (carbon number 18)	C18H35NO4	0.688546912579685	Hermes_MS2	NA	NA	NA	NA	NA	NA	NA	NA	NA	NA	NA	NA
38	26281257420798	271119686304	[C18H36NO5]+	3462588	C18H32O5_[M+NH4]+	Automatic ID annotation failed. Try manual inspection.
39	6169397571198	73084898928	[C18H36NO5]+	3462588	C18H32O5_[M+NH4]+	Automatic ID annotation failed. Try manual inspection.
40	35748891204798	36539108958402	[C23H46NO]+	3523574	C23H42O_[M+NH4]+; C23H47NO2_[M+H-H2O]+	Penazetidine A	C23H47NO2	635473505956907	Hermes_MS2	NA	NA	NA	NA	NA	NA	NA	NA	NA	NA	NA	NA	NA	NA	NA	NA
43	67138858704	9981912697602	[C20H40NO5]+	3742901	C20H36O5_[M+NH4]+	Automatic ID annotation failed. Try manual inspection.
44	67138858704	9981912697602	[C20H40NO5]+	3742901	C20H36O5_[M+NH4]+	Automatic ID annotation failed. Try manual inspection.
45	67138858704	9981912697602	[C20H40NO5]+	3742901	C20H36O5_[M+NH4]+	Automatic ID annotation failed. Try manual inspection.
46	21760349513598	228581324208	[C21H38O4Na]+	37726623	C21H38O4_[M+Na]+	2-Linoleoylglycerol	C21H38O4	641998426189541	Hermes_MS2	MG(18:2)	C21H38O4	0	LipidMS	NA	NA	NA	NA	NA	NA	NA	NA	NA	NA	NA	NA
47	223175648064	244507309008	[C23H39O4]+	37928429	C23H38O4_[M+H]+; C23H40O5_[M+H-H2O]+	PGF2&alpha; isopropyl ester	C23H40O5	87662806773601	Hermes_MS2	Prostaglandin F2.alpha. isopropyl ester	C23H40O5	0.840463629867236	Hermes_MS2	13,14-dihydro-15-keto PGF2&alpha; isopropyl ester	C23H40O5	0.779515629148083	Hermes_MS2	13,14-Dihydro-15-ketoprostaglandin F2.alpha. isopropyl ester	C23H40O5	0.778894329658277	Hermes_MS2	1-Acetoxy-2-hydroxy-5,12,15-heneicosatrien-4-one OR Persenone A	C23H38O4	0.771055562679264	Hermes_MS2
48	14762154079998	15858222851202	[C22H48NO4]+	39035779	C22H44O4_[M+NH4]+	MG(0:0/19:0/0:0) OR MG(i-19:0/0:0/0:0) OR MG(0:0/i-19:0/0:0) OR MG(19:0/0:0/0:0)	C22H44O4	930321771969899	Hermes_MS2	NA	NA	NA	NA	NA	NA	NA	NA	NA	NA	NA	NA	NA	NA	NA	NA
49	69341658048	92517121536	[C23H38NO4]+	39227953	C23H37NO4_[M+H]+; C23H34O4_[M+NH4]+; C23H39NO5_[M+H-H2O]+	ACar 16:4	C23H38NO4	954053066421426	MS2ID	N-Arachidonoyl-L-Serine	C23H37NO4	0.884862144069612	Hermes_MS2	N-arachidonoyl L-serine	C23H37NO4	0.673785625646891	Hermes_MS2	12-HETE-Ala	C23H37NO4	0.610661418315305	Hermes_MS2	N-arachidonoyl D-serine	C23H37NO4	0.609233139231646	Hermes_MS2
50	69341658048	92517121536	[C23H38NO4]+	39227953	C23H37NO4_[M+H]+; C23H34O4_[M+NH4]+; C23H39NO5_[M+H-H2O]+	ACar 16:4	C23H38NO4	954053066421426	MS2ID	N-Arachidonoyl-L-Serine	C23H37NO4	0.884862144069612	Hermes_MS2	N-arachidonoyl L-serine	C23H37NO4	0.673785625646891	Hermes_MS2	12-HETE-Ala	C23H37NO4	0.610661418315305	Hermes_MS2	N-arachidonoyl D-serine	C23H37NO4	0.609233139231646	Hermes_MS2
51	25503589768002	26187398158398	[C24H52NO3]+	40239418	C24H48O3_[M+NH4]+	Automatic ID annotation failed. Try manual inspection.
52	74440608336	84122907072	[C23H42NO5]+	41230575	C23H41NO5_[M+H]+; C23H38O5_[M+NH4]+; C23H43NO6_[M+H-H2O]+	11-Hydroxyeicosatetraenoate glyceryl ester	C23H38O5	888328345999347	Hermes_MS2	NA	NA	NA	NA	NA	NA	NA	NA	NA	NA	NA	NA	NA	NA	NA	NA
53	4523968292802	5776322931198	[C24H24O5Na]+	41515159	C24H24O5_[M+Na]+	Automatic ID annotation failed. Try manual inspection.
54	11371613484798	128103848352	[C23H46NO5]+	41633705	C23H45NO5_[M+H]+	3-Hydroxyhexadecanoylcarnitine	C23H45NO5	965326526815343	MS2ID	NA	NA	NA	NA	NA	NA	NA	NA	NA	NA	NA	NA	NA	NA	NA	NA
55	21031634368002	21802841383998	[C24H52NO4]+	41838909	C24H48O4_[M+NH4]+	MG(0:0/21:0/0:0) OR MG(0:0/i-21:0/0:0) OR MG(21:0/0:0/0:0) OR MG(0:0/a-21:0/0:0)[rac] OR MG(a-21:0/0:0/0:0)[rac]	C24H48O4	97077700203916	Hermes_MS2	NA	NA	NA	NA	NA	NA	NA	NA	NA	NA	NA	NA	NA	NA	NA	NA
56	10525142950398	13322331540798	[C25H44NO4]+	42232649	C25H40O4_[M+NH4]+; C25H45NO5_[M+H-H2O]+; C25H43NO4_[M+H]+	ACar 18:3	C25H44NO4	928723421270649	MS2ID	MG(22:5(4Z,7Z,10Z,13Z,16Z)/0:0/0:0) OR MG(22:5(7Z,10Z,13Z,16Z,19Z)/0:0/0:0) OR MG(0:0/22:5(7Z,10Z,13Z,16Z,19Z)/0:0) OR MG(0:0/22:5(4Z,7Z,10Z,13Z,16Z)/0:0)	C25H40O4	0.828493765259267	Hermes_MS2	Carnitine(18:3)	C25H43NO4	0.35	LipidMS	MG(22:5)	C25H40O4	0	LipidMS	NA	NA	NA	NA
57	10525142950398	13322331540798	[C25H44NO4]+	42232649	C25H40O4_[M+NH4]+; C25H45NO5_[M+H-H2O]+; C25H43NO4_[M+H]+	ACar 18:3	C25H44NO4	928723421270649	MS2ID	MG(22:5(4Z,7Z,10Z,13Z,16Z)/0:0/0:0) OR MG(22:5(7Z,10Z,13Z,16Z,19Z)/0:0/0:0) OR MG(0:0/22:5(7Z,10Z,13Z,16Z,19Z)/0:0) OR MG(0:0/22:5(4Z,7Z,10Z,13Z,16Z)/0:0)	C25H40O4	0.828493765259267	Hermes_MS2	Carnitine(18:3)	C25H43NO4	0.35	LipidMS	MG(22:5)	C25H40O4	0	LipidMS	NA	NA	NA	NA
59	23947345299198	26727336031998	[C27H51O3]+	42338327	C27H50O3_[M+H]+; C27H52O4_[M+H-H2O]+	Mononervonin (15c)	C27H52O4	719700998315875	Hermes_MS2	MG(24:1)	C27H52O4	0	LipidMS	NA	NA	NA	NA	NA	NA	NA	NA	NA	NA	NA	NA
60	17713961993598	219136518864	[C21H40O7Na]+	42726662	C21H40O7_[M+Na]+	Automatic ID annotation failed. Try manual inspection.
61	17662665612798	18354891881598	[C21H43NO6P]+	43628225	C21H44NO7P_[M+H-H2O]+; C21H42NO6P_[M+H]+; C21H39O6P_[M+NH4]+	1-Palmitoyl-2-hydroxy-sn-glycero-3-phosphoethanolamine	C21H44NO7P	921538122798348	Hermes_MS2	NA	NA	NA	NA	NA	NA	NA	NA	NA	NA	NA	NA	NA	NA	NA	NA
62	196693255008	20700953929602	[C26H41O3F2]+	43930183	C26H42F2O4_[M+H-H2O]+	Automatic ID annotation failed. Try manual inspection.
63	7692117779202	8638593319998	[C20H43NO7P]+	44027717	C20H42NO7P_[M+H]+; C20H39O7P_[M+NH4]+	LPC(12:0)	C20H42NO7P	740625	LipidMS	1-Lauroyl-2-hydroxy-sn-glycero-3-phosphocholine	C20H42NO7P	0.724586976210169	Hermes_MS2	1-Lauroyl-2-Hydroxy-sn-Glycero-3-Phosphocholine	C20H42NO7P	0.724538157343338	Hermes_MS2	1-Dodecanoyllysolecithin	C20H42NO7P	0.724538156796476	Hermes_MS2	LPC 12:0	C20H42NO7P	0.680001780730549	Hermes_MS2
65	125897635248	13663796321598	[C21H43NO7P]+	45227717	C21H39O7P_[M+NH4]+; C21H42NO7P_[M+H]+	LysoPE(16:1(9Z)/0:0)	C21H42NO7P	843567307008266	MS2ID	LPE 16:1	C21H42NO7P	0.828810310615691	MS2ID	PE 16:1e	C21H42NO7P	0.729753675507348	Hermes_MS2	LPE(16:1)	C21H42NO7P	0.56	LipidMS	NA	NA	NA	NA
66	19683159342402	20664954424002	[C21H44NO6PNa]+	46027984	C21H44NO6P_[M+Na]+	Automatic ID annotation failed. Try manual inspection.
67	18884054545602	197940653184	[C23H45NO6P]+	4622979	C23H46NO7P_[M+H-H2O]+; C23H41O6P_[M+NH4]+	1-(9Z-Octadecenoyl)-sn-glycero-3-phosphoethanolamine	C23H46NO7P	794375118783148	Hermes_MS2	NA	NA	NA	NA	NA	NA	NA	NA	NA	NA	NA	NA	NA	NA	NA	NA
68	18884054545602	197940653184	[C28H41NO3Na]+	46229786	C28H41NO3_[M+Na]+	1-(9Z-Octadecenoyl)-sn-glycero-3-phosphoethanolamine	C23H46NO7P	794375118783148	Hermes_MS2	NA	NA	NA	NA	NA	NA	NA	NA	NA	NA	NA	NA	NA	NA	NA	NA
69	19814602721598	21756977782398	[C22H47NO7P]+	46830847	C22H46NO7P_[M+H]+; C22H43O7P_[M+NH4]+	LPE(17:0)	C22H46NO7P	16	LipidMS	NA	NA	NA	NA	NA	NA	NA	NA	NA	NA	NA	NA	NA	NA	NA	NA
70	19814602721598	21756977782398	[C27H43NO4Na]+	46830843	C27H43NO4_[M+Na]+	LPE(17:0)	C22H46NO7P	16	LipidMS	NA	NA	NA	NA	NA	NA	NA	NA	NA	NA	NA	NA	NA	NA	NA	NA
72	17746317871998	184266353472	[C29H50NO4]+	47637344	C29H49NO4_[M+H]+; C29H46O4_[M+NH4]+	Carnitine(22:4)	C29H49NO4	671875	LipidMS	NA	NA	NA	NA	NA	NA	NA	NA	NA	NA	NA	NA	NA	NA	NA	NA
73	112611682752	12377523040002	[C27H42O4F2Na]+	49129434	C27H42F2O4_[M+Na]+	Automatic ID annotation failed. Try manual inspection.
74	10740250279998	1187919576	[C25H43NO7P]+	50027717	C25H44NO8P_[M+H-H2O]+; C25H39O7P_[M+NH4]+; C25H42NO7P_[M+H]+	LPE(20:5)	C25H42NO7P	3875	LipidMS	NA	NA	NA	NA	NA	NA	NA	NA	NA	NA	NA	NA	NA	NA	NA	NA
75	11408491129602	12284648475198	[C24H48NO7PNa]+	51630606	C24H48NO7P_[M+Na]+	Automatic ID annotation failed. Try manual inspection.
76	6243463467198	7550821158402	[C26H53NO8P]+	53835033	C26H54NO9P_[M+H-H2O]+; C26H49O8P_[M+NH4]+; C26H52NO8P_[M+H]+	1-O-Palmitoyl-2-O-acetyl-sn-glycero-3-phosphorylcholine	C26H52NO8P	858680734227455	MS2ID	PC 18:0	C26H52NO8P	0.755448071168229	MS2ID	PC(18:0)	C26H52NO8P	0.753125	LipidMS	NA	NA	NA	NA	NA	NA	NA	NA
77	10773473167998	12451361028798	[C26H48NO7PNa]+	54030606	C26H48NO7P_[M+Na]+	LPC(18:3)	C26H48NO7P	34125	LipidMS	NA	NA	NA	NA	NA	NA	NA	NA	NA	NA	NA	NA	NA	NA	NA	NA
78	10773473167998	12451361028798	[C26H48NO7PNa]+	54030606	C26H48NO7P_[M+Na]+	LPC(18:3)	C26H48NO7P	34125	LipidMS	NA	NA	NA	NA	NA	NA	NA	NA	NA	NA	NA	NA	NA	NA	NA	NA
79	182511031872	19301438305602	[C29H50O7P]+	54132887	C29H51O8P_[M+H-H2O]+	Automatic ID annotation failed. Try manual inspection.
80	22844289563202	23691983907198	[C29H52O7P]+	54334452	C29H53O8P_[M+H-H2O]+	Automatic ID annotation failed. Try manual inspection.
81	22844289563202	23691983907198	[C34H48O4Na]+	54334448	C34H48O4_[M+Na]+	Automatic ID annotation failed. Try manual inspection.
82	1057126884	13028920860798	[C28H50NO7S]+	54433025	C28H46O7S_[M+NH4]+	Automatic ID annotation failed. Try manual inspection.
84	10560936862398	116660489904	[C28H48NO7PNa]+	56430606	C28H48NO7P_[M+Na]+	LPC(20:5)	C28H48NO7P	3275	LipidMS	NA	NA	NA	NA	NA	NA	NA	NA	NA	NA	NA	NA	NA	NA	NA	NA
85	29602640353602	30609631467198	[C40H53O2]+	56540401	C20H26O_[2M+H]+; C40H54O3_[M+H-H2O]+; C40H52O2_[M+H]+	Canthaxanthin	C40H52O2	916127748290769	MS2ID	NA	NA	NA	NA	NA	NA	NA	NA	NA	NA	NA	NA	NA	NA	NA	NA
86	23549361936	24304121665602	[C40H55O3]+	58341457	C40H54O3_[M+H]+; C40H56O4_[M+H-H2O]+	(3S,3&	C40H54O3	854369052930629	Hermes_MS2	1',2'-Dihydro-1',2'-dihydroxy-4-ketotoruelene/ (4-Ketophleixanthophyll)	C40H54O3	0.851364741544262	Hermes_MS2	Adonixanthin/ 4-Ketozeaxanthin	C40H54O3	0.843757032648191	Hermes_MS2	Fritschiellaxanthin/ (3S,3'R,6'R)-4-Ketolutein OR &alpha;-Doradexanthin/ (3S,3'S,6'R)-4-Ketolutein OR 4-Ketolutein D OR 4-Ketolutein F	C40H54O3	0.842854737125801	Hermes_MS2	Pectenol A/ (Pectenol)	C40H54O3	0.841077210486989	Hermes_MS2
89	54887363780802	56385372875202	[C40H76NO2]+	60258706	C40H77NO3_[M+H-H2O]+; C40H72O2_[M+NH4]+	Cer-NS d40:2	C40H77NO3	836269449418853	Hermes_MS2	Cer(d16:1/24:1)	C40H77NO3	0.178885438199983	LipidMS	Cer(d18:1/22:1)	C40H77NO3	0.0307459346906221	LipidMS	NA	NA	NA	NA	NA	NA	NA	NA
90	58624692084798	59753533043202	[C40H78NO2]+	60460271	C40H74O2_[M+NH4]+; C40H79NO3_[M+H-H2O]+	N-Behenoyl-D-erythro-sphingosine	C40H79NO3	891247320989748	Hermes_MS2	Cer-NS d40:1	C40H79NO3	0.845539723024877	Hermes_MS2	Cer(d18:1/22:0)	C40H79NO3	0.553426824431198	LipidMS	Cer(d16:1/24:0)	C40H79NO3	0.121586196276551	LipidMS	NA	NA	NA	NA
92	56606730241602	582052280208	[C41H78NO2]+	61660271	C41H79NO3_[M+H-H2O]+	Cer-NS d41:2	C41H79NO3	856032599259919	Hermes_MS2	NA	NA	NA	NA	NA	NA	NA	NA	NA	NA	NA	NA	NA	NA	NA	NA
93	56606730241602	582052280208	[C41H78NO2]+	61660271	C41H79NO3_[M+H-H2O]+	Cer-NS d41:2	C41H79NO3	856032599259919	Hermes_MS2	NA	NA	NA	NA	NA	NA	NA	NA	NA	NA	NA	NA	NA	NA	NA	NA
94	60383678688	61528439929602	[C41H80NO2]+	61861836	C41H81NO3_[M+H-H2O]+	Cer-NS d41:1	C41H81NO3	96078120957271	Hermes_MS2	Cer(d18:1/23:0)	C41H81NO3	0.899595796298039	Hermes_MS2	NA	NA	NA	NA	NA	NA	NA	NA	NA	NA	NA	NA
95	54865974606402	563268542352	[C40H78NO3]+	62059763	C40H74O3_[M+NH4]+; C40H79NO4_[M+H-H2O]+; C40H77NO3_[M+H]+	Cer-NS d40:2	C40H77NO3	867998905094604	MS2ID	Cer(d16:1/24:1)	C40H77NO3	0.142549333565612	LipidMS	Cer(d18:1/22:1)	C40H77NO3	0.0293483922046847	LipidMS	NA	NA	NA	NA	NA	NA	NA	NA
96	596771422704	60722752433598	[C41H82NO2]+	62063401	C41H83NO3_[M+H-H2O]+	Cer(d18:0/23:0)	C41H83NO3	847513621334436	Hermes_MS2	Cer-NDS d41:0	C41H83NO3	0.690197502057537	Hermes_MS2	NA	NA	NA	NA	NA	NA	NA	NA	NA	NA	NA	NA
97	58624692084798	59753533043202	[C40H80NO3]+	62261327	C40H79NO3_[M+H]+; C40H81NO4_[M+H-H2O]+	N-Behenoyl-D-erythro-sphingosine	C40H79NO3	898598507121653	Hermes_MS2	Cer-NS d40:1	C40H79NO3	0.859450776123629	MS2ID	Cer(d18:1/22:0)	C40H79NO3	0.561812079346822	LipidMS	Cer(d16:1/24:0)	C40H79NO3	0.115996026332802	LipidMS	NA	NA	NA	NA
98	59808076447998	60917758964802	[C40H82NO3]+	62462892	C40H81NO3_[M+H]+	Cer(d18:0/22:0)	C40H81NO3	928288960194456	Hermes_MS2	Cer(d20:0/20:0)	C40H81NO3	0.886083806956406	Hermes_MS2	Cer(d16:0/24:0)	C40H81NO3	0.0139754248593737	LipidMS	NA	NA	NA	NA	NA	NA	NA	NA
100	54861307796802	55895540494398	[C42H78NO2]+	62860271	C42H74O2_[M+NH4]+	Automatic ID annotation failed. Try manual inspection.
101	582768173376	59910554804802	[C42H80NO2]+	63061836	C42H81NO3_[M+H-H2O]+	Nervonic Ceramide	C42H81NO3	924537928646953	Hermes_MS2	Cer-NS d42:2	C42H81NO3	0.884980140495054	Hermes_MS2	N-Tetracosenoyl-4-sphingenine	C42H81NO3	0.877066276630122	Hermes_MS2	Cer(d18:1/24:1)	C42H81NO3	0.588365386579632	LipidMS	NA	NA	NA	NA
102	582768173376	59910554804802	[C42H80NO2]+	63061836	C42H81NO3_[M+H-H2O]+	Nervonic Ceramide	C42H81NO3	924537928646953	Hermes_MS2	Cer-NS d42:2	C42H81NO3	0.884980140495054	Hermes_MS2	N-Tetracosenoyl-4-sphingenine	C42H81NO3	0.877066276630122	Hermes_MS2	Cer(d18:1/24:1)	C42H81NO3	0.588365386579632	LipidMS	NA	NA	NA	NA
103	62072354047998	63216265152	[C42H82NO2]+	63263401	C42H83NO3_[M+H-H2O]+; C42H81NO2_[M+H]+	Cer-NS d42:1	C42H83NO3	947994922593124	Hermes_MS2	N-Lignoceroylsphingosine	C42H83NO3	0.924775434100332	Hermes_MS2	N-Lignoceroyl-D-erythro-sphingosine OR N-Lignoceroylsphingosine	C42H83NO3	0.902214071529742	Hermes_MS2	Cer(d18:1/24:0)	C42H83NO3	0.735107347603056	LipidMS	NA	NA	NA	NA
104	56573145550398	58367286860802	[C41H80NO3]+	63461327	C41H81NO4_[M+H-H2O]+; C41H79NO3_[M+H]+	Cer-NS d41:2	C41H79NO3	881994252123432	MS2ID	NA	NA	NA	NA	NA	NA	NA	NA	NA	NA	NA	NA	NA	NA	NA	NA
105	61139121343998	62411231636802	[C42H84NO2]+	63464966	C42H85NO3_[M+H-H2O]+; C42H83NO2_[M+H]+	N-Tetracosanoylsphinganine	C42H85NO3	816934372552069	Hermes_MS2	Cer-NDS d42:0	C42H85NO3	0.672935768755046	Hermes_MS2	Cer(d18:0/24:0)	C42H85NO3	0.321434771765595	LipidMS	NA	NA	NA	NA	NA	NA	NA	NA
106	60383678688	61528439929602	[C41H82NO3]+	63662892	C41H81NO3_[M+H]+; C41H83NO4_[M+H-H2O]+	Cer(d18:1/23:0)	C41H81NO3	896718966778881	Hermes_MS2	Cer-NS d41:1	C41H81NO3	0.86921438329985	MS2ID	NA	NA	NA	NA	NA	NA	NA	NA	NA	NA	NA	NA
107	64265375033598	65792230134402	[C42H86NO2]+	63666531	C42H82O2_[M+NH4]+; C42H85NO2_[M+H]+	Automatic ID annotation failed. Try manual inspection.
108	536691101232	547964350656	[C39H76NO5]+	63857181	C39H72O5_[M+NH4]+	DG(36:2)	C39H72O5	957822420830094	Previous	1,2-Dioleoyl-sn-glycerol OR DG(18:1(11Z)/18:1(11Z)/0:0) OR DG(18:1(9Z)/18:1(11Z)/0:0) OR DG(18:1(11Z)/18:1(9Z)/0:0)	C39H72O5	0.89378241077384	Hermes_MS2	1,2-Dioleoyl-rac-glycerol	C39H72O5	0.84099869216301	Hermes_MS2	1,2-Dioleoyl-sn-glycerol	C39H72O5	0.83043959418195	Hermes_MS2	1-Stearoyl-2-linoleoyl-sn-glycerol	C39H72O5	0.782960495243171	Hermes_MS2
109	61533883835202	62628368492802	[C41H84NO3]+	63864457	C41H83NO3_[M+H]+	Cer(d18:0/23:0)	C41H83NO3	930319095737153	Hermes_MS2	NA	NA	NA	NA	NA	NA	NA	NA	NA	NA	NA	NA	NA	NA	NA	NA
110	24425566268802	30105791071998	[C40H72O4Na]+	63953228	C40H72O4_[M+Na]+	Automatic ID annotation failed. Try manual inspection.
111	24425566268802	30105791071998	[C40H72O4Na]+	63953228	C40H72O4_[M+Na]+	Automatic ID annotation failed. Try manual inspection.
112	24425566268802	30105791071998	[C40H72O4Na]+	63953228	C40H72O4_[M+Na]+	Automatic ID annotation failed. Try manual inspection.
113	24425566268802	30105791071998	[C40H72O4Na]+	63953228	C40H72O4_[M+Na]+	Automatic ID annotation failed. Try manual inspection.
114	24425566268802	30105791071998	[C40H72O4Na]+	63953228	C40H72O4_[M+Na]+	Automatic ID annotation failed. Try manual inspection.
115	72617882784	73428086062398	[C43H78NO2]+	64060271	C43H74O2_[M+NH4]+	CE(16:1(9Z))	C43H74O2	961174172875688	MS2ID	CE 16:1	C43H74O2	0.960813901275016	Hermes_MS2	CE(16:1)	C43H74O2	0.57875	LipidMS	NA	NA	NA	NA	NA	NA	NA	NA
117	75184017144	7590647844	[C43H80NO2]+	64261836	C43H76O2_[M+NH4]+	CE 16:0	C43H76O2	95928965620708	Hermes_MS2	16:0 Cholesteryl ester	C43H76O2	0.959137503239391	MS2ID	CE(16:0)	C43H76O2	0.59	LipidMS	NA	NA	NA	NA	NA	NA	NA	NA
119	59448525007998	614389302192	[C43H82NO2]+	64463401	C43H83NO3_[M+H-H2O]+	Cer-NS d43:2	C43H83NO3	947994922593124	Hermes_MS2	NA	NA	NA	NA	NA	NA	NA	NA	NA	NA	NA	NA	NA	NA	NA	NA
120	59448525007998	614389302192	[C43H82NO2]+	64463401	C43H83NO3_[M+H-H2O]+	Cer-NS d43:2	C43H83NO3	947994922593124	Hermes_MS2	NA	NA	NA	NA	NA	NA	NA	NA	NA	NA	NA	NA	NA	NA	NA	NA
121	59448525007998	614389302192	[C43H82NO2]+	64463401	C43H83NO3_[M+H-H2O]+	Cer-NS d43:2	C43H83NO3	947994922593124	Hermes_MS2	NA	NA	NA	NA	NA	NA	NA	NA	NA	NA	NA	NA	NA	NA	NA	NA
123	54865974606402	55895540494398	[C42H80NO3]+	64661327	C42H81NO4_[M+H-H2O]+	Cer-NS d42:3	C42H79NO3	835034262917124	MS2ID	NA	NA	NA	NA	NA	NA	NA	NA	NA	NA	NA	NA	NA	NA	NA	NA
124	63057801775998	648214301952	[C43H84NO2]+	64664966	C43H85NO3_[M+H-H2O]+	Ceramide (d18:1/25:0)	C43H85NO3	904250512419541	Hermes_MS2	Cer-NS d43:1	C43H85NO3	0.858113045799305	Hermes_MS2	NA	NA	NA	NA	NA	NA	NA	NA	NA	NA	NA	NA
125	63057801775998	648214301952	[C43H84NO2]+	64664966	C43H85NO3_[M+H-H2O]+	Ceramide (d18:1/25:0)	C43H85NO3	904250512419541	Hermes_MS2	Cer-NS d43:1	C43H85NO3	0.858113045799305	Hermes_MS2	NA	NA	NA	NA	NA	NA	NA	NA	NA	NA	NA	NA
126	58258917601602	599677337952	[C42H82NO3]+	64862892	C42H83NO4_[M+H-H2O]+; C42H81NO3_[M+H]+	Nervonic Ceramide	C42H81NO3	901765964064219	MS2ID	Cer-NS d42:2	C42H81NO3	0.895057138125844	MS2ID	N-Tetracosenoyl-4-sphingenine	C42H81NO3	0.86842273425656	Hermes_MS2	Cer(d18:1/24:1)	C42H81NO3	0.582775216635883	LipidMS	NA	NA	NA	NA
127	58258917601602	599677337952	[C42H82NO3]+	64862892	C42H83NO4_[M+H-H2O]+; C42H81NO3_[M+H]+	Nervonic Ceramide	C42H81NO3	901765964064219	MS2ID	Cer-NS d42:2	C42H81NO3	0.895057138125844	MS2ID	N-Tetracosenoyl-4-sphingenine	C42H81NO3	0.86842273425656	Hermes_MS2	Cer(d18:1/24:1)	C42H81NO3	0.582775216635883	LipidMS	NA	NA	NA	NA
128	72722183849598	744267142512	[C45H77O2]+	64959181	C45H76O2_[M+H]+	18:2 Cholesteryl ester	C45H76O2	784144508323837	Hermes_MS2	Cholesteryl linoleate	C45H76O2	0.783438263565947	Hermes_MS2	CE(18:2(9Z,12Z))	C45H76O2	0.739956603858225	Hermes_MS2	16:2 Sitosteryl ester	C45H76O2	0.703716794999514	Hermes_MS2	16:1 Stigmasteryl ester	C45H76O2	0.703054235555133	Hermes_MS2
129	62072354047998	63216265152	[C42H84NO3]+	65064457	C42H85NO4_[M+H-H2O]+; C42H83NO3_[M+H]+	Cer-NS d42:1	C42H83NO3	947994922593124	Hermes_MS2	N-Lignoceroylsphingosine	C42H83NO3	0.944433617289569	MS2ID	N-Lignoceroyl-D-erythro-sphingosine OR N-Lignoceroylsphingosine	C42H83NO3	0.910627582593546	Hermes_MS2	Cer(d18:1/24:0)	C42H83NO3	0.697373700482747	LipidMS	NA	NA	NA	NA
130	63186337563198	642819828336	[C42H86NO3]+	65266022	C42H85NO3_[M+H]+	Cer(d18:0/24:0)	C42H85NO3	922463182871839	Hermes_MS2	Cer(d20:0/22:0)	C42H85NO3	0.874499347351697	Hermes_MS2	N-Tetracosanoylsphinganine	C42H85NO3	0.778971249839528	Hermes_MS2	NA	NA	NA	NA	NA	NA	NA	NA
131	74113271427198	74786427790398	[C44H80NO2]+	65461836	C44H76O2_[M+NH4]+	17:1 Cholesteryl ester	C44H76O2	955500275928813	MS2ID	CE 17:1	C44H76O2	0.954768850826948	Hermes_MS2	NA	NA	NA	NA	NA	NA	NA	NA	NA	NA	NA	NA
134	49090535641602	50426724243198	[C41H74NO5]+	66055616	C41H70O5_[M+NH4]+	DG(20:4(8Z,11Z,14Z,17Z)/18:1(9Z)/0:0)	C41H70O5	719092783630425	Hermes_MS2	DAG 38:5	C41H70O5	0.639944885940519	Hermes_MS2	DG(18:1/20:4)	C41H70O5	0.2734375	LipidMS	DG(16:0/22:5)	C41H70O5	0.1609375	LipidMS	DG(18:2/20:3)	C41H70O5	0.034375	LipidMS
135	64732981720002	663315469584	[C44H86NO2]+	66066531	C44H87NO3_[M+H-H2O]+; C44H85NO2_[M+H]+	Cer(d18:1/26:0)	C44H87NO3	701896181639666	Hermes_MS2	NA	NA	NA	NA	NA	NA	NA	NA	NA	NA	NA	NA	NA	NA	NA	NA
136	50997852084798	53423074584	[C41H76NO5]+	66257181	C41H72O5_[M+NH4]+	DG(20:3(8Z,11Z,14Z)/18:1(9Z)/0:0) OR DG(18:1(9Z)/20:3(5Z,8Z,11Z)/0:0) OR DG(20:3(5Z,8Z,11Z)/18:1(9Z)/0:0) OR DG(20:3(8Z,11Z,14Z)/18:1(11Z)/0:0) OR DG(18:1(9Z)/20:3(8Z,11Z,14Z)/0:0) OR DG(20:3(5Z,8Z,11Z)/18:1(11Z)/0:0)	C41H72O5	829439853857323	Hermes_MS2	DAG 38:4	C41H72O5	0.76037443469542	MS2ID	DG(18:1(11Z)/20:3(8Z,11Z,14Z)/0:0)	C41H72O5	0.629889933301531	Hermes_MS2	DG(18:1(9Z)/20:3(8Z,11Z,14Z)/0:0)[iso2]	C41H72O5	0.606554209637213	Hermes_MS2	DG(18:1(9Z)/20:3(5Z,8Z,11Z)/0:0)	C41H72O5	0.603746718850751	Hermes_MS2
137	5941262496	60666071868798	[C43H84NO3]+	66264457	C43H85NO4_[M+H-H2O]+; C43H83NO3_[M+H]+	Cer-NS d43:2	C43H83NO3	889045765181149	MS2ID	NA	NA	NA	NA	NA	NA	NA	NA	NA	NA	NA	NA	NA	NA	NA	NA
138	5941262496	60666071868798	[C43H84NO3]+	66264457	C43H85NO4_[M+H-H2O]+; C43H83NO3_[M+H]+	Cer-NS d43:2	C43H83NO3	889045765181149	MS2ID	NA	NA	NA	NA	NA	NA	NA	NA	NA	NA	NA	NA	NA	NA	NA	NA
139	606354561216	61922720724798	[C43H84NO3]+	66264457	C43H85NO4_[M+H-H2O]+; C43H83NO3_[M+H]+	Cer-NS d43:2	C43H83NO3	838733249925721	MS2ID	NA	NA	NA	NA	NA	NA	NA	NA	NA	NA	NA	NA	NA	NA	NA	NA
140	70390985137602	71486587595202	[C45H78NO2]+	66460271	C45H74O2_[M+NH4]+	18:3 Cholesteryl ester	C45H74O2	9621105461639	MS2ID	CE 18:3	C45H74O2	0.961834678126183	Hermes_MS2	CE(18:3)	C45H74O2	0.55625	LipidMS	NA	NA	NA	NA	NA	NA	NA	NA
141	630365142576	648214301952	[C43H86NO3]+	66466022	C43H87NO4_[M+H-H2O]+; C43H85NO3_[M+H]+; C43H82O3_[M+NH4]+	Ceramide (d18:1/25:0)	C43H85NO3	889812927428395	Hermes_MS2	Cer-NS d43:1	C43H85NO3	0.862122120822485	MS2ID	NA	NA	NA	NA	NA	NA	NA	NA	NA	NA	NA	NA
142	630365142576	648214301952	[C43H86NO3]+	66466022	C43H87NO4_[M+H-H2O]+; C43H85NO3_[M+H]+; C43H82O3_[M+NH4]+	Ceramide (d18:1/25:0)	C43H85NO3	889812927428395	Hermes_MS2	Cer-NS d43:1	C43H85NO3	0.862122120822485	MS2ID	NA	NA	NA	NA	NA	NA	NA	NA	NA	NA	NA	NA
144	726874216608	74055052438398	[C45H80NO2]+	66661836	C45H76O2_[M+NH4]+	Cholesteryl linoleate	C45H76O2	676486876673629	Hermes_MS2	CE(18:2)	C45H76O2	0.21125	LipidMS	NA	NA	NA	NA	NA	NA	NA	NA	NA	NA	NA	NA
145	604710129888	61728636847998	[C42H84NO4]+	66663949	C42H83NO4_[M+H]+; C42H85NO5_[M+H-H2O]+	Automatic ID annotation failed. Try manual inspection.
146	749937950208	75836863731198	[C45H82NO2]+	66863401	C45H78O2_[M+NH4]+	CE 18:1	C45H78O2	952297058936757	Hermes_MS2	CE(18:1)	C45H78O2	0.951619411785788	MS2ID	NA	NA	NA	NA	NA	NA	NA	NA	NA	NA	NA	NA
147	60059902068798	61228116064002	[C42H86NO4]+	66865514	C42H82O4_[M+NH4]+; C42H85NO4_[M+H]+	Cer(t18:0/24:0)	C42H85NO4	88565494755689	Hermes_MS2	Cer(t20:0/22:0)	C42H85NO4	0.853421447398318	Hermes_MS2	Cer(d18:0/24:0(2OH))	C42H85NO4	0.816530508291492	Hermes_MS2	Cer(d20:0/22:0(2OH))	C42H85NO4	0.810633989094926	Hermes_MS2	N-(24-hydroxytetracosanyl)sphinganine	C42H85NO4	0.73062738802444	Hermes_MS2
150	71469461926398	72385141100802	[C47H77O2]+	67359181	C47H76O2_[M+H]+	CE(20:4(8Z,11Z,14Z,17Z))	C47H76O2	847138710667134	Hermes_MS2	CE(20:4)	C47H76O2	0.844763198803922	Hermes_MS2	CE(20:4(5Z,8Z,11Z,14Z))	C47H76O2	0.795456042677895	Hermes_MS2	18:3 Stigmasteryl ester	C47H76O2	0.75620098120247	Hermes_MS2	CE(18:1)	C45H78O2	0.0925	LipidMS
152	317502924576	324805860336	[C44H87N2O2]+	67567621	C22H43NO_[2M+H]+	13Z-Docosenamide	C22H43NO	994378135173235	Hermes_MS2	13E-Docosenamide	C22H43NO	0.993789377862913	Hermes_MS2	13-Docosenamide, (Z)-	C22H43NO	0.988293574550812	Hermes_MS2	N-Cyclohexanecarbonylpentadecylamine	C22H43NO	0.985453961144866	Hermes_MS2	NA	NA	NA	NA
153	61676870446398	627719635776	[C44H86NO3]+	67666022	C44H87NO4_[M+H-H2O]+; C44H85NO3_[M+H]+	Automatic ID annotation failed. Try manual inspection.
154	64942342371198	66578804675202	[C44H88NO3]+	67867587	C44H89NO4_[M+H-H2O]+; C44H87NO3_[M+H]+	Cer(d18:1/26:0)	C44H87NO3	801229399606238	Hermes_MS2	Cer-NS d44:1	C44H87NO3	0.724188428230802	Hermes_MS2	NA	NA	NA	NA	NA	NA	NA	NA	NA	NA	NA	NA
155	585408614928	60722752433598	[C41H80NO6]+	68259802	C41H76O6_[M+NH4]+	TG(16:1/10:0/12:0)	C41H76O6	3828125	LipidMS	TG(12:0/18:1/8:0)	C41H76O6	0.33984375	LipidMS	TG(8:0/16:0/14:1)	C41H76O6	0.32421875	LipidMS	TG(14:0/16:1/8:0)	C41H76O6	0.294921875	LipidMS	TG(14:0/10:0/14:1)	C41H76O6	0.29296875	LipidMS
156	585408614928	60722752433598	[C41H80NO6]+	68259802	C41H76O6_[M+NH4]+	TG(16:1/10:0/12:0)	C41H76O6	3828125	LipidMS	TG(12:0/18:1/8:0)	C41H76O6	0.33984375	LipidMS	TG(8:0/16:0/14:1)	C41H76O6	0.32421875	LipidMS	TG(14:0/16:1/8:0)	C41H76O6	0.294921875	LipidMS	TG(14:0/10:0/14:1)	C41H76O6	0.29296875	LipidMS
157	61605137782398	63216265152	[C41H82NO6]+	68461367	C41H78O6_[M+NH4]+	TG(16:0/12:0/10:0)	C41H78O6	763671875	LipidMS	TG(14:0/16:0/8:0)	C41H78O6	0.728515625	LipidMS	TG(i-12:0/10:0/i-16:0) OR TG(i-16:0/10:0/i-12:0) OR TG(i-16:0/i-12:0/10:0) OR TG(10:0/i-12:0/i-16:0) OR TG(12:0/i-16:0/10:0) OR TG(10:0/i-16:0/12:0) OR TG(16:0/10:0/12:0) OR TG(12:0/10:0/16:0) OR TG(12:0/16:0/10:0) OR TG(10:0/16:0/12:0) OR TG(16:0/i-12:0/10:0) OR TG(10:0/i-12:0/16:0) OR TG(i-12:0/16:0/10:0) OR TG(10:0/16:0/i-12:0) OR TG(i-12:0/i-16:0/10:0) OR TG(10:0/i-16:0/i-12:0) OR TG(i-16:0/1…	C41H78O6	0.697319707062879	Hermes_MS2	TG(i-12:0/12:0/i-14:0) OR TG(i-14:0/12:0/i-12:0) OR TG(i-12:0/i-14:0/12:0) OR TG(12:0/i-14:0/i-12:0) OR TG(i-14:0/12:0/12:0) OR TG(12:0/12:0/i-14:0) OR TG(i-12:0/i-12:0/14:0) OR TG(14:0/i-12:0/i-12:0) OR TG(i-12:0/i-12:0/i-14:0) OR TG(i-14:0/i-12:0/i-12:0) OR TG(i-12:0/12:0/14:0) OR TG(14:0/12:0/i-12:0) OR TG(14:0/12:0/12:0) OR TG(12:0/12:0/14:0) OR Glycerol 1,2-didodecanoate 3-tetradecanoate OR …	C41H78O6	0.685997822532244	Hermes_MS2	TG(12:0/16:0/10:0)	C41H78O6	0.671875	LipidMS
163	627315257856	64030187828802	[C40H80O6P]+	6875687	C40H81O7P_[M+H-H2O]+	Automatic ID annotation failed. Try manual inspection.
164	68955921990402	69985501984002	[C47H78NO2]+	68860271	C47H74O2_[M+NH4]+	20:5 Cholesteryl ester	C47H74O2	963857660223217	MS2ID	CE 20:5	C47H74O2	0.963607379312804	Hermes_MS2	CE(20:5)	C47H74O2	0.54875	LipidMS	NA	NA	NA	NA	NA	NA	NA	NA
166	71330363473602	723913364976	[C47H80NO2]+	69061836	C47H76O2_[M+NH4]+	CE(20:4)	C47H76O2	957590978997167	MS2ID	CE 20:4	C47H76O2	0.957451073582834	Hermes_MS2	NA	NA	NA	NA	NA	NA	NA	NA	NA	NA	NA	NA
168	72878870167998	74635642327998	[C47H82NO2]+	69263401	C47H78O2_[M+NH4]+	CE(20:3)	C47H78O2	997952274987304	Previous	20:3 Cholesteryl ester	C47H78O2	0.963518936373627	MS2ID	CE 20:3	C47H78O2	0.963220862273716	Hermes_MS2	NA	NA	NA	NA	NA	NA	NA	NA
169	69157879259202	699987579648	[C47H74O2Na]+	6935581	C47H74O2_[M+Na]+	CE(20:5)	C47H74O2	1125	LipidMS	NA	NA	NA	NA	NA	NA	NA	NA	NA	NA	NA	NA	NA	NA	NA	NA
170	326155774416	33667465923198	[C40H71O9]+	69550926	C40H72O10_[M+H-H2O]+	SM(d34:5)	C39H71N2O6P	30125	LipidMS	NA	NA	NA	NA	NA	NA	NA	NA	NA	NA	NA	NA	NA	NA	NA	NA
171	715367350944	72442375155198	[C44H75N2O4]+	69557213	C22H37NO2_[2M+H]+	CE(20:4)	C47H76O2	1375	LipidMS	NA	NA	NA	NA	NA	NA	NA	NA	NA	NA	NA	NA	NA	NA	NA	NA
172	715367350944	72442375155198	[C47H76O2Na]+	69557375	C47H76O2_[M+Na]+	CE(20:4)	C47H76O2	1375	LipidMS	NA	NA	NA	NA	NA	NA	NA	NA	NA	NA	NA	NA	NA	NA	NA	NA
174	36611003425602	37680296256	[C37H75N2O6PNa]+	69752549	C37H75N2O6P_[M+Na]+	SM(d34:4)	C39H73N2O6P	2925	LipidMS	NA	NA	NA	NA	NA	NA	NA	NA	NA	NA	NA	NA	NA	NA	NA	NA
175	36611003425602	37680296256	[C40H73O9]+	69752491	C40H74O10_[M+H-H2O]+	SM(d34:4)	C39H73N2O6P	2925	LipidMS	NA	NA	NA	NA	NA	NA	NA	NA	NA	NA	NA	NA	NA	NA	NA	NA
176	61528439929602	65698222897602	[C42H84NO6]+	69862932	C42H80O6_[M+NH4]+	TG(10:0/10:0/19:0) OR TG(19:0/10:0/10:0) OR TG(10:0/8:0/21:0) OR TG(21:0/8:0/10:0) OR TG(8:0/21:0/10:0) OR TG(10:0/21:0/8:0) OR TG(a-13:0/i-12:0/14:0)[rac] OR TG(14:0/i-12:0/a-13:0)[rac] OR TG(17:0/8:0/i-14:0) OR TG(i-14:0/8:0/17:0) OR TG(12:0/15:0/i-12:0) OR TG(i-12:0/15:0/12:0) OR TG(14:0/10:0/15:0) OR TG(15:0/10:0/14:0) OR TG(14:0/a-17:0/8:0)[rac] OR TG(8:0/a-17:0/14:0)[rac] OR TG(8:0/i-18:0/1…	C42H80O6	998106321810995	Hermes_MS2	TG(14:0/15:0/10:0)	C42H80O6	0.54296875	LipidMS	TG(16:0/15:0/8:0)	C42H80O6	0.515625	LipidMS	TG(15:0/14:0/10:0)	C42H80O6	0.5	LipidMS	TG(15:0/16:0/8:0)	C42H80O6	0.455078125	LipidMS
177	61528439929602	65698222897602	[C42H84NO6]+	69862932	C42H80O6_[M+NH4]+	TG(10:0/10:0/19:0) OR TG(19:0/10:0/10:0) OR TG(10:0/8:0/21:0) OR TG(21:0/8:0/10:0) OR TG(8:0/21:0/10:0) OR TG(10:0/21:0/8:0) OR TG(a-13:0/i-12:0/14:0)[rac] OR TG(14:0/i-12:0/a-13:0)[rac] OR TG(17:0/8:0/i-14:0) OR TG(i-14:0/8:0/17:0) OR TG(12:0/15:0/i-12:0) OR TG(i-12:0/15:0/12:0) OR TG(14:0/10:0/15:0) OR TG(15:0/10:0/14:0) OR TG(14:0/a-17:0/8:0)[rac] OR TG(8:0/a-17:0/14:0)[rac] OR TG(8:0/i-18:0/1…	C42H80O6	998106321810995	Hermes_MS2	TG(14:0/15:0/10:0)	C42H80O6	0.54296875	LipidMS	TG(16:0/15:0/8:0)	C42H80O6	0.515625	LipidMS	TG(15:0/14:0/10:0)	C42H80O6	0.5	LipidMS	TG(15:0/16:0/8:0)	C42H80O6	0.455078125	LipidMS
179	38102237651202	40168340900802	[C39H78N2O6P]+	70155921	C39H74NO6P_[M+NH4]+; C39H77N2O6P_[M+H]+; C39H79N2O7P_[M+H-H2O]+	SM(d34:2)	C39H77N2O6P	9999	LipidMS	NA	NA	NA	NA	NA	NA	NA	NA	NA	NA	NA	NA	NA	NA	NA	NA
180	58730117123202	62161060009602	[C43H82NO6]+	70861367	C43H78O6_[M+NH4]+	TG(12:0/18:2/10:0)	C43H78O6	544921875	LipidMS	TG(14:0/18:2/8:0)	C43H78O6	0.416015625	LipidMS	TG(16:1/10:0/14:1)	C43H78O6	0.25	LipidMS	TG(8:0/18:1/14:1)	C43H78O6	0.19140625	LipidMS	TG(14:1/12:0/14:1)	C43H78O6	0.153125	LipidMS
181	58730117123202	62161060009602	[C43H82NO6]+	70861367	C43H78O6_[M+NH4]+	TG(12:0/18:2/10:0)	C43H78O6	544921875	LipidMS	TG(14:0/18:2/8:0)	C43H78O6	0.416015625	LipidMS	TG(16:1/10:0/14:1)	C43H78O6	0.25	LipidMS	TG(8:0/18:1/14:1)	C43H78O6	0.19140625	LipidMS	TG(14:1/12:0/14:1)	C43H78O6	0.153125	LipidMS
182	61958678224002	632162980464	[C45H93N2O3]+	70971808	C45H89NO3_[M+NH4]+	Cer-NS d45:1	C45H89NO3	709794527652975	Hermes_MS2	NA	NA	NA	NA	NA	NA	NA	NA	NA	NA	NA	NA	NA	NA	NA	NA
183	60629812558398	64799053145598	[C43H84NO6]+	71062932	C43H80O6_[M+NH4]+	TG(40:1)	C43H80O6	827834315075814	Previous	Glycerol 1-(9Z-octadecenoate) 2-octanoate 3-tetradecanoate	C43H80O6	0.691770111720412	Hermes_MS2	TG(18:1/12:0/10:0)	C43H80O6	0.634765625	LipidMS	TG(8:0/18:1/14:0)	C43H80O6	0.462890625	LipidMS	TG(16:1/10:0/14:0)	C43H80O6	0.4296875	LipidMS
184	60629812558398	64799053145598	[C43H84NO6]+	71062932	C43H80O6_[M+NH4]+	TG(40:1)	C43H80O6	827834315075814	Previous	Glycerol 1-(9Z-octadecenoate) 2-octanoate 3-tetradecanoate	C43H80O6	0.691770111720412	Hermes_MS2	TG(18:1/12:0/10:0)	C43H80O6	0.634765625	LipidMS	TG(8:0/18:1/14:0)	C43H80O6	0.462890625	LipidMS	TG(16:1/10:0/14:0)	C43H80O6	0.4296875	LipidMS
185	39017499060798	39992116975998	[C41H75O9]+	71154056	C41H76O10_[M+H-H2O]+	SM(d33:1)	C38H77N2O6P	3640625	LipidMS	NA	NA	NA	NA	NA	NA	NA	NA	NA	NA	NA	NA	NA	NA	NA	NA
186	64840940166402	66021840113598	[C43H86NO6]+	71264497	C43H82O6_[M+NH4]+	TG(14:0/16:0/10:0)	C43H82O6	751953125	LipidMS	TG(12:0/i-12:0/16:0) OR TG(16:0/i-12:0/12:0) OR TG(16:0/i-12:0/i-12:0) OR TG(i-12:0/i-12:0/16:0) OR TG(12:0/12:0/i-16:0) OR TG(i-16:0/12:0/12:0) OR TG(16:0/12:0/i-12:0) OR TG(i-12:0/12:0/16:0) OR TG(i-16:0/i-12:0/i-12:0) OR TG(i-12:0/i-12:0/i-16:0) OR TG(i-16:0/12:0/i-12:0) OR TG(i-12:0/12:0/i-16:0) OR TG(12:0/i-16:0/i-12:0) OR TG(i-12:0/i-16:0/12:0) OR TG(12:0/16:0/i-12:0) OR TG(i-12:0/16:0/12:0…	C43H82O6	0.684987517063794	Hermes_MS2	TG(10:0/i-14:0/16:0) OR TG(16:0/i-14:0/10:0) OR TG(10:0/i-14:0/i-16:0) OR TG(i-16:0/i-14:0/10:0) OR TG(10:0/16:0/i-14:0) OR TG(i-14:0/16:0/10:0) OR TG(i-16:0/10:0/i-14:0) OR TG(i-14:0/10:0/i-16:0) OR TG(10:0/i-16:0/i-14:0) OR TG(i-14:0/i-16:0/10:0) OR TG(10:0/14:0/i-16:0) OR TG(i-16:0/14:0/10:0) OR TG(10:0/i-16:0/14:0) OR TG(14:0/i-16:0/10:0) OR TG(14:0/10:0/i-16:0) OR TG(i-16:0/10:0/14:0) OR TG(…	C43H82O6	0.667072185602395	Hermes_MS2	TG(12:0/16:0/12:0)	C43H82O6	0.515625	LipidMS	TG(10:0/12:0/18:0)	C43H82O6	0.48046875	LipidMS
187	69759182283198	70874925199998	[C49H80NO2]+	71461836	C49H76O2_[M+NH4]+	22:6 Cholesteryl ester	C49H76O2	960555807273085	MS2ID	CE 22:6	C49H76O2	0.960154584659308	Hermes_MS2	CE(22:6)	C49H76O2	0.59375	LipidMS	NA	NA	NA	NA	NA	NA	NA	NA
189	617846221824	64208455028802	[C40H79N2O8]+	7155831	C40H75NO8_[M+NH4]+; C20H39NO4_[2M+H]+	Automatic ID annotation failed. Try manual inspection.
190	617846221824	64208455028802	[C40H79N2O8]+	7155831	C40H75NO8_[M+NH4]+; C20H39NO4_[2M+H]+	Automatic ID annotation failed. Try manual inspection.
191	617846221824	64208455028802	[C43H80O6Na]+	71558471	C43H80O6_[M+Na]+	Automatic ID annotation failed. Try manual inspection.
192	617846221824	64208455028802	[C43H80O6Na]+	71558471	C43H80O6_[M+Na]+	Automatic ID annotation failed. Try manual inspection.
193	72234771574398	731151707088	[C49H82NO2]+	71663401	C49H78O2_[M+NH4]+	CE(22:5)	C49H78O2	998489029714757	Previous	CE 22:5	C49H78O2	0.957901861051023	MS2ID	NA	NA	NA	NA	NA	NA	NA	NA	NA	NA	NA	NA
194	3574755192	36833114955198	[C39H78N2O7P]+	71755412	C39H77N2O7P_[M+H]+; C39H74NO7P_[M+NH4]+	PC 31:3e	C39H74NO7P	926440768004168	Hermes_MS2	NA	NA	NA	NA	NA	NA	NA	NA	NA	NA	NA	NA	NA	NA	NA	NA
195	64840940166402	66114246486402	[C40H81N2O8]+	71759875	C40H77NO8_[M+NH4]+	TG(14:0/16:0/10:0)	C43H82O6	103515625	LipidMS	TG(12:0/16:0/12:0)	C43H82O6	0.06875	LipidMS	TG(14:0/12:0/14:0)	C43H82O6	0.059375	LipidMS	NA	NA	NA	NA	NA	NA	NA	NA
196	64840940166402	66114246486402	[C43H82O6Na]+	71760036	C43H82O6_[M+Na]+	TG(14:0/16:0/10:0)	C43H82O6	103515625	LipidMS	TG(12:0/16:0/12:0)	C43H82O6	0.06875	LipidMS	TG(14:0/12:0/14:0)	C43H82O6	0.059375	LipidMS	NA	NA	NA	NA	NA	NA	NA	NA
197	47842245236802	489555713952	[C40H81NO7P]+	71857452	C40H77O7P_[M+NH4]+; C40H80NO7P_[M+H]+	PCo(16:0_16:1) OR PCp(16:0/16:0)	C40H80NO7P	9999	LipidMS	PC 32:1e	C40H80NO7P	0.995196524602023	MS2ID	NA	NA	NA	NA	NA	NA	NA	NA	NA	NA	NA	NA
198	398713380768	40839320881602	[C39H80N2O7P]+	71956977	C39H76NO7P_[M+NH4]+; C39H79N2O7P_[M+H]+	PC 31:2e	C39H76NO7P	869727582975911	Hermes_MS2	NA	NA	NA	NA	NA	NA	NA	NA	NA	NA	NA	NA	NA	NA	NA	NA
199	69855480267198	70825582923198	[C46H75N2O4]+	71957213	C23H37NO2_[2M+H]+	CE(22:6)	C49H76O2	1	LipidMS	NA	NA	NA	NA	NA	NA	NA	NA	NA	NA	NA	NA	NA	NA	NA	NA
200	69855480267198	70825582923198	[C49H76O2Na]+	71957375	C49H76O2_[M+Na]+	CE(22:6)	C49H76O2	1	LipidMS	NA	NA	NA	NA	NA	NA	NA	NA	NA	NA	NA	NA	NA	NA	NA	NA
201	48538282584	49618596967998	[C40H83NO7P]+	72059017	C40H79O7P_[M+NH4]+; C40H82NO7P_[M+H]+	Phosphatidylcholine alkyl 16 OR PC 32:0e	C40H82NO7P	97166252698235	MS2ID	PCo(32:0)	C40H82NO7P	0.903125	LipidMS	NA	NA	NA	NA	NA	NA	NA	NA	NA	NA	NA	NA
202	39029881504002	40026858516798	[C39H82N2O7P]+	72158542	C39H78NO7P_[M+NH4]+	PC 31:1e	C39H78NO7P	941780115210951	Hermes_MS2	NA	NA	NA	NA	NA	NA	NA	NA	NA	NA	NA	NA	NA	NA	NA	NA
204	60540305996802	621566282352	[C44H84NO6]+	72262932	C44H80O6_[M+NH4]+	TG(15:0/18:2/8:0)	C44H80O6	28515625	LipidMS	NA	NA	NA	NA	NA	NA	NA	NA	NA	NA	NA	NA	NA	NA	NA	NA
205	37110093443202	38198768076798	[C39H77N2O6PNa]+	72354114	C39H77N2O6P_[M+Na]+	SM(d36:5)	C41H75N2O6P	9999	LipidMS	NA	NA	NA	NA	NA	NA	NA	NA	NA	NA	NA	NA	NA	NA	NA	NA
206	37110093443202	38198768076798	[C42H75O9]+	72354056	C42H76O10_[M+H-H2O]+	SM(d36:5)	C41H75N2O6P	9999	LipidMS	NA	NA	NA	NA	NA	NA	NA	NA	NA	NA	NA	NA	NA	NA	NA	NA
208	447455173776	458246974032	[C41H75NO7P]+	72452757	C41H76NO8P_[M+H-H2O]+; C41H71O7P_[M+NH4]+; C41H74NO7P_[M+H]+	PEo(16:1_20:4)	C41H74NO7P	28	LipidMS	NA	NA	NA	NA	NA	NA	NA	NA	NA	NA	NA	NA	NA	NA	NA	NA
209	629154912864	654686430384	[C44H86NO6]+	72464497	C44H82O6_[M+NH4]+	TG(18:1/15:0/8:0)	C44H82O6	177734375	LipidMS	TG(15:0/16:1/10:0)	C44H82O6	0.15625	LipidMS	TG(12:0/15:0/14:1)	C44H82O6	0.1328125	LipidMS	TG(8:0/16:1/17:0)	C44H82O6	0.111328125	LipidMS	TG(14:1/10:0/17:0)	C44H82O6	0.08203125	LipidMS
210	456494416656	47934886432002	[C41H77NO7P]+	72654322	C41H78NO8P_[M+H-H2O]+; C41H73O7P_[M+NH4]+; C41H76NO7P_[M+H]+	PEo(18:2/18:2)	C41H76NO7P	5425	LipidMS	PEo(36:4)	C41H76NO7P	0.06125	LipidMS	NA	NA	NA	NA	NA	NA	NA	NA	NA	NA	NA	NA
211	456494416656	47934886432002	[C41H77NO7P]+	72654322	C41H78NO8P_[M+H-H2O]+; C41H73O7P_[M+NH4]+; C41H76NO7P_[M+H]+	PEo(18:2/18:2)	C41H76NO7P	5425	LipidMS	PEo(36:4)	C41H76NO7P	0.06125	LipidMS	NA	NA	NA	NA	NA	NA	NA	NA	NA	NA	NA	NA
212	65934521119998	67588864980798	[C44H88NO6]+	72666062	C44H87NO6_[M+H]+; C44H84O6_[M+NH4]+	TG(10:0/a-15:0/16:0)[rac] OR TG(16:0/a-15:0/10:0)[rac] OR TG(10:0/16:0/15:0) OR TG(15:0/16:0/10:0) OR TG(10:0/15:0/i-16:0) OR TG(i-16:0/15:0/10:0) OR TG(10:0/16:0/i-15:0) OR TG(i-15:0/16:0/10:0) OR TG(10:0/i-16:0/i-15:0) OR TG(i-15:0/i-16:0/10:0) OR TG(16:0/10:0/i-15:0) OR TG(i-15:0/10:0/16:0) OR TG(10:0/i-15:0/i-16:0) OR TG(i-16:0/i-15:0/10:0) OR TG(10:0/i-16:0/15:0) OR TG(15:0/i-16:0/10:0) OR T…	C44H84O6	637554462411578	Hermes_MS2	TG(15:0/16:0/10:0)	C44H84O6	0.6015625	LipidMS	TG(14:0/15:0/12:0)	C44H84O6	0.48046875	LipidMS	TG(17:0/16:0/8:0)	C44H84O6	0.36328125	LipidMS	TG(10:0/14:0/17:0)	C44H84O6	0.345703125	LipidMS
213	65934521119998	67588864980798	[C44H88NO6]+	72666062	C44H87NO6_[M+H]+; C44H84O6_[M+NH4]+	TG(10:0/a-15:0/16:0)[rac] OR TG(16:0/a-15:0/10:0)[rac] OR TG(10:0/16:0/15:0) OR TG(15:0/16:0/10:0) OR TG(10:0/15:0/i-16:0) OR TG(i-16:0/15:0/10:0) OR TG(10:0/16:0/i-15:0) OR TG(i-15:0/16:0/10:0) OR TG(10:0/i-16:0/i-15:0) OR TG(i-15:0/i-16:0/10:0) OR TG(16:0/10:0/i-15:0) OR TG(i-15:0/10:0/16:0) OR TG(10:0/i-15:0/i-16:0) OR TG(i-16:0/i-15:0/10:0) OR TG(10:0/i-16:0/15:0) OR TG(15:0/i-16:0/10:0) OR T…	C44H84O6	637554462411578	Hermes_MS2	TG(15:0/16:0/10:0)	C44H84O6	0.6015625	LipidMS	TG(14:0/15:0/12:0)	C44H84O6	0.48046875	LipidMS	TG(17:0/16:0/8:0)	C44H84O6	0.36328125	LipidMS	TG(10:0/14:0/17:0)	C44H84O6	0.345703125	LipidMS
214	36761171910402	41192087944002	[C41H80N2O6P]+	72757486	C41H76NO6P_[M+NH4]+; C41H81N2O7P_[M+H-H2O]+; C41H79N2O6P_[M+H]+	SM(d36:3)	C41H79N2O6P	9999	LipidMS	NA	NA	NA	NA	NA	NA	NA	NA	NA	NA	NA	NA	NA	NA	NA	NA
215	36761171910402	41192087944002	[C41H80N2O6P]+	72757486	C41H76NO6P_[M+NH4]+; C41H81N2O7P_[M+H-H2O]+; C41H79N2O6P_[M+H]+	SM(d36:3)	C41H79N2O6P	9999	LipidMS	NA	NA	NA	NA	NA	NA	NA	NA	NA	NA	NA	NA	NA	NA	NA	NA
216	49941869761602	51048165689598	[C41H79NO7P]+	72855887	C41H80NO8P_[M+H-H2O]+; C41H75O7P_[M+NH4]+; C41H78NO7P_[M+H]+	PEo(18:1_18:2)	C41H78NO7P	3925	LipidMS	NA	NA	NA	NA	NA	NA	NA	NA	NA	NA	NA	NA	NA	NA	NA	NA
217	41685429223998	42796952359998	[C41H82N2O6P]+	7295905	C41H81N2O6P_[M+H]+	SM(d36:2)	C41H81N2O6P	9999	LipidMS	N-Oleoyl-D-erythro-sphingosylphosphorylcholine	C41H81N2O6P	0.995272501175623	MS2ID	NA	NA	NA	NA	NA	NA	NA	NA	NA	NA	NA	NA
218	38210046400002	392727950352	[C40H77NO8P]+	73053814	C40H73O8P_[M+NH4]+; C40H76NO8P_[M+H]+; C40H78NO9P_[M+H-H2O]+	PC(32:2)	C40H76NO8P	9984375	LipidMS	PC 32:2	C40H76NO8P	0.989154550478503	MS2ID	1,2-Dipalmitoleoyl-sn-glycero-3-phosphocholine	C40H76NO8P	0.953394432191844	MS2ID	PC(18:2(9Z,12Z)/14:0) OR PC(14:1(9Z)/18:1(9Z)) OR PC(18:1(11Z)/14:1(9Z)) OR PC(14:1(9Z)/18:1(11Z)) OR PC(18:1(9Z)/14:1(9Z))	C40H76NO8P	0.871265523198776	Hermes_MS2	NA	NA	NA	NA
219	532735343424	543785885568	[C41H81NO7P]+	73057452	C41H82NO8P_[M+H-H2O]+; C41H77O7P_[M+NH4]+; C41H80NO7P_[M+H]+	PEo(18:1/18:1)	C41H80NO7P	45125	LipidMS	NA	NA	NA	NA	NA	NA	NA	NA	NA	NA	NA	NA	NA	NA	NA	NA
221	45789975406398	46891650891198	[C41H84N2O6P]+	73160616	C41H80NO6P_[M+NH4]+; C41H83N2O6P_[M+H]+	SM(d36:1)	C41H83N2O6P	9999	LipidMS	N-(Octadecanoyl)sphing-4-enine-1-phosphocholine	C41H83N2O6P	0.995164896909376	MS2ID	N-Stearoyl-4-sphingenyl-1-O-phosphorylcholine	C41H83N2O6P	0.994990078037399	Hermes_MS2	SphingomyelinSM_d18_0_18_1_9Z	C41H83N2O6P	0.682277633023434	Hermes_MS2	NA	NA	NA	NA
222	41755015748802	42935984561598	[C42H74N3O7]+	73255213	C42H75N3O8_[M+H-H2O]+	PC(32:1)	C40H78NO8P	9999	LipidMS	PC 32:1	C40H78NO8P	0.990641891180841	MS2ID	1-Oleoyl-2-myristoyl-sn-glycero-3-phosphocholine	C40H78NO8P	0.96389468539634	MS2ID	NA	NA	NA	NA	NA	NA	NA	NA
223	49271012928	50393610121602	[C41H83NO7P]+	73259017	C41H79O7P_[M+NH4]+; C41H82NO7P_[M+H]+	PC 33:1e	C41H82NO7P	973409102630322	MS2ID	PCo(33:1) OR PCp(33:0)	C41H82NO7P	0.9390625	LipidMS	NA	NA	NA	NA	NA	NA	NA	NA	NA	NA	NA	NA
224	474944036544	48561228809598	[C41H86N2O6P]+	73362181	C41H82NO6P_[M+NH4]+; C41H85N2O6P_[M+H]+	SM(d36:0)	C41H85N2O6P	9999	LipidMS	NA	NA	NA	NA	NA	NA	NA	NA	NA	NA	NA	NA	NA	NA	NA	NA
225	498340031904	51866709515202	[C41H85NO7P]+	73460582	C41H81O7P_[M+NH4]+; C41H84NO7P_[M+H]+	PC 33:0e	C41H84NO7P	980051114131314	Hermes_MS2	PCo(33:0)	C41H84NO7P	0.975	LipidMS	NA	NA	NA	NA	NA	NA	NA	NA	NA	NA	NA	NA
226	498340031904	51866709515202	[C41H85NO7P]+	73460582	C41H81O7P_[M+NH4]+; C41H84NO7P_[M+H]+	PC 33:0e	C41H84NO7P	980051114131314	Hermes_MS2	PCo(33:0)	C41H84NO7P	0.975	LipidMS	NA	NA	NA	NA	NA	NA	NA	NA	NA	NA	NA	NA
227	58976337280002	61139121343998	[C41H87N2O6P]+	73462963	C41H86N2O6P_[M+H]+	TG(16:1/18:2/8:0)	C45H80O6	849609375	LipidMS	TG(14:1(9Z)/14:1(9Z)/14:1(9Z))	C45H80O6	0.7465076837341	Hermes_MS2	TG(10:0/18:2/14:1)	C45H80O6	0.27734375	LipidMS	TG(14:0/18:3/10:0)	C45H80O6	0.18359375	LipidMS	TG(12:0/18:3/12:0)	C45H80O6	0.121875	LipidMS
228	58976337280002	61139121343998	[C45H84NO6]+	73462932	C45H80O6_[M+NH4]+	TG(16:1/18:2/8:0)	C45H80O6	849609375	LipidMS	TG(14:1(9Z)/14:1(9Z)/14:1(9Z))	C45H80O6	0.7465076837341	Hermes_MS2	TG(10:0/18:2/14:1)	C45H80O6	0.27734375	LipidMS	TG(14:0/18:3/10:0)	C45H80O6	0.18359375	LipidMS	TG(12:0/18:3/12:0)	C45H80O6	0.121875	LipidMS
230	61886711987202	63899491179198	[C45H86NO6]+	73664497	C45H82O6_[M+NH4]+	TG(14:1(9Z)/14:0/14:1(9Z))	C45H82O6	686560357935506	Hermes_MS2	TG(16:0/18:2/8:0)	C45H82O6	0.513671875	LipidMS	TG(14:0/18:2/10:0)	C45H82O6	0.375	LipidMS	TG(12:0/18:2/12:0)	C45H82O6	0.3140625	LipidMS	TG(18:1/8:0/16:1)	C45H82O6	0.263671875	LipidMS
231	61886711987202	63899491179198	[C45H86NO6]+	73664497	C45H82O6_[M+NH4]+	TG(14:1(9Z)/14:0/14:1(9Z))	C45H82O6	686560357935506	Hermes_MS2	TG(16:0/18:2/8:0)	C45H82O6	0.513671875	LipidMS	TG(14:0/18:2/10:0)	C45H82O6	0.375	LipidMS	TG(12:0/18:2/12:0)	C45H82O6	0.3140625	LipidMS	TG(18:1/8:0/16:1)	C45H82O6	0.263671875	LipidMS
232	59982454230402	61922720724798	[C47H97N2O3]+	73774938	C47H93NO3_[M+NH4]+	Automatic ID annotation failed. Try manual inspection.
233	34740390856002	35682155996802	[C40H77NO9Na]+	73854905	C40H77NO9_[M+Na]+	PCo(18:4/16:1) OR PCp(16:1_18:3)	C42H76NO7P	4	LipidMS	NA	NA	NA	NA	NA	NA	NA	NA	NA	NA	NA	NA	NA	NA	NA	NA
234	64876883612802	66079807940802	[C45H88NO6]+	73866062	C45H84O6_[M+NH4]+	TG(42:1)	C45H84O6	932949174432978	Previous	TG(18:1/16:0/8:0)	C45H84O6	0.51171875	LipidMS	TG(16:0/12:0/14:1)	C45H84O6	0.470703125	LipidMS	TG(14:0/12:0/16:1)	C45H84O6	0.41015625	LipidMS	TG(10:0/18:1/14:0)	C45H84O6	0.39453125	LipidMS
236	67788879760002	68915729243202	[C45H90NO6]+	74067627	C45H86O6_[M+NH4]+	TG(14:0/16:0/12:0)	C45H86O6	95703125	LipidMS	TG(i-12:0/i-14:0/i-16:0) OR TG(i-16:0/i-14:0/i-12:0) OR TG(i-16:0/14:0/12:0) OR TG(12:0/14:0/i-16:0) OR TG(i-14:0/i-12:0/16:0) OR TG(16:0/i-12:0/i-14:0) OR TG(i-12:0/14:0/i-16:0) OR TG(i-16:0/14:0/i-12:0) OR TG(i-16:0/i-14:0/12:0) OR TG(12:0/i-14:0/i-16:0) OR TG(14:0/i-16:0/12:0) OR TG(12:0/i-16:0/14:0) OR TG(i-12:0/i-14:0/16:0) OR TG(16:0/i-14:0/i-12:0) OR TG(16:0/i-14:0/12:0) OR TG(12:0/i-14:0/…	C45H86O6	0.803204806105833	Hermes_MS2	TG(a-13:0/14:0/15:0)[rac] OR TG(15:0/14:0/a-13:0)[rac] OR TG(i-15:0/14:0/a-13:0)[rac] OR TG(15:0/i-14:0/13:0) OR TG(13:0/i-14:0/15:0) OR TG(14:0/i-15:0/13:0) OR TG(13:0/i-15:0/14:0) OR TG(i-14:0/a-13:0/i-15:0)[rac] OR TG(i-15:0/a-13:0/i-14:0)[rac] OR TG(i-13:0/i-14:0/15:0) OR TG(15:0/i-14:0/i-13:0) OR TG(i-15:0/a-13:0/14:0)[rac] OR TG(14:0/a-13:0/i-15:0)[rac] OR TG(14:0/a-15:0/a-13:0)[rac] OR TG(…	C45H86O6	0.719524736278431	Hermes_MS2	TG(10:0/14:0/18:0)	C45H86O6	0.509765625	LipidMS	TG(18:0/16:0/8:0)	C45H86O6	0.505859375	LipidMS
239	6200044872	64439256251202	[C45H82O6Na]+	74160036	C45H82O6_[M+Na]+	TG(8:0/18:2/16:0)	C45H82O6	625	LipidMS	TG(12:0/18:2/12:0)	C45H82O6	0.03125	LipidMS	NA	NA	NA	NA	NA	NA	NA	NA	NA	NA	NA	NA
240	43840865143998	45742358844798	[C41H77NO8P]+	74253814	C41H73O8P_[M+NH4]+; C41H76NO8P_[M+H]+; C41H78NO9P_[M+H-H2O]+	PC 33:3	C41H76NO8P	939660235178063	MS2ID	PC(33:3)	C41H76NO8P	0.9359375	LipidMS	PC(18:3(9Z,12Z,15Z)/15:0) OR PC(15:0/18:3(9Z,12Z,15Z)) OR PC(15:0/18:3(6Z,9Z,12Z)) OR PC(18:3(6Z,9Z,12Z)/15:0)	C41H76NO8P	0.880008256542512	Hermes_MS2	PE(18:1_18:2)	C41H76NO8P	0.0975	LipidMS	NA	NA	NA	NA
241	43840865143998	45742358844798	[C41H77NO8P]+	74253814	C41H73O8P_[M+NH4]+; C41H76NO8P_[M+H]+; C41H78NO9P_[M+H-H2O]+	PC 33:3	C41H76NO8P	939660235178063	MS2ID	PC(33:3)	C41H76NO8P	0.9359375	LipidMS	PC(18:3(9Z,12Z,15Z)/15:0) OR PC(15:0/18:3(9Z,12Z,15Z)) OR PC(15:0/18:3(6Z,9Z,12Z)) OR PC(18:3(6Z,9Z,12Z)/15:0)	C41H76NO8P	0.880008256542512	Hermes_MS2	PE(18:1_18:2)	C41H76NO8P	0.0975	LipidMS	NA	NA	NA	NA
242	48607833832002	4958378556	[C40H82NO7PNa]+	74257211	C40H82NO7P_[M+Na]+	PC(18:2(9Z,12Z)/P-16:0)	C42H80NO7P	624879537111922	Hermes_MS2	PC(16:1(9Z)/P-18:1(9Z))	C42H80NO7P	0.610458386702069	Hermes_MS2	PC(16:1(9Z)/P-18:1(11Z))	C42H80NO7P	0.610143557857047	Hermes_MS2	PCo(34:3) OR PCp(34:2)	C42H80NO7P	0.0765625	LipidMS	NA	NA	NA	NA
243	48607833832002	4958378556	[C42H81NO7P]+	74257452	C42H82NO8P_[M+H-H2O]+; C42H80NO7P_[M+H]+	PC(18:2(9Z,12Z)/P-16:0)	C42H80NO7P	624879537111922	Hermes_MS2	PC(16:1(9Z)/P-18:1(9Z))	C42H80NO7P	0.610458386702069	Hermes_MS2	PC(16:1(9Z)/P-18:1(11Z))	C42H80NO7P	0.610143557857047	Hermes_MS2	PCo(34:3) OR PCp(34:2)	C42H80NO7P	0.0765625	LipidMS	NA	NA	NA	NA
244	44501518662402	455797942512	[C42H81NO7P]+	74257452	C42H82NO8P_[M+H-H2O]+; C42H80NO7P_[M+H]+	PC 34:3e	C42H80NO7P	921711601112888	Hermes_MS2	1-Oleoyl-2-palmitoyl-sn-glycero-3-phosphocholine	C42H82NO8P	0.869226061922614	Hermes_MS2	1-Hexadecanoyl-2-(9Z-octadecenoyl)-sn-glycero-3-phosphocholine	C42H82NO8P	0.868945019858949	Hermes_MS2	PC 34:1	C42H82NO8P	0.827386463699387	Hermes_MS2	PC(18:1(11Z)/16:0)	C42H82NO8P	0.82392632024545	Hermes_MS2
245	64840940166402	660438645072	[C42H83N2O8]+	7436144	C42H79NO8_[M+NH4]+; C21H41NO4_[2M+H]+	NCGC00384699-01!(2E,6E,10E)-3,7,11,15,19,23,27,31,35-nonamethylhexatriaconta-2,6,10,34-tetraene-1,15,19,23,27,31-hexol	C45H84O6	913378433568308	Hermes_MS2	TG(16:0/18:1/8:0)	C45H84O6	0.06640625	LipidMS	TG(10:0/18:1/14:0)	C45H84O6	0.064453125	LipidMS	TG(14:0/12:0/16:1)	C45H84O6	0.056640625	LipidMS	TG(10:0/16:0/16:1)	C45H84O6	0.0546875	LipidMS
246	64840940166402	660438645072	[C45H84O6Na]+	74361601	C45H84O6_[M+Na]+	NCGC00384699-01!(2E,6E,10E)-3,7,11,15,19,23,27,31,35-nonamethylhexatriaconta-2,6,10,34-tetraene-1,15,19,23,27,31-hexol	C45H84O6	913378433568308	Hermes_MS2	TG(16:0/18:1/8:0)	C45H84O6	0.06640625	LipidMS	TG(10:0/18:1/14:0)	C45H84O6	0.064453125	LipidMS	TG(14:0/12:0/16:1)	C45H84O6	0.056640625	LipidMS	TG(10:0/16:0/16:1)	C45H84O6	0.0546875	LipidMS
247	403941899184	41545724350398	[C41H79NO8P]+	74455379	C41H75O8P_[M+NH4]+; C41H78NO8P_[M+H]+; C41H80NO9P_[M+H-H2O]+	PC(33:2)	C41H78NO8P	9999	LipidMS	PC 33:2	C41H78NO8P	0.99164839982594	MS2ID	PC(18:2(9Z,12Z)/15:0)	C41H78NO8P	0.881274757733812	Hermes_MS2	NA	NA	NA	NA	NA	NA	NA	NA
248	47911847675202	489802003632	[C41H79NO8P]+	74455379	C41H75O8P_[M+NH4]+; C41H78NO8P_[M+H]+; C41H80NO9P_[M+H-H2O]+	PC 33:2	C41H78NO8P	659532409817514	Hermes_MS2	PC(33:2)	C41H78NO8P	0.453125	LipidMS	PE(18:1/18:1)	C41H78NO8P	0.315	LipidMS	PE(18:0_18:2)	C41H78NO8P	0.31375	LipidMS	NA	NA	NA	NA
249	45232541536002	47181769584	[C42H83NO7P]+	74459017	C42H84NO8P_[M+H-H2O]+; C42H82NO7P_[M+H]+	PCo(34:2) OR PCp(34:1)	C42H82NO7P	9999	LipidMS	PC 34:2e	C42H82NO7P	0.977582892789143	MS2ID	PC 34:0	C42H84NO8P	0.881062483036243	Hermes_MS2	Phosphatidylcholine 16 OR PC 34:0	C42H84NO8P	0.879054133768204	Hermes_MS2	PC(20:0/14:0) OR PC(14:0/20:0)	C42H84NO8P	0.872869355546087	Hermes_MS2
250	47981055040002	49199466665598	[C42H83NO7P]+	74459017	C42H84NO8P_[M+H-H2O]+; C42H82NO7P_[M+H]+	PCo(16:1_18:1) OR PCp(16:0/18:1)	C42H82NO7P	9999	LipidMS	PC 34:2e	C42H82NO7P	0.979747550715807	MS2ID	PC 34:0	C42H84NO8P	0.881969496815808	Hermes_MS2	Phosphatidylcholine 16 OR PC 34:0	C42H84NO8P	0.879959080043483	Hermes_MS2	PC(20:0/14:0) OR PC(14:0/20:0)	C42H84NO8P	0.873496222813323	Hermes_MS2
251	45232541536002	47181769584	[C49H78NO4]+	74459254	C49H74O4_[M+NH4]+	PCo(34:2) OR PCp(34:1)	C42H82NO7P	9999	LipidMS	PC 34:2e	C42H82NO7P	0.977582892789143	MS2ID	PC 34:0	C42H84NO8P	0.881062483036243	Hermes_MS2	Phosphatidylcholine 16 OR PC 34:0	C42H84NO8P	0.879054133768204	Hermes_MS2	PC(20:0/14:0) OR PC(14:0/20:0)	C42H84NO8P	0.872869355546087	Hermes_MS2
254	677529639408	68831707244802	[C42H85N2O8]+	74563005	C42H81NO8_[M+NH4]+	TG(14:0/16:0/12:0)	C45H86O6	123046875	LipidMS	TG(16:0/16:0/10:0)	C45H86O6	0.0578125	LipidMS	TG(14:0/14:0/14:0)	C45H86O6	0.0225	LipidMS	NA	NA	NA	NA	NA	NA	NA	NA
255	677529639408	68831707244802	[C45H86O6Na]+	74563166	C45H86O6_[M+Na]+	TG(14:0/16:0/12:0)	C45H86O6	123046875	LipidMS	TG(16:0/16:0/10:0)	C45H86O6	0.0578125	LipidMS	TG(14:0/14:0/14:0)	C45H86O6	0.0225	LipidMS	NA	NA	NA	NA	NA	NA	NA	NA
256	43910344715202	450230541264	[C41H81NO8P]+	74656944	C41H77O8P_[M+NH4]+; C41H80NO8P_[M+H]+; C41H82NO9P_[M+H-H2O]+	PC(33:1)	C41H80NO8P	9999	LipidMS	PC 33:1	C41H80NO8P	0.990649486169247	MS2ID	PC(18:1(9Z)/15:0) OR PC(15:0/18:1(11Z)) OR PC(18:1(11Z)/15:0)	C41H80NO8P	0.87936474264862	Hermes_MS2	NA	NA	NA	NA	NA	NA	NA	NA
257	51234798175998	524059937808	[C41H81NO8P]+	74656944	C41H77O8P_[M+NH4]+; C41H80NO8P_[M+H]+; C41H82NO9P_[M+H-H2O]+	1-Stearoyl-2-oleoyl-sn-glycero-3-phosphoethanolamine	C41H80NO8P	966497626407345	MS2ID	PE 36:1	C41H80NO8P	0.935808582986606	MS2ID	PE(18:1(9Z)/18:0) OR PE(18:1(11Z)/18:0) OR PE(18:0/18:1(11Z))	C41H80NO8P	0.891618137842109	Hermes_MS2	PE(22:1(13Z)/14:0) OR PE(20:1(11Z)/16:0) OR PE(14:1(9Z)/22:0) OR PE(16:0/20:1(11Z)) OR PE(16:1(9Z)/20:0) OR PE(20:0/16:1(9Z)) OR PE(22:0/14:1(9Z)) OR PE(14:0/22:1(13Z))	C41H80NO8P	0.888437012079342	Hermes_MS2	PE(18:0_18:1)	C41H80NO8P	0.58125	LipidMS
258	48607833832002	497851450128	[C42H85NO7P]+	74660582	C42H81O7P_[M+NH4]+; C42H84NO7P_[M+H]+	PCo(34:1) OR PCp(34:0)	C42H84NO7P	9999	LipidMS	PC 34:1e	C42H84NO7P	0.982413729948526	MS2ID	1-Hexadecyl-2-(9Z-octadecenoyl)-sn-glycero-3-phosphocholine	C42H84NO7P	0.956382900992798	MS2ID	NA	NA	NA	NA	NA	NA	NA	NA
259	418237632096	46138354030398	[C43H75NO7P]+	74852757	C43H76NO8P_[M+H-H2O]+; C43H74NO7P_[M+H]+	PC 35:7e	C43H74NO7P	825963907817685	Hermes_MS2	PC 35:5	C43H76NO8P	0.803234310723449	Hermes_MS2	PC(20:5(5Z,8Z,11Z,14Z,17Z)/15:0) OR PC(15:0/20:5(5Z,8Z,11Z,14Z,17Z))	C43H76NO8P	0.755175297083965	Hermes_MS2	PCo(33:4) OR PCp(33:3)	C41H76NO7P	0.709375	LipidMS	PEo(16:1_22:6)	C43H74NO7P	0.3075	LipidMS
260	418237632096	46138354030398	[C43H75NO7P]+	74852757	C43H76NO8P_[M+H-H2O]+; C43H74NO7P_[M+H]+	PC 35:7e	C43H74NO7P	825963907817685	Hermes_MS2	PC 35:5	C43H76NO8P	0.803234310723449	Hermes_MS2	PC(20:5(5Z,8Z,11Z,14Z,17Z)/15:0) OR PC(15:0/20:5(5Z,8Z,11Z,14Z,17Z))	C43H76NO8P	0.755175297083965	Hermes_MS2	PCo(33:4) OR PCp(33:3)	C41H76NO7P	0.709375	LipidMS	PEo(16:1_22:6)	C43H74NO7P	0.3075	LipidMS
261	47210239937598	49094851179198	[C41H83NO8P]+	74858509	C41H79O8P_[M+NH4]+; C41H82NO8P_[M+H]+	PC(33:0)	C41H82NO8P	9999	LipidMS	PC 33:0	C41H82NO8P	0.992223335228124	Hermes_MS2	PC(18:0/15:0) OR PC(15:0/18:0)	C41H82NO8P	0.883700046650268	Hermes_MS2	PE(36:0)	C41H82NO8P	0.00375	LipidMS	NA	NA	NA	NA
262	47210239937598	49094851179198	[C41H83NO8P]+	74858509	C41H79O8P_[M+NH4]+; C41H82NO8P_[M+H]+	PC(33:0)	C41H82NO8P	9999	LipidMS	PC 33:0	C41H82NO8P	0.992223335228124	Hermes_MS2	PC(18:0/15:0) OR PC(15:0/18:0)	C41H82NO8P	0.883700046650268	Hermes_MS2	PE(36:0)	C41H82NO8P	0.00375	LipidMS	NA	NA	NA	NA
263	52597800121602	536936493504	[C42H87NO7P]+	74862147	C42H83O7P_[M+NH4]+; C42H86NO7P_[M+H]+	PCo(34:0)	C42H86NO7P	9999	LipidMS	PC 34:0e OR Phosphatidylcholine alkyl 18	C42H86NO7P	0.978405216511796	MS2ID	Phosphatidylcholine alkyl 18 OR PC 34:0e	C42H86NO7P	0.978150011509756	Hermes_MS2	NA	NA	NA	NA	NA	NA	NA	NA
266	44251146756798	46138608478398	[C43H77NO7P]+	75054322	C43H78NO8P_[M+H-H2O]+; C43H73O7P_[M+NH4]+; C43H76NO7P_[M+H]+	Phosphatidylethanolamine alkyl 16 OR PE 38:6e	C43H76NO7P	75980504485046	Hermes_MS2	PE 38:6e	C43H76NO7P	0.638540394153127	Hermes_MS2	PEo(38:6)	C43H76NO7P	0.325	LipidMS	PEo(18:2_20:4)	C43H76NO7P	0.215	LipidMS	PCo(33:3) OR PCp(35:5)	C41H78NO7P; C43H76NO7P	0.1375	LipidMS
267	44251146756798	46138608478398	[C43H77NO7P]+	75054322	C43H78NO8P_[M+H-H2O]+; C43H73O7P_[M+NH4]+; C43H76NO7P_[M+H]+	Phosphatidylethanolamine alkyl 16 OR PE 38:6e	C43H76NO7P	75980504485046	Hermes_MS2	PE 38:6e	C43H76NO7P	0.638540394153127	Hermes_MS2	PEo(38:6)	C43H76NO7P	0.325	LipidMS	PEo(18:2_20:4)	C43H76NO7P	0.215	LipidMS	PCo(33:3) OR PCp(35:5)	C41H78NO7P; C43H76NO7P	0.1375	LipidMS
268	63093720414402	65862560736	[C46H88NO6]+	75066062	C46H84O6_[M+NH4]+	TG(14:1(9Z)/15:0/14:1(9Z)) OR TG(15:0/14:1(9Z)/14:1(9Z))	C46H84O6	735109524051276	Hermes_MS2	TG(15:0/18:2/10:0)	C46H84O6	0.376953125	LipidMS	TG(8:0/18:2/17:0)	C46H84O6	0.240234375	LipidMS	TG(14:1/15:0/14:1)	C46H84O6	0.1234375	LipidMS	NA	NA	NA	NA
269	63093720414402	65862560736	[C46H88NO6]+	75066062	C46H84O6_[M+NH4]+	TG(14:1(9Z)/15:0/14:1(9Z)) OR TG(15:0/14:1(9Z)/14:1(9Z))	C46H84O6	735109524051276	Hermes_MS2	TG(15:0/18:2/10:0)	C46H84O6	0.376953125	LipidMS	TG(8:0/18:2/17:0)	C46H84O6	0.240234375	LipidMS	TG(14:1/15:0/14:1)	C46H84O6	0.1234375	LipidMS	NA	NA	NA	NA
271	377444086128	39622107564798	[C40H76NO8PNa]+	75252008	C40H76NO8P_[M+Na]+	1,2-Dipalmitoleoyl-sn-glycero-3-phosphocholine	C40H76NO8P	89544276276571	MS2ID	PC(32:2)	C40H76NO8P	0.3265625	LipidMS	NA	NA	NA	NA	NA	NA	NA	NA	NA	NA	NA	NA
272	33949686972798	36005732143998	[C42H75NO8P]+	75252249	C42H71O8P_[M+NH4]+; C42H74NO8P_[M+H]+; C42H76NO9P_[M+H-H2O]+	PC(34:5)	C42H74NO8P	9999	LipidMS	PC 34:5	C42H74NO8P	0.989096678526204	MS2ID	PC(20:4(5Z,8Z,11Z,14Z)/14:1(9Z)) OR PC(14:1(9Z)/20:4(8Z,11Z,14Z,17Z)) OR PC(18:4(6Z,9Z,12Z,15Z)/16:1(9Z)) OR PC(14:1(9Z)/20:4(5Z,8Z,11Z,14Z)) OR PC(14:0/20:5(5Z,8Z,11Z,14Z,17Z)) OR PC(20:5(5Z,8Z,11Z,14Z,17Z)/14:0) OR PC(16:1(9Z)/18:4(6Z,9Z,12Z,15Z))	C42H74NO8P	0.876456262056784	Hermes_MS2	NA	NA	NA	NA	NA	NA	NA	NA
273	48991233721602	50107754808	[C43H79NO7P]+	75255887	C43H80NO8P_[M+H-H2O]+; C43H75O7P_[M+NH4]+; C43H78NO7P_[M+H]+	1-(1Z-Octadecenyl)-2-(5Z,8Z,11Z,14Z-eicosatetraenoyl)-sn-glycero-3-phosphoethanolamine	C43H78NO7P	829731682620458	MS2ID	1-(1Z-Octadecenyl)-2-(5Z,8Z,11Z,14Z-eicosatetraenoyl)-sn-glycero-	C43H78NO7P	0.828011730710838	Hermes_MS2	PEo(18:1_20:4)	C43H78NO7P	0.29375	LipidMS	NA	NA	NA	NA	NA	NA	NA	NA
274	47882208027198	49084690734402	[C43H79NO7P]+	75255887	C43H80NO8P_[M+H-H2O]+; C43H75O7P_[M+NH4]+; C43H78NO7P_[M+H]+	PEo(16:1_22:4)	C43H78NO7P	37875	LipidMS	PCo(35:5) OR PCp(35:4)	C43H78NO7P	0.0025	LipidMS	NA	NA	NA	NA	NA	NA	NA	NA	NA	NA	NA	NA
275	663510249456	675168987792	[C46H90NO6]+	75267627	C46H86O6_[M+NH4]+	TG(15:0/14:0/14:1(9Z)) OR TG(14:0/14:1(9Z)/15:0) OR TG(14:0/15:0/14:1(9Z))	C46H86O6	691892290973817	Hermes_MS2	TG(15:0/18:1/10:0)	C46H86O6	0.359375	LipidMS	TG(16:1/15:0/12:0)	C46H86O6	0.26171875	LipidMS	TG(14:0/15:0/14:1)	C46H86O6	0.244140625	LipidMS	TG(17:0/18:1/8:0)	C46H86O6	0.193359375	LipidMS
276	457247992944	46439803011198	[C44H81O9]+	75358751	C44H82O10_[M+H-H2O]+	N-(Octadecanoyl)sphing-4-enine-1-phosphocholine	C41H83N2O6P	873705174344488	MS2ID	SM(d38:4)	C43H81N2O6P	0.1984375	LipidMS	NA	NA	NA	NA	NA	NA	NA	NA	NA	NA	NA	NA
277	373233535248	38414187598398	[C42H77NO8P]+	75453814	C42H73O8P_[M+NH4]+; C42H76NO8P_[M+H]+; C42H78NO9P_[M+H-H2O]+	PC(34:4)	C42H76NO8P	9999	LipidMS	PC 34:4	C42H76NO8P	0.991764085151137	MS2ID	PC(18:3(9Z,12Z,15Z)/16:1(9Z))	C42H76NO8P	0.87791823646538	Hermes_MS2	NA	NA	NA	NA	NA	NA	NA	NA
278	49869919820802	507495359088	[C43H81NO7P]+	75457452	C43H82NO8P_[M+H-H2O]+; C43H77O7P_[M+NH4]+; C43H80NO7P_[M+H]+	PE 38:4e	C43H80NO7P	68345044316763	Hermes_MS2	PEo(18:0_20:4)	C43H80NO7P	0.3725	LipidMS	NA	NA	NA	NA	NA	NA	NA	NA	NA	NA	NA	NA
279	50921167782402	52276775713602	[C43H81NO7P]+	75457452	C43H82NO8P_[M+H-H2O]+; C43H77O7P_[M+NH4]+; C43H80NO7P_[M+H]+	PEo(18:1_20:3)	C43H80NO7P	39	LipidMS	PCp(15:0_20:3)	C43H80NO7P	0.0075	LipidMS	PCo(35:4)	C43H80NO7P	0.00125	LipidMS	NA	NA	NA	NA	NA	NA	NA	NA
280	687051153456	70382154646398	[C46H92NO6]+	75469192	C46H88O6_[M+NH4]+	TG(15:0/16:0/12:0)	C46H88O6	697265625	LipidMS	TG(12:0/i-15:0/16:0) OR TG(16:0/i-15:0/12:0) OR TG(i-12:0/a-15:0/16:0)[rac] OR TG(16:0/a-15:0/i-12:0)[rac] OR TG(16:0/12:0/i-15:0) OR TG(i-15:0/12:0/16:0) OR TG(i-16:0/i-12:0/i-15:0) OR TG(i-15:0/i-12:0/i-16:0) OR TG(12:0/16:0/i-15:0) OR TG(i-15:0/16:0/12:0) OR TG(i-12:0/16:0/a-15:0)[rac] OR TG(a-15:0/16:0/i-12:0)[rac] OR TG(a-15:0/16:0/12:0)[rac] OR TG(12:0/16:0/a-15:0)[rac] OR TG(a-15:0/12:0/i-…	C46H88O6	0.651779887066005	Hermes_MS2	TG(12:0/14:0/17:0)	C46H88O6	0.494140625	LipidMS	TG(17:0/16:0/10:0)	C46H88O6	0.412109375	LipidMS	TG(14:0/15:0/14:0)	C46H88O6	0.3859375	LipidMS
281	38497364580798	403557995136	[C42H79NO8P]+	75655379	C42H75O8P_[M+NH4]+; C42H78NO8P_[M+H]+; C42H80NO9P_[M+H-H2O]+	PC(34:3)	C42H78NO8P	9999	LipidMS	PC 34:3	C42H78NO8P	0.992883354648685	MS2ID	PC(16:0/18:3(6Z,9Z,12Z)) OR PC(18:3(6Z,9Z,12Z)/16:0) OR PC(18:3(9Z,12Z,15Z)/16:0)	C42H78NO8P	0.90056745968215	Hermes_MS2	NA	NA	NA	NA	NA	NA	NA	NA
282	38497364580798	403557995136	[C42H79NO8P]+	75655379	C42H75O8P_[M+NH4]+; C42H78NO8P_[M+H]+; C42H80NO9P_[M+H-H2O]+	PC(34:3)	C42H78NO8P	9999	LipidMS	PC 34:3	C42H78NO8P	0.992883354648685	MS2ID	PC(16:0/18:3(6Z,9Z,12Z)) OR PC(18:3(6Z,9Z,12Z)/16:0) OR PC(18:3(9Z,12Z,15Z)/16:0)	C42H78NO8P	0.90056745968215	Hermes_MS2	NA	NA	NA	NA	NA	NA	NA	NA
283	39865540451202	42102580683198	[C42H79NO8P]+	75655379	C42H75O8P_[M+NH4]+; C42H78NO8P_[M+H]+; C42H80NO9P_[M+H-H2O]+	PC(34:3)	C42H78NO8P	9999	LipidMS	PC 34:3	C42H78NO8P	0.990301920349444	MS2ID	PC(16:0/18:3(6Z,9Z,12Z)) OR PC(18:3(6Z,9Z,12Z)/16:0) OR PC(18:3(9Z,12Z,15Z)/16:0)	C42H78NO8P	0.877961042794697	Hermes_MS2	NA	NA	NA	NA	NA	NA	NA	NA
284	39865540451202	42102580683198	[C42H79NO8P]+	75655379	C42H75O8P_[M+NH4]+; C42H78NO8P_[M+H]+; C42H80NO9P_[M+H-H2O]+	PC(34:3)	C42H78NO8P	9999	LipidMS	PC 34:3	C42H78NO8P	0.990301920349444	MS2ID	PC(16:0/18:3(6Z,9Z,12Z)) OR PC(18:3(6Z,9Z,12Z)/16:0) OR PC(18:3(9Z,12Z,15Z)/16:0)	C42H78NO8P	0.877961042794697	Hermes_MS2	NA	NA	NA	NA	NA	NA	NA	NA
285	51376474510398	52445879742402	[C44H86NO8]+	75663479	C44H85NO8_[M+H]+; C44H87NO9_[M+H-H2O]+	HexCer-NS d38:1	C44H85NO8	669951295120849	Hermes_MS2	NA	NA	NA	NA	NA	NA	NA	NA	NA	NA	NA	NA	NA	NA	NA	NA
286	456429581376	48219072871998	[C43H86N2O6P]+	7576218	C43H85N2O6P_[M+H]+	SM(d38:2)	C43H85N2O6P	9999	LipidMS	NA	NA	NA	NA	NA	NA	NA	NA	NA	NA	NA	NA	NA	NA	NA	NA
288	42519542468802	436900668288	[C42H81NO8P]+	75856944	C42H77O8P_[M+NH4]+; C42H80NO8P_[M+H]+; C42H82NO9P_[M+H-H2O]+	PC(34:2)	C42H80NO8P	9999	LipidMS	1-Palmitoyl-2-linoleoyl-sn-glycero-3-phosphocholine	C42H80NO8P	0.996632514022965	MS2ID	1-Hexadecanoyl-2-octadecadienoyl-sn-glycero-3-phosphocholine	C42H80NO8P	0.995817196769605	Hermes_MS2	PC 34:2	C42H80NO8P	0.994903671372408	MS2ID	NA	NA	NA	NA
289	46862350683198	49015309729602	[C43H85NO7P]+	75860582	C43H86NO8P_[M+H-H2O]+; C43H81O7P_[M+NH4]+; C43H84NO7P_[M+H]+	PC 35:2e	C43H84NO7P	921969932166502	Hermes_MS2	PC(15:0/20:0) OR PC(20:0/15:0)	C43H86NO8P	0.818961717444212	Hermes_MS2	PCo(35:2) OR PCp(35:1)	C43H84NO7P	0.8015625	LipidMS	PC 35:0	C43H86NO8P	0.792232283586361	Hermes_MS2	NA	NA	NA	NA
290	46862350683198	49015309729602	[C43H85NO7P]+	75860582	C43H86NO8P_[M+H-H2O]+; C43H81O7P_[M+NH4]+; C43H84NO7P_[M+H]+	PC 35:2e	C43H84NO7P	921969932166502	Hermes_MS2	PC(15:0/20:0) OR PC(20:0/15:0)	C43H86NO8P	0.818961717444212	Hermes_MS2	PCo(35:2) OR PCp(35:1)	C43H84NO7P	0.8015625	LipidMS	PC 35:0	C43H86NO8P	0.792232283586361	Hermes_MS2	NA	NA	NA	NA
291	492361708896	503714316192	[C43H85NO7P]+	75860582	C43H86NO8P_[M+H-H2O]+; C43H81O7P_[M+NH4]+; C43H84NO7P_[M+H]+	PC 35:2e	C43H84NO7P	92858478443859	Hermes_MS2	PC(15:0/20:0) OR PC(20:0/15:0)	C43H86NO8P	0.825753871660058	Hermes_MS2	PC 35:0	C43H86NO8P	0.805202870180363	Hermes_MS2	PCo(35:2) OR PCp(35:1)	C43H84NO7P	0.790625	LipidMS	NA	NA	NA	NA
292	57031131424002	582390658992	[C43H85NO7P]+	75860582	C43H86NO8P_[M+H-H2O]+; C43H81O7P_[M+NH4]+; C43H84NO7P_[M+H]+	PCo(35:2) OR PCp(35:1)	C43H84NO7P	16625	LipidMS	PEo(38:2)	C43H84NO7P	0.035	LipidMS	NA	NA	NA	NA	NA	NA	NA	NA	NA	NA	NA	NA
294	50049626304	51202802062398	[C43H88N2O6P]+	75963746	C43H84NO6P_[M+NH4]+; C43H87N2O6P_[M+H]+	SM(d38:1)	C43H87N2O6P	9999	LipidMS	NA	NA	NA	NA	NA	NA	NA	NA	NA	NA	NA	NA	NA	NA	NA	NA
295	45608119731198	47836080552	[C42H83NO8P]+	76058509	C42H79O8P_[M+NH4]+; C42H82NO8P_[M+H]+; C42H84NO9P_[M+H-H2O]+	PC(34:1)	C42H82NO8P	9999	LipidMS	1-Hexadecanoyl-2-(9Z-octadecenoyl)-sn-glycero-3-phosphocholine	C42H82NO8P	0.99681769643004	Hermes_MS2	2-Oleoyl-1-palmitoyl-sn-glycero-3-phosphocholine	C42H82NO8P	0.993873791463088	MS2ID	PC 34:1	C42H82NO8P	0.990293041151302	Hermes_MS2	1-Oleoyl-2-palmitoyl-sn-glycero-3-phosphocholine	C42H82NO8P	0.989974933424513	Hermes_MS2
296	509560844448	518812993728	[C43H87NO7P]+	76062147	C43H83O7P_[M+NH4]+; C43H86NO7P_[M+H]+	PCo(35:1) OR PCp(35:0)	C43H86NO7P	9999	LipidMS	PC 35:1e	C43H86NO7P	0.990075463606187	Hermes_MS2	NA	NA	NA	NA	NA	NA	NA	NA	NA	NA	NA	NA
297	605582153136	63057801775998	[C43H89N2O6P]+	76064528	C43H88N2O6P_[M+H]+	TG(16:0/20:4/8:0)	C47H82O6	248046875	LipidMS	TG(14:0/20:4/10:0)	C47H82O6	0.201171875	LipidMS	TG(12:0/20:4/12:0)	C47H82O6	0.159375	LipidMS	TG(18:3/8:0/18:1)	C47H82O6	0.056640625	LipidMS	TG(16:1/18:3/10:0)	C47H82O6	0.046875	LipidMS
298	605582153136	63057801775998	[C47H86NO6]+	76064497	C47H82O6_[M+NH4]+	TG(16:0/20:4/8:0)	C47H82O6	248046875	LipidMS	TG(14:0/20:4/10:0)	C47H82O6	0.201171875	LipidMS	TG(12:0/20:4/12:0)	C47H82O6	0.159375	LipidMS	TG(18:3/8:0/18:1)	C47H82O6	0.056640625	LipidMS	TG(16:1/18:3/10:0)	C47H82O6	0.046875	LipidMS
299	51556136489598	52766876763198	[C43H90N2O6P]+	76165311	C43H86NO6P_[M+NH4]+; C43H89N2O6P_[M+H]+	SM(38:0;O2)	C43H89N2O6P	999917231373824	Previous	SM(d38:0)	C43H89N2O6P	0.9999	LipidMS	NA	NA	NA	NA	NA	NA	NA	NA	NA	NA	NA	NA
300	500137315104	51133074852798	[C42H85NO8P]+	76260074	C42H81O8P_[M+NH4]+; C42H84NO8P_[M+H]+	PC(34:0)	C42H84NO8P	9999	LipidMS	PC 34:0	C42H84NO8P	0.993627856663838	MS2ID	PC 34:0 OR Phosphatidylcholine 16	C42H84NO8P	0.991362918799558	MS2ID	Phosphatidylcholine 16 OR PC 34:0	C42H84NO8P	0.991189380287706	Hermes_MS2	PC(20:0/14:0) OR PC(14:0/20:0)	C42H84NO8P	0.881490841595341	Hermes_MS2
301	63617975603202	655766483952	[C47H88NO6]+	76266062	C47H84O6_[M+NH4]+	TG(14:1(9Z)/14:1(9Z)/16:1(9Z)) OR TG(14:1(9Z)/16:1(9Z)/14:1(9Z))	C47H84O6	687860945510284	Hermes_MS2	TG(18:3/16:0/10:0)	C47H84O6	0.3046875	LipidMS	TG(16:1/18:2/10:0)	C47H84O6	0.189453125	LipidMS	TG(14:1/18:2/12:0)	C47H84O6	0.15625	LipidMS	TG(12:0/18:3/14:0)	C47H84O6	0.126953125	LipidMS
302	622105377072	64762448475198	[C43H91N2O6P]+	76266093	C43H90N2O6P_[M+H]+	TG(44:3)	C47H84O6	907827654723309	Previous	TG(14:1(9Z)/14:1(9Z)/16:1(9Z)) OR TG(14:1(9Z)/16:1(9Z)/14:1(9Z))	C47H84O6	0.687860945510284	Hermes_MS2	TG(18:1/18:2/8:0)	C47H84O6	0.484375	LipidMS	TG(10:0/18:2/16:1)	C47H84O6	0.37109375	LipidMS	TG(12:0/18:2/14:1)	C47H84O6	0.310546875	LipidMS
303	622105377072	64762448475198	[C43H91N2O6P]+	76266093	C43H90N2O6P_[M+H]+	TG(44:3)	C47H84O6	907827654723309	Previous	TG(14:1(9Z)/14:1(9Z)/16:1(9Z)) OR TG(14:1(9Z)/16:1(9Z)/14:1(9Z))	C47H84O6	0.687860945510284	Hermes_MS2	TG(18:1/18:2/8:0)	C47H84O6	0.484375	LipidMS	TG(10:0/18:2/16:1)	C47H84O6	0.37109375	LipidMS	TG(12:0/18:2/14:1)	C47H84O6	0.310546875	LipidMS
304	622105377072	64762448475198	[C47H88NO6]+	76266062	C47H84O6_[M+NH4]+	TG(44:3)	C47H84O6	907827654723309	Previous	TG(14:1(9Z)/14:1(9Z)/16:1(9Z)) OR TG(14:1(9Z)/16:1(9Z)/14:1(9Z))	C47H84O6	0.687860945510284	Hermes_MS2	TG(18:1/18:2/8:0)	C47H84O6	0.484375	LipidMS	TG(10:0/18:2/16:1)	C47H84O6	0.37109375	LipidMS	TG(12:0/18:2/14:1)	C47H84O6	0.310546875	LipidMS
305	622105377072	64762448475198	[C47H88NO6]+	76266062	C47H84O6_[M+NH4]+	TG(44:3)	C47H84O6	907827654723309	Previous	TG(14:1(9Z)/14:1(9Z)/16:1(9Z)) OR TG(14:1(9Z)/16:1(9Z)/14:1(9Z))	C47H84O6	0.687860945510284	Hermes_MS2	TG(18:1/18:2/8:0)	C47H84O6	0.484375	LipidMS	TG(10:0/18:2/16:1)	C47H84O6	0.37109375	LipidMS	TG(12:0/18:2/14:1)	C47H84O6	0.310546875	LipidMS
306	63617975603202	64533842128002	[C43H91N2O6P]+	76266093	C43H90N2O6P_[M+H]+	TG(14:1(9Z)/14:1(9Z)/16:1(9Z)) OR TG(14:1(9Z)/16:1(9Z)/14:1(9Z))	C47H84O6	687860945510284	Hermes_MS2	TG(18:3/16:0/10:0)	C47H84O6	0.3046875	LipidMS	TG(16:1/18:2/10:0)	C47H84O6	0.189453125	LipidMS	TG(14:1/18:2/12:0)	C47H84O6	0.15625	LipidMS	TG(12:0/18:3/14:0)	C47H84O6	0.126953125	LipidMS
307	41337000932802	42553589665602	[C43H75NO8P]+	76452249	C43H71O8P_[M+NH4]+; C43H74NO8P_[M+H]+; C43H76NO9P_[M+H-H2O]+	PC 35:6	C43H74NO8P	780854030637329	MS2ID	PC(33:3)	C41H76NO8P	0.4890625	LipidMS	PE(22:6/16:0)	C43H74NO8P	0.29	LipidMS	NA	NA	NA	NA	NA	NA	NA	NA
308	40501887059202	41638909019202	[C44H79NO7P]+	76455887	C44H80NO8P_[M+H-H2O]+; C44H78NO7P_[M+H]+	PC 36:6e	C44H78NO7P	9638781083928	MS2ID	1,2-Dilinoleoyl-sn-glycero-3-phosphocholine	C44H80NO8P	0.908553446034767	Hermes_MS2	PCo(36:6) OR PCp(36:5)	C44H78NO7P	0.88125	LipidMS	PC 36:4	C44H80NO8P	0.869555421008364	Hermes_MS2	PC(18:1(11Z)/18:3(9Z,12Z,15Z)) OR PC(16:0/20:4(5Z,8Z,11Z,14Z)) OR PC(16:0/20:4(8Z,11Z,14Z,17Z)) OR PC(18:1(9Z)/18:3(6Z,9Z,12Z)) OR PC(18:1(11Z)/18:3(6Z,9Z,12Z)) OR PC(20:4(5Z,8Z,11Z,14Z)/16:0) OR PC(14:0/22:4(7Z,10Z,13Z,16Z))	C44H80NO8P	0.863236288269482	Hermes_MS2
309	65092747196802	67315380328002	[C47H90NO6]+	76467627	C47H86O6_[M+NH4]+	TG(16:0/18:2/10:0)	C47H86O6	451171875	LipidMS	TG(16:1/18:1/10:0)	C47H86O6	0.357421875	LipidMS	TG(12:0/18:2/14:0)	C47H86O6	0.35546875	LipidMS	TG(12:0/18:1/14:1)	C47H86O6	0.25390625	LipidMS	TG(14:0/16:1/14:1)	C47H86O6	0.244140625	LipidMS
310	65092747196802	67315380328002	[C47H90NO6]+	76467627	C47H86O6_[M+NH4]+	TG(16:0/18:2/10:0)	C47H86O6	451171875	LipidMS	TG(16:1/18:1/10:0)	C47H86O6	0.357421875	LipidMS	TG(12:0/18:2/14:0)	C47H86O6	0.35546875	LipidMS	TG(12:0/18:1/14:1)	C47H86O6	0.25390625	LipidMS	TG(14:0/16:1/14:1)	C47H86O6	0.244140625	LipidMS
313	43150836904002	440841816576	[C43H77NO8P]+	76653814	C43H73O8P_[M+NH4]+; C43H76NO8P_[M+H]+; C43H78NO9P_[M+H-H2O]+	PC(35:5)	C43H76NO8P	853219596346376	Previous	PC 35:5	C43H76NO8P	0.852475999760834	MS2ID	PE(20:4/18:1)	C43H76NO8P	0.2625	LipidMS	PE(16:0_22:5)	C43H76NO8P	0.20875	LipidMS	NA	NA	NA	NA
314	44536404094398	463123959552	[C42H82NO7PNa]+	76657211	C42H82NO7P_[M+Na]+	PC 34:2e	C42H82NO7P	896800508386759	Hermes_MS2	PCo(36:5) OR PCp(36:4)	C44H80NO7P	0.9999	LipidMS	Eicosapentaenoyl PAF C-16	C44H80NO7P	0.997629624805666	Hermes_MS2	PC 34:2e OR PC 36:5e	C42H82NO7P; C44H80NO7P	0.979351340488677	Hermes_MS2	PC 36:5e	C44H80NO7P	0.974857735361718	Hermes_MS2
315	43481485303998	463123959552	[C44H81NO7P]+	76657452	C44H82NO8P_[M+H-H2O]+; C44H80NO7P_[M+H]+	PCo(36:5) OR PCp(36:4)	C44H80NO7P	9999	LipidMS	Eicosapentaenoyl PAF C-16	C44H80NO7P	0.999384489391075	MS2ID	1-O-Hexadecyl-2-O-(5Z,8Z,11Z,14Z,17Z-eicosapentaenoyl)-sn-glyceryl-3-phosphorylcholine	C44H80NO7P	0.994651020204093	MS2ID	PC 34:2e OR PC 36:5e	C42H82NO7P; C44H80NO7P	0.978057258311358	Hermes_MS2	PC 36:5e	C44H80NO7P	0.974857735361718	Hermes_MS2
316	43481485303998	463123959552	[C44H81NO7P]+	76657452	C44H82NO8P_[M+H-H2O]+; C44H80NO7P_[M+H]+	PCo(36:5) OR PCp(36:4)	C44H80NO7P	9999	LipidMS	Eicosapentaenoyl PAF C-16	C44H80NO7P	0.999384489391075	MS2ID	1-O-Hexadecyl-2-O-(5Z,8Z,11Z,14Z,17Z-eicosapentaenoyl)-sn-glyceryl-3-phosphorylcholine	C44H80NO7P	0.994651020204093	MS2ID	PC 34:2e OR PC 36:5e	C42H82NO7P; C44H80NO7P	0.978057258311358	Hermes_MS2	PC 36:5e	C44H80NO7P	0.974857735361718	Hermes_MS2
317	407001574464	428956188096	[C44H81NO7P]+	76657452	C44H82NO8P_[M+H-H2O]+; C44H80NO7P_[M+H]+	PCo(36:5) OR PCp(36:4)	C44H80NO7P	9999	LipidMS	PC 36:5e	C44H80NO7P	0.979832613783105	Hermes_MS2	1-O-Hexadecyl-2-O-(5Z,8Z,11Z,14Z,17Z-eicosapentaenoyl)-sn-glyceryl-3-phosphorylcholine	C44H80NO7P	0.92738949961087	MS2ID	Eicosapentaenoyl PAF C-16	C44H80NO7P	0.927155330773441	Hermes_MS2	PC 36:3	C44H82NO8P	0.880991265455776	Hermes_MS2
318	55356347832	56525206601598	[C46H88NO7]+	76665553	C46H89NO8_[M+H-H2O]+	HexCer-NS d40:1	C46H89NO8	768926848699098	Hermes_MS2	NA	NA	NA	NA	NA	NA	NA	NA	NA	NA	NA	NA	NA	NA	NA	NA
319	677529639408	68880832584	[C47H92NO6]+	76669192	C47H88O6_[M+NH4]+	TG(12:0/18:1/14:0)	C47H88O6	5546875	LipidMS	TG(18:1/16:0/10:0)	C47H88O6	0.51953125	LipidMS	TG(12:0/16:0/16:1)	C47H88O6	0.478515625	LipidMS	TG(14:0/16:0/14:1)	C47H88O6	0.416015625	LipidMS	TG(14:1/12:0/18:0)	C47H88O6	0.236328125	LipidMS
320	62300470169598	65014687398402	[C44H83N2O8]+	76761439	C22H41NO4_[2M+H]+	Automatic ID annotation failed. Try manual inspection.
321	62300470169598	65014687398402	[C44H83N2O8]+	76761439	C22H41NO4_[2M+H]+	Automatic ID annotation failed. Try manual inspection.
322	62300470169598	65014687398402	[C47H84O6Na]+	76761601	C47H84O6_[M+Na]+	Automatic ID annotation failed. Try manual inspection.
323	62300470169598	65014687398402	[C47H84O6Na]+	76761601	C47H84O6_[M+Na]+	Automatic ID annotation failed. Try manual inspection.
324	37290797969598	40571091463998	[C43H72NO7PNa]+	76849386	C43H72NO7P_[M+Na]+	Automatic ID annotation failed. Try manual inspection.
325	51304593137598	524059937808	[C41H80NO8PNa]+	76855138	C41H80NO8P_[M+Na]+	PE(36:1)	C41H80NO8P	995344020251703	Previous	1-Stearoyl-2-oleoyl-sn-glycero-3-phosphoethanolamine	C41H80NO8P	0.906209394827661	MS2ID	PC(33:1)	C41H80NO8P	0.01875	LipidMS	NA	NA	NA	NA	NA	NA	NA	NA
326	47117582036802	482998412304	[C43H79NO8P]+	76855379	C43H75O8P_[M+NH4]+; C43H78NO8P_[M+H]+; C43H80NO9P_[M+H-H2O]+	1-Stearoyl-2-oleoyl-sn-glycero-3-phosphoethanolamine	C41H80NO8P	921782018493406	MS2ID	1-Octadecanoyl-2-(5Z,8Z,11Z,14Z-eicosatetraenoyl)-sn-glycero-3-ph OR PE(20:4(5Z,8Z,11Z,14Z)/18:0) OR PE(20:4(8Z,11Z,14Z,17Z)/18:0) OR PE(18:0/20:4(8Z,11Z,14Z,17Z))	C43H78NO8P	0.892796665408244	Hermes_MS2	PE(20:3(8Z,11Z,14Z)/18:1(11Z)) OR PE(18:1(11Z)/20:3(8Z,11Z,14Z)) OR PE(20:3(5Z,8Z,11Z)/18:1(9Z)) OR PE(20:3(8Z,11Z,14Z)/18:1(9Z)) OR PE(18:1(11Z)/20:3(5Z,8Z,11Z)) OR PE(20:3(5Z,8Z,11Z)/18:1(11Z)) OR PE(18:1(9Z)/20:3(5Z,8Z,11Z)) OR PE(18:1(9Z)/20:3(8Z,11Z,14Z))	C43H78NO8P	0.84855902077823	Hermes_MS2	PE(20:1(11Z)/18:3(6Z,9Z,12Z)) OR PE(18:4(6Z,9Z,12Z,15Z)/20:0) OR PE(18:3(6Z,9Z,12Z)/20:1(11Z)) OR PE(22:4(7Z,10Z,13Z,16Z)/16:0) OR PE(16:1(9Z)/20:3(8Z,11Z,14Z)) OR PE(20:0/18:4(6Z,9Z,12Z,15Z)) OR PE(18:3(9Z,12Z,15Z)/20:1(11Z)) OR PE(20:2(11Z,14Z)/18:2(9Z,12Z)) OR PE(20:1(11Z)/18:3(9Z,12Z,15Z)) OR PE(18:2(9Z,12Z)/20:2(11Z,14Z))	C43H78NO8P	0.847714061421693	Hermes_MS2	PE 38:4	C43H78NO8P	0.796842469958908	Hermes_MS2
327	3955242816	406306022544	[C43H79NO8P]+	76855379	C43H75O8P_[M+NH4]+; C43H78NO8P_[M+H]+; C43H80NO9P_[M+H-H2O]+	PC(35:4)	C43H78NO8P	9999	LipidMS	PC 35:4	C43H78NO8P	0.99302747943802	MS2ID	PC(20:4(8Z,11Z,14Z,17Z)/15:0) OR PC(20:4(5Z,8Z,11Z,14Z)/15:0) OR PC(15:0/20:4(8Z,11Z,14Z,17Z))	C43H78NO8P	0.890603854354692	Hermes_MS2	NA	NA	NA	NA	NA	NA	NA	NA
328	443624094096	45475252662402	[C44H83NO7P]+	76859017	C44H84NO8P_[M+H-H2O]+; C44H82NO7P_[M+H]+	PCo(36:4) OR PCp(36:3)	C44H82NO7P	9999	LipidMS	PC 36:4e	C44H82NO7P	0.983452721112408	MS2ID	1-Hexadecyl-2-(5Z,8Z,11Z,14Z-eicosatetraenoyl)-sn-glycero-3-phosphocholine	C44H82NO7P	0.982679312281507	MS2ID	Arachidonoyl PAF C-16	C44H82NO7P	0.932948538363246	MS2ID	1,2-Dioleoyl PC	C44H84NO8P	0.932527753573296	Hermes_MS2
329	453719641584	46544852830398	[C44H83NO7P]+	76859017	C44H84NO8P_[M+H-H2O]+; C44H82NO7P_[M+H]+	PCo(36:4) OR PCp(36:3)	C44H82NO7P	9999	LipidMS	1-Hexadecyl-2-(5Z,8Z,11Z,14Z-eicosatetraenoyl)-sn-glycero-3-phosphocholine	C44H82NO7P	0.978639048390735	MS2ID	PC 36:4e	C44H82NO7P	0.97847121968432	MS2ID	Arachidonoyl PAF C-16	C44H82NO7P	0.922483053064889	MS2ID	1,2-Dioleoyl PC	C44H84NO8P	0.922241149874294	Hermes_MS2
330	69823429471998	722334147744	[C47H94NO6]+	76870757	C47H90O6_[M+NH4]+	TG(16:0/i-16:0/i-12:0) OR TG(i-12:0/i-16:0/16:0) OR TG(i-16:0/16:0/i-12:0) OR TG(i-12:0/16:0/i-16:0) OR TG(16:0/12:0/i-16:0) OR TG(i-16:0/12:0/16:0) OR TG(16:0/i-12:0/i-16:0) OR TG(i-16:0/i-12:0/16:0) OR TG(12:0/16:0/i-16:0) OR TG(i-16:0/16:0/12:0) OR TG(i-16:0/i-16:0/i-12:0) OR TG(i-12:0/i-16:0/i-16:0) OR TG(16:0/16:0/i-12:0) OR TG(i-12:0/16:0/16:0) OR TG(12:0/i-16:0/i-16:0) OR TG(i-16:0/i-16:0/…	C47H90O6	809499385652669	Hermes_MS2	TG(14:0/14:0/16:0) OR TG(16:0/14:0/14:0) OR TG(14:0/16:0/i-14:0) OR TG(i-14:0/16:0/14:0) OR TG(i-16:0/i-14:0/i-14:0) OR TG(i-14:0/i-14:0/i-16:0) OR TG(14:0/i-14:0/i-16:0) OR TG(i-16:0/i-14:0/14:0) OR TG(16:0/14:0/i-14:0) OR TG(i-14:0/14:0/16:0) OR TG(16:0/i-14:0/i-14:0) OR TG(i-14:0/i-14:0/16:0) OR TG(i-16:0/14:0/i-14:0) OR TG(i-14:0/14:0/i-16:0) OR TG(14:0/16:0/14:0) OR TG(14:0/i-14:0/16:0) OR T…	C47H90O6	0.797419192000154	Hermes_MS2	TG(18:0/16:0/10:0)	C47H90O6	0.744140625	LipidMS	TG(14:0/16:0/14:0)	C47H90O6	0.7328125	LipidMS	TG(15:0/14:0/15:0)	C47H90O6	0.3328125	LipidMS
332	65092747196802	663315469584	[C44H85N2O8]+	76963005	C44H81NO8_[M+NH4]+	TG(16:0/18:2/10:0)	C47H86O6	68359375	LipidMS	TG(14:0/18:2/12:0)	C47H86O6	0.0546875	LipidMS	TG(18:1/10:0/16:1)	C47H86O6	0.03515625	LipidMS	TG(16:1/12:0/16:1)	C47H86O6	0.0140625	LipidMS	NA	NA	NA	NA
333	65092747196802	663315469584	[C47H86O6Na]+	76963166	C47H86O6_[M+Na]+	TG(16:0/18:2/10:0)	C47H86O6	68359375	LipidMS	TG(14:0/18:2/12:0)	C47H86O6	0.0546875	LipidMS	TG(18:1/10:0/16:1)	C47H86O6	0.03515625	LipidMS	TG(16:1/12:0/16:1)	C47H86O6	0.0140625	LipidMS	NA	NA	NA	NA
334	40787302313598	42483990627198	[C43H81NO8P]+	77056944	C43H77O8P_[M+NH4]+; C43H80NO8P_[M+H]+; C43H82NO9P_[M+H-H2O]+	PC(35:3)	C43H80NO8P	9999	LipidMS	PC 35:3	C43H80NO8P	0.992540136831195	MS2ID	PC(20:3(5Z,8Z,11Z)/15:0) OR PC(15:0/20:3(5Z,8Z,11Z)) OR PC(15:0/20:3(8Z,11Z,14Z)) OR PC(20:3(8Z,11Z,14Z)/15:0)	C43H80NO8P	0.895192521813011	Hermes_MS2	NA	NA	NA	NA	NA	NA	NA	NA
335	40787302313598	42483990627198	[C43H81NO8P]+	77056944	C43H77O8P_[M+NH4]+; C43H80NO8P_[M+H]+; C43H82NO9P_[M+H-H2O]+	PC(35:3)	C43H80NO8P	9999	LipidMS	PC 35:3	C43H80NO8P	0.992540136831195	MS2ID	PC(20:3(5Z,8Z,11Z)/15:0) OR PC(15:0/20:3(5Z,8Z,11Z)) OR PC(15:0/20:3(8Z,11Z,14Z)) OR PC(20:3(8Z,11Z,14Z)/15:0)	C43H80NO8P	0.895192521813011	Hermes_MS2	NA	NA	NA	NA	NA	NA	NA	NA
336	488517858768	50212780120002	[C43H81NO8P]+	77056944	C43H77O8P_[M+NH4]+; C43H80NO8P_[M+H]+; C43H82NO9P_[M+H-H2O]+	PC(35:3)	C43H80NO8P	9015625	LipidMS	PC 35:3	C43H80NO8P	0.866532071135909	Hermes_MS2	PC(20:3(5Z,8Z,11Z)/15:0) OR PC(15:0/20:3(5Z,8Z,11Z)) OR PC(15:0/20:3(8Z,11Z,14Z)) OR PC(20:3(8Z,11Z,14Z)/15:0)	C43H80NO8P	0.807401592766532	Hermes_MS2	PE(38:3)	C43H80NO8P	0.08125	LipidMS	NA	NA	NA	NA
337	453719641584	47413265435202	[C44H85NO7P]+	77060582	C44H86NO8P_[M+H-H2O]+; C44H84NO7P_[M+H]+	PCo(36:3) OR PCp(36:2)	C44H84NO7P	9999	LipidMS	PC 36:3e	C44H84NO7P	0.993199566194216	Hermes_MS2	1-Hexadecyl-2-(8Z,11Z,14Z-eicosatrienoyl)-sn-glycero-3-phosphocholine	C44H84NO7P	0.989132313548695	MS2ID	Dihomo-&gamma;-Linolenoyl PAF C-16	C44H84NO7P	0.966290535511799	Hermes_MS2	PC 36:1	C44H86NO8P	0.919217520003682	Hermes_MS2
338	453719641584	47413265435202	[C44H85NO7P]+	77060582	C44H86NO8P_[M+H-H2O]+; C44H84NO7P_[M+H]+	PCo(36:3) OR PCp(36:2)	C44H84NO7P	9999	LipidMS	PC 36:3e	C44H84NO7P	0.993199566194216	Hermes_MS2	1-Hexadecyl-2-(8Z,11Z,14Z-eicosatrienoyl)-sn-glycero-3-phosphocholine	C44H84NO7P	0.989132313548695	MS2ID	Dihomo-&gamma;-Linolenoyl PAF C-16	C44H84NO7P	0.966290535511799	Hermes_MS2	PC 36:1	C44H86NO8P	0.919217520003682	Hermes_MS2
339	48399122368002	500137315104	[C44H85NO7P]+	77060582	C44H86NO8P_[M+H-H2O]+; C44H84NO7P_[M+H]+	PC 36:3e	C44H84NO7P	971330059799466	Hermes_MS2	1-Hexadecyl-2-(8Z,11Z,14Z-eicosatrienoyl)-sn-glycero-3-phosphocholine	C44H84NO7P	0.922206941671747	MS2ID	PCo(18:3/18:0) OR PCp(18:0_18:2)	C44H84NO7P	0.91875	LipidMS	Dihomo-&gamma;-Linolenoyl PAF C-16	C44H84NO7P	0.914043315199538	MS2ID	1-Stearoyl-2-oleoyl-sn-glycero-3-phosphocholine OR 1-Oleoyl-2-stearoyl-sn-glycero-3-phosphocholine	C44H86NO8P	0.869840792538483	Hermes_MS2
341	676381659408	689139546816	[C44H87N2O8]+	7716457	C44H83NO8_[M+NH4]+	TG(16:0/18:1/10:0)	C47H88O6	68359375	LipidMS	TG(12:0/18:1/14:0)	C47H88O6	0.06640625	LipidMS	TG(12:0/16:0/16:1)	C47H88O6	0.05859375	LipidMS	TG(14:0/16:1/14:0)	C47H88O6	0.025	LipidMS	NA	NA	NA	NA
342	676381659408	689139546816	[C47H88O6Na]+	77164731	C47H88O6_[M+Na]+	TG(16:0/18:1/10:0)	C47H88O6	68359375	LipidMS	TG(12:0/18:1/14:0)	C47H88O6	0.06640625	LipidMS	TG(12:0/16:0/16:1)	C47H88O6	0.05859375	LipidMS	TG(14:0/16:1/14:0)	C47H88O6	0.025	LipidMS	NA	NA	NA	NA
343	24570400663998	25864651936002	[C44H87N2O8]+	7716457	C44H83NO8_[M+NH4]+	Automatic ID annotation failed. Try manual inspection.
344	24570400663998	25864651936002	[C44H87N2O8]+	7716457	C44H83NO8_[M+NH4]+	Automatic ID annotation failed. Try manual inspection.
345	45128184438402	46277533207998	[C43H76NO7PNa]+	77252516	C43H76NO7P_[M+Na]+	PCp(35:5)	C43H76NO7P	9625	LipidMS	PC 35:6e	C43H76NO7P	0.911452151457475	Hermes_MS2	NA	NA	NA	NA	NA	NA	NA	NA	NA	NA	NA	NA
346	35526066238398	38750490132798	[C40H80NO9PNa]+	77254629	C40H80NO9P_[M+Na]+	Automatic ID annotation failed. Try manual inspection.
347	35526066238398	38750490132798	[C42H79NO9P]+	7725487	C42H80NO10P_[M+H-H2O]+; C42H75O9P_[M+NH4]+; C42H78NO9P_[M+H]+	Automatic ID annotation failed. Try manual inspection.
348	35526066238398	38750490132798	[C42H79NO9P]+	7725487	C42H80NO10P_[M+H-H2O]+; C42H75O9P_[M+NH4]+; C42H78NO9P_[M+H]+	Automatic ID annotation failed. Try manual inspection.
349	43910344715202	461623821984	[C43H83NO8P]+	77258509	C43H79O8P_[M+NH4]+; C43H82NO8P_[M+H]+; C43H84NO9P_[M+H-H2O]+	PC 35:2	C43H82NO8P	987205662689401	MS2ID	PC(35:2)	C43H82NO8P	0.9515625	LipidMS	PC(20:2(11Z,14Z)/15:0) OR PC(15:0/20:2(11Z,14Z))	C43H82NO8P	0.874564577181725	Hermes_MS2	NA	NA	NA	NA	NA	NA	NA	NA
350	43910344715202	461623821984	[C43H83NO8P]+	77258509	C43H79O8P_[M+NH4]+; C43H82NO8P_[M+H]+; C43H84NO9P_[M+H-H2O]+	PC 35:2	C43H82NO8P	987205662689401	MS2ID	PC(35:2)	C43H82NO8P	0.9515625	LipidMS	PC(20:2(11Z,14Z)/15:0) OR PC(15:0/20:2(11Z,14Z))	C43H82NO8P	0.874564577181725	Hermes_MS2	NA	NA	NA	NA	NA	NA	NA	NA
351	48747232705602	506799515568	[C44H87NO7P]+	77262147	C44H88NO8P_[M+H-H2O]+; C44H86NO7P_[M+H]+	PCo(36:2) OR PCp(36:1)	C44H86NO7P	9999	LipidMS	PC 36:2e	C44H86NO7P	0.99443779857719	MS2ID	1-(1Z-Octadecenyl)-2-(9Z-octadecenoyl)-sn-glycero-3-phosphocholine	C44H86NO7P	0.986899710537754	MS2ID	1-(1Z-Octadecenyl)-2-(9Z-octadecenoyl)-sn-glycero-3-phosphocholin	C44H86NO7P	0.986692117008886	Hermes_MS2	1,2-Distearoyl-sn-glycero-3-phosphocholine	C44H88NO8P	0.963609899482512	Hermes_MS2
352	48747232705602	506799515568	[C44H87NO7P]+	77262147	C44H88NO8P_[M+H-H2O]+; C44H86NO7P_[M+H]+	PCo(36:2) OR PCp(36:1)	C44H86NO7P	9999	LipidMS	PC 36:2e	C44H86NO7P	0.99443779857719	MS2ID	1-(1Z-Octadecenyl)-2-(9Z-octadecenoyl)-sn-glycero-3-phosphocholine	C44H86NO7P	0.986899710537754	MS2ID	1-(1Z-Octadecenyl)-2-(9Z-octadecenoyl)-sn-glycero-3-phosphocholin	C44H86NO7P	0.986692117008886	Hermes_MS2	1,2-Distearoyl-sn-glycero-3-phosphocholine	C44H88NO8P	0.963609899482512	Hermes_MS2
353	62252269606398	63288168414402	[C44H89N2O6P]+	77264528	C44H88N2O6P_[M+H]+	Automatic ID annotation failed. Try manual inspection.
354	62252269606398	63288168414402	[C48H86NO6]+	77264497	C48H82O6_[M+NH4]+	Automatic ID annotation failed. Try manual inspection.
356	49060907787198	502260447984	[C43H78NO7PNa]+	77454081	C43H78NO7P_[M+Na]+	PC 35:5e	C43H78NO7P	795414291856249	Hermes_MS2	PCo(35:5) OR PCp(35:4)	C43H78NO7P	0.6546875	LipidMS	PEo(38:5)	C43H78NO7P	0.01625	LipidMS	NA	NA	NA	NA	NA	NA	NA	NA
357	43492840896	44593711163202	[C45H77NO7P]+	77454322	C45H76NO7P_[M+H]+; C45H78NO8P_[M+H-H2O]+	PEo(18:2_22:6)	C45H76NO7P	27125	LipidMS	PCo(35:5) OR PCp(35:4)	C43H78NO7P	0.225	LipidMS	NA	NA	NA	NA	NA	NA	NA	NA	NA	NA	NA	NA
360	474944036544	495031657536	[C43H85NO8P]+	77460074	C43H81O8P_[M+NH4]+; C43H84NO8P_[M+H]+; C43H86NO9P_[M+H-H2O]+	PC(35:1)	C43H84NO8P	9999	LipidMS	PC 35:1	C43H84NO8P	0.98836525373557	MS2ID	PC(15:0/20:1(11Z)) OR PC(20:1(11Z)/15:0)	C43H84NO8P	0.874523420829039	Hermes_MS2	NA	NA	NA	NA	NA	NA	NA	NA
[truncated: 932 more rows]

## Sheet: lipid_pos_AvsC
Label	logFC	AveExpr	t	P.Value	FDR	B	log10p	neglog10p	diff_exp
[truncated: 1,495 more rows]

## Sheet: lipid_pos_SvsC
Label	logFC	AveExpr	t	P.Value	FDR	B	log10p	neglog10p	diff_exp
[truncated: 1,495 more rows]

[truncated: 1 more sheets: lipid_pos_SvsA]
