# Supplementary material for: Changes in lipid abundance are associated with disease progression and treatment response in chronic Trypanosoma cruzi infection
Source: Parasit Vectors. 2024 Nov 9;17:459. doi: 10.1186/s13071-024-06548-3 (PMC11549750; doi:10.1186/s13071-024-06548-3)
Supplement: Supplementary file 7 — Additional file 7: Dataset 4: Data values used to plot figures presented in the manuscript. [file 13071_2024_6548_MOESM7_ESM.xlsx]

## Sheet: figure1a
Sample	Group	Choline	L-Serine	Creatinine	L-Proline	Betaine	Succinate	L-Threonine	Taurine	L-Leucine	L-Asparagine	L-Ornithine	L-Aspartate	(S)-Malate	Hypoxanthine	2-Oxoglutarate	L-Glutamine	L-Lysine	L-Glutamate	(R)-2-Hydroxyglutarate	L-Methionine	Xanthine	L-Carnitine	L-Phenylalanine	N(pi)-Methyl-L-histidine	sn-Glycerol 3-phosphate	cis-Aconitate	L-Arginine	L-Citrulline	D-Glucose	L-Tyrosine	Choline phosphate	Citrate	D-Gluconic acid	O-Acetylcarnitine	L-Tryptophan	Uridine	sn-glycero-3-Phosphocholine	Adenosine	Sucrose	Phthalate	HEPES	Aminoacetone	Glycine	Trimethylamine N-oxide	3-Oxopropanoate	(R)-Acetoin	L-Alanine	Oxalate
A2_1162	A	227699	85054	7340059	8267653	12837065	46441	181065	316247	1135840	70357	37026	17322	40510	542744	33599	4331515	47315	265626	12454	283197	5307	13757820	547083	749409	2684	36669	235671	294718	185685	338177	12737	147755	16476	2786531	148104	58047	398662	1984	1435	6453	3568	34448	20500	321564	259102	168059	241551	8128
A2_1617	A	259179	71943	7964761	11379577	9849435	49421	270115	126769	1908991	107961	44856	19519	35959	435108	28749	6460363	94412	336505	11213	431345	4238	18721462	632048	513056	1369	29124	423906	365109	195808	721188	11862	79445	14426	3231363	142472	32353	228368	1592	901	3003	2379	43528	15700	63849	287635	178250	294614	6684
A2_1820	A	184094	87064	8036120	6964399	8010670	58043	305549	160017	1471405	82650	28477	23858	35085	341662	28339	5745743	62402	287060	15462	362789	12327	14824738	574060	304658	1351	40299	348641	313613	215667	537040	6324	159198	32873	3418961	162109	40796	256105	2156	976	4708	2548	58882	15708	82803	440343	145774	299489	9802
A2_2139	A	164020	98564	5601779	6317671	11608812	43778	357612	134132	897455	104165	26281	10873	30115	468008	21859	5611981	50481	122510	10550	397873	10144	12734880	544297	223726	1412	18805	431958	327620	181177	547674	5754	98934	16059	1999021	135956	34719	189077	1432	935	5895	28332	63662	20730	31772	236337	215855	273969	6120
A2_2527	A	229724	71857	7862777	9457022	8929630	60041	332705	152251	1388560	114162	31089	26290	33459	425333	28748	6307130	83708	139393	11436	398861	10728	15267421	677838	141965	1450	45524	326327	336132	177395	620281	7041	156954	21491	2717267	147662	35320	174476	1777	1165	4150	1349	53743	17865	47146	277842	266722	208631	7327
A2_2884	A	243214	90525	7365069	12203556	13211636	46997	256665	128660	2090663	134890	35278	45612	69988	349273	44461	5309306	75371	152797	21184	521066	4464	11939083	993887	678463	2162	31738	471666	417474	185676	706214	12673	164411	28572	2064150	201247	31108	249461	2410	4287	4243	3360	52500	18641	62843	454470	169871	308489	8202
A2_2901	A	205264	66840	8932636	11698826	10720784	55380	204689	195281	1537569	94083	37589	31985	42767	204003	24016	4662586	48494	135288	19990	245598	5021	16574004	640792	209385	1956	27543	286034	399538	165366	430392	10006	146766	33139	1829444	152605	16962	327671	15260	6111	12283	852795	36920	20620	93772	247233	179799	233672	18780
A2_2918	A	133839	83285	5768118	4963817	7400425	53251	146337	132946	1026204	81706	21617	19638	44274	323740	34150	4350837	48287	127487	19341	221003	6971	6015922	491610	137467	1529	42562	177991	208680	206237	323334	4181	125725	22229	1536198	133730	42682	235494	1011	2219	5188	5559	31292	23390	51846	529721	199425	175806	8438
A2_2922	A	186083	41769	6223930	6465814	7839469	51469	134226	292510	1826445	89915	27621	29509	57704	315626	67331	3988988	60590	294831	17922	283433	13697	13573802	719368	726980	2319	62194	198866	243310	452914	599966	8641	135751	54041	3241618	195702	22269	313650	1686	2949	4673	3907	28273	10930	52425	658817	201469	276108	7388
A2_2923	A	154186	97386	7691574	8860167	9021327	79919	181863	286492	876078	78485	16904	23455	50879	240534	38528	4727514	48596	188540	20146	274809	8413	14015141	478071	192484	1560	43259	293843	235312	220605	323423	7906	215471	29782	4239237	145012	47659	282814	1989	2388	4790	2508	34547	20785	50523	300673	206953	203349	7798
A2_2924	A	213759	111841	8451890	7725691	14253904	69342	275863	195029	1030345	81306	35326	28516	54556	394616	42826	5700786	41407	235530	19032	302531	7728	11748232	486316	222592	2305	35052	200654	351234	202904	323002	4899	140608	21918	2523421	145753	48720	393926	1698	1884	5793	23187	50746	25126	20660	246524	208434	148831	8617
A2_2928	A	192857	89327	6375060	9320972	12608523	66457	266444	205273	1356177	100983	40660	24260	45673	636287	34018	4649211	67140	186971	13782	417124	5805	12196516	783664	788557	1927	42186	411651	282155	223298	528713	8629	114977	23824	2018553	204583	27202	310106	1922	2164	3631	2730	52617	15277	58074	494973	202663	272221	6471
A2_2940	A	203673	84796	5574493	10197639	9000483	40869	250727	134587	1350835	88366	27508	44459	49975	260550	35620	4787680	57948	210491	15455	430033	5324	11104182	685797	151934	1671	47683	282905	216047	202797	694783	3632	201171	23533	1581821	167580	26997	230314	1655	2535	7963	3106	49002	16853	73977	697949	205373	281892	8935
A2_2951	A	231333	99361	7987454	11640081	14945680	61943	276594	242123	1488234	141946	50783	28959	40921	407392	25074	7467386	94092	274309	15334	446061	3850	15452060	825262	309486	1267	26004	527687	273668	231321	739837	11268	142488	23416	2831678	168019	28734	179826	1371	4511	4615	2395	42927	19278	57664	1090729	233557	437790	8630
A2_2952	A	115867	100293	5565904	6316789	11851053	41676	223102	181722	697645	66101	19423	12503	39178	337617	32796	3859425	44593	153983	14449	255625	5763	12468784	407666	100879	1902	29570	276631	229910	202762	271212	6124	128593	19682	2663395	139420	41539	268116	1775	1182	5254	1825	43072	17105	52793	168777	194798	189489	7115
A2_2958	A	201571	62269	8060099	7407165	11128835	87399	168223	530028	1633832	92141	38706	34170	44183	289008	35872	4398669	82417	379016	26994	331885	5909	15827280	1041310	2115470	4168	39196	396280	300749	209693	412196	20074	168188	38434	2085420	199384	28610	722238	2377	2450	18179	2857	31537	14777	45723	254292	208877	287812	11433
A2_2959	A	116557	133685	8339950	9946066	10879454	57914	262213	279862	1430600	100792	30310	34322	70727	888821	43560	6159278	66615	112839	14617	480409	9673	11865001	726618	994384	1289	48011	453913	244384	228304	540528	8011	190682	24930	4199244	197041	50753	262925	2105	1254	4672	4306	43990	23922	47207	360141	215946	259577	7380
A2_2968	A	291787	66402	11538079	14625100	18318172	77137	254926	164018	1565373	103049	37902	22946	38445	461723	30867	5318680	63915	298889	14147	432018	7418	19511028	662060	640841	1859	29706	387504	462699	206650	462469	9582	128196	18097	3276708	139494	34106	354118	1732	1841	4123	41446	51042	17414	86471	383278	222470	286848	9180
A2_2975	A	149205	90720	7819961	4507486	8746522	66039	135384	147735	1079504	59745	21798	26164	30122	431691	21857	3539689	54523	124376	19688	278396	7051	10222954	440767	1038167	2115	22298	221408	210643	192463	312872	6460	88545	21780	2039520	179497	53063	344843	1746	1530	5084	25109	26634	20213	28510	176690	195157	179511	7906
A2_2990	A	203182	85143	10553656	9963344	10992844	55682	378789	262791	1521605	124774	36773	29141	39761	522959	26864	6438318	81569	250846	11264	413184	8228	17925628	646195	223520	1347	33919	409852	359180	208094	623839	11929	112076	17293	2527094	140982	56285	322701	2076	1037	5179	4639	66108	18790	118697	219976	155429	276257	7823
A1_1162	A	201918	70152	8102399	7295111	10914415	47998	181884	179851	1145937	62094	29717	20149	35472	382987	26375	3641194	48012	184643	17436	253171	6650	11222825	633490	556126	1291	25295	209224	274099	181838	390879	6798	130624	20494	1978887	163664	42005	205967	1883	1035	7804	15276	40074	18921	30417	271989	164547	197206	7943
A1_1617	A	241111	61271	8489519	7992201	10510648	59046	248438	100091	1838768	95728	43948	19193	34706	439836	29723	5503548	82597	370834	10128	401807	8019	19541744	665377	279787	1289	30263	279475	237928	193905	609139	8785	73722	14623	3412751	149073	51232	240077	1943	841	4428	0	37962	14331	54993	232782	170284	253422	6660
A1_1820	A	155120	78970	8952782	10528134	9242346	53978	340658	174062	1595872	80007	25112	28916	53457	257307	31213	5377597	53294	184650	13415	296066	5045	14059879	529120	267899	1512	46044	339400	251870	234878	481823	6141	212032	24769	2294567	140378	25899	268796	4663	45009	10958	11087	63506	16988	54848	682088	180036	315192	6587
A1_2139	A	221393	77805	4842325	5004249	13743893	51363	181894	146762	775007	83627	18288	23169	25391	428555	20821	4582004	45260	114132	12308	257077	11967	11844274	518126	94464	1267	18525	279106	268094	173616	492928	5713	92922	15704	2448947	134390	43808	197188	2827	1333	4995	86635	33247	15975	41360	163087	153823	210303	7470
A1_2527	A	263069	68589	7902114	7304640	10286292	37824	292980	196058	1461637	112617	35875	14239	31737	378315	31617	6801544	88042	164870	12342	484638	11485	14306988	741299	843503	1541	42024	396279	347042	193808	700762	7649	144545	20341	2486020	141731	33589	188968	1644	1808	6133	1291	48579	15137	46691	218794	216663	249165	6255
A1_2884	A	140443	70168	6617437	8824191	13618416	56499	246705	176895	1337804	116713	29192	16234	38038	86956	30544	5063832	50592	107835	17130	355724	1348	10898269	758013	358843	1879	20904	399575	450845	221959	569675	8589	102964	27225	1013607	167728	10332	321039	2028	3143	4784	2346	46124	17767	31542	279321	216835	248104	9284
A1_2901	A	173811	81074	9549749	15608560	10281991	44610	236914	142798	1654675	105014	34985	13958	36064	214283	24080	5005467	62195	186849	13431	400091	5157	14931467	705069	269715	1092	21730	325933	359841	189352	680381	8825	102569	25847	2051469	149415	22815	234453	2079	31683	4846	3546	44622	19136	358869	217353	224308	276220	8454
A1_2918	A	136971	77964	4943576	7167871	5847625	57401	163138	150466	1225430	72584	20685	23682	40250	177138	32078	4038342	47908	118716	27144	289900	3249	10093451	515834	106336	1770	32363	214304	252195	216766	501066	5643	152870	20553	1314156	171455	23709	219060	2031	2582	5684	2708	31466	20394	46086	302468	196801	209998	9662
A1_2922	A	332914	58956	9195435	5932182	16138815	47996	227985	406636	1278157	90016	38560	11650	33627	164739	26167	5284841	77155	158675	20777	330005	2340	19128156	682365	132536	3110	27486	447864	383688	232483	540266	14044	147798	26483	1657492	183975	19557	451245	0	6741	2737	23301	45584	20481	260575	552661	168922	259724	11105
A1_2923	A	139154	91470	6716837	8501864	9117370	60270	220157	256486	1144151	79583	20974	26299	43207	172654	40179	5992526	51114	118382	21905	261031	7397	12015912	483239	798227	2035	34064	371194	294796	214113	280343	8440	185191	27512	3262610	149793	54307	320438	2191	1795	12989	3715	45665	21550	25544	179090	210812	193829	7598
A1_2924	A	397333	149969	13437830	13040311	26947202	83679	419662	307023	1372722	198246	56101	33314	87503	566573	61672	8190596	84612	226608	29499	528325	3340	15724881	666329	1186021	5853	59513	390202	611860	282312	523473	10732	372454	28695	1831108	286954	32812	1131559	2628	7247	7992	5851	77431	29210	37630	751356	180923	300345	23099
A1_2928	A	159739	85301	6542607	6999749	11247286	49084	209724	220416	861131	103016	23209	11479	47184	387135	36438	4655399	62362	120838	23830	265335	6729	15731499	520511	273213	2779	45694	413889	213657	187469	496181	8927	151993	30658	2603881	153367	39282	278831	1441	3950	4743	4106	40104	16131	58666	460511	213936	287587	7000
A1_2940	A	225481	87054	9266315	6439912	9442477	60053	144702	309128	1184260	75829	26381	19900	58166	472743	39692	4813170	55704	168321	25464	260166	2627	12018795	550114	288238	2487	57208	160471	258708	258308	444574	5655	284608	26886	2531889	199060	39126	425547	1883	1579	3941	2427	28014	16179	419187	1117068	208132	198053	11772
A1_2951	A	311876	84116	7105552	11978305	18291244	44757	284374	257832	1026484	125423	52122	22821	41401	461265	29138	6439030	77498	280350	18865	314222	12728	13870475	668178	132480	1705	34288	325510	220447	160667	547122	13879	145565	27035	836095	123050	26302	264593	1742	6893	6950	2093	46115	16881	152528	446712	258028	291738	10991
A1_2952	A	140170	104748	5918041	9083330	12188815	73868	199133	246951	813507	84820	22851	16981	61795	167727	47440	4687526	44140	123885	17084	242032	2223	13952909	535494	80070	2665	50820	329277	189825	194451	339344	10461	160684	24588	1770796	145916	30465	431000	1497	6283	3526	8390	35522	19100	27427	304405	192671	269127	7579
A1_2958	A	136692	76622	8439290	3671490	10834296	49067	166854	197965	1223072	68718	31621	15050	43927	519469	31172	4701595	65177	203254	20336	228792	11638	12481764	747702	741360	1299	39636	328144	244023	203950	338586	4554	135841	29756	3059061	148988	63321	232990	2574	31606	4366	4279	30176	16008	75804	224681	219204	208847	7853
A1_2959	A	172616	115466	7612354	7884781	11693026	57078	227220	213829	993825	72215	25305	15488	62986	211899	38052	4623172	58658	132827	14450	268698	6146	12378577	507725	444764	1853	41003	459718	269264	143177	347528	11725	154607	19156	1668882	144514	32078	401757	2078	5811	3891	24367	44703	25874	108967	412432	211967	260072	9090
A1_2968	A	319209	52812	11522700	14690468	20143798	50480	225739	244885	1508843	118162	29829	14943	41796	219249	30720	5850754	46946	228409	17507	357433	5742	20289946	650112	1351112	1973	28368	444446	531014	202620	457263	11040	119035	18473	2691136	128650	41663	357127	1811	11523	3840	8471	40128	15994	55760	250863	229952	237896	7871
A1_2975	A	113632	91867	7683322	3872541	8151616	52130	142643	174245	906784	54972	16176	14227	29042	296268	23959	3438262	51541	142415	15863	197203	6828	8525959	424381	159378	2159	17775	239880	202200	213341	249630	6073	172877	20863	1830706	154951	52015	332562	2558	1123	4460	11402	27472	17682	18639	161613	229747	138359	9189
A1_2990	A	183427	92933	9647502	7315801	9842056	60117	394182	219495	1222842	111782	37177	17133	27858	453739	23634	6821569	78137	285160	13156	321290	6538	16268967	518116	734200	2282	23674	427218	332167	193352	446431	9026	100859	16634	3689578	132378	48169	275109	3553	6198	5006	90446	70565	17347	71188	214299	168073	229496	8299
C1_2941	C	138875	62083	5191812	4162874	4358223	49475	216531	193033	963968	82647	21149	20148	28465	330293	20689	3441503	57828	168107	20192	253923	5951	8979679	404840	90121	1544	18859	246065	142808	195166	270178	7400	104061	14014	1171348	127087	41697	233855	2301	1444	6253	3594	40118	16611	31791	510390	192895	293062	9030
C1_2948	C	253350	90556	5734879	8896679	9628991	78640	229884	213951	940186	105279	16365	26136	50323	176803	28491	4914231	52527	118269	19254	345016	5780	10692875	529341	296393	1448	28472	404811	300463	201855	380427	6588	182768	35378	1599726	128704	33328	243627	22129	10596	24264	2832461	46881	20572	48862	273897	208755	201968	17028
C1_2956	C	157569	100960	7546300	5158219	9795314	56867	243050	167802	1231449	88885	38245	13608	32613	382823	32723	6746774	83606	189798	17909	360325	5920	14795196	612927	380343	955	34285	251378	227659	188127	549172	5708	113187	21677	3335149	118462	45719	176483	2845	3098	6177	5129	45330	23902	73213	206334	170071	233103	7951
C1_2963	C	135738	87666	7856562	5051463	5432643	57756	251944	178348	863024	75550	20358	16602	39720	266188	29566	4636023	42920	64065	21095	195283	4275	11263564	383326	297114	1952	40630	269690	180834	195196	180621	5220	135595	17914	3242699	140092	34866	238722	1522	1263	3974	1010	46776	15106	41703	420615	165160	177409	7099
C1_2967	C	220796	96060	7142136	10706555	8286527	84281	269488	200267	1374981	105697	24258	11996	38595	456772	27398	5662226	81641	96735	15324	353628	10557	12599804	702926	671838	986	24951	361442	191444	184488	491029	6481	144301	26360	2904817	132280	34247	188552	2393	1644	8323	3121	50894	19146	44172	244204	199417	265148	9639
C1_2984	C	250739	66938	8522686	10236397	15060056	52330	271288	170752	1545196	102056	42487	10844	37726	138004	57252	5697266	66781	220366	14789	349142	10612	18739044	582404	258291	1078	42937	289709	202162	212275	609653	8591	105368	17448	2120379	156296	19757	169569	1989	4241	7141	4310	46921	17021	39658	247823	231692	177675	8245
C1_2986	C	148249	69785	7793783	6205958	8037167	50789	306690	158939	987391	74322	21131	12284	37567	210374	23364	4741480	45441	57114	13158	260906	6132	9044727	502915	116619	1147	35240	386830	288249	169730	332539	6022	156447	16010	3095549	122257	44666	168569	2414	5358	4072	0	60258	19042	216113	379311	178418	216247	6212
C1_2988	C	187957	72447	8386650	6662418	9435852	73045	215963	230913	1330318	71674	29799	12435	53892	338478	38954	4737927	59922	187230	17682	359140	9960	18120026	658734	235262	2048	44808	330733	237634	195703	480264	13216	139747	13911	2229991	208798	52259	282469	2667	881	4522	28008	43539	15998	95149	424646	210445	289830	8606
C1_2996	C	148364	88306	6311689	5390567	8530314	52044	204604	194345	1182356	63493	21761	19579	43304	430674	29169	5286614	47440	168163	19275	342923	20167	12245557	588612	226595	1233	42284	334029	182354	178560	489748	8190	168660	17971	3590757	166851	38177	225460	3107	3357	6264	1341	38843	15787	62581	305401	158382	198980	6587
C1_2999	C	147108	85853	5821313	4503702	7120198	68335	198876	167537	1180323	63323	16833	22149	41270	293453	32639	4608825	53577	140769	30600	234210	7607	10733096	440104	123732	1610	36750	332935	231683	184543	301736	4342	166427	24232	2413822	140777	51259	260973	1318	1557	5360	0	35446	19494	75514	425287	181632	161797	9129
C1_3002	C	150073	99437	7827136	8249801	12340618	47898	225502	177486	1339415	94723	34562	19853	34010	230101	26169	5009592	51946	84560	14400	315072	3009	12102849	631275	346609	2993	26523	419796	224272	195799	390241	24088	108337	18982	2319428	171090	31824	261619	2178	2642	3754	0	41322	19516	105082	269330	174251	169160	8383
C1_3011	C	146720	87953	8831280	7297778	6417045	47139	208153	217763	1635376	73800	26218	19480	47786	223905	38070	5441503	57290	253467	17836	311576	5010	11808276	444531	313529	2047	44039	363131	191136	230691	362660	9015	150072	21279	2358298	188839	32834	263110	1991	971	4501	1739	36300	18488	173151	426379	184483	301456	6585
C1_3021	C	157620	83433	8540322	10399514	10212264	46920	174292	153037	1205741	67999	28110	17173	42867	283421	27785	5503950	30400	262213	10580	298302	7191	12778378	533101	138049	1403	21847	238542	300031	206042	426480	9749	77707	20429	1921337	156704	19498	249388	1986	4269	4281	0	37818	23181	49827	341828	190738	251531	5504
C1_3027	C	174216	68292	5906560	8102746	9231795	45384	226383	118101	1486939	89896	30296	14157	39195	385556	24563	4944950	58069	316421	13437	247188	6706	12880536	605480	130276	1387	27826	342345	237567	195269	374835	8338	100334	20532	2440134	135063	44782	267389	1261	1031	5899	1744	46345	15855	22537	496523	195285	228353	5922
C1_3028	C	167612	91907	6320479	5899088	8664833	47205	171892	358590	1295533	68177	21253	18463	35460	386276	27708	3940341	56910	340898	13119	319571	6718	12957065	503206	188820	2098	24212	351544	225029	197488	441810	15329	95190	10855	1267720	159004	45884	376801	2275	1233	3853	762	30639	16589	33288	456127	168177	204353	6316
S2_2970	S	545321	85022	7349684	6310607	11617065	140931	214993	260513	1063678	88176	36342	74771	136737	499372	40895	6775021	61136	291634	55858	390886	12429	15158617	638871	369695	2536	37656	335330	414074	212437	451962	9835	213592	68714	2685003	173546	44702	362377	169628	84009	116547	10092047	44580	17017	80661	641184	202077	246963	51606
S2_1368	S	150235	64337	9640395	10137986	9209245	69467	193511	303543	1238250	75904	24115	39514	54488	735817	37009	4648214	71349	298224	13293	367139	13096	14483783	607029	919003	1458	31954	288486	291091	201346	587397	7518	135200	27462	2668029	100472	51017	182117	2259	788	5378	0	36458	15622	148779	504314	202376	372591	14156
S2_2476	S	283765	59094	6956449	8049558	22670970	65730	320769	178814	1800585	110306	44781	20194	36847	142882	24901	5730029	70062	139506	11960	359580	3292	23943076	831144	1575361	1309	33754	358256	274848	198175	790197	8881	123421	16807	3576591	218279	20222	229310	0	4516	3636	1322	52454	14170	92265	173088	188549	418347	8308
S2_2913	S	373809	74809	14759528	11847174	18673114	54230	267960	254029	1623321	106242	50401	23137	42905	481072	27279	5598171	101645	192079	13164	460381	13108	14537225	648877	1297272	1312	33445	267825	472759	211487	628481	11482	95959	28495	2040408	152377	23784	249411	1580	8697	4162	2279	49379	21656	123488	207987	238809	246025	8342
S2_2919	S	197260	90290	11612845	8083565	7130503	47600	164564	178644	987625	70250	30736	30953	43243	245712	32942	4036721	61263	182164	12732	256261	6350	14610451	446559	824766	1670	59161	357718	400876	230782	355069	6686	251151	68139	2656019	116283	36819	244192	1397	5515	5326	0	28476	26819	84737	294745	194290	356785	8202
S2_2955	S	149869	82853	8058997	5642636	6727586	68640	160898	121495	912279	79828	16638	15164	24802	169889	24291	3847797	39561	94257	11038	177485	6459	10562748	494053	214085	1340	21184	287988	259331	168792	342373	5313	106686	27121	1970259	124742	26267	166630	0	2696	3218	0	31210	26119	68319	214375	194781	202561	6966
S2_2961	S	194365	69340	6859851	7693221	10750894	53099	239358	282149	1290856	89133	48073	19984	53497	363811	45094	5457485	58249	266161	12627	275398	8139	14270345	539600	165463	2522	38085	207710	297854	190691	468849	10934	110051	23309	1868713	173563	38512	617067	2227	1962	3899	0	50662	18165	103423	497071	226459	291180	7693
S2_3001	S	178941	118689	6113832	10116001	12459119	75887	175202	307610	1124468	71283	29155	36971	42799	220819	36142	4424454	48549	251591	26100	250076	7544	15228916	511576	110491	2422	38156	372880	298779	199758	364749	13952	117823	22376	1846692	149947	48569	457803	2467	1176	10547	1933	30753	28851	84628	278811	197738	213540	7260
S1_2970	S	196697	71738	7860403	6898915	11110021	55331	238232	222727	941391	87554	31400	12120	35127	214864	32285	5371045	55893	179426	12754	285382	8436	14052489	586306	916096	1289	37066	309599	346492	183384	505401	5968	103958	26483	2254836	130310	35369	232297	1500	1347	3823	44411	48741	17199	63540	242953	199920	210411	7624
S1_1368	S	180561	68938	9428275	13253357	7747478	47442	282851	272399	1863046	94456	43584	13577	32898	488844	28779	4062185	81668	231850	9395	421651	4890	12304733	715780	1376006	1476	27835	250131	331132	212629	716479	7596	136454	22659	1447428	110887	21822	271051	1991	690	4226	2044	52517	15443	186262	423379	226226	262758	9356
S1_2476	S	272329	62848	6882893	9216103	21606176	42810	319219	235409	1380782	112431	38151	17534	62682	132570	33891	5775937	53068	183095	11399	487189	2484	27351746	844709	891118	1294	27541	399108	235420	197796	875153	9604	123120	19573	4082595	195203	22115	233350	0	2222	3321	2092	53495	14950	12910	324907	174818	363206	7396
S1_2913	S	251740	50861	15010743	8561816	17502036	58717	124271	173402	879399	74077	41321	12880	28113	274845	18731	4558732	61270	152083	10259	264421	6582	12721859	467983	1196791	1430	20336	276773	421856	188840	389740	8328	89089	30270	2028808	116927	31956	125523	1601	3210	5034	1693	23354	21791	121939	448947	222628	165434	8431
S1_2919	S	173724	100354	9617247	8175757	6335310	51997	151829	329127	1208779	63998	28038	16983	43103	168404	27099	4532097	66585	213214	12698	280121	5695	14576802	467663	473950	1753	41393	411521	348587	277069	372564	9505	218469	57485	2976791	118114	53094	293469	2099	1639	5958	2388	33240	30785	142439	266867	216578	355831	10391
S1_2955	S	151676	68012	7481296	5358106	5196765	59433	121549	150865	1251319	76336	18265	14665	30175	309319	26659	4078114	46173	141969	12671	161340	5580	11054026	510123	153983	1530	25900	197505	249902	193423	341228	6001	128271	25688	1511675	134586	24137	196177	1696	2560	3824	2666	24283	23039	102909	188561	197841	190659	8652
S1_2961	S	161028	68724	7071350	12634699	10687577	55869	241963	173412	1894551	87061	43808	16925	57740	262338	64129	5719938	61389	300804	12526	405776	10507	15392798	694798	394691	1651	60215	340516	399033	198127	759962	9656	180231	20732	3293417	188651	26884	308151	2093	3170	4466	10657	41584	15673	159294	496958	232518	257363	7905
S1_3001	S	189061	120663	6198816	10245293	15456752	78360	194604	210976	913541	76180	31851	31099	47526	259729	37289	5347954	50722	156384	24738	223427	8847	14866805	419462	97705	1423	58389	288714	289876	206768	314237	8585	164140	25438	2768589	126961	37105	260129	1328	747	4940	0	37712	26568	88966	312184	195569	237875	7218
[truncated: 394 more columns]

## Sheet: figure1b
sample	group_1	1	2	3	4	5	6	7	8	9	10	11	12	13	14	15	16	17	18	19	20	21	22	23	24	25	26	27	28	29	30	31	32	33	34	35	36	37	38	39	40	41	42	43	44	45	46	47	48
A1_1162	A	124414	54791.5	44421.6	1792771	75420.9	62706.7	157418	48935.4	22143	45751.3	64843.6	41832.9	5334.64	27010.4	13613.9	47708.2	31036.6	28193.5	21295.6	15642.4	8282.59	26076.5	58520.7	69023.4	6015.03	71781.9	151289	52499.4	88622.3	51408.8	33942.4	23985.1	34815.8	78944.3	57984	75332.1	207416	38112.7	35215.3	66776.7	8275.72	31362.1	44664.8	57485.9	57233.6	14866.3	98646.7	24379.7
A1_1617	A	121815	64007.2	47743.4	1.83416e+06	78832.2	65099.3	169895	63016	33145.5	44832	60299.8	120998	14474.3	76928.6	22240.1	145128	98258.7	47797.8	43042.4	41647.3	17571.1	50221.2	79153.2	83072.5	10770.6	75960	188352	92035.5	156115	49616.5	79209.8	26417	75253.1	141229	105681	119241	414558	84559.9	140861	81603.1	10803.7	54446.5	61002.5	74660.5	148917	28053.9	172380	60254.5
A1_1820	A	81488.9	47711.6	62084.7	2.36336e+06	81500.2	58018.7	268159	51765.9	44396.5	54004.7	57182	22236.3	35550.5	11003.6	20040.4	30949.3	33124.6	17683.4	34697.6	16585.1	8474.02	15328.5	58000.8	38930.3	3242.48	80739.9	142924	42121.7	57164.3	49762.9	13061.8	15344.3	22488	61027.8	44627.3	51938.8	140355	29465.8	108730	52892.6	6389.58	16796	54522.5	90642	46294.1	10756.1	68472.8	20526
A1_2139	A	40838.5	19292.6	46424.9	1.6312e+06	79860.9	63417.8	176712	64389.8	33054.1	42186.8	72036.4	74010.3	13120.8	31800.7	27263.3	143883	79162.8	56356.1	38108.5	43080.2	24029	43324.4	87504.8	48729.9	3433.36	59831	192650	77558.7	77558.7	54885.4	25874.8	25488.5	52754.6	76918.2	82324.1	91276.5	339617	93940.5	35069.3	50350.1	5279.69	57489.9	75039.3	55954	48738.8	12396.8	64055	29617.9
A1_2527	A	91111.7	27565.8	65647.2	1758729	79521.9	59228.4	198644	58001.3	34911.1	42779.2	57784.3	71463.5	13905.9	50295.9	35547.4	136377	58403.9	51950.8	37005.1	38016.5	22031.1	39737.9	26672.9	27504.4	3020.91	60040.9	167425	53027.6	72544.6	49714.7	26684.3	34417.6	41599.4	84911.2	17321.7	68137.5	301764	29155.9	13856.1	50577.6	8438.98	53295	64405.2	47894	41679	9789.89	60927.4	21658.6
A1_2884	A	51800.1	24069.4	64408.9	2.19845e+06	80569.9	66699.5	186684	44986.8	24523.5	47670.1	117648	19126.3	11427.6	11416.2	32274.9	47945.6	24147.3	40058.9	23211.3	12654.9	10275.5	27028.2	16253.7	10089.3		58003.9	106926	28779.1	10665.8	40355.4	27353.4	23596.7	9053.76	16925.3	45867.3	80045.1	138858	7177.96	12003.2	57639.8	6808.56	48110.5	12152.6	92120.1	9233.98	4844.97	25141.9	9451.29
A1_2901	A	129152	48023.8	59687.7	1.49135e+06	72318.1	53096.3	156825	55618	19657.4	46973.5	63405.5	18177.7	20194.8	34014.2	22979.6	46133.2	29767.8	25149.5	23609.6	12878.8	8273.6	19555	59542.5	30240.5	3226.81	43672.6	129683	37272.4	45027.6	47929.1	23834.4	15935.4	21224	55308	48407.5	69115.7	152648	30912.1	23021	87931.1	11014.6	28410.9	36137.9	95783.5	38765.8	8987.55	40207.9	18696.1
A1_2918	A	59506.7	58473.8	54376.7	2.02074e+06	80867.5	64556.4	187451	67162.1	70544	47669.2	90877.8	78384	25326.7	68933.2	37675.5	168087	120788	52984	46908.6	61958.8	32157.4	54552.8	31676.9	15152	3793.29	62165.9	209519	47884	35943.6	60725.9	129481	31963.9	31955.4	56571	61356.3	86448.1	398402	23010	40856.9	107496	13187.2	49816.1	41413	51607	20320.7	6248.47	41289.8	14588.8
A1_2922	A	111217	47425.9	50596.1	1.97103e+06	84691.9	64335	185604	45955	15922.1	46322.3	41812	21488.9	12387.7	15295.6	4530	13115	26077.3	4561.38	40563.5	16327.2	2892.75	8671.91	63029.6	127317	8617.35	72990.5	179258	93364.7	217475	60318.1	62530	6549.89	82087.1	184987	20888.1	140646	163194	48212.2	30254.6	95063.8	11672.2	7945.46	86845.5	68055.5	88980.5	18851.1	118565	48917.4
A1_2923	A	88796.1	27062.5	57608.3	1.7482e+06	72147.2	57764	158244	57163	27507.1	46455.5	39929.7	73074.1	61617.7	47058.7	48502	125422	57095	54090	22430.4	32165.8	16658.9	39951.8	21442.1	30028.3	3127.46	19763.3	140067	31530.4	31530.4	51823.9	24415.5	32675.3	21389.9	31343.8	16319.3	111795	258467	19467.8	16197.9	65372.5	9002.14	50937.2	21566.1	83142.9	27880.5	10533.2	27819.3	14043.5
A1_2924	A	86772.6	39240.2	71417.2	2.07999e+06	88868.5	42118.7	194938	71978.1	39108	48713.3	125346	63170.3	9133.26	40591.4	14242.1	117052	55415.8	29010.6	43833.2	29853.4	18201	30124.5	30770.9	71613	6459.67	79185.9	181828	54440.4	112032	61040	43093.7	19244	47751.6	120252	125060	175330	308029	30713.6	144799	70164.8	9774.09	34455.2	39063.6	89999.3	64811.2	17797.6	70632.4	33357.3
A1_2928	A	70870.4	64696.8	46387.6	1.76653e+06	81132.4	48358.2	178733	46879.1	29880.8	49172.9	47463.6	37801.8	29200.8	51148.4	22598	93032.5	42151.6	39337.3	26406.3	22278.2	11843.7	32472.1	109255	40531	5199.97	110768	137482	78471.6	62923.1	47919.1	29214.1	25779.9	32039.6	71240.1	72512.9	79898.3	192623	41142	30898.9	99546.3	9631.22	40697.2	74272	53501.9	53507.6	13575.2	73764.4	32450
A1_2940	A	71419.4	37010.5	38459.1	1430091	64350.2	50910.7	179205	66412.1	43485.5	36398.7	49812.9	46321.5	14079.9	70245.5	50188.4	142880	67922.6	72176.3	39890.4	43003.8	19594.7	60716	49319.1	33144.9	3432.33	88580.5	156204	50606	48928.8	39862.7	19965.9	52283.6	35771.1	65867.3	29164.8	70985.2	277669	45615.4	23529.4	51494.7	6819.12	87772.3	52518	25233.2	40916.6	10027.3	47335.5	18038.3
A1_2951	A	72986.2	26325	65808.7	1.33444e+06	72095.2	41903.4	138839	43357.7	15786.5	38428.3	84517.1	22362.2	6252.93	15535.1	10677.3	33949.6	22056.5	20161.7	26281.2	13059	6642.81	15013	28606	10803.8	1892.72	60596.4	139598	25465	32013.8	43841.2	16394.2	12769.1	16131	36931.9	44669	64105.6	123412	25817.6	33873.5	53107.9	6900.73	20766.2	39611.1	61914.4	20888.5	5660.1	35352.1	16664.4
A1_2952	A	45947.3	30542.8	50466.8	1.79436e+06	73861.7	57113.1	214348	59142.9	18712.8	48911.8	157074	31953.3	14780.1	17563.3	6834.25	33598	36733.3	20702.4	22650.4	15412.2	6077.51	28460.2	28766.8	57059.5	6846.02	83651.4	154738	71951	121797	43222.8	36064.3	14033.4	47946.1	110658	55596.2	76758.6	141415	26989.9	57356	50269.2	6157.22	26317.7	50550.2	129502	99331.6	19230.5	107797	36448
A1_2958	A	65406.4	37154.9	53873.5	1.86843e+06	77486	54355.5	196696	70986	33541.1	36028.2	73237.1	76158.9	37330.8	68845.8	43552.1	155419	79112.4	52887.1	41474.9	49098.1	25378.1	44707.4	26850.9	11048	4779.78	78220.1	165482	53525.3	16981.3	43399.5	23496.7	33185	15724.1	26228.2	102257	112063	288581	15183.2	53718.9	38143.4	4747.8	57596.8	26450	45695.5	17736.5	9017.93	36492.1	12017.5
A1_2959	A	46472.8	42606.7	65015.6	1.05292e+06	57449.1	46388.6	145768	54027.1	17292.5	39962.8	70692.5	20090.9	17431.6	15166.9	8438.78	31218.8	37409.8	19771.6	31278.6	17628.1	6541.65	22537.2	62690.4	109156	6729.59	80620	148493	57277.6	122766	42889.6	26219.7	13206.2	49823.3	114777	29334.2	87808.5	179843	37414.8	37133.6	43695.8	4620.64	21747.6	41508.3	81252.9	81816.3	15681.6	100342	20111
A1_2968	A	201451	38307.3	59301.1	1.86416e+06	80402.4	52803.1	232344	66352.1	22627.9	44229.9	33545.9	43275.2	5384.61	45457.7	23053.2	109083	68551.9	51176.1	33621.6	38310.4	22497.1	46307.1	28552.1	33903.1	3209.68	54712.2	137494	31645.9	35120.3	37087.6	32778.1	32018.6	23463.9	36962.9	43559	105583	210010	22592.1	63223.1	80075.9	10606.4	50308.8	21756.2	93323.4	15015.2	4617.9	16162	2956.29
A1_2975	A	66695.1	34349.7	46129.1	1.56728e+06	74354.9	55920.5	182340	60488.5	30146.1	44345.9	28817.5	59912.9	13729.8	31355.6	27195.1	103727	42086	53940.9	29115.9	26286.3	16211.9	36790.9	29014.7	32341.6	4725.73	37623	145636	39255	45693.5	43573.7	12371.6	36438.5	32609.3	73227.8	81628.7	109659	231224	23880	93431.1	51717.9	5561.49	46215	31935.9	40551	52669.5	13676.3	53480.2	20211.8
A1_2990	A	95880.6	27232.8	60901.2	2.14942e+06	84519.5	52733.6	197451	65949.3	41868.1	54045.1	66374.7	58669.3	7222.01	26832.1	28049.4	160498	62941	56072.2	27419.7	31976.9	24178.1	33122.8	77700	39832	4380.21	50643.8	185624	80140.1	42160.7	65667.3	44724.2	27827.3	29398.6	64958.3	87520.5	103775	276775	65150.8	64403.7	30484.8	3875.73	56672.2	68775	59385.6	33560.2	11222.9	43720.8	25757.3
A2_1162	A	73631.6	40839.1	53155.4	1.77341e+06	78308	51369.2	171408	70818.8	32547.1	46911.8	84427.9	110250	32326.3	48678.5	37459.1	140833	87399.1	51619	34219.9	42088.4	26084	49008.8	133485	52729	6724.48	72737.9	164166	77804.6	92809	57709.7	27788.1	32434	50481.4	100639	56412.4	74700.9	342103	166122	41251.6	39502.5	5838.5	60749.9	90585.5	39926.8	88992.8	17468.2	149406	62769.5
A2_1617	A	149782	58563.1	51022	1.91293e+06	82657.7	59775.4	175050	62612.4	36152.7	41468.4	61167.7	49320.5	6051.33	54841.4	23764.4	105049	64703.3	44052.6	41048.8	29512.1	13385.3	43904.3	82321	63017.7	6738.95	96820	152428	85652.9	100191	55569.3	71104.8	22969.9	56983.2	131402	77799.4	90444.7	283864	92032.6	114722	80052.5	10277.7	48495.8	62308.3	75006.7	146129	27452.1	184307	39048.2
A2_1820	A	101627	31954.1	54585.8	1.92026e+06	83111.2	57534.9	168318	71794.7	41535	40036.3	28873.7	114569	16783.6	46237.6	47639.1	147956	103785	60482.2	41419.8	57034.4	23890.7	51717.7	54967.7	31419	1871.96	80988.4	179359	51381.7	51540.9	58259.4	22322.9	33464.9	32699.2	60130.6	36075.8	71926.3	369349	47267	86776.6	47084.1	7665.12	52291.8	61352.8	46762.9	49956.5	11238.6	71776.6	26330.6
A2_2139	A	40933.1	13528.2	53080.9	1.58388e+06	72202.3	66366.1	164359	42396.2	22580.6	52982.5	48823.4	40715.3	10010	29880.1	31861	110505	40647.5	54474.2	18846.7	17502.2	15234.3	30411.4	38455.9	13728	2737.76	104488	148719	45430.5	53540.1	55806.8	24511.6	33622.4	30931	54526.9	41886.6	86264.4	234370	46133.3	22512.5	48970.2	6040.05	59213.7	56398.1	71136.2	48044.2	8140.85	50970.9	22223
A2_2527	A	70578.5	40233.8	62145.7	1.77157e+06	72368.5	57890.3	164946	52806.4	40068.3	58487.3	56218.3	70812.7	7129.92	51066.1	44764.8	150102	70667.7	54408.4	33604.6	45241.2	22857.2	47679.7	40276.9	69105.4	6600.05	50247.8	158190	58435.5	97567.9	49085.3	75999.6	29834.1	54928.9	102584	28048	88867.3	371807	72522.1	16964.7	83170.9	9765.08	67256.7	72953.8	60280.4	47286.6	10224.2	64448	39573
A2_2884	A	40126.2	67990.5	65293.8	1.73476e+06	80643.3	58551.4	170128	43711.8	17593.7	52106.5	180122	24411.1	21525.8	11594.4	16533.1	35120.1	22986.2	21832.6	19120.5	9472.17	5217.14	14051.6	15242	13759.6		120463	141915	18686.8	6142.66	56242.1	26188.4	11122.2	10803.5	11971.5	41126.8	73153.9	144585	8275.62	14989.3	47445.4	7348.77	21458.9	8457.25	75624.8	6861.11	2533.28	9824.87	5844.96
A2_2901	A	121361	37849.9	49601.7	1.35422e+06	66498.1	46267.5	190066	34976.8	14597.4	51820.7	80791.8	15636.1	6014.62	19851.5	12762	24943.5	23398.8	16602.8	25527.5	10824.3	4386.35	17413.8	82707.4	30063.3	3160.76	107674	138266	42144.5	54122.5	52692.8	41848.1	9592.95	23826.5	65951.2	52742.9	86380.3	165734	61142.4	25123.5	95266.9	13013.8	20380.8	29598	106090	49762.4	10259.6	46583.8	17589.6
A2_2918	A	53328.9	29926.7	57295.5	1642263	77871	68712.5	139041	51709.2	40365	39265.4	68211.9	85512.8	7897.47	57188.9	58226.2	104387	82894.4	71824.5	27477.5	44341.6	22702.2	66433.8	25729.4	12006	2656.82	56521.3	144575	43251.1	24214.6	51755.8	64876.7	33240.6	25100.7	43227	56688.4	73753	264853	17739	36512.3	73381.1	9745.37	66109.3	29569	53300.2	22025.1	7085.29	31756.4	7788.38
A2_2922	A	269452	57912.7	38717.9	4.49187e+06	146012	102022	328692	60266.1	45989.3	40721.3	74257.5	115397	15694.5	93381.1	29924.3	130773	99449	56501.2	44875.1	53855.6	22194.3	58676.8	32301.2	28139.6	3092.39	133447	159442	63958.4	87260.2	62236.8	66781.7	43396.1	53651.3	100611	18047.6	93265	350867	40978.5	47621.3	106722	11167.5	49297.3	45064.6	73790.4	89689.5	17079.9	129558	32161.2
A2_2923	A	87977.4	48811.2	53503.5	1852010	71836.6	55862.9	190166	54106.7	43047.7	44801.2	48561.8	218058	18772.6	63087.2	75501.9	83171.4	98554.9	69125.3	20919.2	51269.7	20312.8	76023.8	7432.38	34753.6	7884.45	46910	140163	25840.5	30558.4	50069.4	27997.7	31951	43842.6	39993.6	19201.1	107814	405293	11127.4	15618.6	82247.1	11783.2	63719.5	17220	64642.9	28584.4	10693.8	36345.2	8548.66
A2_2924	A	97035.6	39363.6	75776.1	1.80475e+06	70216.9	46879.5	202553	59360.8	29239.7	53749.6	79386.5	62752.8	10914.3	22213.7	28811.4	99249	61958.4	41370.2	28248.1	31169	14840.5	36109.7	26519.8	46676.1	5069.05	76376.4	130816	58474.6	87415.4	61338.2	53264.9	25071.6	48802.9	86730.7	105706	108665	228817	21490.9	97941.1	41759.9	6937.51	47133	27111.7	48760.7	42547.2	16835.5	87636	27619
A2_2928	A	73711.1	43988.8	67126.2	2.2565e+06	88215.8	60942	179468	55477.2	19301.3	59898.5	107713	19255.3	7516.15	27668.7	10371.3	55247	39114.8	20421.2	37209.7	20290.9	7135.6	21858.6	95118.5	46662.7	3903.4	86256.3	172297	82391.4	48493	49968.5	44339	16800.7	27066.6	61632.2	61161.4	105025	205969	46182.5	33076.7	121654	12707.7	22009	109443	119288	67632.9	12899.1	82070.2	41109.2
A2_2940	A	86600.7	51591.4	53628.9	1.90637e+06	81735.3	53861.9	193406	51995.8	14442.6	39435.4	53777.5	19893.1	16281.9	39796.8	7535.31	17520.9	22788.8	7159.23	28462.3	11876.2	3083.44	10954.6	60061.8	59213.8	5907.37	104581	151637	56547.6	76411.9	46916.8	25614.7	6438.24	29779.7	60530.2	33037.5	71830.8	152808	39578.6	21547.1	56813.1	8672.73	12218	66715.4	59136.1	52743.2	10428.7	47712.5	17497.6
A2_2951	A	92596	30476.5	77027.6	2125139	79280.3	61572	206950	64677.8	20470	33041.5	66386.8	19514.5	7389.99	21997.1	11696.8	34469.5	24057	17850.2	36879.1	15033.8	6420.32	9813.05	48916.6	24585.3	2632.78	101452	162512	29099	22573.6	43356	21084.8	14732.9	17771.6	40210.9	65659.4	82199.7	200843	36820	38828.3	51609.4	7757.54	19596.1	54772.3	56067.6	26125.1	6391.44	37024.3	17706
A2_2952	A	60203.5	53627.7	67546.7	2125280	76142.2	66061.6	275696	63674.8	47662	59033.5	78347.8	73142.6	32032.4	33673	32394.5	132077	90753.7	61771.6	29929.7	30884.6	23784.5	44892.7	48068.6	42842	3991.17	54180.7	166919	89857.5	143843	57312.7	51723.3	34266	59272.7	110667	79867.9	93035.7	360278	73379.8	72655.8	78792	7257.5	52118.8	65447.9	77776.4	126421	18780.1	118735	53461.9
A2_2958	A	90399	56657.9	61444.1	2.33118e+06	97648.7	56789.3	220820	54888.9	18422.3	43897.3	130270	23703.5	8522.96	36488.2	9587.97	69167	28820	25302.6	43351.8	14878.8	10871.9	12255.9	28644.8	5455.17	1970.07	88182.7	184474	36885.9	19402	69483.9	33683.1	14517.4	17280.7	24626.8	108948	102544	182566	12763.8	48160	80150.9	8467.31	24910	23742	95187.7	17648.5	8499.83	27112.9	16338.2
A2_2959	A	49259.8	57217.3	77844.3	1.8136e+06	74718.9	54730.7	194308	57627.2	27104.5	53120.2	80894.1	43835.9	12220.4	32711.6	17112.2	76112.3	42346.8	37372.9	28715.2	23259.7	16385.8	28537	40844.9	68817.2	5778.97	76455	145081	65557.4	159981	46144	22035.5	29545.6	73862.2	153514	66345.9	65958.7	218832	30512.8	61279.2	29187.2	2512.23	39341.3	51245.7	41744.6	114257	17807.1	148280	31989.4
A2_2968	A	180419	28153	54899.6	1.8973e+06	83169.2	57506.5	211741	66896.1	31018.2	38210.8	45608.5	37541.9	30364.1	71641.6	20538	89451.8	68796.6	35854.5	38555.7	33388.5	14992.3	49572.4	36598.2	53345.1	11666.8	69753.9	188412	44523.1	68600.1	49297.5	48384.4	27177.3	28656.8	44124.8	58230.8	118543	297448	30645.7	69711.5	110344	15442.2	39896.9	36925.1	111827	24720.1	9086.79	15892.4	9209.45
A2_2975	A	77124	58058.2	37570.3	1.69384e+06	77549.7	41957.7	174043	63423.2	35779.9	48790.2	33390	57720.7	28091.7	38550.5	23098.2	182248	70042.6	49168.7	49173.5	39095.4	28664.4	36455.9	32657	52906.9	5572.93	82088.6	195620	63018	67829.9	57041.5	36321.7	32484.3	43309.7	84593.7	90965.1	99462.1	313574	28620.7	87832.5	58167.5	8072.99	42961.9	37231.2	35192.3	82738.6	22892	94494.6	23165.7
A2_2990	A	72742.7	55890.6	61313.8	1.82522e+06	70486.4	45705.6	199183	62513.1	29063.9	53006.7	46016.5	31931.5	8927.24	27976.6	24758.9	56282.6	21921.6	44335.4	28678.2	13153.9	10347.3	25072.9	74116.5	17040.7	4102.73	103328	125094	61964.5	30392.4	46842.6	28395.8	23936.6	21528.3	47392.2	64337.9	79500.6	143480	54394.6	86988	37614.6	4810.45	48017	56632.2	57409.2	25790.6	7626.39	45346.3	21147.2
C1_2941	C	76908.2	30760.6	46190.8	1.88306e+06	74577.5	59329.2	219176	62274.9	34556.6	54312.7	39257.2	42557.8	7317.7	87474.5	20273.6	140123	58326.6	50956.1	33900.7	31851.3	22781	33200.4	199163	55186.7	5017.4	89436.4	160638	180394	180394	53925.2	73457.9	38945	64987.3	111853	66133.9	54876.1	322338	131534	26447.6	90098.5	9403.98	46835.4	117567	53710.3	112043	22786	196874	109890
C1_2948	C	51423.1	43884.1	56900.4	1.87634e+06	75189	59540.8	212163	51477	23706.6	43611.2	36145.4	63334.9	15203	31108.3	41124.9	143188	47700.4	48622.1	27179.5	26948.4	22676	31081.9	74175.5	34006.8	4016.69	54883.3	166318	61582.7	44305.3	52965.6	29215.5	30468.3	29142.5	64632.3	55897.6	87353.4	217071	40197.8	29559.5	85573.7	9719.96	50084.5	73644.2	46547.5	36239.5	12597.2	65936.3	40568.4
C1_2956	C	133742	25880.2	68709.6	1.71701e+06	73485.5	47262	168139	62199.7	25167.2	38608.9	44439.2	61394.6	10746.6	43658.5	43453	123459	57533.5	61870.8	24512.6	29692.2	21699.9	44053.4	64988.1	24591	2259.02	41293.9	141953	61735.8	63803.2	43247.3	25765.9	35936.9	32633.6	76073	51682.2	84859.1	265488	53508.5	23741.2	46768.5	4320.14	63990.5	69449.4	32089.1	48202.6	9691.71	61880.6	21486.6
C1_2963	C	83648.9	33085.6	54094.4	1.73631e+06	80890.7	54847.4	186986	74992.8	41236.8	46039.7	82216.4	58222.6	14382.2	53669.5	28060	154259	92863.8	55969.9	35156.5	45049.4	22802.7	49474.7	94956.2	61721.8	4857.37	68203.7	158525	166403	166403	47444	65458.2	32529.4	75955.5	138821	111863	80887.5	402687	92653.1	85736.7	52507.4	7666.51	57703.7	127336	100794	119153	18665.3	158569	89827.4
C1_2967	C	53829.1	34435.6	58125.6	1.64879e+06	72456	50969.9	168414	65765.5	40174.4	41937.9	52517.1	255952	7910.01	53830.1	95800.6	69110.4	111016	73629.9	20900.1	50525.7	20043.6	68342.5	49143.3	22450.8	2627.31	61020.5	123056	51098.5	59258.4	49027.1	21940.5	35989.1	58920.8	77969.7	67600	95521.5	477092	61231.5	48974.2	43644.2	6182.12	77065.9	28953.1	28605.8	47861.7	11424.3	72035.6	21711.5
C1_2984	C	53158.9	65038.8	70832.9	2.28496e+06	76200.1	69028.3	220147	72798.8	42785.2	49503.8	104809	43541.7	28448.3	49734.2	17309.2	109977	89220.9	36598	55663.9	65388.1	20547.3	46023.2	102085	67677.1	5647.27	80034.4	224201	85103.8	124937	53882.5	49126.3	36840.2	47465.8	144532	128775	125507	263136	92909.7	120476	61710.1	6410.37	36177.8	68522.3	103075	148448	22886.6	146611	47538.5
C1_2986	C	46593.9	42224.1	47426.1	1.53025e+06	69378	54922.6	164580	52948	37898.8	43989.2	48239.6	201877	20818.5	89803.1	23829.3	100096	87389.5	57385.7	29829.3	63196.6	24861.8	63090.1	49165.5	83407.4	6787.04	49795.5	156519	48128.7	93025.9	47678.1	33638	33094.5	53222.9	87160.8	28193.6	47619.6	602614	55613.9	36956.6	44673.8	6208.91	56353.8	36154.6	44885.2	40849.8	11140.4	40012.3	12843.8
C1_2988	C	80185.5	75440.5	60583.3	1.67327e+06	64661.4	54274.7	144684	46635.9	30588.7	49369.1	40917.7	42745.8	9507.5	26108.4	15545.4	68502.5	42093.8	40567.4	31227.3	21562.7	15150.1	28248.4	71231.7	64489	5063.71	88546	114862	86693	215513	53410.5	74567.6	26236.6	77834.9	188750	96305.7	103062	227571	74225.3	95094.5	66072.4	9028.51	36053.9	72165.4	60852.5	123474	22886.9	181095	78243.9
C1_2996	C	82409	38661.2	52635.2	1.58746e+06	75558.2	62237.1	184985	92399.1	79521.2	41481.6	72918.5	321689	15796.7	65586	76963.3	90450.3	176897	71003.5	56180	107454	32161	75443.7	35535.7	50336.4	7061.23	58850.5	229367	71342.6	83527	55468.7	32250.3	46610.8	59266	73217.1	104756	99575.7	644985	29887	114644	47474.3	7485.25	59083.6	34776.8	52429.8	96503.6	19655.5	78967.5	18526.7
C1_2999	C	81320.5	48122.2	69885.4	1441696	62817.1	61195.9	172832	51197.7	35063.3	43858.1	53943.1	91422.6	6338.06	44780.8	57029.8	110591	70844.1	53718.2	31083.2	39073.6	21518.7	48904.3	33635.2	52956.6	4550.1	47621	150006	57968.9	67206.4	48604.3	43730.1	25608.2	36806.4	60519.7	49431.7	62491.6	323435	28728.4	27382.2	67894.2	9884.3	56224.8	26836.7	50593.8	42997.3	15511.8	60353.8	14647.6
C1_3002	C	87594.3	53178.4	52863	1.75839e+06	86574.5	41394.7	189022	67633.7	46562.8	48759.1	185445	31431.3	16044.6	35422.2	21482.2	147455	81842.7	45629.5	54670.1	46828.1	30530.8	37097.7	38389.2	48233.4	4758.28	47161.1	198582	105960	105388	52456.6	32495.1	29594.9	53836.7	100883	94081.8	95076.2	340918	34102.1	72913.9	39226.4	4568.95	46391.3	54983.3	102586	110617	24809	163824	85647.8
C1_3011	C	75416.4	99739.8	67673.5	1.94984e+06	69995	61952.5	183345	49703.2	43938.9	44934.6	68300.3	83731.7	7790.19	46991.4	50739.7	158744	78491.2	54916.6	48571	40411.6	23284.1	50227.3	58704.5	36477.9	2787.48	84576.9	166783	60419.2	58421.5	49628.4	54589.3	33044.2	28391.5	49576.2	37780.1	97306.4	329137	76868	82162.8	106333	15361.5	55648.3	60122.1	85895	48700.1	10610.9	87628.8	39735.9
C1_3021	C	90024.8	48492.2	37941	2.02725e+06	78847.4	65218	180716	61056.4	17963.9	40530.8	84654.1	27850.9	13087	14701.8	18418.1	41574.5	46192.4	23637.6	23571	17922.9	9833.73	24140.7	54737.4	29948.4	3304.32	76776.4	139831	34521.3	43195.6	52206.4	44775.3	12577.4	21164.2	46934.8	49970.6	49698.6	154411	29596	65796.7	89009	12411.4	23571.1	25553.5	86562.7	46869.4	12760.4	40144.9	13106
C1_3027	C	58192.8	60843.9	40316.5	2.23668e+06	89663.9	70855.5	219827	108579	81070.3	48372.8	210474	82416.4	31429.3	56274.4	25741.5	182063	144844	53856.4	64390.4	83683.1	40705.9	66181	99746.3	37874.9	2261.56	97402.8	223086	107110	87811.3	53174.9	72910.6	54492.3	40898.6	106619	61369.2	67823.5	583462	87745.3	68128	72972.6	9429.47	62289.4	164979	73209.9	162691	25699.7	138267	65829.1
C1_3028	C	95981.7	55812.8	55042.4	2.00707e+06	77619.5	64396.7	238298	52350.7	27041.1	58176.3	124437	43222.7	10402.6	45968.9	13490.2	86508.7	44343.9	38444.9	28585.8	18271.1	9279.87	27681.6	148396	61261.1	6147.38	76693.9	158309	122260	145697	56370.6	39644.4	24602.4	49366	120633	90924.5	142471	264702	99566.3	71122.8	72601.6	9861.45	34147.7	143808	64208	133584	22910.7	193304	60161.5
S1_1368	S	107317	36168.5	46452.4	1.86312e+06	82120.6	72325.4	191108	45450.7	22283.1	61218.7	53826.5	24115.6	5670.77	17387.2	9763.47	25544.1	25979.7	11557.8	32412	13378.3	3312.94	12005.3	123534	40968.6	5655.38	101184	146915	53707.3	42949.3	64688.1	52421.9	7077.42	23218.3	43611.9	29483.2	94427.9	140288	67497.8	29068	75702.2	9199.3	15060.5	41997	94306.1	27737.2	9434.03	60404	25427.9
S1_2476	S	201907	77450.4	50744.7	2.63741e+06	96969.9	53284.4	226460	58954.4	26758.1	51733	106169	48155.9	6998.9	72329.8	31364	158166	71090.8	51774.3	45689.2	35427.2	25075.5	48498.4	79505.5	24693	3255.71	108839	145069	56969.5	42362	51318.4	40099.1	31737.5	21321.1	45017.2	14778.4	92436.5	215758	87269.3	22528.1	133229	15768.9	57040.2	76581.2	192865	25958.3	7736.08	49488.2	26582.7
S1_2913	S	178300	37391.6	42836.8	1.74984e+06	75044.8	57382.3	164152	48094.9	11285.2	39417	49628.9	10942.3	3785.24	9205.84	1985.61	6325.18	14080.2	2653.03	18725.8	9905.68		6241.23	78427	61857.7	4726.96	75580.4	97273.4	45168.7	58235.6	39626.5	43427.2	5003.53	31017.5	70693.8	41606	59101.2	114886	31103.2	129475	28520.1	4506.36	5199.28	44444.9	38220.6	28382.7	9956.13	51301.8	20003.4
S1_2919	S	155972	27829.7	67846.1	2421657	96220.9	64387.4	226931	60497.1	33316	46256	55494.1	33771.5	34070.8	32052	27837.5	90842.2	45351.9	33974.5	35116.7	21653	12733.8	27291.6	127012	13573.9	3413.01	47522.9	175025	24322.4	14649.8	50720.3	31153.2	21437.8	5583.19	11626.3	21620.4	129238	190724	38908.3	12538.1	43309.3	5363.99	38667.5	8704.02	48632.1	5152.7		3730.3	3071.04
S1_2955	S	38219	34362.4	35473.8	1.63984e+06	71557.4	66692.4	168457	60457.2	21890	40259.1	83625.2	30408.4	8231.2	26429.6	17281.3	41454.9	38233.9	22952.4	30494.7	22303.2	6233.09	19458	26628.9	35848.9	4576.34	54333.2	160022	42021.2	50537.3	47246.5	28397.1	13560.9	30013.4	59814.8	29799.4	77428.4	210298	15719.6	14652.4	78757.5	9006.26	21008.7	19220.7	60660.5	30553.2	9974.63	28207.7	10998.7
S1_2961	S	74981	61539.2	63193.5	1.95243e+06	68751.6	57484.2	197375	60385.6	39927.6	38202.2	67180.3	93997.4	9697.56	85363.7	27465.8	128336	80120.1	50448.7	38417.9	46373.8	18812.8	53358.3	46123.7	45306.9	6260.77	80619.5	187072	55545.5	68772.8	39766.6	75320.2	35068.5	39517.7	68776.5	22868.1	98012	342448	41655.5	24727.5	150318	19174.8	51901.2	42218.8	143318	50162.7	12235.7	76390.7	25119.6
S1_2970	S	123614	38807.9	63022.2	1.78086e+06	74797.1	50705.6	217778	57746.6	34874.8	40487.4	35297.8	41399	19616.7	46537.3	39819.8	93442.5	45049	45775.2	27577	21247.7	18133.3	36814	52096.6	36149.2	4284.38	72573.3	188619	50021.4	55669	48697.3	24391.4	30968.2	33748.3	47437.5		95116	249505	43431.4	4576.19	64251.3	8149.99	48359.8	27738	50585.5	38831.1	9891.6	53650.3	13958.5
S1_3001	S	108325	29872.9	62507.2	1.81922e+06	76484.5	57719.9	200842	64680.6	41218.7	43834.1	60390.7	62641.5	8569.12	43155.7	46146.9	112810	63990.1	71637	35206.7	38570.4	24000.6	51785.1	27050.2	15339		72249.4	166079	60611.7	43042	41670.5	21087.7	41613.6	28813.7	53128.4	25946.5	70807.3	272954	23312.2	9282.04	41321	4877.68	71065.5	38996.5	69294.7	39859.8	13007	56880.2	29691.6
S2_1368	S	87600.9	51700	52161.5	1.67395e+06	66099.5	48214.7	169942	48777.8	24937.5	44545.8	25552.1	69335.3	5109.84	40038.2	34509.9	88967.5	51509.9	50978.6	31590.9	31498.6	16718.3	32159.2	100870	18440.2	3088.37	179385	145292	40580.5	24615.6	50616.9	36209.7	29099.3	20643	32333.8	20884.6	62504.1	193414	55699.8	29883.5	55273.8	7296.69	52745.9	58463.5	60019.2	18392.4	8964.27	33234.4	15181.1
S2_2476	S	225804	81541.1	62972.9	2.18157e+06	95390.8	60730.4	175828	60483.3	28398.5	54578.5	41376.6	133342	14050.7	130196	38306.8	132919	101619	59119.9	56694.4	55880.4	27136.1	45589.9	133111	23733.6		65593.5	171709	49926.7	28251	66629.9	28670.6	40541.7	16261.6	30803.7	13557.9	99910.4	202677	91230.1	17547.7	125991	12707.1	51649.9	47623.5	113325	19449.7	6686.51	28091.1	10440.9
S2_2913	S	121455	50844.2	50123.5	1727519	76324.6	52192.4	174087	64470.2	11541.7	42093.5	54902.1	16966.7	12335.5	13333.2	6520.59	25550.7	25550.7	3633.14	31622.3	15551.7	4559.57	6386.02	57262	22409.3		84359.3	147882	55980.5	54933.8	45725.4	43387.3	4625.11	29656	77767.2	61146.9	119902	120567	28183.2	122491	60084.6	7172.44	5006.6	56877.3	73648.4	41445.9	12715	78629	21129.2
S2_2919	S	174361	39505.2	41848.1	2.08223e+06	86552.8	59459.5	218318	61425	36135.3	54822.7	39117.6	39095.9	49472.5	23195.3	27428.1	101027	48265	38844.9	48393.3	22886.4	14719.9	31655	7718.84	12627.9	2919.33	59719.4	177824	10587.4	7052.78	53850.2	39817	29177.9	7583.17	6840.18	15600.1	132684	273451	3616.68	21658.5	60833.5	6431.99	43579	2728.82	43012.5	3918.57		3097.63	2896.86
S2_2955	S	40608.9	31808.1	49794.1	1.62687e+06	64393.4	42591	210717	62689.8	59568.1	49378.1	95298.7	84803.2	13352.9	50396.7	45958.2	151460	105273	50908.7	30629.6	47994.6	25289.1	53391.7	45035.5	39160.1	5334.69	50576.1	165781	58345	53705.6	51350.4	17832.4	28218.6	34465.8	59550.5	46687.5	97847.1	408560	35606.5	20668.7	71547.4	10746.7	52314.9	22088.2	69022.8	33534.4	8581.35	39288.8	10496.8
S2_2961	S	63377.7	53077.8	72300.2	1.63217e+06	84447.8	58123.9	176098	102854	43997.5	49988.2	80403.1	88023.6	12000.1	69079.7	30791.2	184166	95234.3	47196.4	54754.7	65623.7	34535.5	47215.7	61203.6	41392.3	4659.44	85478	255001	52548.7	54635.6	56340.8	84537.3	45271.2	26184	67925.2	16528	132375	303958	54506	20413.2	123066	16270.7	50907.6	52826.6	132126	61121.9	14702.7	61439.5	22490.2
S2_2970	S	93247.7	28029.6	67350.1	1.56869e+06	74828.9	50530.4	166946	47656.3	17643.5	52262.6	22317.8	35081.9	7153.98	35356.1	29171.7	72752.6	22947	44507.4	19321.4	11390	9068.09	23810.2	32329.9	37429.8	4080.84	113851	125323	38122.5	38338.1	40438.3	20684.6	24157.8	22357	49612.8		78631.3	144921	20446.5	5512.72	58654.6	9127.95	42938.8	24968.7	41657.1	34952.2	9267.08	34070.6	15440.6
S2_3001	S	91666	26937.3	50558.9	1.73347e+06	81323.1	50944.4	192446	59048.1	28221.5	40512.3	30900	39517.7	17149.3	36163.1	24005.8	84539.2	50988.9	45390.3	40898	26461.5	25243.9	29384.6	109643	17105.9		47907.4	194335	60683.5	52332.3	59167	51476.4	22655.6	25679.6	53198		95348.3	218948	57472.9	6733.21	78304.7	8163.74	39773	61298.7	78531.3	46961	14382.6	84543.5	31649.7
[truncated: 736 more columns]

## Sheet: figure1c
sample	group_1	1	2	3	4	5	6	7	8	9	10	11	12	13	14	15	16	17	18	19	20	21	22	23	24	25	26	27	28	29	30	31	32	33	34	35	36	37	38	39	40	41	42	43	44	45	46	47	48
A1_1162	A	121043	209552	116037	6161250	277443	3.94252e+06	2000956	1718987	18133.4	2.06407e+06	19474	9495.21	1.7487e+06	4.10766e+06	127665	61385.9	8702.12	124429	6576.5	6576.5	10117.1	19421.3	55092.3	24453.1	26796.1	10671.3	115326	171889	16917.5	65466.1	65512.9	41508.8	23375.9	11798.9	12584.8	43877.3	95228.9	43492.3		81221.3	110183	31649.1	33111.4	25845.5	25845.5	24672	86945.3	80582.9
A1_1617	A	240696	282462	70663.8	4.7356e+06	148388	6554795	1.61678e+06	1.4011e+06	60778	3.62435e+06	71341.6	34200.9	3924295	5.78909e+06	151050	110242	16737.2	127580	32402.8	29609.9	70212.8	88985.2	60608.8	92802.8	43314.1	14419.2	93120.2	197475	51584.6	74736.8	62907.6	50528.8	42100.8	34860.1	40604.7	41793.8	93405.5	89373.4	22564.3	61042.1	94365.1	58247.6	31083.6	28877.4	28877.4	177236	132221	81209.3
A1_1820	A	139779	130582	111994	4.151e+06	182151	2.53721e+06	1.78595e+06	1.27023e+06	43153.5	1.57391e+06	34090.6	77681.6	1.51152e+06	4.02694e+06	78460.6	117697	74957.1	140605	144810	98116	97307.8	270927	77591.4	86068.9	128338	96207.7	15770.6	5712.11	79923.5	58608.9	32630.9	39021.3	119179	45997.7	42560.9	34359.5	90690.9	38359	55637.1	17431.3	95161.6	58022.7	118063	158037	55609.8	28330.7	73259.1
A1_2139	A	45968	181308	45109.2	4255354	129180	2.79697e+06	2.44196e+06	1.27942e+06	11582.8	1.78716e+06		5703.13	1.42859e+06	2.78466e+06	88492.8	19216.1	5285.85	148422	6365.23	6365.23		6264.39	55269.3		10364.1	7769.74	51941.2	123405	11057.4	40329	42468.1	24123.9			12156	34483.8	41725.3	87021.9		33462.4	46728.4	27779.1	40743.9	24496.9	24496.9	23121.9	76530.4	62358.4
A1_2527	A	112584	173284	81409.8	4.36024e+06	335447	5079406	1.82383e+06	1.03314e+06	38635.4	3275839	37801.4	65567.8	1496365	3076027	91541.3	95303.1	102505	132794	107567	97797.1	60393.2	189508	62437.4	103314	97506	129703	18756.5	6246.35	83925	51188.1	31308.1	46659.7	119533	38772	35949.7	54479.1	73765.1	91172.1	48470.7	24777.2	62496.8	45978.4	103310	135056	40481.6	77273.2	146246
A1_2884	A	118543	270779	39693.7	7.47695e+06	360988	5084359	2.71933e+06	1.98905e+06	19032.2	2.8779e+06	6320.7	7334.57	1.95784e+06	2.86106e+06	18964.6	44893.1		120390				12213.9	20240.1		14394.5	177599	29437.2	7761	16871.4	17623.1	66395.6	53022.7				21004.9	29231.6	56249.5		17770	20088.4	13581.7	37318.7	12611.5	15393.8	44452.5	18000.1
A1_2901	A	117020	328076	69395.5	5947992	1.53763e+06	3.4244e+06	1.97049e+06	1.6191e+06	21973	1.67602e+06	6875.75	7678.42	1.502e+06	4.57962e+06	61473.6	21773.9		137057				8536.37	81821.5	11173.8	12907.5		73131	142075	18867.8	76083	7661.17	76163.6	15352.2	7976.06	12272.1	28320.3	81269.8	46856.7		41420.4	50913.2	25763.4	31585.4	14534.7	12019.6	38485.2	67491.8	64805.1
A1_2918	A	21105	181163	38046	8338588	729784	4.02483e+06	1.35612e+06	1.97604e+06	82998.9	2.5025e+06	20636.2	12961.6	1.90008e+06	3517935	55634	105084	4899.37	94143.8	27121.7	17468.2	8809.9	49759.6	28417.8	41833.5	20381.3	8479.41	34528.1	142989	9052.98	37157.6	56942.7	26967.1	26870.3	26870.3	39164.9	38384.5	57897.3	108155	12552.2	33820	20633.5	28740	39073.8	21359.3	21359.3	30846.5	73701	49016.6
A1_2922	A	181200	272756	62429.5	4897139	452365	6416762	2.19457e+06	1.5082e+06	55915.8	3.43588e+06	15790.3	17895	2.96268e+06	4.93376e+06	150776	70430	9750.64	109113	24794.4	23811.7	26930.4	61037.8	89802.9	50901	47197.3	105882	109560		23251.2	101589	37976.2	42228.6	27354.3	29858.8	21789.6	26842.8	87562.7	17761.3	19290.2	48544.7	44234.2	32125.2	31233.9	21215.9	21193.6	70935.6	161238
A1_2923	A	88890.8	232859	59710	5.85358e+06	681490	5.40727e+06	1.92908e+06	3.1656e+06	108081	3.07046e+06	25210	89863.4	1.79333e+06	2.80765e+06	66246.8	80877.4	149556	157019	191568	111702	64270.2	163428	59133.9	92566.5	108207	89832.1	23333.4	199082	44750	44074.6	87275.3	49122.2	143820	46083.3	30522.5	39803.9	73600	71551.4	51609.2	17490.8	68915.9	53177	148891	186409	35998.7	35380.6	44424.8	62673.7
A1_2924	A	195750	154674	59908	4.6201e+06	331221	2.47064e+06	2.15447e+06	1.2641e+06	125115	1.02467e+06	34868.1	22352.8	1.50607e+06	3.58576e+06	97701.8	142415	6517.55	140987	11682.9	10518.4	27690.9	45066	44795	61744.7	28135	356998	93734.2		24085.8	67414.9	29256.1	42801.2	26473.3	26473.3	27490.2	34680	84336.2	45003	8468.04	63597.1	47250.8	35199.2	27829.2	19358.7	19358.7	70013.6	75795.6
A1_2928	A	110470	214812	44081.4	5882302	417945	4.10293e+06	2150962	1.32117e+06	7449.39	2.28474e+06	5846.1		1.99976e+06	4510358	127016	28672.8	5016.28	140057				5949.98	80793	9498.08	9268.48	82844.9	79352.8	6449.1	16155.4	87354.5	25610.6	36304.1	5350.38		16560.8	34482.6	98732.8	77373.2		36871.6	77559.1	39306.3	32652.7	19478.6	19478.6	62336.9	70722.1
A1_2940	A	159859	202974	47789	3.70598e+06	628076	2.63381e+06	1.63444e+06	706537	8720.36	1.28525e+06	6522.94		1.91788e+06	3.3351e+06	107617	13380.8	5380.71	132513					79038.5		8277.53	228972	76968.4	6831.04	13699.9	65007.9	43729.5	58285.7	14924.1		11296	45538.5	86698.2	109672		41702.2	50417.9	42090.5	13411.2	19645.6	19645.6	104316	100586
A1_2951	A	103268	167906	42030.4	6182978	319196	3.9496e+06	2.11259e+06	1.7706e+06	124166	2.03249e+06	22988.8	46376.6	1.57282e+06	5.21451e+06	56800.5	102387	38652.7	97417.3	115574	58945.3	49066.4	71325.9	67221.7	77778.7	72247.6	20978.8	107294	168378	31342.2	26089.3	25705.6	32783.1	44824.1	44824.1	26021.6	24388.3	37068.1	44846.6	25949.9	53261.2	58100.2	23502.5	31090.8	53648.4	26516	43003.3	63664.1	50008.3
A1_2952	A	155045	290163	43448.1	4.16965e+06	278996	2.81984e+06	2.43261e+06	1.47851e+06	9581.21	1.67542e+06		5703.44	1.94322e+06	3.2533e+06	161915	19078.2		154106					33157.7			169005	74605.6	7693.44	14425	100491	61413.4	33073.9	8432.91	8432.91	10142.5	37259.1	55739.7	31848.8	5771.36	33497.5	99993.7	35797.7	42516.8	16253.4	21610.6	54685.9	135424
A1_2958	A	166295	285493	94395.6	6.03081e+06	2.00175e+06	3.13816e+06	1.86172e+06	1730345	47865.8	1.88497e+06	20500.3	55114.9	1.08032e+06	4.44285e+06	34458.8	59735.2	52275.9	139583	103960	72895.8	56731.4	115769	74717.9	77421	72063	176992	64047	6535.06	44988.9	71559.4	70821.9	113820	92502.3	34226.7	36987.9	45127.1	65415.8	106197	36966	18913.1	51908.8	80928.2	32654.9	70121.3	48591.7	50145.7	21845.7
A1_2959	A	227036	166319	75831.2	3906010	198340	1.59078e+06	1.80775e+06	1.12881e+06	18713.4	827672	19492.5	11032.6	2.27832e+06	3426354	112267	68988	5813.96	120764	10528.6	10352.8	8629.75	47751.1	271498	39652	18778.5	95222.9	64356	6991.13	25574.2	47841.5	34775.2	72177.2	23332.3	23332.3	18900	20350.4	56429.7	28081.8		32990	75220.7	24206.5	31373	19017.8	19017.8	70330.4	105373
A1_2968	A	97345.8	240661	56990.1	9594765	782376	6028149	2.39178e+06	3.02302e+06	39219.6	4.21551e+06	36817.6	61229.1	1.63289e+06	4.08376e+06	88586.8	112297	40300.7	151653	113187	66169.3	72102.5	213846	70418.7	86805.1	94470.3	662733	44822		40263.4	89684	67948.9	423507	53738.4	46343.2	42080.4	59871.2	122263	89558.1	60156.6	30263.2	67510.5	65925	99997.5	104060	49645.5	47779.3	44067.2
A1_2975	A	124178	260899	51795.5	4.2861e+06	141422	2.84773e+06	1.69783e+06	993422	17594.7	1356438	8098.15	8901.56	2274656	4.14284e+06	114160	45007.9		132754				9551.95	66698.7	13721.6	18671	118379	55384.1	5397.13	18106.7	65302.8	35735.5	47279.7	9985.86	9985.86	12929.2	30889	108340	71007.4		31455.6	43606.6	31460.2	21719.7	26271.9	26271.9	46446.8	67975.1
A1_2990	A	373805	111100	70156.6	6.68725e+06	143839	2184473	1.77665e+06	1.8192e+06	7911.18	1.2443e+06		5581	1.11181e+06	4.38011e+06	58106.7	20703.8		141469					45651.9	11612.2	10063.1	7086.16	66795.6	170788	11580.5	41138.8	16196.7	41576.2	10051.1		9665.44	41044.3	76032.2	102176		32222.7	31838.1	56653.9	16851.5	16271.4	16271.4	24839.8	45231.1	54798.7
A2_1162	A	98863.4	176915	107260	4274396	249676	3.20455e+06	1.46923e+06	1.13694e+06	59740.3	1.40662e+06	31835.5	17415.3	1.28664e+06	3.27026e+06	107834	92343.3	9565.1	192488	21005.1	21005.1	34969.6	82630.3	58836.8	64266.4	43607	5924.96	105978	8136.38	35233.7	61343	61308.4	37836.8	23282.1	21520.4	42160.4	52849.8	111344	72564.8	17971.7	73197.3	81637.9	52365.5	39460.6	33233.9	33233.9	35173.5	85138.8	32787.9
A2_1617	A	241716	232604	75455.8	5.23365e+06	191968	6318539	2.40569e+06	1.41711e+06	156068	3.78218e+06	39930.2	56216.7	3279519	5.60902e+06	202130	136218	22868.6	115920	119514	59118.1	65585.1	124200	56412.6	82063.6	91136.1	15566.3	113980	10394	59093.5	98274.9	26992.4	43955.1	58711.4	78073.7	96958.4	40746.8	142536	51966.2	61447.3	47502.2	93059.5	69476.4	42544.6	64678	63291.4	102879	90573.9	9699.2
A2_1820	A	119155	140684	53553.7	3.45442e+06	209962	3.90694e+06	1.27041e+06	1.04521e+06	59535.7	2327938	22400.5	103550	2.19138e+06	4.01253e+06	98454.9	75798.4	148764	114307	182046	127668	77248.5	206465	110464	85046.7	111575	71799.9	59411.7	6884.21	69705.7	55888	70500.9	81980.3	134855	51943.4	48251.4	45348.5	85237.4	108103	67695.8	24718	88765.5	69062.9	40792.1	165258	37903.4	65104.7	67364.7
A2_2139	A	37813	268503	47895.3	6638970	228565	3258590	2.50372e+06	1.64801e+06	69336.8	1.82557e+06	76226.4	25792.4	1.07598e+06	3.26418e+06	92093.1	96081.5	36310.5	95882.5	48573.3	34284.3	42572.1	132349	54407	56719.5	48256.2	27451.8	55458.3	107271	46291.2	53918.9	53564.1	46729.5	77891.4	30418.7	31722.6	24102.9	94709.8	91732.8	25476.8	45164.3	58887.6	30357.1	40617.8	73555.7	18939.7	24250.6	71118.6	480297
A2_2527	A	101137	192610	93514.9	3968227	409464	4815557	1.69887e+06	1.26918e+06	141379	3.12731e+06	276004	103400	2141927	3651555	68305	208973	215495	136986	215212	146150	114098	169435	108898	116928	107874	163983	75890	301761	203749	67474.6	58005.7	56439.4	199573	53394	79499	54617.2	70637.9	55307.4	90413.7	32473.4	54589.3	66071.9	314589	362248	53332.4	77238.1	101907	174256
A2_2884	A	89864.8	197264	52588.4	6888149	359940	6642332	2883273	1.85917e+06	86596.2	3.76761e+06	64000.4	42438.6	1.67274e+06	5.99093e+06	12662.8	133162	24149	129794	57709.7	38926	51881.9	163624	30549.7	81687.1	56803.1	26297.6	33683.3	18784.8	71595.7	19691.7	35318.5	19976.5	59246.5	23714	56094.4	29297.4	35234.1	42958.6	35329.9	25317.9	19740.5	18517.8	33413	48993.6	32984.5	36510.6		43905.2
A2_2901	A	117266	316303	55209.7	8808030	1.04572e+06	4373104	2.53313e+06	2550896	33899.7	2347478	21930.5	13595.2	2.27951e+06	4.601e+06	68634.6	58356.6	7256.18	169283	21518.2	14213.3	28577.7	70248.7	48544.8	41090.8	37389.1	9492.01	129692	165719	28915	32513	25755.4	30048.6	26542.2	27633.2	35994.1	34565.2	49222.7	40805.1	18908.7	80750.4	34860.8	20926.4	40871.7	24028.9	18027.2	22341.5	51353.1	68574.1
A2_2918	A	19622.7	193393	62623.1	5762492	599963	3.74858e+06	1.29117e+06	1.68227e+06	114405	1.90952e+06	35403.4	10362.9	1.40339e+06	4.26406e+06	45724.8	59829.4		138103			10842.8	11413.4	43034.8	57200	22925		111097		18886.7	51002.1	24783.9	38636.1	13356.1	12822.9	12210.3	39106	65092.7	96826.4		48190.2	34123.6	29461.7	22646.5	17675.1	17675.1	27674.6	39686.3
A2_2922	A	265517	399209	58242.4	6.51095e+06	416886	8237185	2.00836e+06	1.86791e+06	17199.5	5292581	247216	20121.2	4179945	4.82569e+06	137214	97709.9	79187.1	84586.5	17561.6	11100.7	37287	109908	202264	50262.3	43782.7	16341.9	170524	393144	27582.5	125517	82310.4	91789.2	37448.7	18435.6	46046.2	79919.5	148228	89629.5	18300	93890.8	70463.8	97178.8	44948.4	31584	40840.1	203859	135704	215343
A2_2923	A	140447	326904	41685.6	5653271	537493	3881114	2.17818e+06	1.50121e+06	49082.4	2.9639e+06	175808	12845.4	1809936	3.1786e+06	62466.3	63429.4	63950.5	161617	9705.96	10506.3	10418.1	10129.7	121497	24937.9	30897.1	11988.2	56745.7	448164	25003.7	63561.3	90532.5	87327.3	21592.5	21592.5	17689.1	47216.4	97699.5	107657		34590.6	90263.1	67942.8	44014.8	22390.9	22390.9	36383.2	34769.2	214260
A2_2924	A	227400	192135	75124.3	4321405	155033	2.20503e+06	2036168	1.22471e+06	51413.3	1298126	12493.5	13877.6	1.99606e+06	4151757	78259.5	44203.9	8321.74	113402	14621.2	13986.7	15872.2	52603.8	66871.7	40546.6	26204.5		90345.7	8496.85	17665.2	77961.5	38118.9	46502.7	19854.1	19854.1	15620.4	32645.4	120243	78059.5	11034.7	46431.4	66924.4	42521.9	31082.9	20865.2	20865.2	44790.7	70400.9
A2_2928	A	94819.3	279452	45135.2	6596191	402573	3.97111e+06	2.36818e+06	1.97429e+06	42026.2	2.27222e+06	23827.4	14620.7	1.36436e+06	4550076	95035.3	55730.8	13316.4	118239	11147.4	7876.19	16898.7	51630.4	52898.4	43676.7	25428.7	10082.6	130995		20088.7	43344.3	64725.2	27506.7	25670.3	22731.3	16677.3	22474.9	38231.6	43426.6	6868.93	65390.8	69832.5	23678	38230.1	18082.1	18662.4	58433	44208.9
A2_2940	A	174780	174507	54288.5	5.42111e+06	631843	2.98282e+06	1.49077e+06	1.48847e+06	114476	2.09117e+06	62685.4	68895.9	2.0897e+06	3167641	98861.4	141934	61945.1	104547	156730	99912.3	66408.1	133653	45593.8	102956	83479.8	30746.6	67204.2		84105.8	62193.7	22199	30371.2	73246.1	41497.9	67980.9	22694	59904.2	12620.6	59107.5	34417.7	50897	47062.8	64872.3	103970	37745.2	27027.7	61850.2	17943.8
A2_2951	A	112402	266747	47566.5	6217765	749955	2.26727e+06	2279767	1.52322e+06	33940.6	1.22407e+06	14593.2	11128.7	1.46379e+06	4.04702e+06	44471.2	45840.9	7000.1	118208	17196	17196	9887.25	33388.2	74837.8	38962.4	15460.5	6235.16	44268	42236.5	21676.3	55072.1	76391.2	54501.2	17601.3	17601.3	19287.6	21574.9	64947.6	38591.4	8121.28	39753.6	81262.8	36803.6	34623	16242.2	16242.2	64976.7	63248.3	120920
A2_2952	A	70599.7	332081	56539.4	5904093	360994	3.01529e+06	2.61184e+06	2.34119e+06	78148.4	1.90365e+06	52321.8	22176.7	1474021	3.10092e+06	169955	103658	26317.2	126809	28105	21528.3	44663.1	93114.7	81680.4	84252.9	35972.9	15605.3	68645.5	86279.2	42095.7	58849.5	60539.7	40795.2	30849.8	30849.8	28751.7	47321.8	89095.6	84305.5	21599.8	51985.5	74044.9	47450.2	30475.5	21522.2	28915.2	40383.1	121623	400793
A2_2958	A	128441	375272	80803.3	9077867	3.53219e+06	4537555	1983649	2.24107e+06	44709.2	2.3767e+06	37376.6	70021.2	1519723	5.30694e+06	44103	66010.8	101237	143375	124855	90660.3	58670.8	163161	44071.3	73197.9	98397.5	51638.8	61194.2	150810	53092.4	59799.7	60657.1	101242	122169	35781	34353.4	22878	62651.3	40846.1	43600.7	33797.7	79676.6	43516.7	108780	117044	40243.8	82785.7	22931.9	87349
A2_2959	A	196938	99846.4	58521.2	2.88173e+06	141897	1.6588e+06	1.57228e+06	640750	27394.6	753521	5957.45	5328.44	2.10565e+06	2.44232e+06	177259	31965.8		129837				11734.7	189783	13118.8	14874.1	6630.13	70725.9	142748	7928.37	72704.6	141646	79102.8	13553.6	13553.6	18878.2	47132.1	95121.8	67024.6		43962.9	74583.3	52329.9	38774.3	22981.8	28078	45196.6	103767	53416
A2_2968	A	173417	355703	68818.2	7739298	571835	6.03941e+06	2.69291e+06	2892982	78224.2	2.98381e+06	38654.2	16516.2	1.90654e+06	5670626	79922.5	118238	7626.62	154700	16536.8	16536.8	25903	82767.8	93274.5	48551.2	30696	11710.8	113015	336852	44504.9	82716	34690.5	75929	34573.9	22992.9	29142.1	77802.4	175378	58863.7	10082.7	54016.7	78831.2	80857.8	52671.5	27414.2	27414.2	32759	48449.1	87352.7
A2_2975	A	139710	216948	63527.2	5454771	339236	4.28411e+06	1.77732e+06	1.41258e+06	63300.1	2.44864e+06	20784.2	48668.5	2.11852e+06	3.76412e+06	178728	63420.4	18995.5	123104	51330.6	51330.6	57763	67473.2	105023	48707.3	54904.2	12630.4	129776	6761.67	50811.2	71484.3	95528.6	55655.9	81045.9	42494.2	40733.6	46983.6	97915	75495.3	23112.8	67492.6	46900.8	62865.8	36786.6	43017.5	43017.5	47776.8	78761.5
A2_2990	A	285132	158803	78734.4	5.87908e+06	1.06184e+06	2.8785e+06	1.99131e+06	1.74119e+06	50511	1.68971e+06	75260.9	17371.7	1.32001e+06	4.1022e+06	78990.9	119304	15037.2	115983	16989.5	13696	29818	30076.7	113806	44106.8	56201	10761.7	78937.1	357968	26962.4	40241.6	70657.3	56510.9	55471.5	13494.8	17621.8	35055.1	80163.7	56574	8640.99	33127.2	41729.7	54809	24658.5	24109.6	24109.6	38814.6	48094.2	127594
C1_2941	C	66097.8	153523	57530.3	5882791	160547	3.4803e+06	1.46454e+06	858448	55350.1	1.28227e+06	18007.5	67308.3	1.41769e+06	2.61846e+06	149871	82436.5	64979.3	147623	111671	70594.8	58533.9	111490	33031.3	60112.7	79254.1	188189	60889.8		20713.7	45947.4	58534.5	26591.2	63449.9	44391.3	45890.8	38715.2	45496.5	65446.8	62104.6	36498.2	33373.5	34450.4	40885.1	95667.6	54296.4	30193.6	105218
C1_2948	C	83938	148241	68288	4.0828e+06	362543	3.61839e+06	1627248	1.36421e+06	124015	2.36002e+06	90435.6	36252.6	1307309	4.3017e+06	61352.9	185500	12588.7	182857	35237.6	34389.3	64680.9	153212	33771.7	89643.3	59860.6	156161	42352.9		76150.6	72206.8	64951.7	31384.4	30371.2	58344.2	68897.1	37949.9	95225	73262.7	35639.2	26325.9	36616.3	48769.8	25117.1	42349.1	36992.6	36839.1	64905.1
C1_2956	C	79534.1	224751	48630.5	5345091	1.19442e+06	3.11834e+06	1.92907e+06	1.20353e+06	13904.7	1.96414e+06		6623.54	1785286	4731397	118526	33103.3	7171.08	145111	13998.4	13998.4		11321.2	104856		11051.1	84589.6	91943.4	5953.31	16588.8	55179.6	24062.6	65573.1	24656.2		12751.4	44040.7	89314.6	116423		40634.1	51129.6	54073.8	30142.4	12024.3	12024.3	29790.7	78931.4
C1_2963	C	81922.8	160616	64890.4	5517838	231482	3.13453e+06	2.02762e+06	1.54526e+06	57186.6	800690	41581.8	24708.2	1.70815e+06	5.18773e+06	128359	106358	24493.1	198859	37714.4	31734.2	41875.3	91796.5	96294.9	63538.9	39506.8	78543.9	87428.6	6194.61	46167.9	63418.6	45529.1	45880.9	29424.9	39160.4	37726.5	45801.9	108594	83679.6	17930.2	59922.2	44012.2	47305.8	42135.3	36580.5	23632.4	35830.6	115366
C1_2967	C	258953	248447	45148.6	3.95541e+06	1.28318e+06	1.90938e+06	982810	797356	49890.3	767588	49755	15032.1	2644767	3.68629e+06	67252	127897	6532.04	139837	7879.12	7879.12	12260.3	118717	242619	41374.1	23862.2	63037.2	58395.4		24521.1	168880	44009.8	142535	10516	17613.8	29060.3	45551.8	163852	142041	7619.94	28206.8	66134.1	39840.8	20230.5	26496.8	26496.8	54650.5	73283.9
C1_2984	C	66746.9	173463	58468.4	6240514	208297	3.64412e+06	1.72234e+06	1.47728e+06	65947.8	2.12716e+06	36207.3	13940.6	1.14376e+06	2.98214e+06	198175	125033	6392.56	153728	8308.07	9005.77	10758.7	53146.2	120975	39268.8	28946.3	83764.1	24890	7734.7	21856.6	68527.7	61340.9	56108.4	17868.3	14456.4	17163.7	46995.3	86445.1	39720.4	6746.78	17990.3	55754.5	63957.4	30232.6	17969.1	17969.1	71985	110165
C1_2986	C	29454.7	369640	59843.5	4.1171e+06	115334	4.0011e+06	1.96227e+06	957989	17746.7	2.21735e+06	8834.16	11084.2	2.52466e+06	2802176	92398.3	29061	9938.98	123061	14582.6	10968.7	10323.3	14206.2	79470	13756.6	32429.1	77712.8	94446.7	5664.38	16878.8	84804.6	26641.6	81810.9	18459.6	16819.5	21284.7	45992.2	130463	117753	10282.4	36668.4	138029	96934.3	22059.2	21408.2	21408.2	49572.6	106962
C1_2988	C	208355	118707	71477.5	5.85814e+06	216491	4.00241e+06	1.59935e+06	2406746	175036	3385610	95291.2	98256.3	1.94112e+06	3.87476e+06	219657	251502	69953.9	128459	250077	150689	117652	183674	157326	106750	151737	48080.6	42612.7	285771	179686	83159	45916.7	66641.4	187008	67364.9	90613.3	42894.8	112119	49953	87755.7	31694.2	60567.6	77336	160249	214166	52373.6	39904.3	226787	95476
C1_2996	C	56153.2	153532	57448.5	4.90847e+06	146350	2588915	1.45277e+06	1.33877e+06	44096.7	1.78261e+06	28791.7	83159	1.62659e+06	2581288	127242	103588	121203	123959	204462	119647	68378.3	220785	151251	76695.7	102067	65692.9	87033.1	137352	68756.4	137207	67093.4	65830.6	140658	29012.2	29743.5	34546.1	131628	154106	47424.4	28775	78945.7	55080.4	128565	171682	42172.6	31237.2	87105.1	49900.9
C1_2999	C	130994	369347	53911.7	6.63895e+06	212505	7434901	2.01073e+06	2.05516e+06	125172	4.06979e+06	40724.1	60258.1	2.02206e+06	3.93474e+06	98027.8	139618	46205.9	119061	115487	107032	63581.2	121460	52751.3	90314.4	99079.8	40224.4	112912	141925	98172	76320.3	56039.6	36798.5	90277.7	71672.8	122927	36412.5	111306	126652	64063	40876	63805.9	71304	74420.3	93301.1	47006.8	28963.9	65499.5	40062.1
C1_3002	C	237226	111789	62085.7	3.817e+06	171194	2294261	1771141	972100	128788	1.23603e+06	86574.8	34071.6	1.97656e+06	2.72738e+06	138424	186697	15893.1	159131	51878.7	41664.4	90631.8	162601	44014.5	91006.8	85251.3	61680.9	57513.5		114742	63209.3	21027.5	47078.5	45399.4	48000.5	74097	42864	105273	52617.5	33405	25920.6	67850.1	58125.3	21476.1	25888.5	39498.4	49193.1	91333.3
C1_3011	C	133961	330348	100972	5.39292e+06	585827	4739429	1.87771e+06	2.82825e+06	53190	3.33483e+06	43071.6	41357	2.9696e+06	5.07084e+06	78835.8	111525	22171.9	134823	45773.8	34160	41149.9	117732	139372	66063.9	68598.8	15506.6	78461.8	219452	26053	169759	23844.1	82264.8	42890.9	41634.4	51404.4	37668.6	329343	75698.9	66006.2	54038.1	60471.9	71789.8	38486.4	50707.6	38323.1	111025	79243.1	50708.6
C1_3021	C	66998.8	186407	46145.2	8.10989e+06	349879	4.66973e+06	2.54099e+06	3749763	15916.5	2.78123e+06	11260.4	5888.6	502964	3.55404e+06	93533.8	15303.6		121278			16706.9		19696.5	9724.72	22868		62821.8	199870	24470.6	50918.5	31284.9	319944	65697.4		11525.7	35362.8	41624.7	48220.3		35610.4	33005.4	17487.2	27894.8	24478.7	24478.7	10249.2	57951.3	47755.9
C1_3027	C	19276.2	157729	71035.6	4483741	314522	2.97235e+06	2.05148e+06	1.43367e+06	98460.1	1.67461e+06	50590.8	46589.5	2.88673e+06	4956386	213748	123010	32421.5	139696	109200	68899.2	79260.1	137774	315931	104272	91284.4	17260.8	48398.9	159344	73741.2	42820.7	36922.3	52360.9	59610.5	47534	72951.5	31823.9	58316	86484.2	56627.9	31259.9	49089.6	62321.4	45593.2	62556.6	49708.9	36735.5	84277.8	46259.9
C1_3028	C	21369.6	73211.9	49215.8	4.02848e+06	197401	2807715	1.69992e+06	1.13904e+06	132121	1.61083e+06	69334.9	32318.5	2.12851e+06	4206772	184538	128712	7557.34	171091	21191.4	16718.1	32555.3	34304	98459.5	54895.7	40114.6	11024.2	60459.9	221094	19140.8	104429	42872.8	39314.7	41563.6	41563.6	41536.4	26262.3	83064.5	31071.1	16257	38365.8	58728.6	25882.4	32118.1	30132.5	30132.5	57776.3	109929	68743.8
S1_1368	S	188237	262383	104565	6565523	808599	5.39848e+06	2.00287e+06	3.28869e+06	43642.4	3.9848e+06	27700.1	12053.1	1.45994e+06	4651921	43868.4	48137.7	11024.7	112616	16789.3	13378.1	12865.1	24781.6	105503	28726	42600.5	215440	118687	6962.09	31245.1	68285.8	79689.7	61571.1	34912.2	8990.49	14414.2	32564.8	134608	28948.4	9055.36	92345.1	73298.9	46890	30300.7	28832.3	28832.3	52333.9	43748.4
S1_2476	S	255789	559730	45387.1	9071984	1.05804e+06	5.56964e+06	3.35755e+06	4.58217e+06	23865.7	4.60715e+06	6749.19	7514.37	1.49332e+06	4841215	49462	27412.9	6204.03	159892					154777		15177.8	9990.66	45488.5	185275	16075.3	93339.2	70226.5	84093	21305.9		10236.6	48842.3	72158	94976.8		30927.2	57455.2	68777.5	19928.9	12232.9	12232.9	77133.6	51720	73442.1
S1_2913	S	71365.1	145561	58500.7	3945736	266658	2.79193e+06	2661167	1.14901e+06	129063	1.55915e+06	47774.5	55215.4	1.84217e+06	3.79302e+06	102318	154230	25306.6	167865	132250	101848	80236.6	171859	61650.2	105880	103664	83337.9	21936.4	8004.24	66290.6	94953	48968	49856.3	79364	66811.6	90310.8	29257	78335.4	10149.9	63767.2	22029	101816	65992.2	45384.1	74019.3	44249.1	29211.2	81442.5
S1_2919	S	250938	396256	139083	7.45577e+06	1.83514e+06	5059825	2665820	3.62454e+06	25499.1	3.22997e+06	5137.75	5805.39	3.32197e+06	6.21357e+06	25299.9	25777.2		164577				13193.8	133184	7336.56	11069.6	10162	40037.8	222004		78314.6	53091.8	71400.7	12874.1		11061.9	50885.1	117456	58168.5		32260.4	56896	50889.4	32130.5	21185.9	21185.9	59328.8	12627.2	70892.5
S1_2955	S	141323	192949	46759.7	7259503	389131	3.95422e+06	1.89808e+06	1.49232e+06	8659.46	1.67784e+06	6292.43	5370.8	1.67267e+06	3.33814e+06	72022.7	35237.3	5082.73	110154				6323.84	30782.2		11267.5	199657	60381.2	5553.12	17430.9	34550.7	34486.1	32099.7	5598.26		12724.2	27167.4	45333.3	34400.6		35386.9	33843.3	18446.8	25605.2	16698.5	16698.5	28586.1	78891.1
S1_2961	S	83047.3	323835	52459.7	6.18975e+06	429393	5779481	2.01101e+06	2191224	67146.2	3.95068e+06	46403.6	27381.7	2.98479e+06	4875523	116346	130776	10903.7	136121	33742.7	30623.8	42826.3	167032	87549.4	92862.1	63159.6	16943.1	29284.4	182664	82655.8	145044	68132.3	181827	45345	22146.4	57434.9	57468.2	153445	85596.9	29153	22066	112518	70915.3	21466.4	38300.1	38300.1	89878.6	111392	95113.9
S1_2970	S	153506	244939	75459.1	5.49141e+06	630635	3006474	2.02665e+06	1.4028e+06	38125.9	1.50192e+06	19524.8	64040.5	1.75701e+06	4591569	83599.7	83458.5	140528	173703	221835	130650	81069.4	194105	114817	93022	138007	221544	55953.6		117924	88434.3	53346.1	375853	193152	60167.9	35057.4	60631.2	111374	55113	48941.3	26081.2	45620.1	44931.2	45464.3	167618	30996.8	72157	79322
S1_3001	S	179497	228530	54128.3	6.14537e+06	995039	4.997e+06	2.2974e+06	2.76336e+06	57886	3.61851e+06	39988.3	30543.7	1.98084e+06	5575641	96927.7	102212	22213.6	169745	60088.4	41290.5	50569.6	105778	127586	72963.6	72953.8	19112.9	76048.9	146609	49317.7	69266.8	24977.2	57906	69762.5	53236	32390.8	56965.3	83780.8	136240	25364.9	54324	38428.7	50108	42257.1	54477	25997.6	47043.4	85215.4	60667.4
S2_1368	S	242281	217498	59379.4	7.23334e+06	1.26892e+06	5547809	1.27851e+06	3.29026e+06	84677.4	3.53171e+06	48022.6	81232.2	1.63663e+06	6929276	37479.1	133659	70761.9	148640	185524	126744	76102.9	175259	104736	92230.9	104178	39520.7	52719.8	19599.4	67519.4	66360.6	27435.7	65335.9	85401.3	41412.8	62613.9	29751	99930.9	82331.9	90086.2	22099	46244.9	60487.2	132108	155554	55714.8	59735.2	29581.9	22248.6
S2_2476	S	229166	438398	111925	8.23467e+06	1539914	6.22148e+06	2.47677e+06	3.6379e+06	38038.3	3.91436e+06	194059	19620.5	1.404e+06	6.26881e+06	66511.4	121111	45103.3	96589.7	19975.3	14896.7	21728.8	78131.6	100477	56900.4	36228.2	16850.3	63559.8	319315	20547.3	84494.6	25848.4	64049.2	26327.9	26327.9	33098.6	32016.1	70190.1	105502	12274.6	44090.2	47890.3	66783.9	38067.2	22345.1	28008	71294.7	31119.5	138180
S2_2913	S	68644.5	191037	67364.5	5.62414e+06	281962	3.52819e+06	2.43364e+06	1733402	50338.5	2.4629e+06	39326.2	22189	2.01929e+06	4870128	73351.4	56227.9	12700.4	157170	14335.2	13521.8	41163.8	66357.5	34859.9	58175.8	46342.4	6532.95	101691		38583.1	35437.3	55916.2	27557	25867.1	26600.6	20439.3	25844.8	54160.6	20245.1	13283.9	62095.5	59843.8	18372.3	34363.3	23962.4	23962.4	35607.9	56921.1
S2_2919	S	231095	299710	205024	6250687	1.5207e+06	3.94723e+06	1.92182e+06	1.66367e+06	28920.2	2.52656e+06	150364	11280	5374943	5.65812e+06	18089.3	51619.1	36692.8	164809	5632.04	5632.04	5636.01	7684.84	172960	20464.5	16399.3	13022.1	88028.5	331611	16228	103519	68829.8	89609.6	9471.34	8867.33	14443.4	43664.5	118651	50305.5		50541.4	68679	40236.5	27708.1	17099.8	17099.8	117707		169029
S2_2955	S	115698	226471	65585	6362440	427263	3.17644e+06	1.70414e+06	1.54974e+06	11858	1.47962e+06	5777.66		2.10151e+06	4005285	72465.1	37996.8		134228					84830.9		13130.7		68032.4	4966.96	13878.1	51176.7	45279	54595.6			9372.01	32568.8	52951.1	78412.2		31381.8	77977.9	26829.3	26509.3	14583.7	14987.4	35967	39445.3	17112.3
S2_2961	S	96529.5	238751	58931	6.62456e+06	868074	5072489	2.2318e+06	3.43077e+06	36090.4	3.35082e+06	14253.3	12039.7	2.22806e+06	4672973	141993	62523.3	5079.58	150471	16857.2	16857.2	16243.6	48281.9	47144	28996.3	22678.5		152551	14776.7	18495	82664.2	55683.1	41201.2	32314.5	32314.5	16863.2	43604.9	72917.7	67858.1	12328.1	195382	45343.1	33977.5	43173.4	17742.3	17742.3	26326.6	74213.1	33893
S2_2970	S	194609	212743	45556	6.18014e+06	553995	4.04447e+06	2.11399e+06	1.69566e+06	56149.8	2.15179e+06	26763.8	21774.8	1876823	4934172	74935.4	71441.4	13232.7	150321	33326.1	25595.6	50687.6	87449.5	84968.4	88318	48847.6	11815.9	38630.3	42345.7	37441.8	92668.6	60949.6	49281.6	45965.5	39007.7	40377.6	32206.2	127925	72175.5	26769.4	39316.1	39423.8	42487.4	35190.5	32285.8	33151.6	27557.2	51155.6	15464
S2_3001	S	181216	190444	46975	6993093	925434	5.71273e+06	1960429	2.43996e+06	36816	3.79841e+06	23351.6	12088.9	1.58491e+06	4951803	109310	73642.5	5619.52	117510	5259.34	5259.34		9214.31	61404.4	12228.6	21246.5	8368.18	58983.6	13920.1	20229.3	55312.2	53251.7	37059.4	16234.2		12511.9	47897.9	87744.3	73024.4	5924.97	27836	31582.1	33566.5	35191.9	15046.8	15046.8	41880	68965.4	14650.5
[truncated: 1,447 more columns]

## Sheet: figure2a
Label	logFC	AveExpr	t	P.Value	FDR	B	log10p	neglog10p	diff_exp	delabel
10-Hydroxydecanoic acid	0.18738	4.33	4.6287	1.6983e-05	0.0075066	2.6704	-2.12456	2.12456	Up	10-Hydroxydecanoic acid
L-Citrulline	0.11708	5.4526	3.4095	0.0010965	0.23102	-0.88138	-0.63635	0.63635	No	NA
[SP hydrox] 4-hydroxysphinganine	0.11791	6.1171	3.294	0.001568	0.23102	-1.1824	-0.63635	0.63635	No	NA
[FA (16:2)] 9,12-hexadecadienoic acid	-0.15428	4.492	-3.1758	0.0022432	0.2332	-1.4827	-0.632271	0.632271	No	NA
L-Homocitrulline	0.21539	3.927	3.0761	0.0030167	0.2332	-1.7303	-0.632271	0.632271	No	NA
[FA dimethyl(13:0)] 2,5-dimethyl-2E-tridecenoic acid	-0.10979	4.3114	-3.0293	0.003459	0.2332	-1.8443	-0.632271	0.632271	No	NA
cyclopropane phosphatidylglycerol (dihexadec-9,10-cyclo-anoyl, n-C16:0 cyclo)	0.25319	4.6956	2.971	0.0040949	0.2332	-1.9846	-0.632271	0.632271	No	NA
[FA oxo,amino(6:0)] 3-oxo-5S-amino-hexanoic acid	0.50859	4.4457	2.9605	0.0042208	0.2332	-2.0097	-0.632271	0.632271	No	NA
Hexadecasphinganine	0.082033	6.2703	2.8479	0.0058096	0.28532	-2.2743	-0.544668	0.544668	No	NA
[FA methyl(18:0)] 11R,12S-methylene-octadecanoic acid	-0.13908	4.439	-2.8037	0.0065727	0.29052	-2.3761	-0.536824	0.536824	No	NA
Sphinganine	0.098677	5.363	2.6929	0.0089036	0.35776	-2.6255	-0.446408	0.446408	No	NA
[PR] Citronellyl acetate	-0.15821	4.6687	-2.6012	0.011382	0.37976	-2.8261	-0.420491	0.420491	No	NA
(1-Ribosylimidazole)-4-acetate...115	0.20656	3.841	2.5979	0.011483	0.37976	-2.8332	-0.420491	0.420491	No	NA
[PC (16:2)] 1-hexadecyl-sn-glycero-3-phosphocholine	0.10277	4.4713	2.5644	0.01254	0.37976	-2.9049	-0.420491	0.420491	No	NA
Met-Phe-Val	0.17603	4.8336	2.5473	0.013115	0.37976	-2.9413	-0.420491	0.420491	No	NA
Ne,Ne dimethyllysine	0.11458	3.7178	2.5292	0.013747	0.37976	-2.9795	-0.420491	0.420491	No	NA
[PC (16:0/22:6)] 1-hexadecanoyl-2-(4Z,7Z,10Z,13Z,16Z,19Z-docosahexaenoyl)-sn-glycero-3-phosphocholine	0.11644	6.1346	2.4363	0.017452	0.44431	-3.1724	-0.352314	0.352314	No	NA
[SP (14:0)] N-(tetradecanoyl)-sphinganine	0.11929	4.8257	2.4041	0.018932	0.44431	-3.2379	-0.352314	0.352314	No	NA
Betaine	0.10262	7.0237	2.3977	0.019238	0.44431	-3.2507	-0.352314	0.352314	No	NA
Tributyl phosphate	0.41938	4.0099	2.3693	0.020656	0.44431	-3.3078	-0.352314	0.352314	No	NA
[FA (18:3)] 9Z,12Z,15Z-octadecatrienoic acid	-0.20109	5.183	-2.3401	0.02221	0.44431	-3.3659	-0.352314	0.352314	No	NA
[PC (16:0)] 1-hexadecanoyl-sn-glycero-3-phosphocholine	0.072516	6.5427	2.3324	0.022638	0.44431	-3.3811	-0.352314	0.352314	No	NA
Hypaphorine	0.40275	4.982	2.3225	0.023196	0.44431	-3.4006	-0.352314	0.352314	No	NA
Nitrilotriacetic acid	-0.11435	3.6585	-2.3065	0.024125	0.44431	-3.4319	-0.352314	0.352314	No	NA
o-nitrophenol &beta;-thiogalactoside	0.058447	5.0734	2.2525	0.027508	0.4527	-3.5363	-0.34419	0.34419	No	NA
Creatinine	0.062569	6.8878	2.2524	0.027519	0.4527	-3.5366	-0.34419	0.34419	No	NA
[FA (12:4)] 2E,4E,8Z,10E-dodecatetraenoic acid	-0.06943	4.04	-2.249	0.027742	0.4527	-3.543	-0.34419	0.34419	No	NA
isopropyl 6-O-acetyl-&beta;-D-thiogalactopyranoside	0.56266	3.8519	2.2352	0.028678	0.4527	-3.5693	-0.34419	0.34419	No	NA
Glu-Thr	0.085391	4.9228	2.1917	0.031813	0.45728	-3.6513	-0.339818	0.339818	No	NA
[SP (18:0/14:0)] N-(octadecanoyl)-tetradecasphing-4-enine-1-phosphoethanolamine	0.07365	4.7336	2.1808	0.032649	0.45728	-3.6718	-0.339818	0.339818	No	NA
N3-(4-methoxyfumaroyl)-L-2,3-diaminopropanoate	0.15808	5.3736	2.1552	0.034679	0.45728	-3.7193	-0.339818	0.339818	No	NA
Val-Val...351	0.19964	3.4281	2.1539	0.03478	0.45728	-3.7215	-0.339818	0.339818	No	NA
[FA oxo(14:0)] 3-oxo-tetradecanoic acid	-0.09738	4.6217	-2.1449	0.035524	0.45728	-3.7382	-0.339818	0.339818	No	NA
[FA (20:0)] 11Z-eicosenoic acid	-0.13817	4.7263	-2.1327	0.036546	0.45728	-3.7604	-0.339818	0.339818	No	NA
Proclavaminic acid	0.13767	3.8313	2.1292	0.036852	0.45728	-3.767	-0.339818	0.339818	No	NA
PE(20:4(5Z,8Z,11Z,14Z)/P-18:1(11Z))	0.099728	4.9172	2.0986	0.039555	0.45728	-3.8224	-0.339818	0.339818	No	NA
[PC (18:0)] 1-octadecanoyl-sn-glycero-3-phosphocholine	0.073239	5.9082	2.0912	0.040238	0.45728	-3.8357	-0.339818	0.339818	No	NA
4alpha-hydroxymethyl-4beta-methyl-5alpha-cholesta-8-en-3beta-ol	0.12991	3.7179	2.085	0.040816	0.45728	-3.8469	-0.339818	0.339818	No	NA
Taxa-4(20),11(12)-dien-5alpha-yl acetate	-0.18743	4.4378	-2.0833	0.040968	0.45728	-3.8498	-0.339818	0.339818	No	NA
omega-Cyclohexylundecanoic acid	-0.13907	4.823	-2.0728	0.04197	0.45728	-3.8686	-0.339818	0.339818	No	NA
Ectoine	0.18354	3.9769	2.0682	0.042417	0.45728	-3.8769	-0.339818	0.339818	No	NA
[FA oxo(5:2/5:0/4:0)] (1S,2S)-3-oxo-2-pentyl-cyclopentanebutanoic acid	-0.11349	4.4147	-2.0328	0.045967	0.47282	-3.9393	-0.325304	0.325304	No	NA
Ile-Met-Val-Pro	0.048412	3.6937	2.0257	0.046706	0.47282	-3.9517	-0.325304	0.325304	No	NA
(9Z)-Tetradecenoic acid	-0.19164	4.9839	-2.0223	0.047068	0.47282	-3.9577	-0.325304	0.325304	No	NA
[FA (6:0)] O-hexanoyl-R-carnitine	-0.11833	4.8774	-2.0046	0.048977	0.47616	-3.9885	-0.322247	0.322247	No	NA
[PC methyl(15:2)] 1-pentadecyl-2-methyl-sn-glycero-3-phosphocholine	0.14535	3.9122	1.9993	0.049555	0.47616	-3.9975	-0.322247	0.322247	No	NA
[FA (18:1)] 9Z-octadecenoic acid	-0.14888	6.9036	-1.9654	0.053438	0.49511	-4.0557	-0.305298	0.305298	No	NA
PC(18:2(9Z,12Z)/18:1(9Z))	0.14373	6.3618	1.9626	0.053767	0.49511	-4.0604	-0.305298	0.305298	No	NA
[FA (20:0)] N-eicosanoyl-ethanolamine	0.069058	4.8081	1.9452	0.055872	0.50399	-4.0899	-0.297578	0.297578	No	NA
Sulfoacetate	0.17821	3.4657	1.9297	0.057799	0.50985	-4.1159	-0.292558	0.292558	No	NA
IMP	-0.073968	5.0358	-1.9216	0.058829	0.50985	-4.1295	-0.292558	0.292558	No	NA
[FA hydroxy(18:0)] 9,10-dihydroxy-octadecanoic acid	-0.14657	4.6855	-1.9001	0.061651	0.52047	-4.1653	-0.283604	0.283604	No	NA
Linoleate	-0.18307	6.5128	-1.8862	0.063522	0.52047	-4.188	-0.283604	0.283604	No	NA
Indoleacrylicacid...167	0.28123	4.7316	1.8786	0.064574	0.52047	-4.2006	-0.283604	0.283604	No	NA
Methylimidazole acetaldehyde	0.14791	4.6635	1.8772	0.064764	0.52047	-4.2028	-0.283604	0.283604	No	NA
(9Z)-Hexadecenoic acid	-0.20166	5.9101	-1.8365	0.070636	0.53122	-4.2686	-0.274726	0.274726	No	NA
4-Imidazolone-5-propanoate	0.089417	4.4666	1.8306	0.071527	0.53122	-4.2781	-0.274726	0.274726	No	NA
Icosadienoic acid	-0.14569	4.6582	-1.8285	0.071848	0.53122	-4.2815	-0.274726	0.274726	No	NA
N(pi)-Methyl-L-histidine	0.22002	5.5323	1.8245	0.072461	0.53122	-4.2879	-0.274726	0.274726	No	NA
[PC (14:0/20:4)] 1-tetradecanoyl-2-(5Z,8Z,11Z,14Z-eicosatetraenoyl)-sn-glycero-3-phosphocholine	-0.15153	4.4606	-1.8215	0.072909	0.53122	-4.2925	-0.274726	0.274726	No	NA
8-Amino-7-oxononanoate	0.16181	4.2657	1.8125	0.074304	0.53122	-4.3068	-0.274726	0.274726	No	NA
2-Pyrrolidinone	0.055653	4.5508	1.8112	0.074515	0.53122	-4.309	-0.274726	0.274726	No	NA
5-Methylthio-D-ribose	0.071736	3.9824	1.8031	0.075791	0.53174	-4.3217	-0.274301	0.274301	No	NA
1-Oleoylglycerophosphocholine	0.074101	5.7992	1.7633	0.082333	0.55491	-4.3838	-0.255777	0.255777	No	NA
N-Sulfo-D-glucosamine	0.070165	3.6377	1.7585	0.083142	0.55491	-4.3912	-0.255777	0.255777	No	NA
LysoPC(17:0)	0.073184	4.6962	1.7383	0.086665	0.55491	-4.4221	-0.255777	0.255777	No	NA
Val-Val...184	0.26664	3.4868	1.722	0.089597	0.55491	-4.4469	-0.255777	0.255777	No	NA
Taxifolin	-0.049783	4.6866	-1.7172	0.090484	0.55491	-4.4542	-0.255777	0.255777	No	NA
[SP (16:0)] N-(hexadecanoyl)-sphinganine	0.083363	4.678	1.7105	0.091722	0.55491	-4.4643	-0.255777	0.255777	No	NA
L-thiazolidine-4-carboxylate	0.15673	4.099	1.7099	0.09183	0.55491	-4.4651	-0.255777	0.255777	No	NA
[FA (10:0)] O-decanoyl-R-carnitine	-0.15909	5.0246	-1.7015	0.093405	0.55491	-4.4777	-0.255777	0.255777	No	NA
[ST hydrox] N-(3alpha-hydroxy-5beta-cholan-24-oyl)-glycine 3-sulfate	0.22953	4.7345	1.6986	0.09394	0.55491	-4.482	-0.255777	0.255777	No	NA
Methylimidazoleacetic acid	0.18261	4.3352	1.6944	0.094752	0.55491	-4.4883	-0.255777	0.255777	No	NA
L-Proline	0.07946	6.9014	1.6929	0.095043	0.55491	-4.4906	-0.255777	0.255777	No	NA
2-Hydroxy-3-(4-hydroxyphenyl)propenoate	0.12056	3.6059	1.6926	0.095092	0.55491	-4.491	-0.255777	0.255777	No	NA
[SP dimethyl,amino(18:0/2:0)] 2S-dimethylaminooctadecane-1,3R-diol	0.058189	4.9856	1.6889	0.095811	0.55491	-4.4965	-0.255777	0.255777	No	NA
PC(20:2(11Z,14Z)/P-18:1(11Z))	0.064453	5.0386	1.6844	0.096669	0.55491	-4.5031	-0.255777	0.255777	No	NA
[PC (22:6)] 1-(4Z,7Z,10Z,13Z,16Z,19Z-docosahexaenoyl)-sn-glycero-3-phosphocholine	0.081557	4.6396	1.6709	0.099317	0.5628	-4.523	-0.249646	0.249646	No	NA
(R)-4'-Deoxyindenestrol	-0.046877	4.5629	-1.6376	0.1061	0.59361	-4.5715	-0.226499	0.226499	No	NA
trans-2-Dodecenoylcarnitine	-0.10351	4.5736	-1.6292	0.10788	0.59529	-4.5837	-0.225271	0.225271	No	NA
Glycylproline	0.15695	4.8589	1.6235	0.10909	0.59529	-4.5919	-0.225271	0.225271	No	NA
3-(Pyrazol-1-yl)-L-alanine	0.37178	3.9193	1.6114	0.11172	0.60218	-4.6092	-0.220274	0.220274	No	NA
[FA methoxy(16:1)] 2-methoxy-5Z-hexadecenoic acid	-0.11219	4.4661	-1.5841	0.1178	0.62114	-4.6477	-0.206811	0.206811	No	NA
[FA (8:0)] octanoic acid	0.06802	5.1821	1.5754	0.11979	0.62114	-4.6598	-0.206811	0.206811	No	NA
2,5-Dioxopentanoate	-0.097026	3.8855	-1.575	0.11988	0.62114	-4.6604	-0.206811	0.206811	No	NA
Propyl cinnamate	-0.02462	4.9104	-1.5658	0.12202	0.62114	-4.6731	-0.206811	0.206811	No	NA
D-Gluconic acid	0.068987	4.37	1.5648	0.12226	0.62114	-4.6746	-0.206811	0.206811	No	NA
[PE (16:0)] 1-hexadecanoyl-sn-glycero-3-phosphoethanolamine	0.071565	4.5027	1.5194	0.13327	0.6635	-4.7365	-0.178159	0.178159	No	NA
XTP	-0.04904	4.8452	-1.5145	0.13452	0.6635	-4.7431	-0.178159	0.178159	No	NA
PE(18:3(6Z,9Z,12Z)/P-18:1(11Z))	0.071956	4.8559	1.5122	0.1351	0.6635	-4.7462	-0.178159	0.178159	No	NA
5-guanidino-3-methyl-2-oxo-pentanoate	0.13232	4.0832	1.4953	0.13945	0.67619	-4.7688	-0.169931	0.169931	No	NA
3,4,5,3',4',5'-hexahydroxydiphenate	-0.078194	4.6359	-1.4862	0.14182	0.67619	-4.7808	-0.169931	0.169931	No	NA
LysoPC(18:1(9Z))	0.14775	4.4966	1.4674	0.14685	0.67619	-4.8054	-0.169931	0.169931	No	NA
1-Palmitoylglycerophosphocholine	0.11395	5.7067	1.4623	0.14824	0.67619	-4.8121	-0.169931	0.169931	No	NA
N6-Acetyl-L-lysine	0.052487	4.1268	1.455	0.15025	0.67619	-4.8216	-0.169931	0.169931	No	NA
(S)-AMPA	-0.055424	4.0828	-1.4535	0.15066	0.67619	-4.8235	-0.169931	0.169931	No	NA
L-Tyrosine	0.06508	5.6571	1.4468	0.15252	0.67619	-4.8321	-0.169931	0.169931	No	NA
N-Methyl-2-pyrrolidinone	0.14728	4.6362	1.4463	0.15267	0.67619	-4.8328	-0.169931	0.169931	No	NA
L-Aspartate	0.096137	4.3073	1.4391	0.15468	0.67619	-4.842	-0.169931	0.169931	No	NA
[FA (22:4)] 7Z,10Z,13Z,16Z-docosatetraenoic acid	-0.15047	4.2514	-1.4373	0.15521	0.67619	-4.8444	-0.169931	0.169931	No	NA
N,N-Dimethylglycine	0.031562	5.6703	1.432	0.15672	0.67619	-4.8512	-0.169931	0.169931	No	NA
N1-Methyl-2-pyridone-5-carboxamide	0.12089	5.6232	1.4312	0.15693	0.67619	-4.8521	-0.169931	0.169931	No	NA
L-Ornithine	0.057842	4.4726	1.429	0.15757	0.67619	-4.855	-0.169931	0.169931	No	NA
sn-glycero-3-Phosphoethanolamine	0.10604	3.2194	1.4224	0.15946	0.67772	-4.8633	-0.16895	0.16895	No	NA
2-Oxoglutaramate...72	0.062841	3.513	1.4095	0.16324	0.68715	-4.8796	-0.162948	0.162948	No	NA
(1-Ribosylimidazole)-4-acetate...116	0.041707	3.4931	1.3954	0.16741	0.68789	-4.8972	-0.162481	0.162481	No	NA
PC(18:1(11Z)/P-18:1(11Z))	0.06199	5.0011	1.3946	0.16764	0.68789	-4.8982	-0.162481	0.162481	No	NA
[FA (20:4)] 5Z,8Z,11Z,14Z-eicosatetraenoic acid	-0.097472	5.087	-1.3849	0.17059	0.68789	-4.9102	-0.162481	0.162481	No	NA
Lappaconitine	0.034089	5.1716	1.3814	0.17165	0.68789	-4.9145	-0.162481	0.162481	No	NA
NG,NG-Dimethyl-L-arginine	0.040193	4.5503	1.3785	0.17254	0.68789	-4.9181	-0.162481	0.162481	No	NA
LysoPE(0:0/22:6(4Z,7Z,10Z,13Z,16Z,19Z))	0.063576	4.498	1.3749	0.17366	0.68789	-4.9226	-0.162481	0.162481	No	NA
3, 5-Tetradecadiencarnitine	-0.22031	4.1028	-1.3728	0.17431	0.68789	-4.9251	-0.162481	0.162481	No	NA
Quinate	-0.2855	4.025	-1.3413	0.18426	0.70716	-4.9633	-0.150482	0.150482	No	NA
Ecgonine	0.081468	4.5605	1.3397	0.18477	0.70716	-4.9652	-0.150482	0.150482	No	NA
[PC (18:2)] 1-(9Z,12Z-octadecadienoyl)-sn-glycero-3-phosphocholine	0.068335	6.0762	1.3391	0.18498	0.70716	-4.966	-0.150482	0.150482	No	NA
(24R,24'R)-Fucosterol epoxide	-0.12944	5.0784	-1.3351	0.18628	0.70716	-4.9707	-0.150482	0.150482	No	NA
Neoglucobrassicin	-0.036251	4.0691	-1.3293	0.18817	0.70716	-4.9776	-0.150482	0.150482	No	NA
1,2-dioctanoyl-1-amino-2,3-propanediol	-0.13314	4.2463	-1.3227	0.19034	0.70716	-4.9854	-0.150482	0.150482	No	NA
Pseudouridine	0.042094	4.0644	1.3226	0.19039	0.70716	-4.9856	-0.150482	0.150482	No	NA
2-Furoate	0.043514	4.0471	1.3058	0.196	0.71059	-5.0053	-0.148381	0.148381	No	NA
[PC (16:0/22:4)] 1-hexadecanoyl-2-(7Z,10Z,13Z,16Z-docosatetraenoyl)-sn-glycero-3-phosphocholine	0.060362	4.3987	1.2948	0.19976	0.71059	-5.0182	-0.148381	0.148381	No	NA
L-Glutamate 5-semialdehyde...65	0.083206	5.4255	1.2789	0.20528	0.71059	-5.0365	-0.148381	0.148381	No	NA
Deoxygomisin A	-0.048693	4.4933	-1.275	0.20665	0.71059	-5.041	-0.148381	0.148381	No	NA
1-Methyluric acid	-0.18822	3.3365	-1.2675	0.20927	0.71059	-5.0494	-0.148381	0.148381	No	NA
sn-Glycerol 3-phosphate	0.062728	3.2362	1.2674	0.20931	0.71059	-5.0495	-0.148381	0.148381	No	NA
[SP (16:0)] N-(hexadecanoyl)-sphing-4-enine-1-phosphocholine...416	0.071738	4.7608	1.2658	0.20989	0.71059	-5.0514	-0.148381	0.148381	No	NA
SM(d16:1/24:1(15Z))	0.048772	4.2731	1.2653	0.21008	0.71059	-5.052	-0.148381	0.148381	No	NA
4-Trimethylammoniobutanoate	0.041776	5.1166	1.2615	0.21144	0.71059	-5.0563	-0.148381	0.148381	No	NA
Aspartyl-L-proline	0.099778	3.9049	1.2568	0.21309	0.71059	-5.0615	-0.148381	0.148381	No	NA
L-Kynurenine	0.059803	4.4351	1.2555	0.21359	0.71059	-5.0631	-0.148381	0.148381	No	NA
sn-glycero-3-Phosphocholine	0.064976	5.4367	1.255	0.21374	0.71059	-5.0636	-0.148381	0.148381	No	NA
N-Acetyl-L-histidine	0.056253	3.5319	1.2533	0.21437	0.71059	-5.0655	-0.148381	0.148381	No	NA
[FA methyl,hydroxy,oxo(5:2/4:0)] methyl 4-[2-(2-formyl-vinyl)-3-hydroxy-5-oxo-cyclopentyl]-butanoate	-0.1769	4.1355	-1.2485	0.21612	0.71059	-5.0709	-0.148381	0.148381	No	NA
6alpha-Hydroxy-castasterone	-0.10594	4.4117	-1.2466	0.21681	0.71059	-5.073	-0.148381	0.148381	No	NA
5,6-Dihydrothymine	0.067648	5.48	1.246	0.21704	0.71059	-5.0737	-0.148381	0.148381	No	NA
Ala-Lys-Ser-Arg	0.16401	3.6066	1.2406	0.21899	0.71073	-5.0797	-0.148295	0.148295	No	NA
sodium dodecyl sulfate	0.17598	5.2116	1.2356	0.22083	0.71073	-5.0852	-0.148295	0.148295	No	NA
Quinoline	0.036362	4.1003	1.2301	0.2229	0.71073	-5.0914	-0.148295	0.148295	No	NA
Amphenone B	0.16014	3.8658	1.2202	0.22659	0.71073	-5.1023	-0.148295	0.148295	No	NA
L-Octanoylcarnitine	-0.16098	5.2333	-1.2123	0.22959	0.71073	-5.1109	-0.148295	0.148295	No	NA
ADP	-0.17383	3.3979	-1.2119	0.22974	0.71073	-5.1113	-0.148295	0.148295	No	NA
1-(5-Phosphoribosyl)imidazole-4-acetate	0.036503	4.0807	1.2104	0.2303	0.71073	-5.1129	-0.148295	0.148295	No	NA
PC(14:0/P-18:0)	0.077471	4.4608	1.2096	0.23062	0.71073	-5.1139	-0.148295	0.148295	No	NA
[PC (16:1)] 1-(1Z-hexadecenyl)-sn-glycero-3-phosphocholine	0.046255	4.4803	1.2071	0.23155	0.71073	-5.1165	-0.148295	0.148295	No	NA
[PC (16:0/18:1)] 1-hexadecanoyl-2-(11Z-octadecenoyl)-sn-glycero-3-phosphocholine	-0.085115	6.4023	-1.1928	0.23708	0.71806	-5.132	-0.143839	0.143839	No	NA
Hypoxanthine	0.082595	5.4929	1.1925	0.23719	0.71806	-5.1323	-0.143839	0.143839	No	NA
L-Hypoglycin	0.095822	4.786	1.1794	0.24234	0.72818	-5.1463	-0.137761	0.137761	No	NA
N5-Ethyl-L-glutamine	0.12603	4.5851	1.1727	0.24498	0.72818	-5.1533	-0.137761	0.137761	No	NA
Phenylgalactoside	0.12029	3.8487	1.168	0.24686	0.72818	-5.1583	-0.137761	0.137761	No	NA
[PC (16:1)] 1-(9Z-hexadecenoyl)-sn-glycero-3-phosphocholine	0.055123	5.0633	1.1666	0.24742	0.72818	-5.1597	-0.137761	0.137761	No	NA
1-Methylhypoxanthine	0.043785	4.1858	1.1633	0.24877	0.72818	-5.1632	-0.137761	0.137761	No	NA
HEPES	0.36324	3.5787	1.1564	0.25155	0.73149	-5.1704	-0.135792	0.135792	No	NA
(R)-Acetoin	0.02248	5.295	1.1466	0.25554	0.73822	-5.1806	-0.131814	0.131814	No	NA
bacteriochlorophyll a	0.043707	4.8603	1.1388	0.25878	0.74273	-5.1886	-0.129169	0.129169	No	NA
L-Phenylalanine	0.034	5.768	1.1257	0.26423	0.74638	-5.202	-0.12704	0.12704	No	NA
SM(d18:1/24:1(15Z))...296	0.050545	4.8794	1.1225	0.2656	0.74638	-5.2052	-0.12704	0.12704	No	NA
Leu-Lys-Gly	-0.044393	3.7501	-1.1191	0.26702	0.74638	-5.2087	-0.12704	0.12704	No	NA
[FA oxo(5:2/5:0/6:0)] (1R,2R)-3-oxo-2-pentyl-cyclopentanehexanoic acid	-0.077464	4.7344	-1.1159	0.26836	0.74638	-5.2118	-0.12704	0.12704	No	NA
[FA hydroxy(12:0)] 3S-hydroxydodecanoyl-CoA	0.035447	5.2353	1.1151	0.26871	0.74638	-5.2127	-0.12704	0.12704	No	NA
L-Asparagine	0.036176	4.9443	1.1067	0.27232	0.74638	-5.2211	-0.12704	0.12704	No	NA
1-Hexadecanoyl-2-(9Z-octadecenoyl)-sn-glycero-3-phosphonocholine	0.049839	5.1219	1.1021	0.27428	0.74638	-5.2256	-0.12704	0.12704	No	NA
(R)-2-Hydroxyglutarate	-0.051294	4.2064	-1.102	0.27434	0.74638	-5.2258	-0.12704	0.12704	No	NA
Docosahexaenoicacid	-0.072753	4.9304	-1.0966	0.27666	0.74638	-5.2311	-0.12704	0.12704	No	NA
D-Galactosamine	0.051413	3.9266	1.0928	0.27831	0.74638	-5.2349	-0.12704	0.12704	No	NA
PC(16:0/P-18:0)	0.047131	4.7433	1.0921	0.27862	0.74638	-5.2356	-0.12704	0.12704	No	NA
LysoPC(16:1(9Z))	0.079517	4.4057	1.0862	0.28122	0.74866	-5.2414	-0.125715	0.125715	No	NA
D-Glucose	0.026674	5.3075	1.0824	0.28287	0.74866	-5.2451	-0.125715	0.125715	No	NA
Chenodeoxycholicacidsulfate	0.15168	3.9271	1.0746	0.28633	0.74959	-5.2527	-0.125176	0.125176	No	NA
[FA hydroxy(10:0)] N-(3S-hydroxydecanoyl)-L-serine	-0.075601	3.5552	-1.074	0.28661	0.74959	-5.2533	-0.125176	0.125176	No	NA
tetrahydrogeranylgeranyl-bacteriopheophytin	-0.055824	5.2313	-1.0526	0.29622	0.77016	-5.2738	-0.113419	0.113419	No	NA
Theophylline	-0.16938	4.487	-1.0442	0.30006	0.77558	-5.2817	-0.110373	0.110373	No	NA
Ala-Ser	0.1045	3.8922	1.0245	0.30923	0.79396	-5.3002	-0.100201	0.100201	No	NA
Pyrimidine nucleoside	0.061229	3.7146	1.0128	0.31473	0.79396	-5.311	-0.100201	0.100201	No	NA
2-Hydroxyethanesulfonate	0.040179	3.7859	1.0121	0.31505	0.79396	-5.3116	-0.100201	0.100201	No	NA
Hydroxybutyrylcarnitine	-0.07439	3.9809	-1.0113	0.31542	0.79396	-5.3123	-0.100201	0.100201	No	NA
Dimethamine	0.15981	3.9173	1.006	0.31798	0.79396	-5.3172	-0.100201	0.100201	No	NA
L-Allothreonine	0.042053	4.0642	1.0002	0.32076	0.79396	-5.3225	-0.100201	0.100201	No	NA
Bilirubin	0.11903	5.1126	1.0002	0.32077	0.79396	-5.3225	-0.100201	0.100201	No	NA
[ST (2:0)] 5beta-Cholestane-3alpha,7alpha-diol	-0.094094	4.0187	-0.99809	0.32176	0.79396	-5.3244	-0.100201	0.100201	No	NA
Phthalate	-0.087222	3.7391	-0.99473	0.32338	0.79396	-5.3274	-0.100201	0.100201	No	NA
L-Tryptophan	0.028129	5.1825	0.988	0.32664	0.79396	-5.3334	-0.100201	0.100201	No	NA
[FA (10:1)] 4-decenoic acid	-0.062271	4.6325	-0.98742	0.32693	0.79396	-5.3339	-0.100201	0.100201	No	NA
D-Glucuronate	0.052969	3.2987	0.96979	0.33558	0.80493	-5.3496	-0.0942419	0.0942419	No	NA
Ala-Ser-Ser	0.064391	3.5142	0.96895	0.33599	0.80493	-5.3503	-0.0942419	0.0942419	No	NA
cis-5-Tetradecenoylcarnitine	-0.10662	4.3548	-0.96587	0.33752	0.80493	-5.353	-0.0942419	0.0942419	No	NA
PE(18:0/22:4(7Z,10Z,13Z,16Z))	0.041513	4.7967	0.96345	0.33872	0.80493	-5.3551	-0.0942419	0.0942419	No	NA
Theobromine	-0.11558	3.764	-0.95714	0.34188	0.8067	-5.3606	-0.0932879	0.0932879	No	NA
Asp-Cys-Cys-Ser	0.087698	3.766	0.95203	0.34444	0.8067	-5.365	-0.0932879	0.0932879	No	NA
Indoleacrylicacid...166	0.027634	5.9174	0.94351	0.34875	0.8067	-5.3724	-0.0932879	0.0932879	No	NA
O-Propanoylcarnitine	0.045354	5.3357	0.9425	0.34926	0.8067	-5.3732	-0.0932879	0.0932879	No	NA
[ST Trihydroxy,methy] 3alpha,7alpha,12alpha-Trihydroxy-24-methyl-5beta-cholest-23-en-26-oic acid	0.042687	4.4121	0.93593	0.35261	0.8067	-5.3788	-0.0932879	0.0932879	No	NA
Diacetylmonoxime	0.044689	4.1608	0.93509	0.35304	0.8067	-5.3795	-0.0932879	0.0932879	No	NA
Picolinamide	0.060792	5.1404	0.93351	0.35385	0.8067	-5.3809	-0.0932879	0.0932879	No	NA
Benzyl acetate	-0.022456	4.6479	-0.9282	0.35658	0.8067	-5.3854	-0.0932879	0.0932879	No	NA
[PE (16:0/22:6)] 1-hexadecanoyl-2-(4Z,7Z,10Z,13Z,16Z,19Z-docosahexaenoyl)-sn-glycero-3-phosphoethanolamine	0.09104	4.6011	0.92298	0.35927	0.8067	-5.3897	-0.0932879	0.0932879	No	NA
Glycochenodeoxycholate 7-sulfate	0.093585	4.3714	0.92156	0.36	0.8067	-5.3909	-0.0932879	0.0932879	No	NA
Urate	0.034845	6.1151	0.91917	0.36124	0.8067	-5.3929	-0.0932879	0.0932879	No	NA
[FA hydroxy(18:1)] 9,10-dihydroxy-12Z-octadecenoic acid	-0.099935	4.1167	-0.91601	0.36289	0.8067	-5.3955	-0.0932879	0.0932879	No	NA
Tremetone	-0.022653	4.466	-0.90902	0.36654	0.8067	-5.4013	-0.0932879	0.0932879	No	NA
3',5'-Cyclic IMP	-0.01527	7.3702	-0.90782	0.36717	0.8067	-5.4023	-0.0932879	0.0932879	No	NA
2-Octenoylcarnitine	-0.06706	5.1016	-0.90568	0.36829	0.8067	-5.4041	-0.0932879	0.0932879	No	NA
4-methoxy-3-indolylmethylisothiocyanate	0.049235	4.7833	0.89923	0.37169	0.8067	-5.4094	-0.0932879	0.0932879	No	NA
[PC (15:0)] 1-pentadecanoyl-sn-glycero-3-phosphocholine	0.031892	4.7431	0.89453	0.37418	0.8067	-5.4132	-0.0932879	0.0932879	No	NA
Ergothioneine	0.055545	4.1879	0.8945	0.3742	0.8067	-5.4132	-0.0932879	0.0932879	No	NA
L-Rhamnose	-0.050305	5.1782	-0.89241	0.37531	0.8067	-5.4149	-0.0932879	0.0932879	No	NA
ancymidol	-0.12044	3.9296	-0.89116	0.37597	0.8067	-5.4159	-0.0932879	0.0932879	No	NA
Bergaptol	-0.01773	4.0181	-0.88159	0.38109	0.81373	-5.4236	-0.0895197	0.0895197	No	NA
13'-hydroxy-&alpha;-tocopherol	-0.089487	4.4326	-0.86603	0.38951	0.82575	-5.436	-0.0831514	0.0831514	No	NA
6-Amino-2-oxohexanoate	-0.062589	3.9198	-0.86408	0.39057	0.82575	-5.4375	-0.0831514	0.0831514	No	NA
[GP (20:4)] 1-(5Z,8Z,11Z,14Z-eicosatetraenoyl)-sn-glycero-3-phosphate	0.038254	3.7278	0.85709	0.39439	0.82575	-5.443	-0.0831514	0.0831514	No	NA
2-Hydroxy-2,4-pentadienoate	0.024194	5.0039	0.85518	0.39544	0.82575	-5.4445	-0.0831514	0.0831514	No	NA
Gentisein	0.022376	4.3168	0.85133	0.39756	0.82575	-5.4474	-0.0831514	0.0831514	No	NA
Carpacin	0.014338	4.6968	0.84944	0.39861	0.82575	-5.4489	-0.0831514	0.0831514	No	NA
1-(beta-D-Ribofuranosyl)-1,4-dihydronicotinamide	0.029453	4.0471	0.84728	0.3998	0.82575	-5.4506	-0.0831514	0.0831514	No	NA
Skatole	0.022651	4.5272	0.84286	0.40225	0.82695	-5.454	-0.0825207	0.0825207	No	NA
N6,N6,N6-Trimethyl-L-lysine	0.042954	4.1287	0.83849	0.40468	0.8281	-5.4573	-0.0819172	0.0819172	No	NA
9-Decenoylcarnitine	-0.067579	5.1845	-0.8257	0.41185	0.83619	-5.467	-0.077695	0.077695	No	NA
Propenoate	0.020467	4.8774	0.82365	0.413	0.83619	-5.4685	-0.077695	0.077695	No	NA
2-Heptyl-4-hydroxyquinoline-N-oxide	-0.042975	4.4921	-0.82023	0.41494	0.83619	-5.4711	-0.077695	0.077695	No	NA
Gly-His	0.012337	5.6058	0.818	0.4162	0.83619	-5.4727	-0.077695	0.077695	No	NA
Citrate	0.035841	5.138	0.8098	0.42087	0.84174	-5.4788	-0.074822	0.074822	No	NA
[PE (20:4)] 1-(5Z,8Z,11Z,14Z-eicosatetraenoyl)-sn-glycero-3-phosphoethanolamine	0.037733	4.6204	0.80457	0.42386	0.8439	-5.4827	-0.073709	0.073709	No	NA
5-Hydroxytryptophol	-0.037218	3.976	-0.80005	0.42646	0.84527	-5.486	-0.0730045	0.0730045	No	NA
Monocerin	-0.021401	4.4687	-0.79485	0.42945	0.84741	-5.4897	-0.0719064	0.0719064	No	NA
L-Methionine	0.031707	5.4984	0.78804	0.4334	0.85139	-5.4946	-0.0698715	0.0698715	No	NA
mildronate	0.054055	4.6295	0.77935	0.43847	0.85754	-5.5008	-0.0667456	0.0667456	No	NA
Adenosine	-0.10759	3.2921	-0.77296	0.44222	0.85981	-5.5054	-0.0655975	0.0655975	No	NA
Ile-Leu-Met-Pro	0.020945	3.6006	0.77074	0.44352	0.85981	-5.5069	-0.0655975	0.0655975	No	NA
Indoxylsulfate	0.086739	5.6167	0.76411	0.44743	0.86361	-5.5116	-0.0636823	0.0636823	No	NA
[SP (24:0)] N-(tetracosanoyl)-sphing-4-enine	-0.065957	4.5413	-0.75236	0.45442	0.87328	-5.5197	-0.0588465	0.0588465	No	NA
3-(4-Hydroxyphenyl)lactate	0.03105	4.1246	0.73633	0.46406	0.88651	-5.5306	-0.0523164	0.0523164	No	NA
L-Ala-L-Glu	0.0398	3.8889	0.73424	0.46532	0.88651	-5.532	-0.0523164	0.0523164	No	NA
3-Oxopropanoate	-0.047506	5.5214	-0.72857	0.46876	0.88889	-5.5357	-0.051152	0.051152	No	NA
Glu-Gly	0.12217	3.7014	0.72284	0.47225	0.88889	-5.5395	-0.051152	0.051152	No	NA
cis-Aconitate	0.033663	4.528	0.71861	0.47483	0.88889	-5.5423	-0.051152	0.051152	No	NA
Isorhamnetin	0.040077	4.7981	0.71378	0.4778	0.88889	-5.5455	-0.051152	0.051152	No	NA
[PR] Methyl bixin/ (Bixin dimethyl ester)	0.029376	3.7121	0.71047	0.47983	0.88889	-5.5476	-0.051152	0.051152	No	NA
Dihydrobiopterin	0.17696	3.1981	0.70567	0.48279	0.88889	-5.5507	-0.051152	0.051152	No	NA
[PC (18:0/18:2)] 1-octadecanoyl-2-(9Z,12Z-octadecadienoyl)-sn-glycero-3-phosphocholine	0.042436	4.9388	0.70547	0.48292	0.88889	-5.5508	-0.051152	0.051152	No	NA
2-Aminoacrylate	-0.021997	3.928	-0.70374	0.48399	0.88889	-5.5519	-0.051152	0.051152	No	NA
[PE (18:0/20:4)] 1-octadecanoyl-2-(5Z,8Z,11Z,14Z-eicosatetraenoyl)-sn-glycero-3-phosphoethanolamine	0.038296	4.8091	0.69955	0.48658	0.88889	-5.5546	-0.051152	0.051152	No	NA
L-Lysine	0.02433	4.7738	0.6994	0.48668	0.88889	-5.5547	-0.051152	0.051152	No	NA
Castasterone	-0.06045	4.365	-0.68787	0.49387	0.89187	-5.562	-0.0496984	0.0496984	No	NA
N-Hydroxy-2-acetamidofluorene	-0.049256	4.0735	-0.68309	0.49686	0.89187	-5.565	-0.0496984	0.0496984	No	NA
N2-(D-1-Carboxyethyl)-L-arginine	0.061883	3.5015	0.67863	0.49966	0.89187	-5.5678	-0.0496984	0.0496984	No	NA
4-Nitroaniline	-0.076951	4.2617	-0.67137	0.50425	0.89187	-5.5723	-0.0496984	0.0496984	No	NA
penem CGP31608	0.023817	3.6619	0.66705	0.50699	0.89187	-5.5749	-0.0496984	0.0496984	No	NA
Choline	0.028099	5.2823	0.66705	0.50699	0.89187	-5.5749	-0.0496984	0.0496984	No	NA
Cyclohex-2-enone	-0.041856	3.3622	-0.66478	0.50843	0.89187	-5.5763	-0.0496984	0.0496984	No	NA
[PC (14:0/18:2)] 1-tetradecanoyl-2-(9Z,12Z-octadecadienoyl)-sn-glycero-3-phosphocholine	-0.0395	4.9107	-0.66406	0.50889	0.89187	-5.5767	-0.0496984	0.0496984	No	NA
[PC (15:0/15:0)] 1,2-dipentadecanoyl-sn-glycero-3-phosphocholine	-0.058525	4.5558	-0.66043	0.5112	0.89187	-5.5789	-0.0496984	0.0496984	No	NA
N-(3-acetamidopropyl)-4-aminobutanal	0.12104	3.578	0.65964	0.5117	0.89187	-5.5794	-0.0496984	0.0496984	No	NA
Isoquinoline	-0.053333	4.1868	-0.65484	0.51477	0.89187	-5.5823	-0.0496984	0.0496984	No	NA
L-Alanine	0.022691	5.3855	0.6507	0.51743	0.89187	-5.5847	-0.0496984	0.0496984	No	NA
Triethanolamine...308	0.076192	3.9262	0.64971	0.51806	0.89187	-5.5853	-0.0496984	0.0496984	No	NA
2-Oxoglutarate	0.025716	4.5014	0.64577	0.5206	0.89187	-5.5877	-0.0496984	0.0496984	No	NA
Thalicarpine	-0.12817	2.9411	-0.64355	0.52203	0.89187	-5.589	-0.0496984	0.0496984	No	NA
Isocitrate	-0.032078	4.296	-0.64239	0.52277	0.89187	-5.5896	-0.0496984	0.0496984	No	NA
3-Methyleneoxindole	0.019994	5.1358	0.64124	0.52351	0.89187	-5.5903	-0.0496984	0.0496984	No	NA
L-Methionine S-oxide	0.036485	4.0717	0.63728	0.52607	0.89187	-5.5926	-0.0496984	0.0496984	No	NA
di-n-Undecylamine	0.1179	3.4407	0.63639	0.52665	0.89187	-5.5931	-0.0496984	0.0496984	No	NA
[PC (16:0/18:1)] 1-hexadecanoyl-2-(9Z-octadecenoyl)-sn-glycero-3-phosphocholine	0.032372	4.8412	0.63215	0.5294	0.89312	-5.5956	-0.0490902	0.0490902	No	NA
Sucrose	0.10163	3.4267	0.62657	0.53303	0.89581	-5.5988	-0.0477841	0.0477841	No	NA
L-Carnitine	0.019101	7.1321	0.61796	0.53866	0.89817	-5.6037	-0.0466415	0.0466415	No	NA
Indole	0.01839	5.2919	0.61559	0.54021	0.89817	-5.605	-0.0466415	0.0466415	No	NA
5-Hydroxy-L-tryptophan	0.024582	3.6331	0.61023	0.54374	0.89817	-5.6081	-0.0466415	0.0466415	No	NA
ethylpyruvate	-0.021034	5.2589	-0.60965	0.54412	0.89817	-5.6084	-0.0466415	0.0466415	No	NA
L-Glutamate	0.032066	5.256	0.60893	0.54459	0.89817	-5.6088	-0.0466415	0.0466415	No	NA
[PC (18:1/18:1)] 1-(9Z-octadecenoyl)-2-(9Z-octadecenoyl)-sn-glycero-3-phosphocholine	0.04778	6.487	0.60182	0.54929	0.90254	-5.6127	-0.0445335	0.0445335	No	NA
Decanoic acid	-0.033509	5.3761	-0.59518	0.55369	0.90484	-5.6163	-0.0434282	0.0434282	No	NA
Succinate	-0.021631	4.7554	-0.59355	0.55478	0.90484	-5.6172	-0.0434282	0.0434282	No	NA
[PC (16:0/16:0)] 1-hexadecanoyl-2-hexadecanoyl-sn-glycero-3-phosphocholine	-0.025902	5.105	-0.57912	0.56441	0.91472	-5.625	-0.0387118	0.0387118	No	NA
Glu-Arg	0.025589	3.7478	0.57565	0.56674	0.91472	-5.6268	-0.0387118	0.0387118	No	NA
N-(6-Oxo-6H-dibenzo[b,d]pyran-3-yl)maleamic acid	0.020666	4.8997	0.57048	0.57023	0.91472	-5.6295	-0.0387118	0.0387118	No	NA
[PC (18:1/18:2)] 1-(9Z-octadecenoyl)-2-(9Z,12Z-octadecadienoyl)-sn-glycero-3-phosphocholine	0.03072	4.5477	0.56406	0.57456	0.91472	-5.6328	-0.0387118	0.0387118	No	NA
[PE (16:0/22:1)] 1-hexadecanoyl-2-(13Z-docosenoyl)-sn-glycero-3-phosphoethanolamine	-0.029445	4.6209	-0.56394	0.57464	0.91472	-5.6329	-0.0387118	0.0387118	No	NA
4-Guanidinobutanoate	-0.078108	3.6191	-0.55632	0.57981	0.91472	-5.6368	-0.0387118	0.0387118	No	NA
SM(d18:0/22:1(13Z))	0.021732	4.7202	0.55585	0.58013	0.91472	-5.6371	-0.0387118	0.0387118	No	NA
2-C-Methyl-D-erythritol 4-phosphate	0.017067	5.8021	0.55583	0.58015	0.91472	-5.6371	-0.0387118	0.0387118	No	NA
3-Dehydrocarnitine	0.034073	4.2815	0.5552	0.58057	0.91472	-5.6374	-0.0387118	0.0387118	No	NA
(S)-Malate	0.025367	4.626	0.55171	0.58295	0.91472	-5.6391	-0.0387118	0.0387118	No	NA
4-(2-Phenylethyl)phenol	0.015027	4.4986	0.5489	0.58486	0.91472	-5.6406	-0.0387118	0.0387118	No	NA
3beta-Hydroxy-4beta-methyl-5alpha-cholest-7-ene-4alpha-carboxylate	-0.093462	4.3696	-0.54772	0.58567	0.91472	-5.6412	-0.0387118	0.0387118	No	NA
Hippurate	0.080644	5.0745	0.53524	0.59422	0.9222	-5.6473	-0.0351749	0.0351749	No	NA
N-gamma-Acetyldiaminobutyrate	0.046929	3.6481	0.53187	0.59654	0.9222	-5.649	-0.0351749	0.0351749	No	NA
Endomorphin-1	-0.11026	3.9631	-0.53161	0.59672	0.9222	-5.6491	-0.0351749	0.0351749	No	NA
Leu-Ala	0.033713	4.1693	0.52658	0.60019	0.92434	-5.6515	-0.0341683	0.0341683	No	NA
[PE (18:1)] 1-(9Z-octadecenoyl)-sn-glycero-3-phosphoethanolamine	0.029071	4.5218	0.50901	0.61238	0.93984	-5.6599	-0.0269461	0.0269461	No	NA
L-Cystine	0.016414	5.2696	0.49874	0.61956	0.94137	-5.6646	-0.0262396	0.0262396	No	NA
Choline phosphate	-0.026471	3.9183	-0.49759	0.62037	0.94137	-5.6651	-0.0262396	0.0262396	No	NA
L-Tryptophanamide	0.051758	3.4803	0.49546	0.62187	0.94137	-5.6661	-0.0262396	0.0262396	No	NA
L-Histidine	0.012733	5.9775	0.49423	0.62273	0.94137	-5.6667	-0.0262396	0.0262396	No	NA
2-Naphthylamine	0.067395	3.9113	0.48729	0.62762	0.94137	-5.6698	-0.0262396	0.0262396	No	NA
Delphinidin	0.034903	4.5968	0.48376	0.63011	0.94137	-5.6714	-0.0262396	0.0262396	No	NA
[PE (18:0/20:2)] 1-octadecanoyl-2-(11Z,14Z-eicosadienoyl)-sn-glycero-3-phosphoethanolamine	0.022934	5.1716	0.48094	0.63209	0.94137	-5.6726	-0.0262396	0.0262396	No	NA
Sulfate	0.020319	5.9516	0.47795	0.63422	0.94137	-5.6739	-0.0262396	0.0262396	No	NA
Dihydropinosylvin	-0.0093808	4.5106	-0.47398	0.63703	0.94137	-5.6756	-0.0262396	0.0262396	No	NA
SM(d18:1/18:1(9Z))	0.017108	4.9234	0.4729	0.6378	0.94137	-5.6761	-0.0262396	0.0262396	No	NA
Sinapyl alcohol	0.087959	3.9757	0.47051	0.63949	0.94137	-5.6772	-0.0262396	0.0262396	No	NA
gamma-Amino-gamma-cyanobutanoate	0.030337	3.7972	0.4638	0.64427	0.94137	-5.68	-0.0262396	0.0262396	No	NA
Uridine	-0.024991	4.5404	-0.46254	0.64517	0.94137	-5.6806	-0.0262396	0.0262396	No	NA
O-Acetylcarnitine	0.024634	6.3641	0.45769	0.64863	0.94137	-5.6826	-0.0262396	0.0262396	No	NA
N-Acetyl-L-aspartate	0.019543	3.6103	0.45527	0.65036	0.94137	-5.6836	-0.0262396	0.0262396	No	NA
[FA (18:2)] 9S-hydroperoxy-10E,12Z-octadecadienoic acid	-0.028919	4.792	-0.45515	0.65044	0.94137	-5.6837	-0.0262396	0.0262396	No	NA
Lys-Ala-Tyr	-0.0076344	4.0716	-0.45477	0.65072	0.94137	-5.6838	-0.0262396	0.0262396	No	NA
4-Methylene-L-glutamate	0.060153	5.6064	0.45191	0.65277	0.94137	-5.685	-0.0262396	0.0262396	No	NA
citraconate	0.014489	4.1209	0.4504	0.65385	0.94137	-5.6856	-0.0262396	0.0262396	No	NA
Eugenol methyl ether	-0.019805	4.7956	-0.44729	0.65608	0.94152	-5.6869	-0.0261705	0.0261705	No	NA
SM(d18:1/14:0)	0.014584	4.9683	0.43581	0.66435	0.94853	-5.6916	-0.0229489	0.0229489	No	NA
alpha-Methylstyrene	-0.0056329	6.8243	-0.43455	0.66526	0.94853	-5.6921	-0.0229489	0.0229489	No	NA
Acetone cyanohydrin	0.016035	4.5726	0.42619	0.67131	0.95106	-5.6954	-0.0217921	0.0217921	No	NA
[PE (18:0/18:2)] 1-octadecanoyl-2-(9Z,12Z-octadecadienoyl)-sn-glycero-3-phosphoethanolamine	-0.020791	4.9604	-0.42615	0.67134	0.95106	-5.6954	-0.0217921	0.0217921	No	NA
5-Acetamidopentanoate	0.085306	4.6162	0.41612	0.67863	0.95127	-5.6993	-0.0216962	0.0216962	No	NA
[SP (24:0)] N-(15Z-tetracosenoyl)-sphing-4-enine	-0.040702	4.5456	-0.41536	0.67918	0.95127	-5.6995	-0.0216962	0.0216962	No	NA
2-Oxoglutaramate...306	0.015575	3.864	0.41449	0.67982	0.95127	-5.6999	-0.0216962	0.0216962	No	NA
LysoPC(20:3(5Z,8Z,11Z))	0.020288	4.9305	0.41411	0.68009	0.95127	-5.7	-0.0216962	0.0216962	No	NA
SM(d18:1/24:1(15Z))...297	0.01864	5.2359	0.41066	0.68261	0.95177	-5.7013	-0.021468	0.021468	No	NA
3-Butynoate	0.021169	4.2404	0.40722	0.68512	0.95228	-5.7026	-0.0212353	0.0212353	No	NA
ubiquinone-1	0.0097267	4.4609	0.40074	0.68986	0.95586	-5.705	-0.0196057	0.0196057	No	NA
SM(d18:1/20:0)	-0.015253	4.7847	-0.3883	0.699	0.9595	-5.7095	-0.017955	0.017955	No	NA
L-Arginine	-0.015673	5.5044	-0.38768	0.69946	0.9595	-5.7097	-0.017955	0.017955	No	NA
[PE (18:1/20:4)] 1-(1Z-octadecenyl)-2-(5Z,8Z,11Z,14Z-eicosatetraenoyl)-sn-glycero-3-phosphoethanolamine	0.020621	4.945	0.38666	0.70021	0.9595	-5.7101	-0.017955	0.017955	No	NA
5-6-Dihydrouridine	0.012566	3.7913	0.38315	0.7028	0.9595	-5.7113	-0.017955	0.017955	No	NA
Guanidinoacetate	0.014108	4.86	0.37786	0.70671	0.9595	-5.7132	-0.017955	0.017955	No	NA
[PC (18:1/20:3)] 1-(9Z-octadecenoyl)-2-(5Z,8Z,11Z-eicosatrienoyl)-sn-glycero-3-phosphocholine	0.038471	6.1089	0.37295	0.71034	0.9595	-5.7149	-0.017955	0.017955	No	NA
2-Anthramine	0.046418	3.7194	0.36974	0.71272	0.9595	-5.716	-0.017955	0.017955	No	NA
(1/2,5,6)-2-(3-azibutylthio)-5,6-epoxy-3-cyclohexen-1-ol	0.054425	4.1989	0.36806	0.71397	0.9595	-5.7165	-0.017955	0.017955	No	NA
Asn-Gly-His	0.0099558	5.308	0.36613	0.7154	0.9595	-5.7172	-0.017955	0.017955	No	NA
[ST hydrox] 3alpha,7alpha-Dihydroxy-5beta-cholan-24-oic Acid	0.034841	4.5626	0.36425	0.71679	0.9595	-5.7178	-0.017955	0.017955	No	NA
D-Alanyl-D-alanine	0.019887	4.0546	0.36334	0.71748	0.9595	-5.7181	-0.017955	0.017955	No	NA
validamine	-0.018901	3.6326	-0.35721	0.72203	0.9595	-5.7201	-0.017955	0.017955	No	NA
1-Methyladenosine	0.0092267	4.1641	0.35419	0.72429	0.9595	-5.7211	-0.017955	0.017955	No	NA
S-Sulfo-L-cysteine	0.022344	3.4078	0.35143	0.72635	0.9595	-5.722	-0.017955	0.017955	No	NA
[FA hydroxy,oxo(7:0/2:0)] 4-hydroxy-2-oxo-Heptanedioic acid	0.01689	3.8553	0.34848	0.72856	0.9595	-5.723	-0.017955	0.017955	No	NA
Fagomine	0.020724	4.4616	0.3471	0.72958	0.9595	-5.7234	-0.017955	0.017955	No	NA
5-Hydroxyisourate	0.014776	3.617	0.34005	0.73486	0.9595	-5.7256	-0.017955	0.017955	No	NA
(Z)-4-Hydroxyphenylacetaldehyde-oxime	-0.045318	3.6542	-0.33934	0.7354	0.9595	-5.7259	-0.017955	0.017955	No	NA
Magnoshinin	0.0050806	7.9933	0.33402	0.73939	0.9595	-5.7275	-0.017955	0.017955	No	NA
[ST hydroxy(3:0)] (5Z,7E)-(1R,2R,3R)-2-(3-hydroxypropoxy)-9,10-seco-5,7,10(19)-cholestatriene-1,3,25-triol	-0.036696	4.1291	-0.3331	0.74008	0.9595	-5.7278	-0.017955	0.017955	No	NA
N-acetyl-(L)-arginine	0.019605	4.264	0.33276	0.74033	0.9595	-5.7279	-0.017955	0.017955	No	NA
Glycine	0.0093487	4.272	0.32852	0.74352	0.9595	-5.7292	-0.017955	0.017955	No	NA
(S)-ATPA	-0.018859	4.3277	-0.32269	0.74792	0.9595	-5.7309	-0.017955	0.017955	No	NA
Gamma-Glutamylglutamine	-0.012849	4.8611	-0.32112	0.7491	0.9595	-5.7314	-0.017955	0.017955	No	NA
LysoPC(18:0)	0.015033	5.0471	0.31243	0.75567	0.9595	-5.7339	-0.017955	0.017955	No	NA
[FA (14:0/2:0)] Tetradecanedioic acid	-0.023346	4.1471	-0.31112	0.75666	0.9595	-5.7343	-0.017955	0.017955	No	NA
[PC (14:0/18:1)] 1-tetradecanoyl-2-(11Z-octadecenoyl)-sn-glycero-3-phosphocholine	-0.021117	5.3969	-0.31074	0.75694	0.9595	-5.7344	-0.017955	0.017955	No	NA
[FA] O-Palmitoyl-R-carnitine	0.012677	4.4777	0.30981	0.75765	0.9595	-5.7347	-0.017955	0.017955	No	NA
Val-Pro-His	0.0077718	3.556	0.30489	0.76138	0.9595	-5.736	-0.017955	0.017955	No	NA
4-Hydroxybutanoic acid	-0.025732	5.8437	-0.30294	0.76286	0.9595	-5.7366	-0.017955	0.017955	No	NA
gamma-Glutamyl-gamma-aminobutyraldehyde	0.054121	3.5449	0.30224	0.76339	0.9595	-5.7368	-0.017955	0.017955	No	NA
Leu-Pro	0.021069	4.9073	0.30195	0.76361	0.9595	-5.7369	-0.017955	0.017955	No	NA
phenylarsine oxide	-0.021577	4.1424	-0.30127	0.76413	0.9595	-5.7371	-0.017955	0.017955	No	NA
[FA (11:2)] 4,10-undecadiynal	0.0084168	3.9128	0.29545	0.76855	0.96156	-5.7386	-0.0170236	0.0170236	No	NA
Elaidiccarnitine	0.014792	4.5206	0.29338	0.77012	0.96156	-5.7392	-0.0170236	0.0170236	No	NA
Glu-Ser	-0.021586	4.5142	-0.28859	0.77377	0.9619	-5.7405	-0.0168701	0.0168701	No	NA
SM(d18:1/22:0)	0.012153	4.9639	0.28635	0.77547	0.9619	-5.7411	-0.0168701	0.0168701	No	NA
minoxidil	-0.0089272	2.4577	-0.27595	0.78342	0.9619	-5.7438	-0.0168701	0.0168701	No	NA
Ethyl cinnamate	-0.011207	4.0492	-0.27581	0.78353	0.9619	-5.7438	-0.0168701	0.0168701	No	NA
Aminoacetone	-0.010619	4.6204	-0.27267	0.78593	0.9619	-5.7446	-0.0168701	0.0168701	No	NA
Creatine	-0.0099744	6.7346	-0.26655	0.79062	0.9619	-5.7461	-0.0168701	0.0168701	No	NA
L-Serine	0.0084471	4.9091	0.26383	0.7927	0.9619	-5.7468	-0.0168701	0.0168701	No	NA
L-Lysine 1,6-lactam	-0.01734	3.4815	-0.26381	0.79272	0.9619	-5.7468	-0.0168701	0.0168701	No	NA
HSO3-	0.011866	3.7354	0.26055	0.79522	0.9619	-5.7476	-0.0168701	0.0168701	No	NA
[FA oxo(6:0)] 2-oxo-hexanoic acid	0.010704	5.6746	0.25967	0.7959	0.9619	-5.7478	-0.0168701	0.0168701	No	NA
D-Glucarate	0.01299	3.4504	0.25537	0.79921	0.9619	-5.7488	-0.0168701	0.0168701	No	NA
N-acetyl -D- glucosaminitol	0.0082024	4.2158	0.25391	0.80033	0.9619	-5.7491	-0.0168701	0.0168701	No	NA
SM(d18:0/24:1(15Z))	0.012625	4.7012	0.24743	0.80531	0.9619	-5.7506	-0.0168701	0.0168701	No	NA
PC(16:1(9Z)/22:2(13Z,16Z))	0.017147	5.6904	0.24504	0.80716	0.9619	-5.7512	-0.0168701	0.0168701	No	NA
3,4-Methylenedioxymethamphetamine	0.0097803	4.4216	0.24458	0.80751	0.9619	-5.7513	-0.0168701	0.0168701	No	NA
O-Butanoylcarnitine	-0.014591	4.9967	-0.24199	0.80951	0.9619	-5.7518	-0.0168701	0.0168701	No	NA
Xanthine	-0.018866	3.8126	-0.24154	0.80986	0.9619	-5.7519	-0.0168701	0.0168701	No	NA
D-Glycerate	-0.012915	4.0242	-0.23947	0.81146	0.9619	-5.7524	-0.0168701	0.0168701	No	NA
L-Leucine	0.0088877	6.094	0.23855	0.81217	0.9619	-5.7526	-0.0168701	0.0168701	No	NA
chavicol	-0.0031792	6.1802	-0.23585	0.81426	0.9619	-5.7532	-0.0168701	0.0168701	No	NA
Urocanate	-0.020582	4.4815	-0.23347	0.8161	0.9619	-5.7537	-0.0168701	0.0168701	No	NA
[Fv Methox] 4'-Methoxychalcone	0.055676	3.2715	0.22685	0.82122	0.96361	-5.7551	-0.0160987	0.0160987	No	NA
3-Methylguanine	0.0077133	4.5579	0.22215	0.82486	0.96361	-5.7561	-0.0160987	0.0160987	No	NA
L-Glutamate 5-semialdehyde...305	0.010486	3.9359	0.22017	0.8264	0.96361	-5.7565	-0.0160987	0.0160987	No	NA
Acetaminophenglucuronide	-0.040383	2.8719	-0.21769	0.82832	0.96361	-5.757	-0.0160987	0.0160987	No	NA
L-Glutamine	0.0059194	6.7032	0.21754	0.82844	0.96361	-5.757	-0.0160987	0.0160987	No	NA
Zinnolide	-0.0039632	5.2523	-0.21452	0.83078	0.96379	-5.7576	-0.0160176	0.0160176	No	NA
SM(d18:0/18:1(9Z))	0.0087022	5.0068	0.2081	0.83577	0.96705	-5.7589	-0.0145511	0.0145511	No	NA
[PC (18:1/22:5)] 1-(11Z-octadecenoyl)-2-(7Z,10Z,13Z,16Z,19Z-docosapentaenoyl)-sn-glycero-3-phosphocholine	0.016603	5.4965	0.20413	0.83886	0.96707	-5.7596	-0.0145421	0.0145421	No	NA
Trimethylamine N-oxide	0.021391	4.8293	0.19885	0.84297	0.96707	-5.7606	-0.0145421	0.0145421	No	NA
Lys-Val-Val	-0.026635	4.0656	-0.19783	0.84377	0.96707	-5.7608	-0.0145421	0.0145421	No	NA
[SP (16:0)] N-(hexadecanoyl)-sphing-4-enine-1-phosphocholine...417	0.0065355	5.8953	0.19656	0.84475	0.96707	-5.761	-0.0145421	0.0145421	No	NA
Triethanolamine...77	0.029616	3.5261	0.19403	0.84673	0.96707	-5.7614	-0.0145421	0.0145421	No	NA
[FA hydroxy(18:2)] 9S-hydroxy-10E,12Z-octadecadienoic acid	-0.016339	5.2132	-0.18685	0.85233	0.96855	-5.7627	-0.013878	0.013878	No	NA
Thr-Ala	-0.013777	4.0892	-0.18155	0.85647	0.96855	-5.7636	-0.013878	0.013878	No	NA
DL-2-Aminooctanoicacid	0.0080657	5.2771	0.17754	0.85961	0.96855	-5.7643	-0.013878	0.013878	No	NA
Glutarylcarnitine	0.0087989	4.0621	0.16913	0.8662	0.96855	-5.7656	-0.013878	0.013878	No	NA
Nicotine	0.032506	2.8164	0.16738	0.86757	0.96855	-5.7659	-0.013878	0.013878	No	NA
[FA dioxo(8:0)] 4,7-dioxo-octanoic acid	-0.007779	4.3208	-0.16291	0.87107	0.96855	-5.7666	-0.013878	0.013878	No	NA
[PI (18:0/18:0)] 1,2-di-(9Z-octadecenoyl)-sn-glycero-3-phospho-(1'-myo-inositol)(ammonium salt)	0.0097942	4.7074	0.15967	0.87361	0.96855	-5.767	-0.013878	0.013878	No	NA
Stachydrine	0.029092	6.1642	0.15952	0.87373	0.96855	-5.7671	-0.013878	0.013878	No	NA
5'-Oxoinosine	-0.016855	3.5983	-0.15737	0.87542	0.96855	-5.7674	-0.013878	0.013878	No	NA
[ST] (5Z,7E)-9,10-seco-5,7,10(19)-cholestatriene	0.0044104	4.6255	0.15247	0.87927	0.96855	-5.7681	-0.013878	0.013878	No	NA
Pyrene	-0.0039458	4.6211	-0.1492	0.88183	0.96855	-5.7685	-0.013878	0.013878	No	NA
N-(octanoyl)-L-homoserine	0.008928	4.9722	0.14787	0.88288	0.96855	-5.7687	-0.013878	0.013878	No	NA
SM(d17:1/24:1(15Z))	-0.0052289	4.6528	-0.14717	0.88343	0.96855	-5.7688	-0.013878	0.013878	No	NA
SM(d18:1/23:0)	0.0063543	4.5963	0.14435	0.88565	0.96855	-5.7692	-0.013878	0.013878	No	NA
Homoarginine	0.0075941	4.2292	0.1442	0.88577	0.96855	-5.7692	-0.013878	0.013878	No	NA
Lotaustralin	0.0054757	3.8929	0.14261	0.88702	0.96855	-5.7694	-0.013878	0.013878	No	NA
DG(15:0/18:4(6Z,9Z,12Z,15Z)/0:0)	-0.014696	4.7928	-0.14242	0.88717	0.96855	-5.7694	-0.013878	0.013878	No	NA
[PC (16:1/18:1)] 1-(9Z-hexadecenoyl)-2-(11Z-octadecenoyl)-sn-glycero-3-phosphocholine	0.0075997	5.1508	0.14038	0.88878	0.96855	-5.7697	-0.013878	0.013878	No	NA
pentane-1,3,4,5-tetracarboxylate	-0.01496	4.131	-0.13877	0.89004	0.96855	-5.7699	-0.013878	0.013878	No	NA
4-Nitrophenyl-3-ketovalidamine	0.018344	3.6615	0.13647	0.89185	0.96855	-5.7702	-0.013878	0.013878	No	NA
Miraxanthin-I	0.0038066	4.9034	0.13048	0.89657	0.97007	-5.7709	-0.0131969	0.0131969	No	NA
[FA trihydroxy(4:0)] 2,3,4-trihydroxy-butanoic acid	0.0073865	4.5126	0.12908	0.89768	0.97007	-5.7711	-0.0131969	0.0131969	No	NA
trans,trans-1,4-Diphenyl-1,3-butadiene	-0.0032381	4.9059	-0.12067	0.9043	0.97007	-5.7721	-0.0131969	0.0131969	No	NA
[PC (18:0/22:4)] 1-octadecanoyl-2-(7Z,10Z,13Z,16Z-docosatetraenoyl)-sn-glycero-3-phosphocholine	-0.0082052	4.6279	-0.11896	0.90566	0.97007	-5.7722	-0.0131969	0.0131969	No	NA
[PC (14:0)] 1-tetradecanoyl-sn-glycero-3-phosphocholine	0.0065487	4.8725	0.11832	0.90616	0.97007	-5.7723	-0.0131969	0.0131969	No	NA
[PC (18:0/22:5)] 1-octadecanoyl-2-(4Z,7Z,10Z,13Z,16Z-docosapentaenoyl)-sn-glycero-3-phosphocholine	-0.0057333	5.0685	-0.11799	0.90643	0.97007	-5.7724	-0.0131969	0.0131969	No	NA
[GL methyl(15:0/8:0)] 1-(14-methyl-pentadecanoyl)-2-(8-[3]-ladderane-octanyl)-sn-glycerol	-0.0054451	4.5068	-0.11201	0.91115	0.97277	-5.773	-0.0119898	0.0119898	No	NA
3-Methyloxindole	0.014581	3.6617	0.1085	0.91391	0.97337	-5.7733	-0.011722	0.011722	No	NA
ITP	-0.0042372	3.5045	-0.094739	0.9248	0.9826	-5.7746	-0.00762324	0.00762324	No	NA
SM(d18:1/22:1(13Z))	-0.0030604	5.0306	-0.090408	0.92823	0.98388	-5.775	-0.00705787	0.00705787	No	NA
LysoPE(0:0/18:2(9Z,12Z))	-0.0050461	4.8715	-0.075761	0.93983	0.99116	-5.7761	-0.00385623	0.00385623	No	NA
[PE (16:0/20:4)] 1-hexadecanoyl-2-(5Z,8Z,11Z,14Z-eicosatetraenoyl)-sn-glycero-3-phosphoethanolamine	0.006895	4.4611	0.069722	0.94462	0.99116	-5.7765	-0.00385623	0.00385623	No	NA
7-Aminomethyl-7-carbaguanine	0.0026991	3.5058	0.068171	0.94585	0.99116	-5.7766	-0.00385623	0.00385623	No	NA
deacetylcolchicine	0.001657	3.6455	0.062849	0.95007	0.99116	-5.7769	-0.00385623	0.00385623	No	NA
[PC (16:0/18:3)] 1-hexadecanoyl-2-(9Z,12Z,15Z-octadecatrienoyl)-sn-glycero-3-phosphocholine	-0.0027517	5.4355	-0.060156	0.95221	0.99116	-5.7771	-0.00385623	0.00385623	No	NA
N4-(Acetyl-beta-D-glucosaminyl)asparagine	0.0015642	3.6881	0.057295	0.95448	0.99116	-5.7772	-0.00385623	0.00385623	No	NA
Palmiticamide	-0.0027725	3.5656	-0.054808	0.95645	0.99116	-5.7774	-0.00385623	0.00385623	No	NA
L-1-Pyrroline-3-hydroxy-5-carboxylate	-0.0021299	4.9551	-0.052955	0.95792	0.99116	-5.7775	-0.00385623	0.00385623	No	NA
N-acetyl-tryptophanamide	0.0016449	5.3658	0.050676	0.95973	0.99116	-5.7776	-0.00385623	0.00385623	No	NA
LPA(0:0/18:2(9Z,12Z))	0.0016449	3.5204	0.050676	0.95973	0.99116	-5.7776	-0.00385623	0.00385623	No	NA
Piperidine	0.0017291	5.5516	0.044267	0.96482	0.99116	-5.7779	-0.00385623	0.00385623	No	NA
Taurine	-0.0021042	5.3067	-0.044068	0.96498	0.99116	-5.7779	-0.00385623	0.00385623	No	NA
3-Buten-1-amine	0.00123	5.7432	0.037762	0.96999	0.99116	-5.7781	-0.00385623	0.00385623	No	NA
[PC (16:0/18:2)] 1-hexadecanoyl-2-(9Z,12Z-octadecadienoyl)-sn-glycero-3-phosphocholine	0.0013569	6.9494	0.036658	0.97086	0.99116	-5.7781	-0.00385623	0.00385623	No	NA
N-hydroxy-N-acetylcadaverine	0.0071535	4.8508	0.034938	0.97223	0.99116	-5.7782	-0.00385623	0.00385623	No	NA
L-Pipecolate	0.0023597	5.4893	0.023592	0.98125	0.99116	-5.7785	-0.00385623	0.00385623	No	NA
L-4-Hydroxyglutamate semialdehyde	0.0008756	3.946	0.022183	0.98237	0.99116	-5.7785	-0.00385623	0.00385623	No	NA
L-Threonine	-0.00086459	5.3482	-0.021032	0.98328	0.99116	-5.7786	-0.00385623	0.00385623	No	NA
[ST hydroxy(3:0)] (5Z,7E)-(1R,2R,3R)-2-(5-hydroxypentoxy)-9,10-seco-5,7,10(19)-cholestatriene-1,3,25-triol	-0.0014394	4.4443	-0.016523	0.98687	0.99116	-5.7786	-0.00385623	0.00385623	No	NA
Glu-Asp	0.00091103	3.9343	0.014043	0.98884	0.99116	-5.7787	-0.00385623	0.00385623	No	NA
L-Cysteinylglycinedisulfide	0.00042204	4.9331	0.013266	0.98945	0.99116	-5.7787	-0.00385623	0.00385623	No	NA
Val-Gly	-0.00082618	3.9392	-0.012691	0.98991	0.99116	-5.7787	-0.00385623	0.00385623	No	NA
[FA (12:3)] 5,8,11-dodecatriynoic acid	-0.00033169	4.0855	-0.012058	0.99041	0.99116	-5.7787	-0.00385623	0.00385623	No	NA
Phenol sulfate	-0.0015628	4.6804	-0.011345	0.99098	0.99116	-5.7787	-0.00385623	0.00385623	No	NA
Oxalate	0.00058497	3.9329	0.011123	0.99116	0.99116	-5.7787	-0.00385623	0.00385623	No	NA

## Sheet: figure2b
Label	logFC	AveExpr	t	P.Value	FDR	B	log10p	neglog10p	diff_exp	delabel
[PE (18:0/20:4)] 1-octadecanoyl-2-(5Z,8Z,11Z,14Z-eicosatetraenoyl)-sn-glycero-3-phosphoethanolamine	0.25556	4.8091	4.2024	7.8508e-05	0.034701	1.4294	-1.45966	1.45966	Up	[PE (18:0/20:4)] 1-octadecanoyl-2-(5Z,8Z,11Z,14Z-eicosatetraenoyl)-sn-glycero-3-phosphoethanolamine
10-Hydroxydecanoic acid	-0.16211	4.33	-3.6048	0.00058928	0.088949	-0.35357	-1.05086	1.05086	Down	10-Hydroxydecanoic acid
Acetaminophenglucuronide	0.74133	2.8719	3.5973	0.00060373	0.088949	-0.37486	-1.05086	1.05086	Up	Acetaminophenglucuronide
Ala-Ser-Ser	0.24811	3.5142	3.3609	0.0012758	0.12425	-1.0304	-0.905704	0.905704	No	NA
(Z)-4-Hydroxyphenylacetaldehyde-oxime	0.49396	3.6542	3.3295	0.0014055	0.12425	-1.1149	-0.905704	0.905704	No	NA
tetrahydrogeranylgeranyl-bacteriopheophytin	0.19071	5.2313	3.2373	0.001864	0.13731	-1.3608	-0.862298	0.862298	No	NA
Thalicarpine	0.69267	2.9411	3.1307	0.0025665	0.15992	-1.6384	-0.796097	0.796097	No	NA
7-Aminomethyl-7-carbaguanine	0.13591	3.5058	3.0901	0.0028946	0.15992	-1.7425	-0.796097	0.796097	No	NA
[PE (16:0/22:6)] 1-hexadecanoyl-2-(4Z,7Z,10Z,13Z,16Z,19Z-docosahexaenoyl)-sn-glycero-3-phosphoethanolamine	0.31628	4.6011	2.8865	0.0052116	0.25595	-2.2489	-0.591845	0.591845	No	NA
D-Glucuronate	0.16806	3.2987	2.7699	0.0072169	0.30468	-2.527	-0.516156	0.516156	No	NA
D-Glucarate	-0.15455	3.4504	-2.735	0.007941	0.30468	-2.6084	-0.516156	0.516156	No	NA
validamine	0.15988	3.6326	2.7201	0.0082717	0.30468	-2.6431	-0.516156	0.516156	No	NA
Isocitrate	-0.14786	4.296	-2.6655	0.0095866	0.32595	-2.7682	-0.486849	0.486849	No	NA
1-Methylhypoxanthine	0.10955	4.1858	2.6199	0.01083	0.34192	-2.8713	-0.466075	0.466075	No	NA
[PE (16:0/20:4)] 1-hexadecanoyl-2-(5Z,8Z,11Z,14Z-eicosatetraenoyl)-sn-glycero-3-phosphoethanolamine	0.28105	4.4611	2.5582	0.012744	0.37553	-3.0085	-0.425355	0.425355	No	NA
L-Kynurenine	0.13218	4.4351	2.4979	0.014908	0.41183	-3.14	-0.385282	0.385282	No	NA
PE(18:3(6Z,9Z,12Z)/P-18:1(11Z))	0.1285	4.8559	2.431	0.017688	0.4599	-3.2829	-0.337337	0.337337	No	NA
Homoarginine	-0.13868	4.2292	-2.3703	0.020603	0.50591	-3.4097	-0.295927	0.295927	No	NA
Glutarylcarnitine	0.13414	4.0621	2.3209	0.023287	0.54172	-3.511	-0.266225	0.266225	No	NA
[FA (6:0)] O-hexanoyl-R-carnitine	0.14686	4.8774	2.2396	0.028375	0.583	-3.6737	-0.234331	0.234331	No	NA
[PE (18:1/20:4)] 1-(1Z-octadecenyl)-2-(5Z,8Z,11Z,14Z-eicosatetraenoyl)-sn-glycero-3-phosphoethanolamine	0.13175	4.945	2.2239	0.029465	0.583	-3.7045	-0.234331	0.234331	No	NA
L-Rhamnose	-0.13859	5.1782	-2.2133	0.030226	0.583	-3.7254	-0.234331	0.234331	No	NA
DL-2-Aminooctanoicacid	0.11089	5.2771	2.1973	0.031396	0.583	-3.7564	-0.234331	0.234331	No	NA
penem CGP31608	-0.085699	3.6619	-2.1607	0.034233	0.583	-3.8269	-0.234331	0.234331	No	NA
Creatinine	0.066596	6.8878	2.1581	0.034445	0.583	-3.832	-0.234331	0.234331	No	NA
N-acetyl-(L)-arginine	0.14006	4.264	2.14	0.03593	0.583	-3.8663	-0.234331	0.234331	No	NA
(1/2,5,6)-2-(3-azibutylthio)-5,6-epoxy-3-cyclohexen-1-ol	-0.35015	4.1989	-2.1316	0.036638	0.583	-3.8821	-0.234331	0.234331	No	NA
(R)-2-Hydroxyglutarate	-0.11004	4.2064	-2.1282	0.036932	0.583	-3.8886	-0.234331	0.234331	No	NA
L-thiazolidine-4-carboxylate	-0.21482	4.099	-2.1097	0.038553	0.5876	-3.9234	-0.230918	0.230918	No	NA
1-Methyladenosine	0.060113	4.1641	2.0773	0.04154	0.60432	-3.9836	-0.218733	0.218733	No	NA
Tributyl phosphate	-0.40673	4.0099	-2.0685	0.042384	0.60432	-3.9998	-0.218733	0.218733	No	NA
[FA hydroxy,oxo(7:0/2:0)] 4-hydroxy-2-oxo-Heptanedioic acid	0.10882	3.8553	2.021	0.047203	0.6518	-4.0863	-0.185886	0.185886	No	NA
N-Sulfo-D-glucosamine	0.088544	3.6377	1.9976	0.049744	0.6518	-4.1283	-0.185886	0.185886	No	NA
Methylimidazoleacetic acid	0.23874	4.3352	1.9941	0.050138	0.6518	-4.1346	-0.185886	0.185886	No	NA
L-Asparagine	-0.071502	4.9443	-1.9691	0.053008	0.65551	-4.179	-0.183421	0.183421	No	NA
PE(20:4(5Z,8Z,11Z,14Z)/P-18:1(11Z))	0.10378	4.9172	1.9658	0.05339	0.65551	-4.1847	-0.183421	0.183421	No	NA
N-Hydroxy-2-acetamidofluorene	-0.15545	4.0735	-1.9406	0.056434	0.67416	-4.2287	-0.171237	0.171237	No	NA
Val-Val...184	0.32758	3.4868	1.9044	0.061076	0.69632	-4.2913	-0.157191	0.157191	No	NA
sn-glycero-3-Phosphocholine	-0.10727	5.4367	-1.8651	0.066465	0.69632	-4.3578	-0.157191	0.157191	No	NA
(1-Ribosylimidazole)-4-acetate...115	0.16379	3.841	1.8543	0.068016	0.69632	-4.3759	-0.157191	0.157191	No	NA
1-(beta-D-Ribofuranosyl)-1,4-dihydronicotinamide	0.070984	4.0471	1.8382	0.070378	0.69632	-4.4026	-0.157191	0.157191	No	NA
[FA oxo,amino(6:0)] 3-oxo-5S-amino-hexanoic acid	-0.35059	4.4457	-1.8371	0.07055	0.69632	-4.4045	-0.157191	0.157191	No	NA
[PC (18:2)] 1-(9Z,12Z-octadecadienoyl)-sn-glycero-3-phosphocholine	-0.10341	6.0762	-1.8242	0.072495	0.69632	-4.4258	-0.157191	0.157191	No	NA
Ergothioneine	-0.12532	4.1879	-1.8167	0.073658	0.69632	-4.4382	-0.157191	0.157191	No	NA
4-Imidazolone-5-propanoate	0.097831	4.4666	1.8029	0.075813	0.69632	-4.4606	-0.157191	0.157191	No	NA
sn-Glycerol 3-phosphate	-0.098818	3.2362	-1.7974	0.076701	0.69632	-4.4697	-0.157191	0.157191	No	NA
Hippurate	0.30048	5.0745	1.7952	0.077042	0.69632	-4.4731	-0.157191	0.157191	No	NA
[PC (18:0/22:4)] 1-octadecanoyl-2-(7Z,10Z,13Z,16Z-docosatetraenoyl)-sn-glycero-3-phosphocholine	0.13717	4.6279	1.7901	0.077872	0.69632	-4.4814	-0.157191	0.157191	No	NA
[SP (24:0)] N-(15Z-tetracosenoyl)-sphing-4-enine	0.19477	4.5456	1.7893	0.078005	0.69632	-4.4828	-0.157191	0.157191	No	NA
HEPES	-0.62272	3.5787	-1.7846	0.078769	0.69632	-4.4903	-0.157191	0.157191	No	NA
ethylpyruvate	-0.066555	5.2589	-1.7365	0.086985	0.74724	-4.567	-0.12654	0.12654	No	NA
L-Histidine	-0.049551	5.9775	-1.7313	0.08791	0.74724	-4.5751	-0.12654	0.12654	No	NA
[SP hydrox] 4-hydroxysphinganine	-0.06732	6.1171	-1.6929	0.095034	0.79255	-4.6348	-0.100973	0.100973	No	NA
[PE (16:0/22:1)] 1-hexadecanoyl-2-(13Z-docosenoyl)-sn-glycero-3-phosphoethanolamine	0.096837	4.6209	1.6695	0.099595	0.7988	-4.6706	-0.0975619	0.0975619	No	NA
L-Phenylalanine	-0.055756	5.768	-1.6618	0.10114	0.7988	-4.6823	-0.0975619	0.0975619	No	NA
Asp-Cys-Cys-Ser	-0.16904	3.766	-1.6519	0.10316	0.7988	-4.6973	-0.0975619	0.0975619	No	NA
2-Octenoylcarnitine	0.13582	5.1016	1.6512	0.10329	0.7988	-4.6982	-0.0975619	0.0975619	No	NA
[SP (24:0)] N-(tetracosanoyl)-sphing-4-enine	0.15851	4.5413	1.6276	0.10822	0.7988	-4.7335	-0.0975619	0.0975619	No	NA
L-Cysteinylglycinedisulfide	0.057307	4.9331	1.6215	0.10951	0.7988	-4.7425	-0.0975619	0.0975619	No	NA
Glycine	0.051196	4.272	1.6195	0.10995	0.7988	-4.7455	-0.0975619	0.0975619	No	NA
2-Oxoglutaramate...72	0.080145	3.513	1.6182	0.11024	0.7988	-4.7475	-0.0975619	0.0975619	No	NA
[PC (16:0/16:0)] 1-hexadecanoyl-2-hexadecanoyl-sn-glycero-3-phosphocholine	0.07918	5.105	1.5936	0.11564	0.82438	-4.7834	-0.0838726	0.0838726	No	NA
D-Gluconic acid	0.077594	4.37	1.5843	0.11774	0.82607	-4.7969	-0.0829831	0.0829831	No	NA
Trimethylamine N-oxide	0.18679	4.8293	1.5631	0.12266	0.8405	-4.8275	-0.0754623	0.0754623	No	NA
[FA (18:2)] 9S-hydroperoxy-10E,12Z-octadecadienoic acid	-0.10945	4.792	-1.5507	0.12561	0.8405	-4.8451	-0.0754623	0.0754623	No	NA
Indole	-0.051426	5.2919	-1.5496	0.12586	0.8405	-4.8467	-0.0754623	0.0754623	No	NA
[ST hydrox] N-(3alpha-hydroxy-5beta-cholan-24-oyl)-glycine 3-sulfate	0.22911	4.7345	1.5263	0.13156	0.8405	-4.8795	-0.0754623	0.0754623	No	NA
3-Methyloxindole	-0.22681	3.6617	-1.5194	0.13328	0.8405	-4.8891	-0.0754623	0.0754623	No	NA
5-6-Dihydrouridine	0.055234	3.7913	1.516	0.13413	0.8405	-4.8938	-0.0754623	0.0754623	No	NA
L-Tryptophan	-0.047833	5.1825	-1.5124	0.13505	0.8405	-4.8988	-0.0754623	0.0754623	No	NA
O-Butanoylcarnitine	0.10129	4.9967	1.5122	0.13509	0.8405	-4.899	-0.0754623	0.0754623	No	NA
L-4-Hydroxyglutamate semialdehyde	0.06508	3.946	1.4842	0.14236	0.8405	-4.9376	-0.0754623	0.0754623	No	NA
2-Anthramine	-0.20514	3.7194	-1.4709	0.1459	0.8405	-4.9555	-0.0754623	0.0754623	No	NA
Phenol sulfate	0.22436	4.6804	1.4661	0.1472	0.8405	-4.962	-0.0754623	0.0754623	No	NA
3-Methyleneoxindole	-0.049943	5.1358	-1.4419	0.15391	0.8405	-4.9944	-0.0754623	0.0754623	No	NA
5,6-Dihydrothymine	0.086894	5.48	1.4407	0.15424	0.8405	-4.996	-0.0754623	0.0754623	No	NA
L-Threonine	-0.064869	5.3482	-1.4205	0.16001	0.8405	-5.0225	-0.0754623	0.0754623	No	NA
Monocerin	0.042418	4.4687	1.4182	0.16068	0.8405	-5.0255	-0.0754623	0.0754623	No	NA
3-Buten-1-amine	-0.051146	5.7432	-1.4134	0.16207	0.8405	-5.0318	-0.0754623	0.0754623	No	NA
Quinoline	-0.046356	4.1003	-1.4116	0.1626	0.8405	-5.0341	-0.0754623	0.0754623	No	NA
5-Hydroxy-L-tryptophan	-0.062819	3.6331	-1.4038	0.16491	0.8405	-5.0443	-0.0754623	0.0754623	No	NA
Asn-Gly-His	-0.04224	5.308	-1.3984	0.16653	0.8405	-5.0513	-0.0754623	0.0754623	No	NA
Isorhamnetin	-0.087029	4.7981	-1.3953	0.16745	0.8405	-5.0552	-0.0754623	0.0754623	No	NA
[PC (14:0/18:2)] 1-tetradecanoyl-2-(9Z,12Z-octadecadienoyl)-sn-glycero-3-phosphocholine	-0.091936	4.9107	-1.3913	0.16864	0.8405	-5.0603	-0.0754623	0.0754623	No	NA
[PC (14:0/20:4)] 1-tetradecanoyl-2-(5Z,8Z,11Z,14Z-eicosatetraenoyl)-sn-glycero-3-phosphocholine	-0.12848	4.4606	-1.3903	0.16896	0.8405	-5.0616	-0.0754623	0.0754623	No	NA
5-Methylthio-D-ribose	0.061432	3.9824	1.3899	0.16906	0.8405	-5.0621	-0.0754623	0.0754623	No	NA
Endomorphin-1	-0.31988	3.9631	-1.3884	0.16954	0.8405	-5.0641	-0.0754623	0.0754623	No	NA
SM(d17:1/24:1(15Z))	0.054218	4.6528	1.3737	0.17404	0.8405	-5.0828	-0.0754623	0.0754623	No	NA
[FA (12:4)] 2E,4E,8Z,10E-dodecatetraenoic acid	0.047022	4.04	1.3711	0.17482	0.8405	-5.086	-0.0754623	0.0754623	No	NA
Indoleacrylicacid...166	-0.044582	5.9174	-1.3702	0.17511	0.8405	-5.0872	-0.0754623	0.0754623	No	NA
Gly-His	-0.022868	5.6058	-1.3649	0.17676	0.8405	-5.0939	-0.0754623	0.0754623	No	NA
13'-hydroxy-&alpha;-tocopherol	0.1566	4.4326	1.3642	0.17697	0.8405	-5.0947	-0.0754623	0.0754623	No	NA
Aminoacetone	-0.058976	4.6204	-1.3632	0.17731	0.8405	-5.096	-0.0754623	0.0754623	No	NA
PC(20:2(11Z,14Z)/P-18:1(11Z))	0.057702	5.0386	1.3575	0.1791	0.8405	-5.1032	-0.0754623	0.0754623	No	NA
[ST Trihydroxy,methy] 3alpha,7alpha,12alpha-Trihydroxy-24-methyl-5beta-cholest-23-en-26-oic acid	-0.068531	4.4121	-1.3526	0.18065	0.8405	-5.1093	-0.0754623	0.0754623	No	NA
sn-glycero-3-Phosphoethanolamine	-0.10956	3.2194	-1.3229	0.19027	0.86026	-5.1459	-0.0653703	0.0653703	No	NA
SM(d18:1/18:1(9Z))	0.05264	4.9234	1.3098	0.19465	0.86026	-5.1619	-0.0653703	0.0653703	No	NA
Glu-Arg	-0.064348	3.7478	-1.3031	0.19692	0.86026	-5.17	-0.0653703	0.0653703	No	NA
Val-Pro-His	0.036755	3.556	1.298	0.19866	0.86026	-5.1762	-0.0653703	0.0653703	No	NA
Glycylproline	-0.13779	4.8589	-1.2831	0.2038	0.86026	-5.194	-0.0653703	0.0653703	No	NA
[FA dioxo(8:0)] 4,7-dioxo-octanoic acid	0.06788	4.3208	1.2796	0.205	0.86026	-5.198	-0.0653703	0.0653703	No	NA
N-acetyl-tryptophanamide	0.04602	5.3658	1.2763	0.20618	0.86026	-5.202	-0.0653703	0.0653703	No	NA
LPA(0:0/18:2(9Z,12Z))	0.04602	3.5204	1.2763	0.20618	0.86026	-5.202	-0.0653703	0.0653703	No	NA
L-Pipecolate	-0.14177	5.4893	-1.276	0.20629	0.86026	-5.2024	-0.0653703	0.0653703	No	NA
N6,N6,N6-Trimethyl-L-lysine	0.072556	4.1287	1.275	0.20665	0.86026	-5.2036	-0.0653703	0.0653703	No	NA
5-Acetamidopentanoate	0.28758	4.6162	1.2628	0.21097	0.86026	-5.2179	-0.0653703	0.0653703	No	NA
N4-(Acetyl-beta-D-glucosaminyl)asparagine	-0.038269	3.6881	-1.2619	0.21129	0.86026	-5.219	-0.0653703	0.0653703	No	NA
Quinate	0.29689	4.025	1.2557	0.21352	0.86026	-5.2262	-0.0653703	0.0653703	No	NA
3-Dehydrocarnitine	0.085378	4.2815	1.2523	0.21472	0.86026	-5.2301	-0.0653703	0.0653703	No	NA
Icosadienoic acid	-0.11069	4.6582	-1.2505	0.21538	0.86026	-5.2322	-0.0653703	0.0653703	No	NA
Castasterone	-0.12053	4.365	-1.2346	0.22122	0.86026	-5.2505	-0.0653703	0.0653703	No	NA
deacetylcolchicine	-0.036157	3.6455	-1.2345	0.22124	0.86026	-5.2506	-0.0653703	0.0653703	No	NA
Glu-Asp	0.088959	3.9343	1.2344	0.2213	0.86026	-5.2508	-0.0653703	0.0653703	No	NA
[FA hydroxy(18:2)] 9S-hydroxy-10E,12Z-octadecadienoic acid	-0.11975	5.2132	-1.2327	0.22191	0.86026	-5.2526	-0.0653703	0.0653703	No	NA
O-Propanoylcarnitine	0.064864	5.3357	1.2134	0.22917	0.86026	-5.2746	-0.0653703	0.0653703	No	NA
PC(16:0/P-18:0)	0.058168	4.7433	1.2133	0.22919	0.86026	-5.2747	-0.0653703	0.0653703	No	NA
3-(Pyrazol-1-yl)-L-alanine	0.3107	3.9193	1.2122	0.22961	0.86026	-5.2759	-0.0653703	0.0653703	No	NA
Taxa-4(20),11(12)-dien-5alpha-yl acetate	-0.12015	4.4378	-1.2022	0.23345	0.86026	-5.2871	-0.0653703	0.0653703	No	NA
L-Cystine	0.043704	5.2696	1.1954	0.23605	0.86026	-5.2946	-0.0653703	0.0653703	No	NA
Xanthine	0.10366	3.8126	1.1946	0.23636	0.86026	-5.2955	-0.0653703	0.0653703	No	NA
phenylarsine oxide	0.094762	4.1424	1.1911	0.23776	0.86026	-5.2995	-0.0653703	0.0653703	No	NA
LysoPC(16:1(9Z))	-0.096792	4.4057	-1.1902	0.23809	0.86026	-5.3004	-0.0653703	0.0653703	No	NA
(24R,24'R)-Fucosterol epoxide	0.12742	5.0784	1.1831	0.24086	0.86026	-5.3082	-0.0653703	0.0653703	No	NA
[PE (20:4)] 1-(5Z,8Z,11Z,14Z-eicosatetraenoyl)-sn-glycero-3-phosphoethanolamine	0.061388	4.6204	1.1783	0.24276	0.86026	-5.3135	-0.0653703	0.0653703	No	NA
N(pi)-Methyl-L-histidine	0.15768	5.5323	1.177	0.24329	0.86026	-5.315	-0.0653703	0.0653703	No	NA
1-Methyluric acid	0.19175	3.3365	1.1625	0.2491	0.86704	-5.3308	-0.0619609	0.0619609	No	NA
Methylimidazole acetaldehyde	0.1014	4.6635	1.1584	0.25072	0.86704	-5.3351	-0.0619609	0.0619609	No	NA
[GL methyl(15:0/8:0)] 1-(14-methyl-pentadecanoyl)-2-(8-[3]-ladderane-octanyl)-sn-glycerol	0.062512	4.5068	1.1575	0.25109	0.86704	-5.3361	-0.0619609	0.0619609	No	NA
[SP (16:0)] N-(hexadecanoyl)-sphinganine	-0.061999	4.678	-1.1451	0.25615	0.86725	-5.3493	-0.0618557	0.0618557	No	NA
Cyclohex-2-enone	0.080093	3.3622	1.1451	0.25617	0.86725	-5.3494	-0.0618557	0.0618557	No	NA
L-Arginine	-0.051332	5.5044	-1.143	0.25704	0.86725	-5.3516	-0.0618557	0.0618557	No	NA
Linoleate	-0.12225	6.5128	-1.1338	0.26084	0.87342	-5.3613	-0.0587769	0.0587769	No	NA
Nitrilotriacetic acid	0.061413	3.6585	1.1151	0.26872	0.87723	-5.3809	-0.0568865	0.0568865	No	NA
[Fv Methox] 4'-Methoxychalcone	-0.30156	3.2715	-1.106	0.27259	0.87723	-5.3903	-0.0568865	0.0568865	No	NA
L-Octanoylcarnitine	0.16152	5.2333	1.095	0.27738	0.87723	-5.4017	-0.0568865	0.0568865	No	NA
Docosahexaenoicacid	-0.080524	4.9304	-1.0926	0.2784	0.87723	-5.404	-0.0568865	0.0568865	No	NA
Indoxylsulfate	0.13724	5.6167	1.0883	0.28028	0.87723	-5.4084	-0.0568865	0.0568865	No	NA
[PC (22:6)] 1-(4Z,7Z,10Z,13Z,16Z,19Z-docosahexaenoyl)-sn-glycero-3-phosphocholine	-0.058919	4.6396	-1.0866	0.28102	0.87723	-5.4101	-0.0568865	0.0568865	No	NA
D-Glycerate	0.064898	4.0242	1.0832	0.28254	0.87723	-5.4136	-0.0568865	0.0568865	No	NA
L-Methionine	-0.048264	5.4984	-1.0798	0.28402	0.87723	-5.417	-0.0568865	0.0568865	No	NA
(S)-ATPA	0.070089	4.3277	1.0796	0.28414	0.87723	-5.4173	-0.0568865	0.0568865	No	NA
[FA (18:3)] 9Z,12Z,15Z-octadecatrienoic acid	-0.10263	5.183	-1.0751	0.28611	0.87723	-5.4217	-0.0568865	0.0568865	No	NA
2-Hydroxyethanesulfonate	0.047343	3.7859	1.0736	0.2868	0.87723	-5.4233	-0.0568865	0.0568865	No	NA
[PC (18:0/22:5)] 1-octadecanoyl-2-(4Z,7Z,10Z,13Z,16Z-docosapentaenoyl)-sn-glycero-3-phosphocholine	0.056703	5.0685	1.0504	0.29722	0.87723	-5.4462	-0.0568865	0.0568865	No	NA
8-Amino-7-oxononanoate	0.10348	4.2657	1.0434	0.30045	0.87723	-5.4531	-0.0568865	0.0568865	No	NA
[PC (16:1/18:1)] 1-(9Z-hexadecenoyl)-2-(11Z-octadecenoyl)-sn-glycero-3-phosphocholine	-0.062265	5.1508	-1.0353	0.30417	0.87723	-5.4609	-0.0568865	0.0568865	No	NA
L-Homocitrulline	0.080499	3.927	1.0349	0.30437	0.87723	-5.4613	-0.0568865	0.0568865	No	NA
[FA hydroxy(18:0)] 9,10-dihydroxy-octadecanoic acid	0.088211	4.6855	1.0294	0.30693	0.87723	-5.4666	-0.0568865	0.0568865	No	NA
N6-Acetyl-L-lysine	0.041158	4.1268	1.0271	0.30801	0.87723	-5.4688	-0.0568865	0.0568865	No	NA
4-Guanidinobutanoate	-0.16015	3.6191	-1.0268	0.30812	0.87723	-5.4691	-0.0568865	0.0568865	No	NA
Pseudouridine	0.036292	4.0644	1.0265	0.3083	0.87723	-5.4694	-0.0568865	0.0568865	No	NA
Tremetone	-0.028391	4.466	-1.0256	0.30871	0.87723	-5.4703	-0.0568865	0.0568865	No	NA
[FA methoxy(16:1)] 2-methoxy-5Z-hexadecenoic acid	0.080259	4.4661	1.0201	0.31129	0.87723	-5.4755	-0.0568865	0.0568865	No	NA
Stachydrine	0.20656	6.1642	1.0196	0.31152	0.87723	-5.476	-0.0568865	0.0568865	No	NA
[FA trihydroxy(4:0)] 2,3,4-trihydroxy-butanoic acid	0.064697	4.5126	1.0177	0.3124	0.87723	-5.4778	-0.0568865	0.0568865	No	NA
PC(16:1(9Z)/22:2(13Z,16Z))	0.078983	5.6904	1.016	0.3132	0.87723	-5.4794	-0.0568865	0.0568865	No	NA
1-(5-Phosphoribosyl)imidazole-4-acetate	-0.033672	4.0807	-1.0051	0.31841	0.87723	-5.4897	-0.0568865	0.0568865	No	NA
Glu-Thr	0.043298	4.9228	1.0004	0.32065	0.87723	-5.4941	-0.0568865	0.0568865	No	NA
N-Acetyl-L-histidine	0.049638	3.5319	0.99556	0.32298	0.87723	-5.4986	-0.0568865	0.0568865	No	NA
citraconate	-0.035535	4.1209	-0.9944	0.32354	0.87723	-5.4997	-0.0568865	0.0568865	No	NA
Benzyl acetate	0.026682	4.6479	0.99277	0.32433	0.87723	-5.5012	-0.0568865	0.0568865	No	NA
[SP (16:0)] N-(hexadecanoyl)-sphing-4-enine-1-phosphocholine...416	-0.062413	4.7608	-0.99134	0.32502	0.87723	-5.5025	-0.0568865	0.0568865	No	NA
2,5-Dioxopentanoate	0.067582	3.8855	0.98756	0.32686	0.87723	-5.506	-0.0568865	0.0568865	No	NA
Urocanate	0.096696	4.4815	0.98739	0.32694	0.87723	-5.5062	-0.0568865	0.0568865	No	NA
Leu-Lys-Gly	-0.043335	3.7501	-0.98338	0.32889	0.87723	-5.5099	-0.0568865	0.0568865	No	NA
LysoPC(20:3(5Z,8Z,11Z))	-0.053456	4.9305	-0.98223	0.32946	0.87723	-5.5109	-0.0568865	0.0568865	No	NA
[FA oxo(5:2/5:0/4:0)] (1S,2S)-3-oxo-2-pentyl-cyclopentanebutanoic acid	-0.060586	4.4147	-0.97685	0.33209	0.87811	-5.5159	-0.0564511	0.0564511	No	NA
6alpha-Hydroxy-castasterone	-0.091897	4.4117	-0.97346	0.33376	0.87811	-5.519	-0.0564511	0.0564511	No	NA
[PI (18:0/18:0)] 1,2-di-(9Z-octadecenoyl)-sn-glycero-3-phospho-(1'-myo-inositol)(ammonium salt)	0.06578	4.7074	0.96537	0.33777	0.88334	-5.5263	-0.0538721	0.0538721	No	NA
3-Methylguanine	0.037081	4.5579	0.9614	0.33974	0.88334	-5.5299	-0.0538721	0.0538721	No	NA
[FA (20:0)] 11Z-eicosenoic acid	-0.06837	4.7263	-0.95003	0.34545	0.89291	-5.54	-0.0491923	0.0491923	No	NA
L-Glutamine	-0.028392	6.7032	-0.93924	0.35092	0.89857	-5.5496	-0.0464481	0.0464481	No	NA
SM(d18:1/22:1(13Z))	0.035261	5.0306	0.93771	0.3517	0.89857	-5.5509	-0.0464481	0.0464481	No	NA
Hypoxanthine	-0.071288	5.4929	-0.92653	0.35744	0.90366	-5.5607	-0.0439949	0.0439949	No	NA
minoxidil	0.033222	2.4577	0.92445	0.35851	0.90366	-5.5625	-0.0439949	0.0439949	No	NA
Lappaconitine	-0.025261	5.1716	-0.92149	0.36004	0.90366	-5.5651	-0.0439949	0.0439949	No	NA
Bergaptol	-0.020508	4.0181	-0.91796	0.36187	0.90366	-5.5681	-0.0439949	0.0439949	No	NA
N-Methyl-2-pyrrolidinone	0.10267	4.6362	0.90763	0.36727	0.90379	-5.5769	-0.0439325	0.0439325	No	NA
Eugenol methyl ether	0.044334	4.7956	0.90133	0.37058	0.90379	-5.5823	-0.0439325	0.0439325	No	NA
[PC (16:0/18:1)] 1-hexadecanoyl-2-(11Z-octadecenoyl)-sn-glycero-3-phosphocholine	0.071432	6.4023	0.90113	0.37069	0.90379	-5.5824	-0.0439325	0.0439325	No	NA
L-Allothreonine	-0.042	4.0642	-0.89922	0.3717	0.90379	-5.5841	-0.0439325	0.0439325	No	NA
[PC (16:0/22:4)] 1-hexadecanoyl-2-(7Z,10Z,13Z,16Z-docosatetraenoyl)-sn-glycero-3-phosphocholine	0.046526	4.3987	0.89837	0.37215	0.90379	-5.5848	-0.0439325	0.0439325	No	NA
Skatole	-0.026666	4.5272	-0.89325	0.37486	0.9054	-5.5891	-0.0431595	0.0431595	No	NA
Hydroxybutyrylcarnitine	0.072278	3.9809	0.88455	0.3795	0.90768	-5.5963	-0.0420672	0.0420672	No	NA
Dihydrobiopterin	-0.24524	3.1981	-0.88034	0.38176	0.90768	-5.5998	-0.0420672	0.0420672	No	NA
Delphinidin	-0.070528	4.5968	-0.87997	0.38196	0.90768	-5.6001	-0.0420672	0.0420672	No	NA
[FA oxo(5:2/5:0/6:0)] (1R,2R)-3-oxo-2-pentyl-cyclopentanehexanoic acid	-0.06734	4.7344	-0.87327	0.38558	0.91136	-5.6056	-0.04031	0.04031	No	NA
Ethyl cinnamate	-0.039212	4.0492	-0.86872	0.38805	0.91232	-5.6093	-0.0398528	0.0398528	No	NA
4alpha-hydroxymethyl-4beta-methyl-5alpha-cholesta-8-en-3beta-ol	0.059459	3.7179	0.85904	0.39333	0.91407	-5.6172	-0.0390205	0.0390205	No	NA
[FA (12:3)] 5,8,11-dodecatriynoic acid	-0.026183	4.0855	-0.8568	0.39456	0.91407	-5.619	-0.0390205	0.0390205	No	NA
Theobromine	0.11483	3.764	0.856	0.39499	0.91407	-5.6196	-0.0390205	0.0390205	No	NA
[SP (18:0/14:0)] N-(octadecanoyl)-tetradecasphing-4-enine-1-phosphoethanolamine	-0.031689	4.7336	-0.84466	0.40125	0.92371	-5.6287	-0.0344644	0.0344644	No	NA
Palmiticamide	-0.047118	3.5656	-0.83848	0.40469	0.9255	-5.6336	-0.0336236	0.0336236	No	NA
[PE (18:0/18:2)] 1-octadecanoyl-2-(9Z,12Z-octadecadienoyl)-sn-glycero-3-phosphoethanolamine	0.045155	4.9604	0.83315	0.40767	0.9255	-5.6377	-0.0336236	0.0336236	No	NA
4-Methylene-L-glutamate	0.12208	5.6064	0.8256	0.41191	0.9255	-5.6436	-0.0336236	0.0336236	No	NA
Pyrimidine nucleoside	0.055173	3.7146	0.82154	0.4142	0.9255	-5.6468	-0.0336236	0.0336236	No	NA
Hexadecasphinganine	-0.026136	6.2703	-0.81679	0.41689	0.9255	-5.6504	-0.0336236	0.0336236	No	NA
o-nitrophenol &beta;-thiogalactoside	-0.023519	5.0734	-0.81595	0.41737	0.9255	-5.6511	-0.0336236	0.0336236	No	NA
Deoxygomisin A	0.034238	4.4933	0.80699	0.42248	0.9255	-5.6579	-0.0336236	0.0336236	No	NA
Betaine	-0.037969	7.0237	-0.79858	0.4273	0.9255	-5.6642	-0.0336236	0.0336236	No	NA
L-Lysine	-0.030707	4.7738	-0.7946	0.4296	0.9255	-5.6672	-0.0336236	0.0336236	No	NA
[ST hydroxy(3:0)] (5Z,7E)-(1R,2R,3R)-2-(5-hydroxypentoxy)-9,10-seco-5,7,10(19)-cholestatriene-1,3,25-triol	-0.075547	4.4443	-0.78063	0.43772	0.9255	-5.6776	-0.0336236	0.0336236	No	NA
[FA (8:0)] octanoic acid	-0.037322	5.1821	-0.77812	0.43919	0.9255	-5.6794	-0.0336236	0.0336236	No	NA
omega-Cyclohexylundecanoic acid	-0.057922	4.823	-0.77713	0.43977	0.9255	-5.6801	-0.0336236	0.0336236	No	NA
Lotaustralin	0.032906	3.8929	0.77148	0.44309	0.9255	-5.6842	-0.0336236	0.0336236	No	NA
Amphenone B	-0.10987	3.8658	-0.75364	0.45366	0.9255	-5.697	-0.0336236	0.0336236	No	NA
[PC (16:0/18:3)] 1-hexadecanoyl-2-(9Z,12Z,15Z-octadecatrienoyl)-sn-glycero-3-phosphocholine	-0.038105	5.4355	-0.74988	0.4559	0.9255	-5.6997	-0.0336236	0.0336236	No	NA
cyclopropane phosphatidylglycerol (dihexadec-9,10-cyclo-anoyl, n-C16:0 cyclo)	-0.070878	4.6956	-0.74868	0.45662	0.9255	-5.7005	-0.0336236	0.0336236	No	NA
LysoPE(0:0/18:2(9Z,12Z))	-0.055367	4.8715	-0.7483	0.45685	0.9255	-5.7008	-0.0336236	0.0336236	No	NA
SM(d18:1/14:0)	-0.027761	4.9683	-0.74677	0.45776	0.9255	-5.7019	-0.0336236	0.0336236	No	NA
XTP	-0.026812	4.8452	-0.74537	0.45861	0.9255	-5.7029	-0.0336236	0.0336236	No	NA
Triethanolamine...308	0.097087	3.9262	0.74525	0.45868	0.9255	-5.703	-0.0336236	0.0336236	No	NA
[FA dimethyl(13:0)] 2,5-dimethyl-2E-tridecenoic acid	-0.029847	4.3114	-0.74137	0.46101	0.9255	-5.7057	-0.0336236	0.0336236	No	NA
Zinnolide	-0.015187	5.2523	-0.74001	0.46183	0.9255	-5.7066	-0.0336236	0.0336236	No	NA
[PE (18:0/20:2)] 1-octadecanoyl-2-(11Z,14Z-eicosadienoyl)-sn-glycero-3-phosphoethanolamine	-0.039127	5.1716	-0.73864	0.46266	0.9255	-5.7076	-0.0336236	0.0336236	No	NA
Val-Val...351	-0.075956	3.4281	-0.73769	0.46323	0.9255	-5.7082	-0.0336236	0.0336236	No	NA
2-Pyrrolidinone	0.024983	4.5508	0.7319	0.46674	0.9255	-5.7122	-0.0336236	0.0336236	No	NA
Diacetylmonoxime	-0.038853	4.1608	-0.73182	0.46678	0.9255	-5.7123	-0.0336236	0.0336236	No	NA
L-Citrulline	0.027796	5.4526	0.72867	0.4687	0.9255	-5.7145	-0.0336236	0.0336236	No	NA
Ecgonine	-0.049071	4.5605	-0.72643	0.47006	0.9255	-5.716	-0.0336236	0.0336236	No	NA
[PC (18:0)] 1-octadecanoyl-sn-glycero-3-phosphocholine	0.028257	5.9082	0.7263	0.47014	0.9255	-5.7161	-0.0336236	0.0336236	No	NA
Uridine	-0.043321	4.5404	-0.72176	0.47291	0.9255	-5.7192	-0.0336236	0.0336236	No	NA
L-Tryptophanamide	0.083661	3.4803	0.72093	0.47341	0.9255	-5.7197	-0.0336236	0.0336236	No	NA
O-Acetylcarnitine	0.042725	6.3641	0.71458	0.4773	0.9255	-5.724	-0.0336236	0.0336236	No	NA
SM(d18:1/23:0)	0.034873	4.5963	0.71313	0.4782	0.9255	-5.725	-0.0336236	0.0336236	No	NA
SM(d18:0/18:1(9Z))	0.033071	5.0068	0.7119	0.47895	0.9255	-5.7258	-0.0336236	0.0336236	No	NA
4-Hydroxybutanoic acid	-0.06701	5.8437	-0.71017	0.48002	0.9255	-5.727	-0.0336236	0.0336236	No	NA
L-1-Pyrroline-3-hydroxy-5-carboxylate	-0.031339	4.9551	-0.7014	0.48544	0.9255	-5.7328	-0.0336236	0.0336236	No	NA
L-Hypoglycin	0.062835	4.786	0.69618	0.48868	0.9255	-5.7362	-0.0336236	0.0336236	No	NA
Phenylgalactoside	-0.079157	3.8487	-0.6919	0.49135	0.9255	-5.739	-0.0336236	0.0336236	No	NA
L-Glutamate 5-semialdehyde...65	0.049975	5.4255	0.69144	0.49163	0.9255	-5.7393	-0.0336236	0.0336236	No	NA
6-Amino-2-oxohexanoate	0.055454	3.9198	0.68915	0.49306	0.9255	-5.7408	-0.0336236	0.0336236	No	NA
[PC (18:0/18:2)] 1-octadecanoyl-2-(9Z,12Z-octadecadienoyl)-sn-glycero-3-phosphocholine	0.046013	4.9388	0.68859	0.49341	0.9255	-5.7412	-0.0336236	0.0336236	No	NA
[SP (14:0)] N-(tetradecanoyl)-sphinganine	-0.037763	4.8257	-0.68508	0.49561	0.9255	-5.7435	-0.0336236	0.0336236	No	NA
[ST] (5Z,7E)-9,10-seco-5,7,10(19)-cholestatriene	-0.021976	4.6255	-0.68387	0.49637	0.9255	-5.7443	-0.0336236	0.0336236	No	NA
SM(d18:1/22:0)	0.032032	4.9639	0.67941	0.49917	0.9255	-5.7471	-0.0336236	0.0336236	No	NA
PE(18:0/22:4(7Z,10Z,13Z,16Z))	0.032309	4.7967	0.67499	0.50196	0.9255	-5.7499	-0.0336236	0.0336236	No	NA
3beta-Hydroxy-4beta-methyl-5alpha-cholest-7-ene-4alpha-carboxylate	0.12782	4.3696	0.67428	0.50241	0.9255	-5.7504	-0.0336236	0.0336236	No	NA
Sphinganine	-0.027372	5.363	-0.67243	0.50358	0.9255	-5.7516	-0.0336236	0.0336236	No	NA
3-Butynoate	0.038731	4.2404	0.67068	0.50469	0.9255	-5.7527	-0.0336236	0.0336236	No	NA
2-Naphthylamine	-0.10274	3.9113	-0.66873	0.50592	0.9255	-5.7539	-0.0336236	0.0336236	No	NA
L-Serine	-0.02374	4.9091	-0.66747	0.50672	0.9255	-5.7547	-0.0336236	0.0336236	No	NA
Hypaphorine	-0.12629	4.982	-0.65557	0.51431	0.93141	-5.7621	-0.0308591	0.0308591	No	NA
[ST (2:0)] 5beta-Cholestane-3alpha,7alpha-diol	-0.068582	4.0187	-0.65487	0.51475	0.93141	-5.7626	-0.0308591	0.0308591	No	NA
[ST hydroxy(3:0)] (5Z,7E)-(1R,2R,3R)-2-(3-hydroxypropoxy)-9,10-seco-5,7,10(19)-cholestatriene-1,3,25-triol	-0.079352	4.1291	-0.64841	0.5189	0.93141	-5.7665	-0.0308591	0.0308591	No	NA
[PC (16:1)] 1-(9Z-hexadecenoyl)-sn-glycero-3-phosphocholine	-0.034031	5.0633	-0.64835	0.51894	0.93141	-5.7666	-0.0308591	0.0308591	No	NA
[FA (18:1)] 9Z-octadecenoic acid	-0.054069	6.9036	-0.64252	0.52269	0.93141	-5.7701	-0.0308591	0.0308591	No	NA
Miraxanthin-I	-0.020655	4.9034	-0.63733	0.52604	0.93141	-5.7732	-0.0308591	0.0308591	No	NA
Adenosine	-0.098203	3.2921	-0.63512	0.52747	0.93141	-5.7746	-0.0308591	0.0308591	No	NA
N5-Ethyl-L-glutamine	-0.074018	4.5851	-0.62001	0.53731	0.93141	-5.7835	-0.0308591	0.0308591	No	NA
Carpacin	-0.011465	4.6968	-0.61145	0.54293	0.93141	-5.7885	-0.0308591	0.0308591	No	NA
D-Alanyl-D-alanine	-0.036708	4.0546	-0.60372	0.54803	0.93141	-5.7929	-0.0308591	0.0308591	No	NA
(R)-Acetoin	0.013057	5.295	0.59949	0.55083	0.93141	-5.7953	-0.0308591	0.0308591	No	NA
Indoleacrylicacid...167	-0.099284	4.7316	-0.597	0.55249	0.93141	-5.7967	-0.0308591	0.0308591	No	NA
Ile-Met-Val-Pro	-0.015841	3.6937	-0.59669	0.55269	0.93141	-5.7969	-0.0308591	0.0308591	No	NA
Decanoic acid	0.037178	5.3761	0.59444	0.55418	0.93141	-5.7982	-0.0308591	0.0308591	No	NA
5-Hydroxytryptophol	0.030667	3.976	0.59342	0.55486	0.93141	-5.7987	-0.0308591	0.0308591	No	NA
2-Hydroxy-3-(4-hydroxyphenyl)propenoate	-0.046328	3.6059	-0.5855	0.56014	0.93141	-5.8031	-0.0308591	0.0308591	No	NA
Citrate	-0.028708	5.138	-0.58389	0.56122	0.93141	-5.804	-0.0308591	0.0308591	No	NA
NG,NG-Dimethyl-L-arginine	0.018868	4.5503	0.58254	0.56213	0.93141	-5.8048	-0.0308591	0.0308591	No	NA
3-Oxopropanoate	-0.042145	5.5214	-0.58183	0.5626	0.93141	-5.8052	-0.0308591	0.0308591	No	NA
2-Aminoacrylate	0.020004	3.928	0.57609	0.56645	0.93141	-5.8083	-0.0308591	0.0308591	No	NA
Picolinamide	0.041673	5.1404	0.57604	0.56648	0.93141	-5.8083	-0.0308591	0.0308591	No	NA
[PC (18:1/18:1)] 1-(9Z-octadecenoyl)-2-(9Z-octadecenoyl)-sn-glycero-3-phosphocholine	-0.050793	6.487	-0.57591	0.56657	0.93141	-5.8084	-0.0308591	0.0308591	No	NA
Propenoate	-0.015803	4.8774	-0.57248	0.56888	0.93141	-5.8103	-0.0308591	0.0308591	No	NA
N,N-Dimethylglycine	-0.013956	5.6703	-0.56996	0.57057	0.93141	-5.8116	-0.0308591	0.0308591	No	NA
[FA (22:4)] 7Z,10Z,13Z,16Z-docosatetraenoic acid	-0.065896	4.2514	-0.56663	0.57283	0.93141	-5.8134	-0.0308591	0.0308591	No	NA
4-Nitroaniline	0.072067	4.2617	0.566	0.57325	0.93141	-5.8137	-0.0308591	0.0308591	No	NA
(9Z)-Hexadecenoic acid	-0.068406	5.9101	-0.56078	0.57679	0.93141	-5.8165	-0.0308591	0.0308591	No	NA
[FA oxo(6:0)] 2-oxo-hexanoic acid	-0.025659	5.6746	-0.56033	0.57709	0.93141	-5.8168	-0.0308591	0.0308591	No	NA
pentane-1,3,4,5-tetracarboxylate	0.067009	4.131	0.55957	0.57761	0.93141	-5.8172	-0.0308591	0.0308591	No	NA
Leu-Ala	0.03975	4.1693	0.5589	0.57806	0.93141	-5.8175	-0.0308591	0.0308591	No	NA
L-Glutamate	-0.032555	5.256	-0.55652	0.57967	0.93141	-5.8188	-0.0308591	0.0308591	No	NA
Gamma-Glutamylglutamine	-0.02469	4.8611	-0.55545	0.5804	0.93141	-5.8193	-0.0308591	0.0308591	No	NA
5'-Oxoinosine	0.06565	3.5983	0.55177	0.58291	0.93141	-5.8213	-0.0308591	0.0308591	No	NA
Triethanolamine...77	0.092736	3.5261	0.54692	0.58622	0.93141	-5.8238	-0.0308591	0.0308591	No	NA
HSO3-	0.027539	3.7354	0.54433	0.58799	0.93141	-5.8251	-0.0308591	0.0308591	No	NA
[FA oxo(14:0)] 3-oxo-tetradecanoic acid	-0.027435	4.6217	-0.54396	0.58824	0.93141	-5.8253	-0.0308591	0.0308591	No	NA
Dihydropinosylvin	0.01187	4.5106	0.53988	0.59104	0.93141	-5.8274	-0.0308591	0.0308591	No	NA
mildronate	-0.041483	4.6295	-0.53839	0.59206	0.93141	-5.8281	-0.0308591	0.0308591	No	NA
[PE (16:0)] 1-hexadecanoyl-sn-glycero-3-phosphoethanolamine	0.027549	4.5027	0.52652	0.60024	0.93141	-5.8341	-0.0308591	0.0308591	No	NA
Met-Phe-Val	-0.040385	4.8336	-0.52606	0.60055	0.93141	-5.8343	-0.0308591	0.0308591	No	NA
Succinate	0.021292	4.7554	0.52591	0.60065	0.93141	-5.8344	-0.0308591	0.0308591	No	NA
[PE (18:1)] 1-(9Z-octadecenoyl)-sn-glycero-3-phosphoethanolamine	0.033338	4.5218	0.52545	0.60097	0.93141	-5.8347	-0.0308591	0.0308591	No	NA
[PC (16:0/18:1)] 1-hexadecanoyl-2-(9Z-octadecenoyl)-sn-glycero-3-phosphocholine	0.029393	4.8412	0.51669	0.60705	0.93141	-5.839	-0.0308591	0.0308591	No	NA
[FA (10:1)] 4-decenoic acid	-0.036156	4.6325	-0.51609	0.60746	0.93141	-5.8393	-0.0308591	0.0308591	No	NA
Creatine	-0.021441	6.7346	-0.5158	0.60766	0.93141	-5.8394	-0.0308591	0.0308591	No	NA
IMP	-0.022049	5.0358	-0.51563	0.60778	0.93141	-5.8395	-0.0308591	0.0308591	No	NA
L-Ala-L-Glu	0.030943	3.8889	0.51387	0.609	0.93141	-5.8403	-0.0308591	0.0308591	No	NA
[FA (20:4)] 5Z,8Z,11Z,14Z-eicosatetraenoic acid	-0.039681	5.087	-0.50753	0.61342	0.93493	-5.8434	-0.0292209	0.0292209	No	NA
L-Glutamate 5-semialdehyde...305	0.02643	3.9359	0.49954	0.61901	0.94021	-5.8472	-0.0267751	0.0267751	No	NA
Phthalate	-0.047796	3.7391	-0.49068	0.62522	0.94631	-5.8514	-0.0239666	0.0239666	No	NA
Piperidine	-0.020998	5.5516	-0.48391	0.63	0.94631	-5.8545	-0.0239666	0.0239666	No	NA
[PC (15:0/15:0)] 1,2-dipentadecanoyl-sn-glycero-3-phosphocholine	0.047348	4.5558	0.48097	0.63207	0.94631	-5.8558	-0.0239666	0.0239666	No	NA
trans-2-Dodecenoylcarnitine	0.033727	4.5736	0.47786	0.63428	0.94631	-5.8572	-0.0239666	0.0239666	No	NA
[FA (14:0/2:0)] Tetradecanedioic acid	-0.039738	4.1471	-0.47669	0.6351	0.94631	-5.8577	-0.0239666	0.0239666	No	NA
cis-Aconitate	0.02418	4.528	0.46466	0.64366	0.94631	-5.8631	-0.0239666	0.0239666	No	NA
4-(2-Phenylethyl)phenol	0.014087	4.4986	0.46319	0.6447	0.94631	-5.8638	-0.0239666	0.0239666	No	NA
[PC (18:1/22:5)] 1-(11Z-octadecenoyl)-2-(7Z,10Z,13Z,16Z,19Z-docosapentaenoyl)-sn-glycero-3-phosphocholine	0.041823	5.4965	0.46289	0.64492	0.94631	-5.8639	-0.0239666	0.0239666	No	NA
[PR] Methyl bixin/ (Bixin dimethyl ester)	-0.020866	3.7121	-0.4543	0.65106	0.94631	-5.8676	-0.0239666	0.0239666	No	NA
ancymidol	-0.067734	3.9296	-0.45115	0.65331	0.94631	-5.869	-0.0239666	0.0239666	No	NA
chavicol	0.0066948	6.1802	0.44709	0.65623	0.94631	-5.8707	-0.0239666	0.0239666	No	NA
sodium dodecyl sulfate	-0.070721	5.2116	-0.447	0.65629	0.94631	-5.8707	-0.0239666	0.0239666	No	NA
[FA hydroxy(10:0)] N-(3S-hydroxydecanoyl)-L-serine	0.034941	3.5552	0.44682	0.65642	0.94631	-5.8708	-0.0239666	0.0239666	No	NA
[PC methyl(15:2)] 1-pentadecyl-2-methyl-sn-glycero-3-phosphocholine	-0.036036	3.9122	-0.44622	0.65685	0.94631	-5.8711	-0.0239666	0.0239666	No	NA
Pyrene	0.012954	4.6211	0.44094	0.66065	0.94631	-5.8733	-0.0239666	0.0239666	No	NA
[FA methyl(18:0)] 11R,12S-methylene-octadecanoic acid	-0.02419	4.439	-0.43897	0.66207	0.94631	-5.8741	-0.0239666	0.0239666	No	NA
L-Carnitine	0.014992	7.1321	0.4366	0.66378	0.94631	-5.8751	-0.0239666	0.0239666	No	NA
3,4-Methylenedioxymethamphetamine	0.019304	4.4216	0.43457	0.66525	0.94631	-5.8759	-0.0239666	0.0239666	No	NA
[ST hydrox] 3alpha,7alpha-Dihydroxy-5beta-cholan-24-oic Acid	-0.045376	4.5626	-0.42705	0.67069	0.94631	-5.879	-0.0239666	0.0239666	No	NA
Propyl cinnamate	-0.0074485	4.9104	-0.42643	0.67113	0.94631	-5.8792	-0.0239666	0.0239666	No	NA
gamma-Amino-gamma-cyanobutanoate	0.030965	3.7972	0.42614	0.67134	0.94631	-5.8793	-0.0239666	0.0239666	No	NA
[PC (14:0)] 1-tetradecanoyl-sn-glycero-3-phosphocholine	-0.026196	4.8725	-0.42607	0.6714	0.94631	-5.8794	-0.0239666	0.0239666	No	NA
[FA methyl,hydroxy,oxo(5:2/4:0)] methyl 4-[2-(2-formyl-vinyl)-3-hydroxy-5-oxo-cyclopentyl]-butanoate	0.066877	4.1355	0.42487	0.67227	0.94631	-5.8799	-0.0239666	0.0239666	No	NA
Isoquinoline	-0.037927	4.1868	-0.4192	0.67638	0.94908	-5.8821	-0.0226972	0.0226972	No	NA
[PC (18:1/20:3)] 1-(9Z-octadecenoyl)-2-(5Z,8Z,11Z-eicosatrienoyl)-sn-glycero-3-phosphocholine	-0.047682	6.1089	-0.41611	0.67864	0.94923	-5.8833	-0.0226285	0.0226285	No	NA
L-Leucine	-0.016678	6.094	-0.40296	0.68824	0.95623	-5.8884	-0.0194376	0.0194376	No	NA
[PC (16:0/22:6)] 1-hexadecanoyl-2-(4Z,7Z,10Z,13Z,16Z,19Z-docosahexaenoyl)-sn-glycero-3-phosphocholine	-0.021344	6.1346	-0.40202	0.68892	0.95623	-5.8888	-0.0194376	0.0194376	No	NA
Acetone cyanohydrin	0.016556	4.5726	0.39611	0.69326	0.95623	-5.891	-0.0194376	0.0194376	No	NA
Sulfate	0.018644	5.9516	0.39477	0.69425	0.95623	-5.8915	-0.0194376	0.0194376	No	NA
[GP (20:4)] 1-(5Z,8Z,11Z,14Z-eicosatetraenoyl)-sn-glycero-3-phosphate	-0.019558	3.7278	-0.39448	0.69446	0.95623	-5.8916	-0.0194376	0.0194376	No	NA
PC(14:0/P-18:0)	-0.027662	4.4608	-0.38878	0.69865	0.95902	-5.8938	-0.0181723	0.0181723	No	NA
1-Palmitoylglycerophosphocholine	-0.033065	5.7067	-0.38195	0.70368	0.96293	-5.8962	-0.0164053	0.0164053	No	NA
[PC (16:2)] 1-hexadecyl-sn-glycero-3-phosphocholine	-0.016456	4.4713	-0.36965	0.71279	0.96493	-5.9006	-0.0155042	0.0155042	No	NA
isopropyl 6-O-acetyl-&beta;-D-thiogalactopyranoside	-0.1025	3.8519	-0.36656	0.71508	0.96493	-5.9017	-0.0155042	0.0155042	No	NA
3, 5-Tetradecadiencarnitine	-0.065238	4.1028	-0.36594	0.71554	0.96493	-5.9019	-0.0155042	0.0155042	No	NA
SM(d18:1/24:1(15Z))...297	0.018341	5.2359	0.36374	0.71718	0.96493	-5.9027	-0.0155042	0.0155042	No	NA
4-methoxy-3-indolylmethylisothiocyanate	0.021935	4.7833	0.36064	0.71948	0.96493	-5.9037	-0.0155042	0.0155042	No	NA
(1-Ribosylimidazole)-4-acetate...116	-0.011858	3.4931	-0.35716	0.72207	0.96493	-5.9049	-0.0155042	0.0155042	No	NA
[FA] O-Palmitoyl-R-carnitine	0.015889	4.4777	0.34955	0.72775	0.96493	-5.9075	-0.0155042	0.0155042	No	NA
3',5'-Cyclic IMP	0.0064532	7.3702	0.34535	0.73089	0.96493	-5.9089	-0.0155042	0.0155042	No	NA
Lys-Ala-Tyr	0.0064383	4.0716	0.34524	0.73098	0.96493	-5.9089	-0.0155042	0.0155042	No	NA
N-(octanoyl)-L-homoserine	-0.022843	4.9722	-0.34058	0.73447	0.96493	-5.9104	-0.0155042	0.0155042	No	NA
LysoPC(17:0)	0.01589	4.6962	0.33976	0.73508	0.96493	-5.9107	-0.0155042	0.0155042	No	NA
L-Alanine	0.013093	5.3855	0.33798	0.73642	0.96493	-5.9112	-0.0155042	0.0155042	No	NA
Ala-Ser	-0.038206	3.8922	-0.33716	0.73703	0.96493	-5.9115	-0.0155042	0.0155042	No	NA
2-Furoate	-0.012365	4.0471	-0.33401	0.7394	0.96493	-5.9125	-0.0155042	0.0155042	No	NA
PC(18:1(11Z)/P-18:1(11Z))	0.016089	5.0011	0.32584	0.74554	0.96493	-5.9151	-0.0155042	0.0155042	No	NA
Choline phosphate	-0.018974	3.9183	-0.32107	0.74914	0.96493	-5.9165	-0.0155042	0.0155042	No	NA
alpha-Methylstyrene	0.0046098	6.8243	0.32013	0.74985	0.96493	-5.9168	-0.0155042	0.0155042	No	NA
Theophylline	0.057412	4.487	0.31862	0.75099	0.96493	-5.9173	-0.0155042	0.0155042	No	NA
LysoPC(18:0)	0.016813	5.0471	0.31454	0.75407	0.96493	-5.9185	-0.0155042	0.0155042	No	NA
4-Trimethylammoniobutanoate	-0.011568	5.1166	-0.31445	0.75414	0.96493	-5.9185	-0.0155042	0.0155042	No	NA
[SP (16:0)] N-(hexadecanoyl)-sphing-4-enine-1-phosphocholine...417	0.011591	5.8953	0.31383	0.75461	0.96493	-5.9187	-0.0155042	0.0155042	No	NA
trans,trans-1,4-Diphenyl-1,3-butadiene	0.0093241	4.9059	0.31279	0.75539	0.96493	-5.919	-0.0155042	0.0155042	No	NA
Taxifolin	-0.0099969	4.6866	-0.31041	0.7572	0.96493	-5.9197	-0.0155042	0.0155042	No	NA
D-Galactosamine	-0.016199	3.9266	-0.30996	0.75753	0.96493	-5.9198	-0.0155042	0.0155042	No	NA
2-Hydroxy-2,4-pentadienoate	-0.0096162	5.0039	-0.30598	0.76055	0.96599	-5.921	-0.0150274	0.0150274	No	NA
[FA hydroxy(18:1)] 9,10-dihydroxy-12Z-octadecenoic acid	0.036601	4.1167	0.302	0.76357	0.96691	-5.9221	-0.0146139	0.0146139	No	NA
L-Proline	0.015495	6.9014	0.29717	0.76724	0.96691	-5.9235	-0.0146139	0.0146139	No	NA
N2-(D-1-Carboxyethyl)-L-arginine	0.029804	3.5015	0.29422	0.76948	0.96691	-5.9243	-0.0146139	0.0146139	No	NA
N-(3-acetamidopropyl)-4-aminobutanal	-0.059829	3.578	-0.29351	0.77002	0.96691	-5.9245	-0.0146139	0.0146139	No	NA
Leu-Pro	-0.021821	4.9073	-0.28151	0.77917	0.96729	-5.9278	-0.0144433	0.0144433	No	NA
2-C-Methyl-D-erythritol 4-phosphate	0.0095426	5.8021	0.27976	0.7805	0.96729	-5.9283	-0.0144433	0.0144433	No	NA
[PC (16:1)] 1-(1Z-hexadecenyl)-sn-glycero-3-phosphocholine	0.011869	4.4803	0.27882	0.78122	0.96729	-5.9285	-0.0144433	0.0144433	No	NA
DG(15:0/18:4(6Z,9Z,12Z,15Z)/0:0)	-0.031956	4.7928	-0.27876	0.78127	0.96729	-5.9285	-0.0144433	0.0144433	No	NA
Nicotine	0.059985	2.8164	0.27804	0.78182	0.96729	-5.9287	-0.0144433	0.0144433	No	NA
1,2-dioctanoyl-1-amino-2,3-propanediol	-0.030689	4.2463	-0.27447	0.78455	0.96729	-5.9297	-0.0144433	0.0144433	No	NA
[FA (10:0)] O-decanoyl-R-carnitine	0.028214	5.0246	0.27163	0.78673	0.96729	-5.9304	-0.0144433	0.0144433	No	NA
Sucrose	-0.048681	3.4267	-0.27018	0.78784	0.96729	-5.9308	-0.0144433	0.0144433	No	NA
3-(4-Hydroxyphenyl)lactate	0.012358	4.1246	0.26381	0.79272	0.97059	-5.9324	-0.0129642	0.0129642	No	NA
Glu-Gly	-0.048707	3.7014	-0.25942	0.79609	0.97179	-5.9335	-0.0124276	0.0124276	No	NA
Magnoshinin	0.0042466	7.9933	0.25133	0.80232	0.97179	-5.9354	-0.0124276	0.0124276	No	NA
L-Ornithine	0.011105	4.4726	0.24697	0.80568	0.97179	-5.9365	-0.0124276	0.0124276	No	NA
N3-(4-methoxyfumaroyl)-L-2,3-diaminopropanoate	-0.019719	5.3736	-0.24201	0.8095	0.97179	-5.9376	-0.0124276	0.0124276	No	NA
ITP	-0.011958	3.5045	-0.24069	0.81052	0.97179	-5.9379	-0.0124276	0.0124276	No	NA
SM(d18:1/20:0)	-0.010445	4.7847	-0.23935	0.81155	0.97179	-5.9382	-0.0124276	0.0124276	No	NA
[SP dimethyl,amino(18:0/2:0)] 2S-dimethylaminooctadecane-1,3R-diol	-0.0091086	4.9856	-0.23798	0.81261	0.97179	-5.9385	-0.0124276	0.0124276	No	NA
(S)-Malate	0.011954	4.626	0.23404	0.81566	0.97179	-5.9394	-0.0124276	0.0124276	No	NA
LysoPC(18:1(9Z))	-0.026096	4.4966	-0.23332	0.81621	0.97179	-5.9396	-0.0124276	0.0124276	No	NA
SM(d16:1/24:1(15Z))	-0.0098723	4.2731	-0.23055	0.81836	0.97179	-5.9402	-0.0124276	0.0124276	No	NA
Urate	0.0096202	6.1151	0.22844	0.81999	0.97179	-5.9406	-0.0124276	0.0124276	No	NA
SM(d18:0/24:1(15Z))	-0.01258	4.7012	-0.22194	0.82502	0.97179	-5.942	-0.0124276	0.0124276	No	NA
Fagomine	-0.014656	4.4616	-0.22098	0.82577	0.97179	-5.9422	-0.0124276	0.0124276	No	NA
[FA hydroxy(12:0)] 3S-hydroxydodecanoyl-CoA	0.0077334	5.2353	0.219	0.8273	0.97179	-5.9426	-0.0124276	0.0124276	No	NA
[PC (14:0/18:1)] 1-tetradecanoyl-2-(11Z-octadecenoyl)-sn-glycero-3-phosphocholine	0.016338	5.3969	0.21641	0.82931	0.97179	-5.9432	-0.0124276	0.0124276	No	NA
5-Hydroxyisourate	0.010438	3.617	0.21624	0.82944	0.97179	-5.9432	-0.0124276	0.0124276	No	NA
Sulfoacetate	0.021092	3.4657	0.2056	0.83772	0.97179	-5.9453	-0.0124276	0.0124276	No	NA
PC(18:2(9Z,12Z)/18:1(9Z))	-0.016227	6.3618	-0.19946	0.84249	0.97179	-5.9465	-0.0124276	0.0124276	No	NA
[FA (20:0)] N-eicosanoyl-ethanolamine	-0.0078433	4.8081	-0.19888	0.84295	0.97179	-5.9466	-0.0124276	0.0124276	No	NA
ADP	-0.031488	3.3979	-0.19762	0.84393	0.97179	-5.9469	-0.0124276	0.0124276	No	NA
1-Oleoylglycerophosphocholine	0.0091292	5.7992	0.19555	0.84554	0.97179	-5.9473	-0.0124276	0.0124276	No	NA
L-Aspartate	-0.014311	4.3073	-0.19285	0.84765	0.97179	-5.9478	-0.0124276	0.0124276	No	NA
S-Sulfo-L-cysteine	-0.01358	3.4078	-0.19227	0.8481	0.97179	-5.9479	-0.0124276	0.0124276	No	NA
Glu-Ser	0.015739	4.5142	0.18942	0.85033	0.97179	-5.9484	-0.0124276	0.0124276	No	NA
gamma-Glutamyl-gamma-aminobutyraldehyde	-0.037162	3.5449	-0.18681	0.85236	0.97179	-5.9488	-0.0124276	0.0124276	No	NA
Elaidiccarnitine	0.010428	4.5206	0.18618	0.85285	0.97179	-5.949	-0.0124276	0.0124276	No	NA
Neoglucobrassicin	0.0055802	4.0691	0.1842	0.8544	0.97179	-5.9493	-0.0124276	0.0124276	No	NA
SM(d18:1/24:1(15Z))...296	-0.0091592	4.8794	-0.1831	0.85526	0.97179	-5.9495	-0.0124276	0.0124276	No	NA
L-Methionine S-oxide	0.010705	4.0717	0.16832	0.86683	0.97538	-5.952	-0.0108262	0.0108262	No	NA
L-Lysine 1,6-lactam	0.012189	3.4815	0.16692	0.86793	0.97538	-5.9522	-0.0108262	0.0108262	No	NA
2-Heptyl-4-hydroxyquinoline-N-oxide	0.0096974	4.4921	0.16661	0.86817	0.97538	-5.9522	-0.0108262	0.0108262	No	NA
Aspartyl-L-proline	-0.014616	3.9049	-0.16574	0.86885	0.97538	-5.9524	-0.0108262	0.0108262	No	NA
cis-5-Tetradecenoylcarnitine	-0.020228	4.3548	-0.16496	0.86946	0.97538	-5.9525	-0.0108262	0.0108262	No	NA
[PC (15:0)] 1-pentadecanoyl-sn-glycero-3-phosphocholine	-0.0061378	4.7431	-0.15497	0.8773	0.97921	-5.954	-0.00912416	0.00912416	No	NA
SM(d18:0/22:1(13Z))	-0.0067308	4.7202	-0.15497	0.8773	0.97921	-5.954	-0.00912416	0.00912416	No	NA
4-Nitrophenyl-3-ketovalidamine	0.020956	3.6615	0.14034	0.8888	0.98955	-5.9561	-0.00456226	0.00456226	No	NA
[PC (18:1/18:2)] 1-(9Z-octadecenoyl)-2-(9Z,12Z-octadecadienoyl)-sn-glycero-3-phosphocholine	-0.0076644	4.5477	-0.12668	0.89957	0.9956	-5.9578	-0.00191511	0.00191511	No	NA
D-Glucose	-0.0034662	5.3075	-0.12662	0.89961	0.9956	-5.9578	-0.00191511	0.00191511	No	NA
N-hydroxy-N-acetylcadaverine	-0.026496	4.8508	-0.11649	0.9076	0.9956	-5.959	-0.00191511	0.00191511	No	NA
Ectoine	0.010208	3.9769	0.10355	0.91783	0.9956	-5.9603	-0.00191511	0.00191511	No	NA
Ile-Leu-Met-Pro	0.0030846	3.6006	0.10218	0.91892	0.9956	-5.9604	-0.00191511	0.00191511	No	NA
Lys-Val-Val	0.014587	4.0656	0.097531	0.92259	0.9956	-5.9609	-0.00191511	0.00191511	No	NA
2-Oxoglutarate	-0.0040528	4.5014	-0.091612	0.92727	0.9956	-5.9614	-0.00191511	0.00191511	No	NA
[PC (16:0)] 1-hexadecanoyl-sn-glycero-3-phosphocholine	0.0031258	6.5427	0.090501	0.92815	0.9956	-5.9615	-0.00191511	0.00191511	No	NA
Chenodeoxycholicacidsulfate	0.013993	3.9271	0.089238	0.92915	0.9956	-5.9616	-0.00191511	0.00191511	No	NA
2-Oxoglutaramate...306	0.0036978	3.864	0.088584	0.92967	0.9956	-5.9617	-0.00191511	0.00191511	No	NA
Glycochenodeoxycholate 7-sulfate	0.0099391	4.3714	0.088104	0.93005	0.9956	-5.9617	-0.00191511	0.00191511	No	NA
(9Z)-Tetradecenoic acid	-0.0087865	4.9839	-0.083464	0.93373	0.9956	-5.9621	-0.00191511	0.00191511	No	NA
Guanidinoacetate	0.0033315	4.86	0.080321	0.93622	0.9956	-5.9623	-0.00191511	0.00191511	No	NA
Val-Gly	-0.005729	3.9392	-0.079219	0.93709	0.9956	-5.9624	-0.00191511	0.00191511	No	NA
N-(6-Oxo-6H-dibenzo[b,d]pyran-3-yl)maleamic acid	-0.0027518	4.8997	-0.068381	0.94568	0.9956	-5.9632	-0.00191511	0.00191511	No	NA
Choline	0.0031261	5.2823	0.066804	0.94693	0.9956	-5.9633	-0.00191511	0.00191511	No	NA
Gentisein	-0.001752	4.3168	-0.060007	0.95233	0.9956	-5.9637	-0.00191511	0.00191511	No	NA
Oxalate	-0.0033972	3.9329	-0.058146	0.9538	0.9956	-5.9638	-0.00191511	0.00191511	No	NA
[PC (16:0/18:2)] 1-hexadecanoyl-2-(9Z,12Z-octadecadienoyl)-sn-glycero-3-phosphocholine	-0.0023696	6.9494	-0.057627	0.95421	0.9956	-5.9638	-0.00191511	0.00191511	No	NA
N-gamma-Acetyldiaminobutyrate	0.0052493	3.6481	0.053555	0.95745	0.9956	-5.964	-0.00191511	0.00191511	No	NA
Thr-Ala	-0.004308	4.0892	-0.051104	0.95939	0.9956	-5.9642	-0.00191511	0.00191511	No	NA
1-Hexadecanoyl-2-(9Z-octadecenoyl)-sn-glycero-3-phosphonocholine	-0.002511	5.1219	-0.049985	0.96028	0.9956	-5.9642	-0.00191511	0.00191511	No	NA
5-guanidino-3-methyl-2-oxo-pentanoate	-0.004579	4.0832	-0.04658	0.96298	0.9956	-5.9644	-0.00191511	0.00191511	No	NA
Sinapyl alcohol	-0.0096359	3.9757	-0.046399	0.96313	0.9956	-5.9644	-0.00191511	0.00191511	No	NA
(S)-AMPA	-0.0019386	4.0828	-0.045767	0.96363	0.9956	-5.9644	-0.00191511	0.00191511	No	NA
bacteriochlorophyll a	0.0019118	4.8603	0.044838	0.96437	0.9956	-5.9644	-0.00191511	0.00191511	No	NA
Taurine	-0.0022949	5.3067	-0.043265	0.96562	0.9956	-5.9645	-0.00191511	0.00191511	No	NA
[PR] Citronellyl acetate	0.0028734	4.6687	0.042526	0.9662	0.9956	-5.9645	-0.00191511	0.00191511	No	NA
Bilirubin	0.0054854	5.1126	0.041489	0.96703	0.9956	-5.9646	-0.00191511	0.00191511	No	NA
(R)-4'-Deoxyindenestrol	0.0013016	4.5629	0.040933	0.96747	0.9956	-5.9646	-0.00191511	0.00191511	No	NA
LysoPE(0:0/22:6(4Z,7Z,10Z,13Z,16Z,19Z))	-0.0020291	4.498	-0.0395	0.96861	0.9956	-5.9647	-0.00191511	0.00191511	No	NA
[FA (16:2)] 9,12-hexadecadienoic acid	-0.0018856	4.492	-0.034942	0.97223	0.9956	-5.9648	-0.00191511	0.00191511	No	NA
Dimethamine	-0.0060258	3.9173	-0.034145	0.97286	0.9956	-5.9648	-0.00191511	0.00191511	No	NA
Ne,Ne dimethyllysine	-0.0013539	3.7178	-0.026903	0.97862	0.9956	-5.9651	-0.00191511	0.00191511	No	NA
3,4,5,3',4',5'-hexahydroxydiphenate	0.0015411	4.6359	0.026368	0.97904	0.9956	-5.9651	-0.00191511	0.00191511	No	NA
N1-Methyl-2-pyridone-5-carboxamide	-0.0023963	5.6232	-0.025537	0.9797	0.9956	-5.9651	-0.00191511	0.00191511	No	NA
Proclavaminic acid	0.0016494	3.8313	0.022962	0.98175	0.9956	-5.9652	-0.00191511	0.00191511	No	NA
di-n-Undecylamine	-0.0042367	3.4407	-0.020585	0.98364	0.9956	-5.9652	-0.00191511	0.00191511	No	NA
[FA (11:2)] 4,10-undecadiynal	-0.00062947	3.9128	-0.019891	0.98419	0.9956	-5.9652	-0.00191511	0.00191511	No	NA
N-acetyl -D- glucosaminitol	-0.000707	4.2158	-0.019701	0.98434	0.9956	-5.9652	-0.00191511	0.00191511	No	NA
9-Decenoylcarnitine	-0.0011978	5.1845	-0.013174	0.98953	0.99636	-5.9653	-0.00158372	0.00158372	No	NA
Ala-Lys-Ser-Arg	0.0018981	3.6066	0.012925	0.98973	0.99636	-5.9653	-0.00158372	0.00158372	No	NA
ubiquinone-1	-0.00022853	4.4609	-0.0084758	0.99326	0.99636	-5.9654	-0.00158372	0.00158372	No	NA
L-Tyrosine	0.00028425	5.6571	0.0056886	0.99548	0.99636	-5.9654	-0.00158372	0.00158372	No	NA
N-Acetyl-L-aspartate	-0.00021832	3.6103	-0.0045783	0.99636	0.99636	-5.9654	-0.00158372	0.00158372	No	NA

## Sheet: figure2c
Label	logFC	AveExpr	t	P.Value	FDR	B	log10p	neglog10p	diff_exp	delabel
200	0.34403	5.8276	4.2609	6.2971e-05	0.049369	1.5461	-1.30655	1.30655	Up	200
205	0.28929	6.7113	4.0145	0.00014878	0.058322	0.81193	-1.23417	1.23417	Up	205
244	0.33825	5.3593	3.6876	0.00044608	0.10617	-0.12202	-0.973998	0.973998	No	NA
35	-0.47805	4.6234	-3.6281	0.00054168	0.10617	-0.28661	-0.973998	0.973998	No	NA
196	0.31358	6.3752	3.3585	0.0012765	0.20016	-1.0105	-0.698623	0.698623	No	NA
260	0.3113	5.2579	3.2355	0.0018627	0.21396	-1.3279	-0.669667	0.669667	No	NA
581	-0.085093	5.8204	-3.1542	0.0023799	0.21396	-1.533	-0.669667	0.669667	No	NA
657	0.15916	5.999	3.1455	0.0024426	0.21396	-1.5548	-0.669667	0.669667	No	NA
173	0.10167	7.2105	3.0549	0.0031946	0.21396	-1.7787	-0.669667	0.669667	No	NA
208	0.43868	5.1218	3.0435	0.003303	0.21396	-1.8065	-0.669667	0.669667	No	NA
253	0.2874	6.3123	3.0134	0.0036064	0.21396	-1.8796	-0.669667	0.669667	No	NA
166	0.26428	6.1521	3.0017	0.0037307	0.21396	-1.9078	-0.669667	0.669667	No	NA
336	-0.083814	5.8964	-2.996	0.0037923	0.21396	-1.9214	-0.669667	0.669667	No	NA
446	-0.0946	5.9948	-2.9379	0.0044842	0.21396	-2.0605	-0.669667	0.669667	No	NA
594	-0.080864	5.0712	-2.9294	0.0045937	0.21396	-2.0805	-0.669667	0.669667	No	NA
468	0.12059	6.9637	2.9276	0.004618	0.21396	-2.0849	-0.669667	0.669667	No	NA
736	0.14342	5.5861	2.926	0.0046395	0.21396	-2.0887	-0.669667	0.669667	No	NA
633	0.10317	6.3674	2.8932	0.0050932	0.21762	-2.166	-0.662301	0.662301	No	NA
397	0.12729	5.2786	2.8756	0.005353	0.21762	-2.2071	-0.662301	0.662301	No	NA
607	-0.094196	5.7935	-2.8607	0.0055827	0.21762	-2.2418	-0.662301	0.662301	No	NA
580	0.19751	5.4095	2.8453	0.005829	0.21762	-2.2775	-0.662301	0.662301	No	NA
48	-0.39989	4.342	-2.8175	0.0063012	0.22455	-2.3417	-0.648687	0.648687	No	NA
222	0.20873	5.2913	2.7935	0.0067367	0.22963	-2.3968	-0.638971	0.638971	No	NA
304	-0.12069	5.2837	-2.7664	0.0072598	0.23224	-2.4583	-0.634063	0.634063	No	NA
46	-0.31581	4.0391	-2.7379	0.0078517	0.23224	-2.5227	-0.634063	0.634063	No	NA
45	-0.34432	4.6389	-2.7247	0.0081394	0.23224	-2.5522	-0.634063	0.634063	No	NA
572	-0.080249	5.0498	-2.7126	0.0084131	0.23224	-2.5793	-0.634063	0.634063	No	NA
296	0.10341	6.2006	2.7024	0.0086498	0.23224	-2.602	-0.634063	0.634063	No	NA
190	-0.091006	5.1206	-2.6998	0.0087122	0.23224	-2.6079	-0.634063	0.634063	No	NA
265	-0.096062	5.4299	-2.6924	0.0088869	0.23224	-2.6242	-0.634063	0.634063	No	NA
614	0.17631	5.038	2.6558	0.0098087	0.24806	-2.7049	-0.605443	0.605443	No	NA
258	-0.12425	4.4265	-2.6189	0.010827	0.25894	-2.7855	-0.586801	0.586801	No	NA
753	0.17291	5.2565	2.5911	0.011655	0.25894	-2.8455	-0.586801	0.586801	No	NA
43	-0.33365	4.6356	-2.5827	0.011917	0.25894	-2.8636	-0.586801	0.586801	No	NA
410	0.11707	6.7997	2.5787	0.012044	0.25894	-2.8722	-0.586801	0.586801	No	NA
204	-0.11723	5.4326	-2.5664	0.012439	0.25894	-2.8985	-0.586801	0.586801	No	NA
591	-0.059012	5.5225	-2.5645	0.012501	0.25894	-2.9025	-0.586801	0.586801	No	NA
714	-0.11459	5.1716	-2.563	0.012551	0.25894	-2.9057	-0.586801	0.586801	No	NA
558	0.19733	5.5551	2.4915	0.015118	0.29632	-3.0566	-0.528239	0.528239	No	NA
559	0.19733	5.5551	2.4915	0.015118	0.29632	-3.0566	-0.528239	0.528239	No	NA
734	0.11381	5.8237	2.4654	0.016165	0.30174	-3.1106	-0.520367	0.520367	No	NA
735	0.11381	5.8237	2.4654	0.016165	0.30174	-3.1106	-0.520367	0.520367	No	NA
737	0.12228	5.4842	2.4329	0.017563	0.31323	-3.1775	-0.504137	0.504137	No	NA
512	0.11827	5.4733	2.4203	0.018133	0.31323	-3.2032	-0.504137	0.504137	No	NA
47	-0.33072	4.7578	-2.4184	0.018223	0.31323	-3.2071	-0.504137	0.504137	No	NA
293	-0.15056	5.1758	-2.3989	0.019138	0.31323	-3.2465	-0.504137	0.504137	No	NA
592	0.1475	5.2833	2.3979	0.019186	0.31323	-3.2485	-0.504137	0.504137	No	NA
342	0.13822	5.5879	2.3818	0.019976	0.31323	-3.2809	-0.504137	0.504137	No	NA
344	0.13822	5.5879	2.3818	0.019976	0.31323	-3.2809	-0.504137	0.504137	No	NA
345	0.13822	5.5879	2.3818	0.019976	0.31323	-3.2809	-0.504137	0.504137	No	NA
470	0.097678	7.4943	2.3663	0.020767	0.31923	-3.312	-0.495896	0.495896	No	NA
28	-0.21165	4.7334	-2.3536	0.021435	0.32235	-3.3373	-0.491672	0.491672	No	NA
511	0.11521	5.4742	2.347	0.021791	0.32235	-3.3505	-0.491672	0.491672	No	NA
310	0.14409	6.7388	2.3289	0.022787	0.32903	-3.3862	-0.482765	0.482765	No	NA
575	0.11871	5.7066	2.3237	0.023083	0.32903	-3.3965	-0.482765	0.482765	No	NA
538	0.14571	6.403	2.2876	0.025214	0.34394	-3.4669	-0.463517	0.463517	No	NA
263	0.11283	5.4703	2.2839	0.025445	0.34394	-3.4741	-0.463517	0.463517	No	NA
264	0.11283	5.4703	2.2839	0.025445	0.34394	-3.4741	-0.463517	0.463517	No	NA
514	0.11547	5.9576	2.2671	0.026505	0.34691	-3.5066	-0.459783	0.459783	No	NA
639	0.10698	5.4437	2.266	0.026576	0.34691	-3.5087	-0.459783	0.459783	No	NA
611	0.11905	5.1996	2.2572	0.02715	0.34691	-3.5256	-0.459783	0.459783	No	NA
49	-0.27662	4.4709	-2.2529	0.027434	0.34691	-3.5339	-0.459783	0.459783	No	NA
498	0.17467	5.7994	2.2288	0.02907	0.36176	-3.5798	-0.441579	0.441579	No	NA
772	0.14925	4.7105	2.2042	0.030835	0.37371	-3.6264	-0.427465	0.427465	No	NA
165	-0.047969	6.0267	-2.1988	0.031234	0.37371	-3.6365	-0.427465	0.427465	No	NA
257	-0.098029	5.0152	-2.1957	0.03146	0.37371	-3.6422	-0.427465	0.427465	No	NA
33	-0.21085	4.5075	-2.1767	0.032911	0.37815	-3.6778	-0.422336	0.422336	No	NA
34	-0.22846	4.7922	-2.1713	0.033332	0.37815	-3.6878	-0.422336	0.422336	No	NA
693	0.21647	4.8221	2.171	0.033356	0.37815	-3.6883	-0.422336	0.422336	No	NA
521	0.11777	5.8742	2.1659	0.033763	0.37815	-3.6979	-0.422336	0.422336	No	NA
171	0.2721	6.2745	2.1532	0.034782	0.38407	-3.7212	-0.41559	0.41559	No	NA
599	0.14216	5.3633	2.1363	0.036189	0.39406	-3.7524	-0.404438	0.404438	No	NA
361	0.16014	5.178	2.1279	0.036902	0.39631	-3.7676	-0.401965	0.401965	No	NA
402	0.11882	6.0366	2.0983	0.039523	0.41873	-3.8213	-0.378066	0.378066	No	NA
97	0.18841	5.1518	2.0738	0.041812	0.43606	-3.8653	-0.360454	0.360454	No	NA
491	0.15083	5.2044	2.0637	0.042797	0.43606	-3.8834	-0.360454	0.360454	No	NA
571	0.13413	5.3695	2.0629	0.042873	0.43606	-3.8848	-0.360454	0.360454	No	NA
29	-0.26804	4.7477	-2.0577	0.043383	0.43606	-3.894	-0.360454	0.360454	No	NA
268	0.27419	5.2754	2.046	0.04455	0.44212	-3.9146	-0.35446	0.35446	No	NA
76	-0.31435	4.6846	-2.0335	0.045838	0.44921	-3.9367	-0.347551	0.347551	No	NA
199	-0.13052	5.6978	-2.0096	0.048367	0.45279	-3.9783	-0.344103	0.344103	No	NA
112	0.11473	6.4942	2.002	0.049201	0.45279	-3.9915	-0.344103	0.344103	No	NA
125	0.14471	6.3278	1.9969	0.049762	0.45279	-4.0003	-0.344103	0.344103	No	NA
259	0.27206	5.5281	1.9913	0.050395	0.45279	-4.01	-0.344103	0.344103	No	NA
642	0.10249	5.1536	1.9838	0.051242	0.45279	-4.0229	-0.344103	0.344103	No	NA
153	0.22638	5.9301	1.9831	0.051323	0.45279	-4.0241	-0.344103	0.344103	No	NA
156	0.12518	5.3399	1.9795	0.05173	0.45279	-4.0302	-0.344103	0.344103	No	NA
180	0.12176	6.7108	1.9782	0.051883	0.45279	-4.0324	-0.344103	0.344103	No	NA
542	0.11773	6.2439	1.9747	0.052286	0.45279	-4.0384	-0.344103	0.344103	No	NA
700	0.10349	5.1162	1.9718	0.05263	0.45279	-4.0435	-0.344103	0.344103	No	NA
75	0.10518	4.9789	1.963	0.053666	0.45279	-4.0584	-0.344103	0.344103	No	NA
589	0.081656	5.3608	1.9544	0.054694	0.45279	-4.073	-0.344103	0.344103	No	NA
463	0.30787	5.9985	1.948	0.055466	0.45279	-4.0838	-0.344103	0.344103	No	NA
315	0.10035	6.8985	1.947	0.055591	0.45279	-4.0855	-0.344103	0.344103	No	NA
605	0.11449	5.6812	1.946	0.055714	0.45279	-4.0872	-0.344103	0.344103	No	NA
301	0.095192	5.4946	1.9426	0.05613	0.45279	-4.0929	-0.344103	0.344103	No	NA
111	0.22946	5.1979	1.9302	0.057672	0.45279	-4.1137	-0.344103	0.344103	No	NA
624	0.10517	5.9048	1.929	0.057831	0.45279	-4.1158	-0.344103	0.344103	No	NA
245	-0.18137	6.1256	-1.9278	0.057974	0.45279	-4.1177	-0.344103	0.344103	No	NA
143	0.11398	5.7482	1.9246	0.058389	0.45279	-4.1231	-0.344103	0.344103	No	NA
193	0.10784	5.3265	1.9145	0.059691	0.45279	-4.14	-0.344103	0.344103	No	NA
576	0.12258	4.663	1.9108	0.060172	0.45279	-4.1461	-0.344103	0.344103	No	NA
161	0.13857	6.1888	1.9095	0.060337	0.45279	-4.1482	-0.344103	0.344103	No	NA
566	-0.063411	4.8363	-1.9046	0.060982	0.45279	-4.1563	-0.344103	0.344103	No	NA
67	0.11189	4.7196	1.9046	0.060986	0.45279	-4.1564	-0.344103	0.344103	No	NA
784	0.23062	5.6637	1.8995	0.06166	0.45279	-4.1648	-0.344103	0.344103	No	NA
350	-0.084597	4.6302	-1.8985	0.061797	0.45279	-4.1665	-0.344103	0.344103	No	NA
610	0.12031	4.5178	1.8837	0.063798	0.45906	-4.1907	-0.338131	0.338131	No	NA
233	0.11812	6.0031	1.8835	0.063823	0.45906	-4.191	-0.338131	0.338131	No	NA
499	0.14831	5.3204	1.8623	0.066803	0.47233	-4.2257	-0.325754	0.325754	No	NA
718	0.10201	6.7128	1.8618	0.066873	0.47233	-4.2265	-0.325754	0.325754	No	NA
602	-0.053397	5.4075	-1.8302	0.071528	0.49531	-4.2774	-0.305123	0.305123	No	NA
641	0.10606	5.3875	1.8259	0.072168	0.49531	-4.2841	-0.305123	0.305123	No	NA
745	0.10686	5.033	1.824	0.072466	0.49531	-4.2872	-0.305123	0.305123	No	NA
93	0.21921	5.356	1.8186	0.073297	0.49531	-4.2958	-0.305123	0.305123	No	NA
662	0.18829	4.9385	1.8171	0.073521	0.49531	-4.2981	-0.305123	0.305123	No	NA
351	0.079987	5.4124	1.8141	0.073986	0.49531	-4.3029	-0.305123	0.305123	No	NA
770	0.099079	6.2877	1.8105	0.074549	0.49531	-4.3086	-0.305123	0.305123	No	NA
109	0.14073	5.7963	1.8034	0.075669	0.49853	-4.3198	-0.302309	0.302309	No	NA
206	-0.067761	5.1402	-1.7931	0.077312	0.50309	-4.336	-0.298354	0.298354	No	NA
100	0.13518	5.7838	1.7778	0.079816	0.50309	-4.3599	-0.298354	0.298354	No	NA
367	0.10143	5.264	1.7766	0.080015	0.50309	-4.3617	-0.298354	0.298354	No	NA
95	0.12678	4.8105	1.7761	0.080106	0.50309	-4.3626	-0.298354	0.298354	No	NA
634	0.099749	5.1841	1.7708	0.080984	0.50309	-4.3708	-0.298354	0.298354	No	NA
492	0.090668	5.6318	1.7634	0.082233	0.50309	-4.3822	-0.298354	0.298354	No	NA
266	-0.073961	4.8428	-1.7589	0.083006	0.50309	-4.3892	-0.298354	0.298354	No	NA
411	0.14091	6.2254	1.7531	0.08401	0.50309	-4.3982	-0.298354	0.298354	No	NA
638	0.093857	5.0224	1.7489	0.084738	0.50309	-4.4046	-0.298354	0.298354	No	NA
297	0.12432	5.2865	1.7462	0.085208	0.50309	-4.4087	-0.298354	0.298354	No	NA
255	0.073628	6.5139	1.744	0.08559	0.50309	-4.4121	-0.298354	0.298354	No	NA
201	0.20161	5.5505	1.7385	0.086566	0.50309	-4.4205	-0.298354	0.298354	No	NA
396	0.12645	5.8774	1.7373	0.08678	0.50309	-4.4223	-0.298354	0.298354	No	NA
167	0.2104	6.0007	1.7364	0.086938	0.50309	-4.4237	-0.298354	0.298354	No	NA
403	0.13667	5.8475	1.7347	0.087239	0.50309	-4.4263	-0.298354	0.298354	No	NA
102	0.1007	6.5446	1.7336	0.08743	0.50309	-4.4279	-0.298354	0.298354	No	NA
364	0.073438	7.7997	1.7319	0.087747	0.50309	-4.4306	-0.298354	0.298354	No	NA
124	0.10174	6.5981	1.7309	0.087916	0.50309	-4.432	-0.298354	0.298354	No	NA
331	0.11402	5.801	1.7231	0.089338	0.50309	-4.4439	-0.298354	0.298354	No	NA
729	0.088535	4.9309	1.7225	0.08943	0.50309	-4.4447	-0.298354	0.298354	No	NA
647	0.11138	5.1099	1.7173	0.090391	0.50309	-4.4526	-0.298354	0.298354	No	NA
349	-0.073628	5.1226	-1.7168	0.090479	0.50309	-4.4534	-0.298354	0.298354	No	NA
555	0.076404	4.9386	1.6924	0.095069	0.52315	-4.49	-0.281374	0.281374	No	NA
169	0.17407	6.7184	1.6905	0.095421	0.52315	-4.4927	-0.281374	0.281374	No	NA
706	-0.13496	5.4079	-1.6818	0.097115	0.52874	-4.5057	-0.276758	0.276758	No	NA
294	-0.14592	5.0742	-1.6759	0.098264	0.53081	-4.5144	-0.275061	0.275061	No	NA
37	-0.1603	5.3932	-1.6729	0.098849	0.53081	-4.5187	-0.275061	0.275061	No	NA
148	0.14308	5.408	1.6646	0.10051	0.53194	-4.531	-0.274137	0.274137	No	NA
687	-0.17742	4.5789	-1.663	0.10084	0.53194	-4.5334	-0.274137	0.274137	No	NA
284	0.1123	5.5322	1.6563	0.10218	0.53194	-4.5431	-0.274137	0.274137	No	NA
362	0.076243	5.5471	1.6561	0.10222	0.53194	-4.5434	-0.274137	0.274137	No	NA
137	0.13012	4.0954	1.655	0.10245	0.53194	-4.5451	-0.274137	0.274137	No	NA
252	-0.082102	5.5839	-1.6448	0.10454	0.53921	-4.5598	-0.268242	0.268242	No	NA
574	-0.048371	5.5488	-1.6355	0.10649	0.54527	-4.5733	-0.263388	0.263388	No	NA
567	-0.057318	4.7763	-1.6325	0.10711	0.54527	-4.5776	-0.263388	0.263388	No	NA
623	0.072946	5.3225	1.6179	0.11022	0.5502	-4.5985	-0.259479	0.259479	No	NA
224	-0.119	5.191	-1.6158	0.11068	0.5502	-4.6015	-0.259479	0.259479	No	NA
674	0.063888	6.1221	1.6154	0.11077	0.5502	-4.6021	-0.259479	0.259479	No	NA
227	0.10237	6.038	1.6149	0.11088	0.5502	-4.6028	-0.259479	0.259479	No	NA
758	0.13039	5.9859	1.6093	0.1121	0.55123	-4.6108	-0.258667	0.258667	No	NA
683	0.12496	4.8208	1.6066	0.1127	0.55123	-4.6147	-0.258667	0.258667	No	NA
234	0.11935	5.6543	1.6043	0.1132	0.55123	-4.6179	-0.258667	0.258667	No	NA
369	0.12534	4.4888	1.5945	0.11537	0.55236	-4.6317	-0.257778	0.257778	No	NA
1	0.13176	4.9276	1.5942	0.11543	0.55236	-4.6321	-0.257778	0.257778	No	NA
635	0.082945	5.3974	1.5937	0.11555	0.55236	-4.6328	-0.257778	0.257778	No	NA
39	-0.15284	4.576	-1.5837	0.11781	0.55978	-4.6469	-0.251983	0.251983	No	NA
207	0.18155	5.9895	1.5725	0.12039	0.56723	-4.6625	-0.246241	0.246241	No	NA
466	-0.13777	4.8536	-1.5706	0.12083	0.56723	-4.6651	-0.246241	0.246241	No	NA
587	-0.035489	5.2579	-1.5575	0.12392	0.57827	-4.6833	-0.237869	0.237869	No	NA
755	-0.10565	5.2089	-1.554	0.12473	0.57863	-4.6881	-0.237599	0.237599	No	NA
118	0.062805	4.3086	1.5506	0.12556	0.57906	-4.6928	-0.237276	0.237276	No	NA
615	0.087505	5.307	1.5452	0.12684	0.58155	-4.7001	-0.235413	0.235413	No	NA
84	-0.23017	4.4299	-1.5416	0.12771	0.58214	-4.705	-0.234973	0.234973	No	NA
103	0.11228	5.5825	1.5309	0.13034	0.58561	-4.7196	-0.232392	0.232392	No	NA
658	0.049888	6.7687	1.5299	0.13059	0.58561	-4.721	-0.232392	0.232392	No	NA
722	0.066892	6.3089	1.5294	0.13072	0.58561	-4.7217	-0.232392	0.232392	No	NA
146	0.065392	5.8962	1.5237	0.13213	0.58856	-4.7294	-0.230209	0.230209	No	NA
127	0.11118	7.0359	1.5201	0.13305	0.58931	-4.7343	-0.229656	0.229656	No	NA
147	0.087277	5.7486	1.514	0.13457	0.5908	-4.7425	-0.22856	0.22856	No	NA
522	0.09366	5.5017	1.5127	0.13489	0.5908	-4.7441	-0.22856	0.22856	No	NA
210	0.082667	5.1143	1.4968	0.13897	0.59811	-4.7654	-0.223219	0.223219	No	NA
55	-0.030158	5.8747	-1.4937	0.13978	0.59811	-4.7695	-0.223219	0.223219	No	NA
302	0.067404	5.4914	1.4927	0.14004	0.59811	-4.7708	-0.223219	0.223219	No	NA
637	0.082809	5.1873	1.4876	0.1414	0.59811	-4.7776	-0.223219	0.223219	No	NA
748	0.10949	5.0978	1.4875	0.14142	0.59811	-4.7778	-0.223219	0.223219	No	NA
368	0.11606	4.9611	1.4842	0.1423	0.59811	-4.7822	-0.223219	0.223219	No	NA
774	-0.052495	4.8816	-1.4827	0.14268	0.59811	-4.784	-0.223219	0.223219	No	NA
88	0.1778	4.9554	1.4791	0.14364	0.59811	-4.7888	-0.223219	0.223219	No	NA
420	-0.10838	5.408	-1.4755	0.1446	0.59811	-4.7935	-0.223219	0.223219	No	NA
680	0.10411	4.6413	1.474	0.14501	0.59811	-4.7955	-0.223219	0.223219	No	NA
606	0.089235	4.8384	1.472	0.14554	0.59811	-4.7981	-0.223219	0.223219	No	NA
236	-0.092757	4.9397	-1.4625	0.14813	0.59811	-4.8106	-0.223219	0.223219	No	NA
515	0.074853	5.5553	1.4583	0.14926	0.59811	-4.8159	-0.223219	0.223219	No	NA
115	0.079963	6.1133	1.4582	0.1493	0.59811	-4.8161	-0.223219	0.223219	No	NA
155	0.091467	6.7182	1.4553	0.1501	0.59811	-4.8199	-0.223219	0.223219	No	NA
705	0.090581	5.7654	1.4545	0.15032	0.59811	-4.8209	-0.223219	0.223219	No	NA
643	0.078723	5.7198	1.4435	0.15339	0.59811	-4.8351	-0.223219	0.223219	No	NA
644	0.078723	5.7198	1.4435	0.15339	0.59811	-4.8351	-0.223219	0.223219	No	NA
677	0.11488	5.1837	1.4431	0.1535	0.59811	-4.8356	-0.223219	0.223219	No	NA
625	0.08849	5.3429	1.4424	0.1537	0.59811	-4.8365	-0.223219	0.223219	No	NA
308	0.076501	4.8922	1.4406	0.1542	0.59811	-4.8388	-0.223219	0.223219	No	NA
290	0.091626	5.2591	1.4402	0.15432	0.59811	-4.8394	-0.223219	0.223219	No	NA
439	0.10291	5.3115	1.4344	0.15596	0.59811	-4.8467	-0.223219	0.223219	No	NA
94	0.10244	5.479	1.4272	0.15802	0.59811	-4.8559	-0.223219	0.223219	No	NA
194	0.080836	5.5098	1.4231	0.1592	0.59811	-4.8611	-0.223219	0.223219	No	NA
698	0.11836	4.8768	1.4194	0.16028	0.59811	-4.8658	-0.223219	0.223219	No	NA
91	0.054417	4.3508	1.418	0.16066	0.59811	-4.8675	-0.223219	0.223219	No	NA
768	0.10059	4.898	1.4174	0.16084	0.59811	-4.8683	-0.223219	0.223219	No	NA
465	0.081146	6.7436	1.4127	0.16223	0.59811	-4.8743	-0.223219	0.223219	No	NA
198	0.065881	5.8015	1.399	0.16627	0.59811	-4.8914	-0.223219	0.223219	No	NA
547	0.079226	5.3732	1.3952	0.16742	0.59811	-4.8962	-0.223219	0.223219	No	NA
548	0.079226	5.3732	1.3952	0.16742	0.59811	-4.8962	-0.223219	0.223219	No	NA
488	0.16607	5.1274	1.3924	0.16825	0.59811	-4.8996	-0.223219	0.223219	No	NA
168	0.15907	5.4018	1.3888	0.16936	0.59811	-4.9041	-0.223219	0.223219	No	NA
110	0.10257	5.2925	1.3883	0.1695	0.59811	-4.9047	-0.223219	0.223219	No	NA
546	0.11918	6.4787	1.388	0.1696	0.59811	-4.9051	-0.223219	0.223219	No	NA
525	0.10385	5.4618	1.3879	0.16962	0.59811	-4.9052	-0.223219	0.223219	No	NA
672	0.15538	5.1024	1.3859	0.17022	0.59811	-4.9077	-0.223219	0.223219	No	NA
217	0.10888	6.0259	1.3859	0.17022	0.59811	-4.9077	-0.223219	0.223219	No	NA
461	-0.13173	5.3874	-1.3855	0.17035	0.59811	-4.9082	-0.223219	0.223219	No	NA
462	-0.13173	5.3874	-1.3855	0.17035	0.59811	-4.9082	-0.223219	0.223219	No	NA
483	0.11231	5.3334	1.3851	0.17045	0.59811	-4.9086	-0.223219	0.223219	No	NA
376	0.069256	6.7973	1.3839	0.17084	0.59811	-4.9102	-0.223219	0.223219	No	NA
779	0.13744	4.3141	1.3825	0.17127	0.59811	-4.9119	-0.223219	0.223219	No	NA
781	0.13744	4.3141	1.3825	0.17127	0.59811	-4.9119	-0.223219	0.223219	No	NA
178	0.040934	5.3906	1.3794	0.17222	0.59811	-4.9157	-0.223219	0.223219	No	NA
531	0.087794	5.7572	1.375	0.17355	0.59811	-4.921	-0.223219	0.223219	No	NA
21	-0.26069	4.1535	-1.373	0.17417	0.59811	-4.9235	-0.223219	0.223219	No	NA
184	0.095856	7.1633	1.3728	0.17423	0.59811	-4.9237	-0.223219	0.223219	No	NA
175	0.037811	7.7289	1.3713	0.1747	0.59811	-4.9256	-0.223219	0.223219	No	NA
619	-0.036284	5.2105	-1.3647	0.17675	0.60249	-4.9336	-0.22005	0.22005	No	NA
132	0.12772	5.2376	1.3538	0.1802	0.60809	-4.9469	-0.216032	0.216032	No	NA
135	0.079456	6.0711	1.3498	0.18146	0.60809	-4.9517	-0.216032	0.216032	No	NA
355	-0.10977	5.2907	-1.3487	0.18184	0.60809	-4.9531	-0.216032	0.216032	No	NA
356	-0.10977	5.2907	-1.3487	0.18184	0.60809	-4.9531	-0.216032	0.216032	No	NA
620	0.0842	5.2375	1.3469	0.18241	0.60809	-4.9553	-0.216032	0.216032	No	NA
441	-0.062856	5.4602	-1.3431	0.18363	0.60809	-4.9598	-0.216032	0.216032	No	NA
360	0.12481	5.4682	1.3409	0.18433	0.60809	-4.9624	-0.216032	0.216032	No	NA
134	0.076548	5.6809	1.3368	0.18565	0.60809	-4.9673	-0.216032	0.216032	No	NA
83	-0.19678	4.6153	-1.3367	0.18571	0.60809	-4.9675	-0.216032	0.216032	No	NA
106	0.058662	6.3233	1.3319	0.18725	0.60809	-4.9732	-0.216032	0.216032	No	NA
270	0.065433	5.6578	1.3222	0.19044	0.60809	-4.9846	-0.216032	0.216032	No	NA
688	0.098708	5.0121	1.3218	0.19058	0.60809	-4.9852	-0.216032	0.216032	No	NA
570	0.073479	5.5648	1.3217	0.19061	0.60809	-4.9853	-0.216032	0.216032	No	NA
280	0.14213	4.9855	1.3211	0.19081	0.60809	-4.986	-0.216032	0.216032	No	NA
18	-0.22518	4.564	-1.3192	0.19144	0.60809	-4.9882	-0.216032	0.216032	No	NA
96	0.086094	5.6508	1.3185	0.19166	0.60809	-4.989	-0.216032	0.216032	No	NA
386	0.098319	7.3192	1.3154	0.19271	0.60809	-4.9927	-0.216032	0.216032	No	NA
475	0.08675	6.6271	1.3147	0.19294	0.60809	-4.9935	-0.216032	0.216032	No	NA
516	-0.064297	5.3495	-1.3141	0.19313	0.60809	-4.9942	-0.216032	0.216032	No	NA
42	-0.1906	4.5882	-1.3079	0.19521	0.61219	-5.0015	-0.213114	0.213114	No	NA
750	0.13467	5.0176	1.3052	0.19614	0.61264	-5.0047	-0.212795	0.212795	No	NA
632	0.10272	4.1754	1.2967	0.19904	0.61308	-5.0146	-0.212483	0.212483	No	NA
38	-0.2044	4.5858	-1.2933	0.20019	0.61308	-5.0185	-0.212483	0.212483	No	NA
494	0.14422	6.9987	1.2929	0.20033	0.61308	-5.0189	-0.212483	0.212483	No	NA
561	0.10909	4.3092	1.2926	0.20044	0.61308	-5.0193	-0.212483	0.212483	No	NA
303	-0.040746	5.8848	-1.2913	0.20087	0.61308	-5.0208	-0.212483	0.212483	No	NA
685	-0.076811	5.1374	-1.2905	0.20118	0.61308	-5.0218	-0.212483	0.212483	No	NA
188	0.11468	5.9182	1.2888	0.20175	0.61308	-5.0237	-0.212483	0.212483	No	NA
182	0.14454	5.9066	1.2861	0.20267	0.61349	-5.0268	-0.212193	0.212193	No	NA
136	0.10164	5.4298	1.2798	0.20488	0.61575	-5.0341	-0.210596	0.210596	No	NA
159	0.10432	5.5779	1.2787	0.20528	0.61575	-5.0354	-0.210596	0.210596	No	NA
742	0.048703	6.191	1.2741	0.20687	0.61575	-5.0406	-0.210596	0.210596	No	NA
743	0.048703	6.191	1.2741	0.20687	0.61575	-5.0406	-0.210596	0.210596	No	NA
316	0.082817	6.1356	1.2728	0.20735	0.61575	-5.0421	-0.210596	0.210596	No	NA
86	0.11554	4.656	1.2694	0.20854	0.61698	-5.0459	-0.209729	0.209729	No	NA
471	0.14303	6.4756	1.2657	0.20987	0.61856	-5.0502	-0.208618	0.208618	No	NA
727	0.10134	4.643	1.2581	0.21259	0.62277	-5.0588	-0.205672	0.205672	No	NA
648	0.10884	4.9446	1.2562	0.21327	0.62277	-5.0609	-0.205672	0.205672	No	NA
248	0.072426	6.2437	1.2548	0.21376	0.62277	-5.0624	-0.205672	0.205672	No	NA
656	0.13865	4.867	1.2514	0.21499	0.62277	-5.0663	-0.205672	0.205672	No	NA
230	0.073693	5.7961	1.25	0.21549	0.62277	-5.0678	-0.205672	0.205672	No	NA
152	0.14711	6.1859	1.2445	0.21752	0.62277	-5.0741	-0.205672	0.205672	No	NA
725	0.067476	5.8909	1.2433	0.21796	0.62277	-5.0754	-0.205672	0.205672	No	NA
440	-0.049058	5.7395	-1.2429	0.21811	0.62277	-5.0758	-0.205672	0.205672	No	NA
32	-0.17861	4.3811	-1.2413	0.21868	0.62277	-5.0776	-0.205672	0.205672	No	NA
568	-0.035745	4.8649	-1.2398	0.21924	0.62277	-5.0793	-0.205672	0.205672	No	NA
769	0.10363	5.035	1.2341	0.22135	0.62649	-5.0856	-0.203086	0.203086	No	NA
563	0.085077	3.7525	1.2311	0.22244	0.62731	-5.0889	-0.202518	0.202518	No	NA
295	-0.069245	5.3641	-1.2266	0.22413	0.62982	-5.0939	-0.200784	0.200784	No	NA
271	-0.10734	4.9211	-1.224	0.22508	0.63024	-5.0967	-0.200494	0.200494	No	NA
366	0.15521	6.6299	1.2168	0.22782	0.63562	-5.1046	-0.196802	0.196802	No	NA
3	-0.056173	4.7437	-1.2135	0.22906	0.63566	-5.1082	-0.196775	0.196775	No	NA
447	0.081034	5.2597	1.2125	0.22945	0.63566	-5.1093	-0.196775	0.196775	No	NA
480	0.044356	7.1926	1.2055	0.2321	0.63874	-5.1169	-0.194676	0.194676	No	NA
246	-0.1534	4.9946	-1.2012	0.23376	0.63874	-5.1215	-0.194676	0.194676	No	NA
399	-0.026528	6.293	-1.1983	0.23487	0.63874	-5.1246	-0.194676	0.194676	No	NA
400	-0.026528	6.293	-1.1983	0.23487	0.63874	-5.1246	-0.194676	0.194676	No	NA
89	0.072034	5.7563	1.1976	0.23515	0.63874	-5.1254	-0.194676	0.194676	No	NA
540	0.085352	7.1041	1.1968	0.23545	0.63874	-5.1263	-0.194676	0.194676	No	NA
61	-0.050875	5.7352	-1.1869	0.23933	0.64509	-5.1369	-0.19038	0.19038	No	NA
209	0.061301	5.4085	1.1852	0.24	0.64509	-5.1387	-0.19038	0.19038	No	NA
235	0.088325	5.3227	1.1826	0.24102	0.64509	-5.1415	-0.19038	0.19038	No	NA
604	-0.027595	5.5736	-1.1824	0.24109	0.64509	-5.1417	-0.19038	0.19038	No	NA
334	-0.093019	4.1254	-1.1784	0.24266	0.64708	-5.1459	-0.189042	0.189042	No	NA
163	0.056952	5.6872	1.1728	0.24488	0.64816	-5.1518	-0.188318	0.188318	No	NA
114	0.051805	6.3389	1.1727	0.24492	0.64816	-5.1519	-0.188318	0.188318	No	NA
681	0.091858	5.2965	1.1706	0.24576	0.64816	-5.1542	-0.188318	0.188318	No	NA
453	-0.19788	5.4382	-1.1691	0.24637	0.64816	-5.1557	-0.188318	0.188318	No	NA
192	0.086381	4.8908	1.1656	0.24777	0.64898	-5.1594	-0.187769	0.187769	No	NA
220	-0.099285	6.5729	-1.1627	0.24893	0.64898	-5.1624	-0.187769	0.187769	No	NA
151	0.070984	5.309	1.1613	0.24951	0.64898	-5.164	-0.187769	0.187769	No	NA
455	0.090776	5.6286	1.1601	0.24999	0.64898	-5.1652	-0.187769	0.187769	No	NA
746	0.10676	4.8517	1.151	0.2537	0.6564	-5.1747	-0.182831	0.182831	No	NA
652	0.065163	5.323	1.1467	0.25544	0.6564	-5.1791	-0.182831	0.182831	No	NA
70	0.064297	4.6534	1.1458	0.2558	0.6564	-5.18	-0.182831	0.182831	No	NA
274	-0.11551	4.8305	-1.1449	0.2562	0.6564	-5.181	-0.182831	0.182831	No	NA
783	-0.04321	5.0169	-1.1381	0.25902	0.65992	-5.188	-0.180509	0.180509	No	NA
385	-0.14183	5.6227	-1.1344	0.26054	0.65992	-5.1917	-0.180509	0.180509	No	NA
497	-0.099028	5.461	-1.1304	0.26222	0.65992	-5.1958	-0.180509	0.180509	No	NA
172	0.10028	6.1809	1.1301	0.26232	0.65992	-5.1961	-0.180509	0.180509	No	NA
11	-0.12387	4.7986	-1.1275	0.2634	0.65992	-5.1987	-0.180509	0.180509	No	NA
728	0.156	5.8659	1.1272	0.26354	0.65992	-5.1991	-0.180509	0.180509	No	NA
273	-0.11012	4.7726	-1.1271	0.26361	0.65992	-5.1992	-0.180509	0.180509	No	NA
733	-0.063558	4.926	-1.125	0.26445	0.65992	-5.2012	-0.180509	0.180509	No	NA
241	-0.099174	5.1553	-1.1215	0.26594	0.65992	-5.2048	-0.180509	0.180509	No	NA
267	0.070668	6.0132	1.1214	0.26599	0.65992	-5.2049	-0.180509	0.180509	No	NA
653	0.053564	4.9312	1.1091	0.27124	0.66871	-5.2173	-0.174762	0.174762	No	NA
654	0.053564	4.9312	1.1091	0.27124	0.66871	-5.2173	-0.174762	0.174762	No	NA
442	-0.17343	4.9951	-1.1039	0.27345	0.67206	-5.2225	-0.172592	0.172592	No	NA
459	-0.018927	6.4131	-1.0988	0.27568	0.6722	-5.2276	-0.172501	0.172501	No	NA
460	-0.018927	6.4131	-1.0988	0.27568	0.6722	-5.2276	-0.172501	0.172501	No	NA
126	0.21957	5.2368	1.0978	0.27608	0.6722	-5.2285	-0.172501	0.172501	No	NA
664	-0.16791	4.8045	-1.0911	0.279	0.67511	-5.2351	-0.170625	0.170625	No	NA
214	0.071485	5.4883	1.0889	0.27995	0.67511	-5.2373	-0.170625	0.170625	No	NA
347	-0.043251	5.729	-1.0879	0.2804	0.67511	-5.2383	-0.170625	0.170625	No	NA
348	-0.029068	6.11	-1.0854	0.28149	0.67511	-5.2407	-0.170625	0.170625	No	NA
335	-0.041063	5.5008	-1.0849	0.28171	0.67511	-5.2412	-0.170625	0.170625	No	NA
346	-0.052626	5.8457	-1.0815	0.28322	0.67511	-5.2446	-0.170625	0.170625	No	NA
456	0.12235	5.4498	1.0813	0.2833	0.67511	-5.2447	-0.170625	0.170625	No	NA
744	0.060106	5.7044	1.0787	0.28448	0.67586	-5.2473	-0.170143	0.170143	No	NA
608	0.098853	5.0724	1.0756	0.28586	0.67708	-5.2504	-0.16936	0.16936	No	NA
760	0.055532	4.7819	1.0709	0.28791	0.67988	-5.2548	-0.167568	0.167568	No	NA
720	0.12177	4.7789	1.062	0.29191	0.68411	-5.2634	-0.164874	0.164874	No	NA
584	-0.048156	5.2585	-1.0612	0.29226	0.68411	-5.2642	-0.164874	0.164874	No	NA
104	0.067782	5.2236	1.057	0.29417	0.68411	-5.2682	-0.164874	0.164874	No	NA
107	0.098223	4.9311	1.0561	0.29461	0.68411	-5.2691	-0.164874	0.164874	No	NA
68	0.077322	4.2801	1.0559	0.29469	0.68411	-5.2693	-0.164874	0.164874	No	NA
90	0.038167	4.6436	1.0553	0.29493	0.68411	-5.2698	-0.164874	0.164874	No	NA
433	-0.066178	5.2554	-1.0508	0.29698	0.68533	-5.2741	-0.1641	0.1641	No	NA
404	0.06795	5.3813	1.0503	0.29721	0.68533	-5.2745	-0.1641	0.1641	No	NA
454	-0.10545	5.3245	-1.0443	0.29997	0.68842	-5.2802	-0.162147	0.162147	No	NA
238	0.065175	4.9071	1.0436	0.30031	0.68842	-5.2809	-0.162147	0.162147	No	NA
679	0.04618	5.0655	1.0395	0.30221	0.68946	-5.2848	-0.161491	0.161491	No	NA
162	0.046254	6.7169	1.0388	0.30252	0.68946	-5.2855	-0.161491	0.161491	No	NA
149	0.058431	5.277	1.0361	0.30376	0.69029	-5.288	-0.160968	0.160968	No	NA
464	0.045681	7.4723	1.0327	0.30534	0.69187	-5.2912	-0.159976	0.159976	No	NA
616	-0.077378	4.6962	-1.0296	0.30678	0.69187	-5.294	-0.159976	0.159976	No	NA
242	-0.095136	4.2146	-1.0277	0.30765	0.69187	-5.2958	-0.159976	0.159976	No	NA
189	0.047857	5.0419	1.0254	0.30874	0.69187	-5.2979	-0.159976	0.159976	No	NA
123	0.12143	4.6463	1.0251	0.30887	0.69187	-5.2982	-0.159976	0.159976	No	NA
170	-0.044417	5.7664	-1.0147	0.31376	0.69307	-5.3078	-0.159223	0.159223	No	NA
761	0.16094	4.5396	1.0132	0.3145	0.69307	-5.3092	-0.159223	0.159223	No	NA
762	0.16094	4.5396	1.0132	0.3145	0.69307	-5.3092	-0.159223	0.159223	No	NA
375	0.045887	7.2878	1.0127	0.31472	0.69307	-5.3096	-0.159223	0.159223	No	NA
16	-0.18793	4.9127	-1.0086	0.31668	0.69307	-5.3134	-0.159223	0.159223	No	NA
621	-0.034547	5.0684	-1.0081	0.31692	0.69307	-5.3139	-0.159223	0.159223	No	NA
395	-0.092224	5.9848	-1.0075	0.31719	0.69307	-5.3144	-0.159223	0.159223	No	NA
645	0.042388	5.6744	1.0038	0.31896	0.69307	-5.3178	-0.159223	0.159223	No	NA
646	0.042388	5.6744	1.0038	0.31896	0.69307	-5.3178	-0.159223	0.159223	No	NA
101	0.075578	5.4201	1.0024	0.31963	0.69307	-5.319	-0.159223	0.159223	No	NA
25	-0.17836	3.5457	-1.0018	0.31993	0.69307	-5.3196	-0.159223	0.159223	No	NA
357	0.11214	6.8766	1.0016	0.32001	0.69307	-5.3197	-0.159223	0.159223	No	NA
669	0.043732	5.2183	0.99741	0.32204	0.69553	-5.3235	-0.157684	0.157684	No	NA
382	-0.073363	7.0151	-0.98494	0.32808	0.70533	-5.3347	-0.151608	0.151608	No	NA
713	0.20423	5.2741	0.98433	0.32838	0.70533	-5.3353	-0.151608	0.151608	No	NA
237	-0.037874	5.4451	-0.97912	0.33093	0.70772	-5.3399	-0.150139	0.150139	No	NA
663	0.1177	5.8534	0.97837	0.33129	0.70772	-5.3406	-0.150139	0.150139	No	NA
765	-0.046823	5.0494	-0.9763	0.33231	0.70797	-5.3424	-0.149985	0.149985	No	NA
450	-0.086517	5.3307	-0.96673	0.33704	0.71465	-5.3508	-0.145907	0.145907	No	NA
682	0.079013	4.3684	0.96479	0.33801	0.71465	-5.3525	-0.145907	0.145907	No	NA
686	-0.0948	4.8831	-0.96443	0.33818	0.71465	-5.3528	-0.145907	0.145907	No	NA
221	0.064742	6.5532	0.95484	0.34298	0.71637	-5.3612	-0.144863	0.144863	No	NA
767	0.10113	4.6405	0.95405	0.34337	0.71637	-5.3618	-0.144863	0.144863	No	NA
479	0.038043	7.6707	0.95361	0.3436	0.71637	-5.3622	-0.144863	0.144863	No	NA
431	0.042546	6.9138	0.95328	0.34376	0.71637	-5.3625	-0.144863	0.144863	No	NA
544	0.086435	5.9558	0.95191	0.34445	0.71637	-5.3637	-0.144863	0.144863	No	NA
98	0.039607	6.3203	0.95186	0.34448	0.71637	-5.3637	-0.144863	0.144863	No	NA
553	0.054663	5.6479	0.94603	0.34742	0.72058	-5.3688	-0.142318	0.142318	No	NA
596	0.071091	6.1749	0.93637	0.35233	0.72306	-5.377	-0.140826	0.140826	No	NA
597	0.071091	6.1749	0.93637	0.35233	0.72306	-5.377	-0.140826	0.140826	No	NA
311	0.10361	5.3745	0.93082	0.35518	0.72306	-5.3817	-0.140826	0.140826	No	NA
554	-0.027103	5.4065	-0.93044	0.35538	0.72306	-5.382	-0.140826	0.140826	No	NA
243	-0.088988	4.1712	-0.92864	0.3563	0.72306	-5.3835	-0.140826	0.140826	No	NA
627	0.047763	5.6277	0.92699	0.35715	0.72306	-5.3849	-0.140826	0.140826	No	NA
407	0.097744	4.8351	0.92635	0.35748	0.72306	-5.3854	-0.140826	0.140826	No	NA
659	0.083099	4.862	0.9127	0.36456	0.72306	-5.3968	-0.140826	0.140826	No	NA
629	0.035172	5.347	0.91203	0.36492	0.72306	-5.3974	-0.140826	0.140826	No	NA
775	0.12689	5.5593	0.91065	0.36563	0.72306	-5.3985	-0.140826	0.140826	No	NA
30	-0.037405	4.7058	-0.91022	0.36586	0.72306	-5.3989	-0.140826	0.140826	No	NA
490	-0.088963	6.1658	-0.90683	0.36764	0.72306	-5.4017	-0.140826	0.140826	No	NA
675	0.082852	5.5215	0.90552	0.36833	0.72306	-5.4028	-0.140826	0.140826	No	NA
425	0.04918	5.4757	0.90444	0.3689	0.72306	-5.4036	-0.140826	0.140826	No	NA
649	0.044121	4.8117	0.90432	0.36896	0.72306	-5.4037	-0.140826	0.140826	No	NA
85	0.062812	4.6856	0.90274	0.36979	0.72306	-5.405	-0.140826	0.140826	No	NA
339	0.064735	6.3644	0.90057	0.37093	0.72306	-5.4068	-0.140826	0.140826	No	NA
731	-0.03138	5.284	-0.90033	0.37106	0.72306	-5.407	-0.140826	0.140826	No	NA
536	0.075899	5.6179	0.90007	0.3712	0.72306	-5.4072	-0.140826	0.140826	No	NA
551	0.053955	8.3797	0.89925	0.37163	0.72306	-5.4079	-0.140826	0.140826	No	NA
22	-0.12902	4.509	-0.89781	0.37239	0.72306	-5.4091	-0.140826	0.140826	No	NA
782	-0.040015	4.6821	-0.89578	0.37347	0.72306	-5.4107	-0.140826	0.140826	No	NA
532	0.058514	5.2773	0.8956	0.37357	0.72306	-5.4109	-0.140826	0.140826	No	NA
174	0.048762	6.4598	0.89407	0.37438	0.72306	-5.4121	-0.140826	0.140826	No	NA
26	0.081767	4.8545	0.89403	0.3744	0.72306	-5.4121	-0.140826	0.140826	No	NA
696	-0.070478	5.1408	-0.89301	0.37494	0.72306	-5.413	-0.140826	0.140826	No	NA
712	-0.066025	4.6884	-0.8896	0.37676	0.72306	-5.4157	-0.140826	0.140826	No	NA
505	-0.071997	5.3739	-0.88884	0.37716	0.72306	-5.4163	-0.140826	0.140826	No	NA
507	-0.071997	5.3739	-0.88884	0.37716	0.72306	-5.4163	-0.140826	0.140826	No	NA
665	0.036346	4.7889	0.88766	0.3778	0.72306	-5.4173	-0.140826	0.140826	No	NA
666	0.036346	4.7889	0.88766	0.3778	0.72306	-5.4173	-0.140826	0.140826	No	NA
62	-0.065744	4.9571	-0.88703	0.37813	0.72306	-5.4178	-0.140826	0.140826	No	NA
63	-0.063649	5.081	-0.88313	0.38022	0.72502	-5.4209	-0.13965	0.13965	No	NA
412	-0.041108	6.1118	-0.87694	0.38355	0.72502	-5.4259	-0.13965	0.13965	No	NA
414	-0.041108	6.1118	-0.87694	0.38355	0.72502	-5.4259	-0.13965	0.13965	No	NA
219	0.039907	6.5621	0.8756	0.38427	0.72502	-5.4269	-0.13965	0.13965	No	NA
569	0.069625	5.5474	0.87358	0.38536	0.72502	-5.4285	-0.13965	0.13965	No	NA
416	0.037599	5.7353	0.87309	0.38563	0.72502	-5.4289	-0.13965	0.13965	No	NA
417	0.037599	5.7353	0.87309	0.38563	0.72502	-5.4289	-0.13965	0.13965	No	NA
457	0.054043	5.3597	0.8532	0.39649	0.74172	-5.4445	-0.12976	0.12976	No	NA
636	0.041118	5.5973	0.85208	0.39711	0.74172	-5.4454	-0.12976	0.12976	No	NA
363	-0.064463	6.3107	-0.85126	0.39756	0.74172	-5.446	-0.12976	0.12976	No	NA
717	0.052742	4.947	0.84883	0.3989	0.74172	-5.4479	-0.12976	0.12976	No	NA
444	0.079265	5.2987	0.84384	0.40166	0.74172	-5.4517	-0.12976	0.12976	No	NA
445	0.079265	5.2987	0.84384	0.40166	0.74172	-5.4517	-0.12976	0.12976	No	NA
12	-0.13964	4.6956	-0.8426	0.40235	0.74172	-5.4527	-0.12976	0.12976	No	NA
292	-0.082122	5.6926	-0.84244	0.40244	0.74172	-5.4528	-0.12976	0.12976	No	NA
82	0.081489	4.8599	0.84105	0.40321	0.74172	-5.4539	-0.12976	0.12976	No	NA
195	0.048128	6.0795	0.83869	0.40453	0.74172	-5.4557	-0.12976	0.12976	No	NA
502	0.051414	5.0551	0.83799	0.40492	0.74172	-5.4562	-0.12976	0.12976	No	NA
226	-0.11104	5.7339	-0.83483	0.40668	0.74321	-5.4586	-0.128888	0.128888	No	NA
119	0.037073	6.6772	0.82986	0.40947	0.7461	-5.4624	-0.127203	0.127203	No	NA
52	0.050168	4.6921	0.82862	0.41016	0.7461	-5.4633	-0.127203	0.127203	No	NA
660	0.2041	4.7116	0.82669	0.41125	0.74635	-5.4648	-0.127057	0.127057	No	NA
41	-0.064147	3.9092	-0.81492	0.41791	0.75007	-5.4736	-0.124898	0.124898	No	NA
216	0.047297	5.4404	0.81414	0.41835	0.75007	-5.4741	-0.124898	0.124898	No	NA
307	-0.07887	4.6939	-0.81405	0.4184	0.75007	-5.4742	-0.124898	0.124898	No	NA
57	-0.11333	4.6776	-0.81401	0.41843	0.75007	-5.4742	-0.124898	0.124898	No	NA
477	0.075382	6.8257	0.81389	0.4185	0.75007	-5.4743	-0.124898	0.124898	No	NA
160	0.071798	6.4824	0.81248	0.4193	0.75007	-5.4754	-0.124898	0.124898	No	NA
392	-0.0277	5.8624	-0.80957	0.42096	0.75007	-5.4775	-0.124898	0.124898	No	NA
394	-0.0277	5.8624	-0.80957	0.42096	0.75007	-5.4775	-0.124898	0.124898	No	NA
24	-0.10968	4.5375	-0.80383	0.42424	0.75226	-5.4817	-0.123632	0.123632	No	NA
435	-0.044224	5.8915	-0.80322	0.4246	0.75226	-5.4822	-0.123632	0.123632	No	NA
298	0.065405	4.3194	0.80068	0.42605	0.75226	-5.484	-0.123632	0.123632	No	NA
14	-0.11012	4.5689	-0.80001	0.42644	0.75226	-5.4845	-0.123632	0.123632	No	NA
701	0.035517	6.1078	0.79906	0.42699	0.75226	-5.4852	-0.123632	0.123632	No	NA
17	-0.10647	4.728	-0.79436	0.4297	0.755	-5.4886	-0.122053	0.122053	No	NA
92	0.053092	5.4539	0.79303	0.43047	0.755	-5.4896	-0.122053	0.122053	No	NA
424	-0.06913	5.6629	-0.78683	0.43407	0.75794	-5.494	-0.120365	0.120365	No	NA
593	0.038048	6.0098	0.7855	0.43484	0.75794	-5.495	-0.120365	0.120365	No	NA
197	0.036873	5.9846	0.78515	0.43504	0.75794	-5.4952	-0.120365	0.120365	No	NA
20	-0.10797	4.4522	-0.77842	0.43897	0.75812	-5.5	-0.120262	0.120262	No	NA
448	-0.03898	6.0791	-0.77728	0.43964	0.75812	-5.5008	-0.120262	0.120262	No	NA
449	-0.03898	6.0791	-0.77728	0.43964	0.75812	-5.5008	-0.120262	0.120262	No	NA
186	0.049937	5.6924	0.77674	0.43996	0.75812	-5.5012	-0.120262	0.120262	No	NA
537	0.077281	5.4926	0.77366	0.44176	0.75812	-5.5034	-0.120262	0.120262	No	NA
140	0.045352	5.3707	0.7734	0.44191	0.75812	-5.5036	-0.120262	0.120262	No	NA
141	0.045352	5.3707	0.7734	0.44191	0.75812	-5.5036	-0.120262	0.120262	No	NA
202	0.027274	6.2058	0.76733	0.44549	0.76092	-5.5078	-0.118661	0.118661	No	NA
203	0.027274	6.2058	0.76733	0.44549	0.76092	-5.5078	-0.118661	0.118661	No	NA
154	0.036848	5.252	0.76041	0.44959	0.76219	-5.5126	-0.117937	0.117937	No	NA
418	0.049594	6.195	0.75993	0.44987	0.76219	-5.513	-0.117937	0.117937	No	NA
74	-0.063524	4.9384	-0.75887	0.4505	0.76219	-5.5137	-0.117937	0.117937	No	NA
603	-0.019146	5.2586	-0.75868	0.45062	0.76219	-5.5138	-0.117937	0.117937	No	NA
121	0.073356	4.8105	0.75758	0.45127	0.76219	-5.5146	-0.117937	0.117937	No	NA
749	0.04686	6.385	0.75625	0.45206	0.76219	-5.5155	-0.117937	0.117937	No	NA
309	0.031497	5.9863	0.75181	0.45471	0.76316	-5.5186	-0.117384	0.117384	No	NA
776	0.13159	5.0423	0.75039	0.45556	0.76316	-5.5195	-0.117384	0.117384	No	NA
777	0.13159	5.0423	0.75039	0.45556	0.76316	-5.5195	-0.117384	0.117384	No	NA
9	-0.078367	4.4764	-0.7475	0.45729	0.76443	-5.5215	-0.116662	0.116662	No	NA
328	-0.044344	6.5929	-0.73769	0.46319	0.77257	-5.5281	-0.112062	0.112062	No	NA
15	-0.12817	4.3761	-0.73565	0.46442	0.77257	-5.5295	-0.112062	0.112062	No	NA
673	0.077643	4.7904	0.73408	0.46538	0.77257	-5.5306	-0.112062	0.112062	No	NA
684	-0.02075	5.5256	-0.72966	0.46806	0.77257	-5.5335	-0.112062	0.112062	No	NA
612	0.057671	5.4302	0.72917	0.46835	0.77257	-5.5338	-0.112062	0.112062	No	NA
503	0.065638	6.269	0.72801	0.46906	0.77257	-5.5346	-0.112062	0.112062	No	NA
504	0.065638	6.269	0.72801	0.46906	0.77257	-5.5346	-0.112062	0.112062	No	NA
232	0.027519	6.7039	0.72502	0.47088	0.77394	-5.5366	-0.111293	0.111293	No	NA
370	0.042613	5.3348	0.72164	0.47295	0.77571	-5.5388	-0.110301	0.110301	No	NA
519	0.042237	5.3646	0.71542	0.47675	0.78032	-5.5429	-0.107727	0.107727	No	NA
353	0.080803	4.8223	0.71161	0.4791	0.78253	-5.5454	-0.106499	0.106499	No	NA
40	-0.058541	4.8078	-0.70838	0.48109	0.78414	-5.5474	-0.105606	0.105606	No	NA
120	-0.081757	5.4009	-0.70629	0.48238	0.78461	-5.5488	-0.105346	0.105346	No	NA
590	-0.04047	4.7979	-0.70342	0.48415	0.78587	-5.5506	-0.104649	0.104649	No	NA
451	-0.015234	6.3508	-0.69965	0.48649	0.78803	-5.5531	-0.103457	0.103457	No	NA
317	0.051688	5.7779	0.69153	0.49154	0.79155	-5.5582	-0.101522	0.101522	No	NA
778	-0.041241	5.1582	-0.69129	0.49169	0.79155	-5.5584	-0.101522	0.101522	No	NA
780	-0.041241	5.1582	-0.69129	0.49169	0.79155	-5.5584	-0.101522	0.101522	No	NA
286	-0.028417	5.8113	-0.68814	0.49366	0.79262	-5.5603	-0.100935	0.100935	No	NA
482	0.045251	6.5044	0.687	0.49437	0.79262	-5.5611	-0.100935	0.100935	No	NA
358	0.05359	6.1476	0.68204	0.49749	0.79598	-5.5641	-0.0990978	0.0990978	No	NA
699	0.038669	5.6517	0.67874	0.49956	0.79696	-5.5662	-0.0985635	0.0985635	No	NA
31	-0.07293	4.5577	-0.67784	0.50013	0.79696	-5.5668	-0.0985635	0.0985635	No	NA
473	0.051835	6.6173	0.67473	0.50209	0.79846	-5.5687	-0.0977468	0.0977468	No	NA
408	0.050086	5.2898	0.66953	0.50538	0.80106	-5.5719	-0.096335	0.096335	No	NA
54	-0.047752	4.7823	-0.66892	0.50577	0.80106	-5.5722	-0.096335	0.096335	No	NA
306	-0.043068	5.263	-0.66399	0.5089	0.80274	-5.5752	-0.0954251	0.0954251	No	NA
496	-0.030248	5.2671	-0.66259	0.50979	0.80274	-5.5761	-0.0954251	0.0954251	No	NA
704	-0.038454	5.1582	-0.66218	0.51005	0.80274	-5.5763	-0.0954251	0.0954251	No	NA
721	-0.051869	6.4542	-0.66081	0.51093	0.80274	-5.5772	-0.0954251	0.0954251	No	NA
474	0.026575	7.232	0.65757	0.51299	0.80437	-5.5791	-0.0945441	0.0945441	No	NA
509	0.052419	5.4	0.64951	0.51815	0.81084	-5.5839	-0.0910648	0.0910648	No	NA
582	-0.018144	5.8102	-0.64508	0.521	0.81102	-5.5865	-0.0909684	0.0909684	No	NA
588	-0.020179	5.1509	-0.64422	0.52156	0.81102	-5.587	-0.0909684	0.0909684	No	NA
23	-0.10015	4.6979	-0.64389	0.52177	0.81102	-5.5872	-0.0909684	0.0909684	No	NA
763	0.053553	4.295	0.64291	0.52241	0.81102	-5.5878	-0.0909684	0.0909684	No	NA
144	-0.017914	5.9735	-0.6396	0.52454	0.81184	-5.5897	-0.0905296	0.0905296	No	NA
391	-0.017696	6.0103	-0.63729	0.52604	0.81184	-5.5911	-0.0905296	0.0905296	No	NA
393	-0.017696	6.0103	-0.63729	0.52604	0.81184	-5.5911	-0.0905296	0.0905296	No	NA
288	0.033783	7.8018	0.63295	0.52885	0.81458	-5.5936	-0.0890663	0.0890663	No	NA
583	-0.029273	5.3434	-0.62954	0.53107	0.81638	-5.5956	-0.0881076	0.0881076	No	NA
262	0.035451	5.182	0.61916	0.53784	0.82386	-5.6015	-0.0841466	0.0841466	No	NA
150	0.042355	5.2132	0.61887	0.53803	0.82386	-5.6017	-0.0841466	0.0841466	No	NA
329	-0.054524	6.3382	-0.61541	0.5403	0.82573	-5.6036	-0.0831619	0.0831619	No	NA
322	0.039642	5.7332	0.61154	0.54284	0.82799	-5.6058	-0.0819749	0.0819749	No	NA
534	-0.053405	5.9976	-0.60536	0.54692	0.83259	-5.6092	-0.0795688	0.0795688	No	NA
44	0.056956	4.8193	0.59968	0.55068	0.83669	-5.6123	-0.0774354	0.0774354	No	NA
478	-0.045135	6.1778	-0.59627	0.55294	0.8385	-5.6142	-0.0764969	0.0764969	No	NA
560	0.028859	5.2417	0.59458	0.55406	0.83858	-5.6151	-0.0764555	0.0764555	No	NA
493	-0.047205	6.7835	-0.58939	0.55751	0.84218	-5.6179	-0.0745951	0.0745951	No	NA
139	0.063125	5.3954	0.58723	0.55896	0.84274	-5.6191	-0.0743064	0.0743064	No	NA
145	-0.057835	4.3672	-0.58439	0.56086	0.84398	-5.6206	-0.0736678	0.0736678	No	NA
668	0.037532	4.7723	0.58268	0.562	0.84407	-5.6215	-0.0736215	0.0736215	No	NA
176	-0.091524	6.3474	-0.57934	0.56424	0.84562	-5.6233	-0.0728248	0.0728248	No	NA
278	0.032354	5.328	0.57793	0.56519	0.84562	-5.6241	-0.0728248	0.0728248	No	NA
495	-0.04445	5.505	-0.57073	0.57003	0.84758	-5.6278	-0.0718193	0.0718193	No	NA
409	0.061755	5.0291	0.56716	0.57244	0.84758	-5.6297	-0.0718193	0.0718193	No	NA
640	-0.030248	4.9622	-0.56544	0.5736	0.84758	-5.6306	-0.0718193	0.0718193	No	NA
117	-0.01717	4.6803	-0.56451	0.57423	0.84758	-5.6311	-0.0718193	0.0718193	No	NA
655	0.028201	5.1906	0.56301	0.57524	0.84758	-5.6318	-0.0718193	0.0718193	No	NA
287	-0.022071	6.9397	-0.56289	0.57532	0.84758	-5.6319	-0.0718193	0.0718193	No	NA
389	-0.05152	6.69	-0.5616	0.5762	0.84758	-5.6326	-0.0718193	0.0718193	No	NA
598	0.049177	6.5593	0.56158	0.57621	0.84758	-5.6326	-0.0718193	0.0718193	No	NA
228	-0.043322	5.6708	-0.56156	0.57622	0.84758	-5.6326	-0.0718193	0.0718193	No	NA
695	0.023216	4.8491	0.55725	0.57916	0.84986	-5.6348	-0.0706526	0.0706526	No	NA
27	-0.026931	5.202	-0.55608	0.57995	0.84986	-5.6354	-0.0706526	0.0706526	No	NA
708	0.029785	4.8111	0.55153	0.58305	0.85282	-5.6377	-0.0691426	0.0691426	No	NA
716	-0.027643	4.8282	-0.54718	0.58601	0.85487	-5.6399	-0.0680999	0.0680999	No	NA
122	-0.052093	5.6138	-0.54525	0.58733	0.85487	-5.6408	-0.0680999	0.0680999	No	NA
541	0.049794	6.3481	0.54468	0.58772	0.85487	-5.6411	-0.0680999	0.0680999	No	NA
500	0.034047	4.6371	0.54081	0.59037	0.85599	-5.643	-0.0675313	0.0675313	No	NA
158	0.051016	6.0478	0.54037	0.59068	0.85599	-5.6433	-0.0675313	0.0675313	No	NA
595	-0.022009	4.9734	-0.52849	0.59885	0.86459	-5.6491	-0.0631898	0.0631898	No	NA
757	0.020961	4.9707	0.52516	0.60115	0.86459	-5.6507	-0.0631898	0.0631898	No	NA
371	-0.027446	5.65	-0.52405	0.60191	0.86459	-5.6512	-0.0631898	0.0631898	No	NA
428	0.031321	5.9785	0.52376	0.60212	0.86459	-5.6513	-0.0631898	0.0631898	No	NA
272	-0.051173	6.04	-0.52375	0.60213	0.86459	-5.6513	-0.0631898	0.0631898	No	NA
732	0.043435	5.0561	0.52116	0.60392	0.86558	-5.6526	-0.0626928	0.0626928	No	NA
469	0.034157	6.6734	0.5041	0.61579	0.88098	-5.6606	-0.055034	0.055034	No	NA
702	-0.03421	5.3183	-0.49912	0.61927	0.88384	-5.6629	-0.0536263	0.0536263	No	NA
87	0.024924	5.6087	0.49498	0.62218	0.88384	-5.6648	-0.0536263	0.0536263	No	NA
523	-0.019041	5.6853	-0.4939	0.62294	0.88384	-5.6652	-0.0536263	0.0536263	No	NA
249	-0.031951	5.912	-0.4928	0.62371	0.88384	-5.6657	-0.0536263	0.0536263	No	NA
423	-0.040659	5.7249	-0.49162	0.62454	0.88384	-5.6663	-0.0536263	0.0536263	No	NA
250	0.047654	5.2976	0.49161	0.62455	0.88384	-5.6663	-0.0536263	0.0536263	No	NA
697	0.045838	5.2094	0.48974	0.62586	0.8841	-5.6671	-0.0534986	0.0534986	No	NA
773	0.028433	4.6838	0.48336	0.63036	0.88736	-5.67	-0.0519002	0.0519002	No	NA
142	0.048527	5.8554	0.48186	0.63142	0.88736	-5.6706	-0.0519002	0.0519002	No	NA
281	-0.037239	5.0098	-0.48121	0.63189	0.88736	-5.6709	-0.0519002	0.0519002	No	NA
543	0.040099	5.6822	0.47837	0.63389	0.88736	-5.6722	-0.0519002	0.0519002	No	NA
341	-0.024576	5.9453	-0.47686	0.63496	0.88736	-5.6728	-0.0519002	0.0519002	No	NA
343	-0.024576	5.9453	-0.47686	0.63496	0.88736	-5.6728	-0.0519002	0.0519002	No	NA
703	0.025583	5.0692	0.47436	0.63674	0.88802	-5.6739	-0.0515773	0.0515773	No	NA
53	0.043335	4.6369	0.47248	0.63807	0.88802	-5.6747	-0.0515773	0.0515773	No	NA
434	0.018495	5.5574	0.4697	0.64004	0.88802	-5.6759	-0.0515773	0.0515773	No	NA
381	0.015662	8.0143	0.46939	0.64027	0.88802	-5.6761	-0.0515773	0.0515773	No	NA
5	0.016535	4.8909	0.46822	0.6411	0.88802	-5.6766	-0.0515773	0.0515773	No	NA
529	0.028051	5.7181	0.46269	0.64503	0.8919	-5.6789	-0.0496838	0.0496838	No	NA
481	0.02185	5.4088	0.46041	0.64667	0.89204	-5.6799	-0.0496157	0.0496157	No	NA
323	0.039056	6.1443	0.45936	0.64741	0.89204	-5.6803	-0.0496157	0.0496157	No	NA
65	0.025956	4.4756	0.45597	0.64984	0.89232	-5.6817	-0.0494794	0.0494794	No	NA
513	0.029959	4.9419	0.4559	0.64989	0.89232	-5.6818	-0.0494794	0.0494794	No	NA
756	0.015857	5.3624	0.45222	0.65252	0.89425	-5.6833	-0.0485411	0.0485411	No	NA
129	0.046858	5.3444	0.45075	0.65358	0.89425	-5.6839	-0.0485411	0.0485411	No	NA
613	0.020586	5.1987	0.44869	0.65506	0.89471	-5.6848	-0.0483177	0.0483177	No	NA
539	-0.025252	5.2571	-0.44128	0.66039	0.89479	-5.6878	-0.0482789	0.0482789	No	NA
313	0.050806	4.2128	0.44093	0.66063	0.89479	-5.6879	-0.0482789	0.0482789	No	NA
552	0.044517	5.2633	0.44051	0.66094	0.89479	-5.6881	-0.0482789	0.0482789	No	NA
506	-0.021232	5.3016	-0.43985	0.66141	0.89479	-5.6884	-0.0482789	0.0482789	No	NA
508	-0.021232	5.3016	-0.43985	0.66141	0.89479	-5.6884	-0.0482789	0.0482789	No	NA
609	0.031424	5.2261	0.43826	0.66256	0.89479	-5.689	-0.0482789	0.0482789	No	NA
191	0.037444	5.4264	0.43751	0.6631	0.89479	-5.6893	-0.0482789	0.0482789	No	NA
651	0.026406	4.8272	0.43477	0.66508	0.89591	-5.6904	-0.0477356	0.0477356	No	NA
692	0.035681	6.668	0.42882	0.66939	0.89971	-5.6927	-0.0458975	0.0458975	No	NA
289	0.052476	6.737	0.42771	0.67019	0.89971	-5.6932	-0.0458975	0.0458975	No	NA
383	0.024142	4.7527	0.42051	0.67542	0.90071	-5.696	-0.045415	0.045415	No	NA
337	0.022703	5.7838	0.42012	0.6757	0.90071	-5.6961	-0.045415	0.045415	No	NA
338	0.022703	5.7838	0.42012	0.6757	0.90071	-5.6961	-0.045415	0.045415	No	NA
231	-0.034595	4.9433	-0.41976	0.67596	0.90071	-5.6963	-0.045415	0.045415	No	NA
422	-0.024099	5.2025	-0.41746	0.67763	0.90071	-5.6972	-0.045415	0.045415	No	NA
131	0.03773	6.1346	0.41719	0.67783	0.90071	-5.6973	-0.045415	0.045415	No	NA
59	-0.041789	4.4577	-0.4142	0.68001	0.90208	-5.6984	-0.0447549	0.0447549	No	NA
691	-0.026445	5.8554	-0.41141	0.68204	0.90324	-5.6995	-0.0441968	0.0441968	No	NA
108	-0.036746	5.2331	-0.40974	0.68326	0.90333	-5.7001	-0.0441536	0.0441536	No	NA
380	-0.01795	5.4	-0.4071	0.68519	0.90436	-5.7011	-0.0436587	0.0436587	No	NA
413	-0.020416	6.0988	-0.40308	0.68813	0.90512	-5.7026	-0.0432938	0.0432938	No	NA
415	-0.020416	6.0988	-0.40308	0.68813	0.90512	-5.7026	-0.0432938	0.0432938	No	NA
50	0.027129	4.729	0.40001	0.69038	0.90512	-5.7037	-0.0432938	0.0432938	No	NA
51	-0.039539	4.2899	-0.4	0.69038	0.90512	-5.7037	-0.0432938	0.0432938	No	NA
436	0.023484	5.3891	0.38599	0.70069	0.9136	-5.7087	-0.0392439	0.0392439	No	NA
618	0.024557	5.0688	0.38537	0.70114	0.9136	-5.709	-0.0392439	0.0392439	No	NA
715	-0.015022	5.0257	-0.38411	0.70207	0.9136	-5.7094	-0.0392439	0.0392439	No	NA
432	0.01941	6.7037	0.3826	0.70319	0.9136	-5.7099	-0.0392439	0.0392439	No	NA
327	-0.011442	5.8838	-0.38191	0.7037	0.9136	-5.7102	-0.0392439	0.0392439	No	NA
670	-0.021998	4.9087	-0.37876	0.70602	0.9136	-5.7113	-0.0392439	0.0392439	No	NA
510	0.038755	5.2285	0.37841	0.70629	0.9136	-5.7114	-0.0392439	0.0392439	No	NA
577	0.021944	5.0018	0.37676	0.7075	0.9136	-5.712	-0.0392439	0.0392439	No	NA
579	0.021944	5.0018	0.37676	0.7075	0.9136	-5.712	-0.0392439	0.0392439	No	NA
526	0.031461	5.6796	0.37418	0.70941	0.9136	-5.7129	-0.0392439	0.0392439	No	NA
71	-0.021497	5.0385	-0.37383	0.70967	0.9136	-5.713	-0.0392439	0.0392439	No	NA
324	0.019532	5.8153	0.3648	0.71637	0.91899	-5.716	-0.0366892	0.0366892	No	NA
276	-0.021305	6.6528	-0.36397	0.71699	0.91899	-5.7163	-0.0366892	0.0366892	No	NA
4	0.018607	6.2645	0.36239	0.71816	0.91899	-5.7168	-0.0366892	0.0366892	No	NA
384	0.013191	7.4658	0.36184	0.71857	0.91899	-5.717	-0.0366892	0.0366892	No	NA
472	0.025562	6.6179	0.3603	0.71972	0.91899	-5.7175	-0.0366892	0.0366892	No	NA
723	0.0145	7.0776	0.35848	0.72108	0.91922	-5.7181	-0.0365805	0.0365805	No	NA
719	0.017992	5.3951	0.35352	0.72477	0.92243	-5.7198	-0.0350666	0.0350666	No	NA
650	-0.01989	4.8787	-0.34899	0.72816	0.92524	-5.7212	-0.0337456	0.0337456	No	NA
426	-0.021201	5.2721	-0.34441	0.73158	0.92659	-5.7227	-0.0331124	0.0331124	No	NA
427	-0.021201	5.2721	-0.34441	0.73158	0.92659	-5.7227	-0.0331124	0.0331124	No	NA
419	0.034147	5.7949	0.3419	0.73346	0.92748	-5.7235	-0.0326954	0.0326954	No	NA
212	0.014479	5.2534	0.34004	0.73486	0.92774	-5.724	-0.0325737	0.0325737	No	NA
752	-0.026633	4.685	-0.3378	0.73654	0.92831	-5.7247	-0.032307	0.032307	No	NA
256	-0.010638	6.0552	-0.33515	0.73852	0.92831	-5.7256	-0.032307	0.032307	No	NA
320	0.026073	5.7143	0.33438	0.7391	0.92831	-5.7258	-0.032307	0.032307	No	NA
99	-0.030713	5.5101	-0.33235	0.74063	0.92831	-5.7264	-0.032307	0.032307	No	NA
586	-0.0087695	5.6566	-0.32986	0.7425	0.92831	-5.7272	-0.032307	0.032307	No	NA
254	-0.024958	6.2569	-0.32702	0.74464	0.92831	-5.728	-0.032307	0.032307	No	NA
501	0.018016	5.1217	0.32478	0.74633	0.92831	-5.7287	-0.032307	0.032307	No	NA
421	-0.011872	5.4066	-0.32344	0.74733	0.92831	-5.7291	-0.032307	0.032307	No	NA
305	-0.016371	5.018	-0.32343	0.74734	0.92831	-5.7291	-0.032307	0.032307	No	NA
556	-0.023398	6.5693	-0.32143	0.74885	0.92831	-5.7297	-0.032307	0.032307	No	NA
557	-0.023398	6.5693	-0.32143	0.74885	0.92831	-5.7297	-0.032307	0.032307	No	NA
7	0.014206	5.2757	0.31952	0.75029	0.92831	-5.7302	-0.032307	0.032307	No	NA
105	0.032245	5.609	0.3185	0.75106	0.92831	-5.7305	-0.032307	0.032307	No	NA
354	0.015367	5.7788	0.31742	0.75188	0.92831	-5.7309	-0.032307	0.032307	No	NA
562	-0.0183	4.8645	-0.31205	0.75594	0.93007	-5.7324	-0.0314844	0.0314844	No	NA
2	-0.027558	4.6215	-0.31131	0.7565	0.93007	-5.7326	-0.0314844	0.0314844	No	NA
622	0.0092758	5.2345	0.31016	0.75737	0.93007	-5.733	-0.0314844	0.0314844	No	NA
730	-0.026332	4.7158	-0.30925	0.75806	0.93007	-5.7332	-0.0314844	0.0314844	No	NA
213	0.019869	5.4907	0.3007	0.76455	0.93595	-5.7356	-0.0287474	0.0287474	No	NA
179	-0.044806	5.3625	-0.29979	0.76524	0.93595	-5.7359	-0.0287474	0.0287474	No	NA
741	0.017941	5.2201	0.2962	0.76796	0.93757	-5.7368	-0.0279963	0.0279963	No	NA
564	-0.024967	5.3696	-0.2949	0.76895	0.93757	-5.7372	-0.0279963	0.0279963	No	NA
517	-0.01815	5.629	-0.29154	0.77151	0.93777	-5.7381	-0.0279037	0.0279037	No	NA
518	-0.01815	5.629	-0.29154	0.77151	0.93777	-5.7381	-0.0279037	0.0279037	No	NA
626	-0.015442	4.8501	-0.28799	0.77421	0.9396	-5.739	-0.027057	0.027057	No	NA
225	-0.031391	6.6617	-0.28559	0.77605	0.94037	-5.7397	-0.0267012	0.0267012	No	NA
326	-0.010694	6.0268	-0.28066	0.77981	0.94347	-5.741	-0.0252719	0.0252719	No	NA
19	-0.020236	4.5192	-0.27608	0.78331	0.94515	-5.7421	-0.0244993	0.0244993	No	NA
138	-0.014017	5.0464	-0.27521	0.78397	0.94515	-5.7423	-0.0244993	0.0244993	No	NA
617	0.018827	5.1462	0.27412	0.78481	0.94515	-5.7426	-0.0244993	0.0244993	No	NA
321	0.016976	6.3154	0.26641	0.79072	0.9508	-5.7445	-0.0219108	0.0219108	No	NA
283	-0.011528	7.1742	-0.26387	0.79267	0.95169	-5.7451	-0.0215045	0.0215045	No	NA
690	-0.012679	5.4317	-0.25786	0.79728	0.95298	-5.7466	-0.0209162	0.0209162	No	NA
374	-0.014043	7.5937	-0.25419	0.8001	0.95298	-5.7474	-0.0209162	0.0209162	No	NA
689	-0.010285	7.2099	-0.25415	0.80013	0.95298	-5.7475	-0.0209162	0.0209162	No	NA
771	0.032152	5.1847	0.2534	0.80071	0.95298	-5.7476	-0.0209162	0.0209162	No	NA
726	0.013832	6.2238	0.25255	0.80136	0.95298	-5.7478	-0.0209162	0.0209162	No	NA
285	-0.024418	5.5218	-0.24818	0.80473	0.95298	-5.7488	-0.0209162	0.0209162	No	NA
187	-0.028476	5.9902	-0.24655	0.80599	0.95298	-5.7492	-0.0209162	0.0209162	No	NA
378	0.011232	7.0566	0.24172	0.80971	0.95298	-5.7503	-0.0209162	0.0209162	No	NA
738	-0.015227	5.4216	-0.24124	0.81008	0.95298	-5.7504	-0.0209162	0.0209162	No	NA
739	-0.015227	5.4216	-0.24124	0.81008	0.95298	-5.7504	-0.0209162	0.0209162	No	NA
240	-0.040668	4.4319	-0.24009	0.81097	0.95298	-5.7506	-0.0209162	0.0209162	No	NA
630	-0.0080964	5.4563	-0.23974	0.81124	0.95298	-5.7507	-0.0209162	0.0209162	No	NA
275	0.024473	4.763	0.23933	0.81156	0.95298	-5.7508	-0.0209162	0.0209162	No	NA
379	0.012773	6.8119	0.23893	0.81186	0.95298	-5.7509	-0.0209162	0.0209162	No	NA
549	0.040907	6.2819	0.23878	0.81198	0.95298	-5.7509	-0.0209162	0.0209162	No	NA
530	-0.017845	5.3463	-0.23167	0.81747	0.958	-5.7525	-0.0186345	0.0186345	No	NA
10	-0.0085964	4.6632	-0.22529	0.82242	0.96027	-5.7538	-0.0176066	0.0176066	No	NA
406	0.023228	4.7735	0.22117	0.82561	0.96027	-5.7547	-0.0176066	0.0176066	No	NA
667	-0.016514	5.152	-0.22051	0.82613	0.96027	-5.7548	-0.0176066	0.0176066	No	NA
177	-0.017017	5.982	-0.21943	0.82696	0.96027	-5.755	-0.0176066	0.0176066	No	NA
467	0.041961	5.6673	0.21888	0.82739	0.96027	-5.7551	-0.0176066	0.0176066	No	NA
299	-0.03941	5.8441	-0.21811	0.82798	0.96027	-5.7553	-0.0176066	0.0176066	No	NA
300	-0.03941	5.8441	-0.21811	0.82798	0.96027	-5.7553	-0.0176066	0.0176066	No	NA
458	-0.010122	5.4135	-0.21202	0.83271	0.96324	-5.7565	-0.0162655	0.0162655	No	NA
164	0.0053946	6.0479	0.21164	0.83301	0.96324	-5.7565	-0.0162655	0.0162655	No	NA
314	-0.01611	5.9766	-0.20414	0.83884	0.96662	-5.758	-0.0147442	0.0147442	No	NA
333	-0.010532	5.7665	-0.20399	0.83896	0.96662	-5.758	-0.0147442	0.0147442	No	NA
372	-0.011701	5.3318	-0.20313	0.83963	0.96662	-5.7582	-0.0147442	0.0147442	No	NA
740	-0.01429	5.2072	-0.20143	0.84095	0.96672	-5.7585	-0.0146993	0.0146993	No	NA
545	-0.020561	4.5718	-0.19812	0.84353	0.96827	-5.7591	-0.0140035	0.0140035	No	NA
573	-0.0082827	5.8237	-0.19358	0.84707	0.97092	-5.7599	-0.0128166	0.0128166	No	NA
405	0.011286	4.6003	0.18888	0.85074	0.97369	-5.7607	-0.0115793	0.0115793	No	NA
251	0.014523	4.7392	0.18671	0.85244	0.97421	-5.7611	-0.0113474	0.0113474	No	NA
759	-0.019841	6.2293	-0.18459	0.85409	0.97468	-5.7615	-0.0111379	0.0111379	No	NA
36	0.010815	4.9463	0.18128	0.85668	0.97493	-5.762	-0.0110266	0.0110266	No	NA
261	-0.017112	5.4238	-0.18022	0.8575	0.97493	-5.7622	-0.0110266	0.0110266	No	NA
78	0.0081961	4.6996	0.17701	0.86002	0.97493	-5.7627	-0.0110266	0.0110266	No	NA
79	0.0081961	4.6996	0.17701	0.86002	0.97493	-5.7627	-0.0110266	0.0110266	No	NA
527	-0.015718	6.2759	-0.17607	0.86075	0.97493	-5.7629	-0.0110266	0.0110266	No	NA
390	-0.019246	5.46	-0.17477	0.86177	0.97493	-5.7631	-0.0110266	0.0110266	No	NA
81	0.015313	4.002	0.1714	0.86441	0.97518	-5.7636	-0.0109152	0.0109152	No	NA
489	0.0064847	7.4789	0.17132	0.86447	0.97518	-5.7636	-0.0109152	0.0109152	No	NA
113	0.01315	5.0072	0.1664	0.86833	0.9777	-5.7644	-0.00979438	0.00979438	No	NA
661	0.01504	5.0036	0.16476	0.86961	0.9777	-5.7647	-0.00979438	0.00979438	No	NA
747	0.012907	5.303	0.16069	0.87281	0.9777	-5.7653	-0.00979438	0.00979438	No	NA
565	-0.0070368	4.8	-0.1606	0.87288	0.9777	-5.7653	-0.00979438	0.00979438	No	NA
279	-0.0074313	6.2199	-0.15867	0.87439	0.9777	-5.7656	-0.00979438	0.00979438	No	NA
330	-0.010683	6.1917	-0.15819	0.87477	0.9777	-5.7656	-0.00979438	0.00979438	No	NA
766	-0.0080296	4.7706	-0.1534	0.87853	0.9777	-5.7663	-0.00979438	0.00979438	No	NA
485	0.013698	6.191	0.15174	0.87983	0.9777	-5.7665	-0.00979438	0.00979438	No	NA
487	0.013698	6.191	0.15174	0.87983	0.9777	-5.7665	-0.00979438	0.00979438	No	NA
387	0.0091929	5.7595	0.15098	0.88043	0.9777	-5.7667	-0.00979438	0.00979438	No	NA
388	0.0091929	5.7595	0.15098	0.88043	0.9777	-5.7667	-0.00979438	0.00979438	No	NA
312	-0.013281	5.0643	-0.14894	0.88203	0.97809	-5.7669	-0.00962118	0.00962118	No	NA
116	0.01343	5.3846	0.14461	0.88544	0.97825	-5.7675	-0.00955014	0.00955014	No	NA
678	-0.018757	4.8802	-0.14324	0.88651	0.97825	-5.7677	-0.00955014	0.00955014	No	NA
332	-0.0069168	6.7729	-0.14268	0.88696	0.97825	-5.7678	-0.00955014	0.00955014	No	NA
128	-0.017396	5.4899	-0.14242	0.88716	0.97825	-5.7678	-0.00955014	0.00955014	No	NA
66	0.0090091	4.8723	0.1402	0.88891	0.9788	-5.7681	-0.00930604	0.00930604	No	NA
157	-0.006136	5.6647	-0.13407	0.89373	0.98163	-5.7689	-0.00805218	0.00805218	No	NA
282	-0.0038799	8.1278	-0.13024	0.89675	0.98163	-5.7693	-0.00805218	0.00805218	No	NA
318	0.0090328	5.3582	0.12796	0.89855	0.98163	-5.7696	-0.00805218	0.00805218	No	NA
319	0.0090328	5.3582	0.12796	0.89855	0.98163	-5.7696	-0.00805218	0.00805218	No	NA
443	0.0054514	7.2775	0.12645	0.89974	0.98163	-5.7698	-0.00805218	0.00805218	No	NA
181	0.0091912	5.7928	0.12118	0.9039	0.98163	-5.7704	-0.00805218	0.00805218	No	NA
185	0.011094	5.8988	0.12087	0.90414	0.98163	-5.7704	-0.00805218	0.00805218	No	NA
218	0.028923	4.9432	0.11936	0.90533	0.98163	-5.7706	-0.00805218	0.00805218	No	NA
72	0.0082181	5.1951	0.11909	0.90555	0.98163	-5.7706	-0.00805218	0.00805218	No	NA
58	-0.0079574	4.8926	-0.11855	0.90598	0.98163	-5.7707	-0.00805218	0.00805218	No	NA
215	-0.010306	4.7738	-0.118	0.90641	0.98163	-5.7707	-0.00805218	0.00805218	No	NA
452	0.0028043	6.0709	0.11634	0.90772	0.98163	-5.7709	-0.00805218	0.00805218	No	NA
524	-0.0074911	5.3528	-0.1161	0.90791	0.98163	-5.7709	-0.00805218	0.00805218	No	NA
754	0.013963	4.7254	0.1146	0.90909	0.98163	-5.7711	-0.00805218	0.00805218	No	NA
183	0.0049494	6.2676	0.11313	0.91026	0.98163	-5.7712	-0.00805218	0.00805218	No	NA
578	-0.0073269	5.2049	-0.10483	0.91681	0.98243	-5.7721	-0.00769838	0.00769838	No	NA
277	0.011409	6.2764	0.10371	0.9177	0.98243	-5.7722	-0.00769838	0.00769838	No	NA
484	0.010384	6.1504	0.10247	0.91868	0.98243	-5.7723	-0.00769838	0.00769838	No	NA
486	0.010384	6.1504	0.10247	0.91868	0.98243	-5.7723	-0.00769838	0.00769838	No	NA
291	0.006026	4.9161	0.10223	0.91887	0.98243	-5.7723	-0.00769838	0.00769838	No	NA
600	-0.0068553	5.2691	-0.10109	0.91977	0.98243	-5.7724	-0.00769838	0.00769838	No	NA
601	-0.0068553	5.2691	-0.10109	0.91977	0.98243	-5.7724	-0.00769838	0.00769838	No	NA
223	0.0040763	6.9251	0.093849	0.9255	0.98637	-5.7731	-0.00596015	0.00596015	No	NA
401	-0.0083446	5.6814	-0.093242	0.92598	0.98637	-5.7731	-0.00596015	0.00596015	No	NA
64	-0.0037867	5.7558	-0.09048	0.92817	0.9865	-5.7734	-0.00590291	0.00590291	No	NA
365	0.0069614	7.2471	0.089915	0.92861	0.9865	-5.7734	-0.00590291	0.00590291	No	NA
535	-0.00463	5.8735	-0.086999	0.93092	0.98653	-5.7736	-0.0058897	0.0058897	No	NA
69	0.0018882	6.0298	0.086696	0.93116	0.98653	-5.7737	-0.0058897	0.0058897	No	NA
80	0.0069095	4.7106	0.080077	0.93641	0.99075	-5.7742	-0.00403592	0.00403592	No	NA
325	-0.0046071	5.0595	-0.071649	0.94309	0.99647	-5.7748	-0.00153577	0.00153577	No	NA
377	0.0038833	6.2358	0.069082	0.94512	0.99727	-5.7749	-0.00118725	0.00118725	No	NA
247	0.0046319	6.669	0.067481	0.94639	0.99727	-5.775	-0.00118725	0.00118725	No	NA
8	-0.0031112	4.7685	-0.060469	0.95196	0.9973	-5.7754	-0.00117418	0.00117418	No	NA
130	-0.0064152	5.7472	-0.060055	0.95228	0.9973	-5.7755	-0.00117418	0.00117418	No	NA
724	0.0041553	5.182	0.059066	0.95307	0.9973	-5.7755	-0.00117418	0.00117418	No	NA
398	0.0064113	7.1047	0.05731	0.95446	0.9973	-5.7756	-0.00117418	0.00117418	No	NA
73	-0.0035189	4.4061	-0.053912	0.95716	0.9973	-5.7758	-0.00117418	0.00117418	No	NA
631	0.0021411	5.0662	0.053788	0.95726	0.9973	-5.7758	-0.00117418	0.00117418	No	NA
764	0.0047685	5.1322	0.047968	0.96188	0.9973	-5.7761	-0.00117418	0.00117418	No	NA
550	-0.0080088	6.1267	-0.047338	0.96238	0.9973	-5.7761	-0.00117418	0.00117418	No	NA
671	-0.004056	5.1013	-0.040181	0.96806	0.9973	-5.7764	-0.00117418	0.00117418	No	NA
709	-0.0019512	4.9838	-0.037591	0.97012	0.9973	-5.7765	-0.00117418	0.00117418	No	NA
352	0.0033631	5.717	0.035648	0.97167	0.9973	-5.7765	-0.00117418	0.00117418	No	NA
229	0.0039656	5.8772	0.0356	0.9717	0.9973	-5.7765	-0.00117418	0.00117418	No	NA
707	-0.0030208	4.8128	-0.034077	0.97291	0.9973	-5.7766	-0.00117418	0.00117418	No	NA
373	0.0020647	4.9787	0.033942	0.97302	0.9973	-5.7766	-0.00117418	0.00117418	No	NA
6	-0.0013766	4.7531	-0.032811	0.97392	0.9973	-5.7766	-0.00117418	0.00117418	No	NA
239	-0.0021451	6.6554	-0.032075	0.9745	0.9973	-5.7767	-0.00117418	0.00117418	No	NA
269	-0.0028196	4.5234	-0.02585	0.97945	0.9973	-5.7768	-0.00117418	0.00117418	No	NA
533	-0.001678	4.1895	-0.025545	0.97969	0.9973	-5.7768	-0.00117418	0.00117418	No	NA
211	-0.0012542	5.5538	-0.024506	0.98052	0.9973	-5.7768	-0.00117418	0.00117418	No	NA
340	0.0023714	5.847	0.023431	0.98137	0.9973	-5.7769	-0.00117418	0.00117418	No	NA
359	-0.0024145	5.608	-0.021344	0.98303	0.9973	-5.7769	-0.00117418	0.00117418	No	NA
429	-0.00075463	5.3486	-0.02017	0.98397	0.9973	-5.7769	-0.00117418	0.00117418	No	NA
430	-0.00075463	5.3486	-0.02017	0.98397	0.9973	-5.7769	-0.00117418	0.00117418	No	NA
437	0.0012119	5.8584	0.019795	0.98426	0.9973	-5.7769	-0.00117418	0.00117418	No	NA
438	0.0012119	5.8584	0.019795	0.98426	0.9973	-5.7769	-0.00117418	0.00117418	No	NA
676	0.00093964	5.0293	0.0195	0.9845	0.9973	-5.7769	-0.00117418	0.00117418	No	NA
520	0.0013128	4.8634	0.018617	0.9852	0.9973	-5.777	-0.00117418	0.00117418	No	NA
711	0.00072968	5.1625	0.018034	0.98566	0.9973	-5.777	-0.00117418	0.00117418	No	NA
710	0.0013914	5.282	0.01716	0.98636	0.9973	-5.777	-0.00117418	0.00117418	No	NA
13	-0.0028538	4.1136	-0.016776	0.98666	0.9973	-5.777	-0.00117418	0.00117418	No	NA
60	0.0011168	4.7444	0.016019	0.98726	0.9973	-5.777	-0.00117418	0.00117418	No	NA
56	-0.00064381	5.5485	-0.01487	0.98818	0.9973	-5.777	-0.00117418	0.00117418	No	NA
694	-0.00076541	4.7221	-0.011978	0.99048	0.9973	-5.7771	-0.00117418	0.00117418	No	NA
751	0.00076755	5.2151	0.010116	0.99196	0.9973	-5.7771	-0.00117418	0.00117418	No	NA
585	0.00044218	5.5834	0.010054	0.99201	0.9973	-5.7771	-0.00117418	0.00117418	No	NA
628	0.0006771	4.6345	0.0097909	0.99222	0.9973	-5.7771	-0.00117418	0.00117418	No	NA
77	0.00040859	5.3199	0.0060387	0.9952	0.99832	-5.7771	-0.000730228	0.000730228	No	NA
476	0.00035326	7.4511	0.0052824	0.9958	0.99832	-5.7771	-0.000730228	0.000730228	No	NA
133	0.00026942	5.7576	0.0029304	0.99767	0.99832	-5.7771	-0.000730228	0.000730228	No	NA
528	-0.00012181	5.9649	-0.0021096	0.99832	0.99832	-5.7771	-0.000730228	0.000730228	No	NA

## Sheet: figure2d
Label	logFC	AveExpr	t	P.Value	FDR	B	log10p	neglog10p	diff_exp	delabel
326	0.35007	7.6081	4.5039	2.6729e-05	0.032877	2.2653	-1.48311	1.48311	Up	326
313	0.36729	6.7732	4.3656	4.3982e-05	0.032877	1.8408	-1.48311	1.48311	Up	313
1401	0.26222	7.0245	3.8401	0.00027148	0.11871	0.29412	-0.925513	0.925513	No	NA
462	0.18179	8.3118	3.6589	0.00049392	0.11871	-0.21199	-0.925513	0.925513	No	NA
654	0.19502	7.3062	3.6158	0.00056814	0.11871	-0.33012	-0.925513	0.925513	No	NA
657	0.19502	7.3062	3.6158	0.00056814	0.11871	-0.33012	-0.925513	0.925513	No	NA
445	0.4027	7.1216	3.5783	0.00064125	0.11871	-0.43218	-0.925513	0.925513	No	NA
307	0.35762	7.3314	3.5275	0.00075462	0.11871	-0.5693	-0.925513	0.925513	No	NA
533	0.23051	5.7104	3.4991	0.00082581	0.11871	-0.64516	-0.925513	0.925513	No	NA
447	0.19281	7.6182	3.4354	0.0010101	0.11871	-0.81451	-0.925513	0.925513	No	NA
463	0.19077	7.2988	3.4236	0.001048	0.11871	-0.84545	-0.925513	0.925513	No	NA
1372	0.11705	6.474	3.4113	0.0010895	0.11871	-0.878	-0.925513	0.925513	No	NA
1420	0.21079	6.2684	3.4095	0.0010955	0.11871	-0.88262	-0.925513	0.925513	No	NA
546	0.1509	8.5903	3.356	0.0012942	0.11871	-1.0225	-0.925513	0.925513	No	NA
548	0.1509	8.5903	3.356	0.0012942	0.11871	-1.0225	-0.925513	0.925513	No	NA
1463	0.15543	7.1158	3.3334	0.0013879	0.11871	-1.081	-0.925513	0.925513	No	NA
633	0.16987	7.0608	3.2907	0.0015827	0.11871	-1.1909	-0.925513	0.925513	No	NA
635	0.16987	7.0608	3.2907	0.0015827	0.11871	-1.1909	-0.925513	0.925513	No	NA
479	0.17685	7.9776	3.2779	0.0016457	0.11871	-1.2236	-0.925513	0.925513	No	NA
1191	0.24949	8.1975	3.2713	0.0016794	0.11871	-1.2405	-0.925513	0.925513	No	NA
1412	0.345	5.7599	3.2235	0.0019418	0.11871	-1.3618	-0.925513	0.925513	No	NA
440	0.15663	6.7661	3.211	0.0020169	0.11871	-1.3935	-0.925513	0.925513	No	NA
1255	0.25804	6.7686	3.2083	0.0020332	0.11871	-1.4002	-0.925513	0.925513	No	NA
655	0.15651	7.0433	3.1914	0.0021397	0.11871	-1.4428	-0.925513	0.925513	No	NA
658	0.15651	7.0433	3.1914	0.0021397	0.11871	-1.4428	-0.925513	0.925513	No	NA
679	0.23165	6.6332	3.1862	0.0021729	0.11871	-1.4556	-0.925513	0.925513	No	NA
1464	0.15451	7.1137	3.1695	0.0022848	0.11871	-1.4975	-0.925513	0.925513	No	NA
1135	0.22449	5.555	3.1674	0.0022995	0.11871	-1.5028	-0.925513	0.925513	No	NA
460	0.42636	6.076	3.1669	0.0023027	0.11871	-1.504	-0.925513	0.925513	No	NA
378	0.20678	6.537	3.1345	0.0025363	0.12639	-1.5844	-0.898287	0.898287	No	NA
1375	0.094811	6.1153	3.1017	0.0027958	0.1298	-1.6655	-0.886725	0.886725	No	NA
258	0.14062	7.8789	3.1012	0.0027999	0.1298	-1.6667	-0.886725	0.886725	No	NA
388	0.22104	6.7467	3.093	0.0028687	0.1298	-1.6869	-0.886725	0.886725	No	NA
1323	0.29066	5.8368	3.0734	0.0030388	0.1298	-1.7347	-0.886725	0.886725	No	NA
1324	0.29066	5.8368	3.0734	0.0030388	0.1298	-1.7347	-0.886725	0.886725	No	NA
352	0.198	7.235	3.0546	0.0032111	0.1309	-1.7805	-0.88306	0.88306	No	NA
399	0.17517	6.8162	3.0516	0.0032398	0.1309	-1.7879	-0.88306	0.88306	No	NA
179	0.27578	7.0827	3.015	0.0036043	0.1418	-1.8763	-0.848324	0.848324	No	NA
300	0.12926	7.738	2.966	0.0041531	0.1592	-1.9936	-0.798057	0.798057	No	NA
678	0.18781	7.1475	2.9555	0.0042798	0.15939	-2.0184	-0.797539	0.797539	No	NA
1459	0.21596	6.5822	2.9385	0.004493	0.15939	-2.0586	-0.797539	0.797539	No	NA
263	0.1762	6.7241	2.9326	0.0045693	0.15939	-2.0725	-0.797539	0.797539	No	NA
1195	0.26896	8.1913	2.9304	0.0045986	0.15939	-2.0777	-0.797539	0.797539	No	NA
661	0.19968	6.2966	2.9139	0.0048194	0.15939	-2.1164	-0.797539	0.797539	No	NA
663	0.19968	6.2966	2.9139	0.0048194	0.15939	-2.1164	-0.797539	0.797539	No	NA
266	0.20662	7.3479	2.8898	0.0051603	0.15939	-2.1728	-0.797539	0.797539	No	NA
1461	0.26	6.2544	2.8895	0.0051646	0.15939	-2.1735	-0.797539	0.797539	No	NA
316	0.16948	8.3357	2.8852	0.0052289	0.15939	-2.1837	-0.797539	0.797539	No	NA
1476	0.23776	5.7699	2.8797	0.0053097	0.15939	-2.1963	-0.797539	0.797539	No	NA
194	0.14404	6.0194	2.8783	0.0053308	0.15939	-2.1996	-0.797539	0.797539	No	NA
952	0.19675	5.4022	2.8526	0.0057315	0.16801	-2.2592	-0.774665	0.774665	No	NA
296	0.18287	5.9039	2.8332	0.0060516	0.1697	-2.3039	-0.770318	0.770318	No	NA
1336	0.29638	7.009	2.8197	0.006283	0.1697	-2.3347	-0.770318	0.770318	No	NA
491	0.24681	5.9674	2.8176	0.0063212	0.1697	-2.3397	-0.770318	0.770318	No	NA
863	0.25047	5.9994	2.8076	0.0064995	0.1697	-2.3625	-0.770318	0.770318	No	NA
865	0.25047	5.9994	2.8076	0.0064995	0.1697	-2.3625	-0.770318	0.770318	No	NA
362	0.18344	6.6856	2.7998	0.0066404	0.1697	-2.3801	-0.770318	0.770318	No	NA
1444	0.20579	6.9649	2.7979	0.0066758	0.1697	-2.3845	-0.770318	0.770318	No	NA
1400	0.2571	5.8905	2.7968	0.0066971	0.1697	-2.3871	-0.770318	0.770318	No	NA
1383	0.11948	5.0931	2.7706	0.0071992	0.17239	-2.4464	-0.763488	0.763488	No	NA
1	0.33772	5.0703	2.7681	0.0072492	0.17239	-2.452	-0.763488	0.763488	No	NA
622	0.22645	7.4366	2.756	0.0074949	0.17239	-2.4793	-0.763488	0.763488	No	NA
1284	0.29218	6.0026	2.7509	0.0075999	0.17239	-2.4907	-0.763488	0.763488	No	NA
1252	0.20928	7.2222	2.7454	0.0077145	0.17239	-2.503	-0.763488	0.763488	No	NA
1411	0.2111	6.1124	2.7436	0.0077538	0.17239	-2.5071	-0.763488	0.763488	No	NA
1277	0.17973	6.0049	2.7388	0.0078571	0.17239	-2.5179	-0.763488	0.763488	No	NA
480	0.15304	7.4335	2.7268	0.0081169	0.17239	-2.5445	-0.763488	0.763488	No	NA
1105	0.13435	6.3138	2.724	0.0081809	0.17239	-2.551	-0.763488	0.763488	No	NA
824	0.2231	6.5148	2.7077	0.0085515	0.17239	-2.5871	-0.763488	0.763488	No	NA
825	0.2231	6.5148	2.7077	0.0085515	0.17239	-2.5871	-0.763488	0.763488	No	NA
1095	0.24788	8.3487	2.7018	0.0086901	0.17239	-2.6003	-0.763488	0.763488	No	NA
971	0.27191	6.5119	2.6939	0.0088776	0.17239	-2.6177	-0.763488	0.763488	No	NA
973	0.27191	6.5119	2.6939	0.0088776	0.17239	-2.6177	-0.763488	0.763488	No	NA
1001	0.14885	6.0385	2.6849	0.0090954	0.17239	-2.6375	-0.763488	0.763488	No	NA
1003	0.14885	6.0385	2.6849	0.0090954	0.17239	-2.6375	-0.763488	0.763488	No	NA
434	0.18868	7.4928	2.6834	0.0091331	0.17239	-2.6408	-0.763488	0.763488	No	NA
435	0.18868	7.4928	2.6834	0.0091331	0.17239	-2.6408	-0.763488	0.763488	No	NA
1101	0.255	6.3083	2.681	0.0091928	0.17239	-2.6461	-0.763488	0.763488	No	NA
1103	0.255	6.3083	2.681	0.0091928	0.17239	-2.6461	-0.763488	0.763488	No	NA
273	0.20626	7.6522	2.6694	0.0094834	0.17239	-2.6715	-0.763488	0.763488	No	NA
1474	0.18149	6.8946	2.6632	0.0096429	0.17239	-2.6851	-0.763488	0.763488	No	NA
1493	0.11675	7.0308	2.6627	0.0096552	0.17239	-2.6861	-0.763488	0.763488	No	NA
1192	0.21765	7.1841	2.6578	0.0097853	0.17239	-2.697	-0.763488	0.763488	No	NA
1374	0.1297	5.2343	2.6557	0.0098397	0.17239	-2.7015	-0.763488	0.763488	No	NA
631	0.19063	7.2438	2.6492	0.010013	0.17239	-2.7158	-0.763488	0.763488	No	NA
632	0.19063	7.2438	2.6492	0.010013	0.17239	-2.7158	-0.763488	0.763488	No	NA
291	0.2149	5.9707	2.6485	0.010032	0.17239	-2.7173	-0.763488	0.763488	No	NA
1311	0.26051	7.2467	2.6325	0.010469	0.17785	-2.7519	-0.749946	0.749946	No	NA
864	0.23615	6.0729	2.6109	0.011088	0.18419	-2.7986	-0.734734	0.734734	No	NA
866	0.23615	6.0729	2.6109	0.011088	0.18419	-2.7986	-0.734734	0.734734	No	NA
1296	0.24418	6.1961	2.5945	0.011582	0.19028	-2.834	-0.720607	0.720607	No	NA
1385	0.14984	5.9815	2.5872	0.011805	0.19183	-2.8495	-0.717083	0.717083	No	NA
100	0.15581	6.1166	2.5739	0.012229	0.19658	-2.878	-0.706461	0.706461	No	NA
1213	0.29823	5.3079	2.5683	0.012408	0.19734	-2.8898	-0.704785	0.704785	No	NA
229	0.18217	5.2923	2.5515	0.012968	0.20307	-2.9255	-0.692354	0.692354	No	NA
1153	0.21653	6.5541	2.5493	0.01304	0.20307	-2.93	-0.692354	0.692354	No	NA
123	0.15177	6.401	2.5194	0.014099	0.20977	-2.9931	-0.678257	0.678257	No	NA
717	0.19294	7.1701	2.517	0.014187	0.20977	-2.9981	-0.678257	0.678257	No	NA
1113	0.23574	6.7845	2.5131	0.01433	0.20977	-3.0062	-0.678257	0.678257	No	NA
1115	0.23574	6.7845	2.5131	0.01433	0.20977	-3.0062	-0.678257	0.678257	No	NA
53	-0.39923	4.6057	-2.5061	0.014591	0.20977	-3.0208	-0.678257	0.678257	No	NA
1369	0.12261	5.3164	2.5059	0.014599	0.20977	-3.0212	-0.678257	0.678257	No	NA
464	0.18024	7.7394	2.5043	0.014661	0.20977	-3.0246	-0.678257	0.678257	No	NA
526	0.20841	5.8349	2.5019	0.01475	0.20977	-3.0295	-0.678257	0.678257	No	NA
527	0.20841	5.8349	2.5019	0.01475	0.20977	-3.0295	-0.678257	0.678257	No	NA
623	0.16862	6.6092	2.4973	0.014925	0.20977	-3.039	-0.678257	0.678257	No	NA
215	0.16198	6.4097	2.495	0.015014	0.20977	-3.0438	-0.678257	0.678257	No	NA
1405	0.19483	5.4557	2.4846	0.015424	0.21351	-3.0655	-0.670582	0.670582	No	NA
1102	0.18157	5.788	2.4717	0.015943	0.21356	-3.0921	-0.67048	0.67048	No	NA
1104	0.18157	5.788	2.4717	0.015943	0.21356	-3.0921	-0.67048	0.67048	No	NA
394	-0.1023	6.3018	-2.4703	0.015999	0.21356	-3.0949	-0.67048	0.67048	No	NA
395	-0.1023	6.3018	-2.4703	0.015999	0.21356	-3.0949	-0.67048	0.67048	No	NA
390	0.15442	6.3697	2.4642	0.01625	0.21499	-3.1074	-0.667582	0.667582	No	NA
328	0.15584	8.4044	2.4505	0.016827	0.219	-3.1355	-0.659556	0.659556	No	NA
1119	0.29943	7.6713	2.4501	0.016846	0.219	-3.1364	-0.659556	0.659556	No	NA
822	0.15081	6.9546	2.4267	0.017879	0.22466	-3.1841	-0.648474	0.648474	No	NA
823	0.15081	6.9546	2.4267	0.017879	0.22466	-3.1841	-0.648474	0.648474	No	NA
739	-0.081891	6.9214	-2.4247	0.017968	0.22466	-3.1881	-0.648474	0.648474	No	NA
876	0.17911	6.8716	2.4174	0.018304	0.22466	-3.203	-0.648474	0.648474	No	NA
877	0.17911	6.8716	2.4174	0.018304	0.22466	-3.203	-0.648474	0.648474	No	NA
108	0.2745	6.8088	2.4163	0.018355	0.22466	-3.2052	-0.648474	0.648474	No	NA
648	0.14779	6.6644	2.4127	0.018521	0.22466	-3.2124	-0.648474	0.648474	No	NA
651	0.14779	6.6644	2.4127	0.018521	0.22466	-3.2124	-0.648474	0.648474	No	NA
1131	0.18331	8.7729	2.4103	0.018634	0.22466	-3.2173	-0.648474	0.648474	No	NA
1320	0.24966	5.8137	2.3993	0.019158	0.22678	-3.2394	-0.644395	0.644395	No	NA
1429	0.1706	7.0245	2.3925	0.019488	0.22678	-3.2531	-0.644395	0.644395	No	NA
848	0.14448	6.9634	2.3924	0.019491	0.22678	-3.2532	-0.644395	0.644395	No	NA
850	0.14448	6.9634	2.3924	0.019491	0.22678	-3.2532	-0.644395	0.644395	No	NA
1440	0.1236	7.1844	2.3896	0.019629	0.22678	-3.2589	-0.644395	0.644395	No	NA
134	0.24736	6.161	2.3875	0.019733	0.22678	-3.2631	-0.644395	0.644395	No	NA
1337	0.18992	6.6894	2.3847	0.019872	0.22678	-3.2687	-0.644395	0.644395	No	NA
1247	0.20787	7.1819	2.3804	0.020087	0.2275	-3.2773	-0.643019	0.643019	No	NA
257	0.29733	6.6613	2.3631	0.020974	0.23171	-3.3118	-0.635055	0.635055	No	NA
769	0.12217	6.8766	2.3617	0.021046	0.23171	-3.3145	-0.635055	0.635055	No	NA
770	0.12217	6.8766	2.3617	0.021046	0.23171	-3.3145	-0.635055	0.635055	No	NA
1182	0.21104	8.0512	2.3611	0.021079	0.23171	-3.3158	-0.635055	0.635055	No	NA
368	0.11171	7.0692	2.3367	0.022391	0.2367	-3.3639	-0.625802	0.625802	No	NA
369	0.11171	7.0692	2.3367	0.022391	0.2367	-3.3639	-0.625802	0.625802	No	NA
849	0.15635	5.8621	2.3351	0.022483	0.2367	-3.3672	-0.625802	0.625802	No	NA
851	0.15635	5.8621	2.3351	0.022483	0.2367	-3.3672	-0.625802	0.625802	No	NA
854	0.15635	5.8621	2.3351	0.022483	0.2367	-3.3672	-0.625802	0.625802	No	NA
857	0.15635	5.8621	2.3351	0.022483	0.2367	-3.3672	-0.625802	0.625802	No	NA
1164	0.19401	7.0356	2.3252	0.023034	0.24081	-3.3864	-0.618325	0.618325	No	NA
1122	0.098392	7.7158	2.3203	0.023316	0.24102	-3.3961	-0.617947	0.617947	No	NA
329	0.15493	7.5174	2.3192	0.023376	0.24102	-3.3982	-0.617947	0.617947	No	NA
104	0.16809	6.2291	2.3141	0.023672	0.2424	-3.4082	-0.615467	0.615467	No	NA
201	0.099006	7.5772	2.3011	0.024443	0.24859	-3.4336	-0.604516	0.604516	No	NA
188	0.12431	6.7766	2.2963	0.024729	0.2498	-3.4428	-0.602408	0.602408	No	NA
1114	0.17036	5.9487	2.2823	0.025586	0.25351	-3.4698	-0.596005	0.596005	No	NA
1116	0.17036	5.9487	2.2823	0.025586	0.25351	-3.4698	-0.596005	0.596005	No	NA
250	0.11994	7.7108	2.2802	0.025721	0.25351	-3.474	-0.596005	0.596005	No	NA
219	0.15745	6.6747	2.2778	0.02587	0.25351	-3.4786	-0.596005	0.596005	No	NA
1002	0.14083	5.4845	2.2721	0.02623	0.25351	-3.4895	-0.596005	0.596005	No	NA
1004	0.14083	5.4845	2.2721	0.02623	0.25351	-3.4895	-0.596005	0.596005	No	NA
336	0.28585	6.5224	2.2689	0.026432	0.25351	-3.4956	-0.596005	0.596005	No	NA
1413	0.24108	6.4255	2.2686	0.026453	0.25351	-3.4962	-0.596005	0.596005	No	NA
389	0.20702	6.9204	2.2643	0.026732	0.25455	-3.5045	-0.594227	0.594227	No	NA
94	0.13176	6.716	2.258	0.027141	0.25596	-3.5165	-0.591828	0.591828	No	NA
1447	0.22196	5.9298	2.2566	0.027233	0.25596	-3.5192	-0.591828	0.591828	No	NA
1138	0.1392	5.6683	2.2516	0.027567	0.25596	-3.5288	-0.591828	0.591828	No	NA
132	0.15092	5.614	2.2453	0.027987	0.25596	-3.5408	-0.591828	0.591828	No	NA
208	0.15564	7.5556	2.2421	0.028204	0.25596	-3.5469	-0.591828	0.591828	No	NA
223	0.17739	6.035	2.2412	0.028265	0.25596	-3.5486	-0.591828	0.591828	No	NA
1126	0.20458	5.5246	2.2384	0.028451	0.25596	-3.5538	-0.591828	0.591828	No	NA
1130	0.20458	5.5246	2.2384	0.028451	0.25596	-3.5538	-0.591828	0.591828	No	NA
512	0.11941	5.665	2.235	0.028688	0.25596	-3.5603	-0.591828	0.591828	No	NA
1481	0.22465	5.6391	2.2337	0.02878	0.25596	-3.5628	-0.591828	0.591828	No	NA
619	0.18996	6.8943	2.2258	0.029331	0.25596	-3.5778	-0.591828	0.591828	No	NA
620	0.18996	6.8943	2.2258	0.029331	0.25596	-3.5778	-0.591828	0.591828	No	NA
1047	0.20243	8.0581	2.2257	0.029332	0.25596	-3.5778	-0.591828	0.591828	No	NA
727	0.14415	8.2181	2.2194	0.029782	0.25596	-3.5898	-0.591828	0.591828	No	NA
728	0.14415	8.2181	2.2194	0.029782	0.25596	-3.5898	-0.591828	0.591828	No	NA
794	0.15592	6.1377	2.2159	0.030033	0.25596	-3.5964	-0.591828	0.591828	No	NA
105	0.25822	5.8987	2.2021	0.031035	0.25596	-3.6223	-0.591828	0.591828	No	NA
536	0.087989	9.2956	2.202	0.031041	0.25596	-3.6224	-0.591828	0.591828	No	NA
1408	0.095786	5.2519	2.2017	0.031063	0.25596	-3.623	-0.591828	0.591828	No	NA
89	0.14707	6.0731	2.2003	0.031164	0.25596	-3.6255	-0.591828	0.591828	No	NA
1151	0.24982	5.5513	2.2001	0.031183	0.25596	-3.626	-0.591828	0.591828	No	NA
575	0.16879	7.8702	2.1984	0.031308	0.25596	-3.6291	-0.591828	0.591828	No	NA
1123	0.14705	6.4142	2.1935	0.031674	0.25596	-3.6383	-0.591828	0.591828	No	NA
1127	0.14705	6.4142	2.1935	0.031674	0.25596	-3.6383	-0.591828	0.591828	No	NA
965	0.15018	5.6775	2.1885	0.032055	0.25596	-3.6477	-0.591828	0.591828	No	NA
767	0.21508	7.8789	2.1876	0.032124	0.25596	-3.6494	-0.591828	0.591828	No	NA
768	0.21508	7.8789	2.1876	0.032124	0.25596	-3.6494	-0.591828	0.591828	No	NA
660	0.11325	6.5656	2.1871	0.032162	0.25596	-3.6503	-0.591828	0.591828	No	NA
662	0.11325	6.5656	2.1871	0.032162	0.25596	-3.6503	-0.591828	0.591828	No	NA
921	0.22738	6.6222	2.1867	0.032191	0.25596	-3.651	-0.591828	0.591828	No	NA
409	0.14533	8.172	2.1845	0.032358	0.25596	-3.6551	-0.591828	0.591828	No	NA
412	0.14533	8.172	2.1845	0.032358	0.25596	-3.6551	-0.591828	0.591828	No	NA
978	0.1128	5.775	2.1722	0.033309	0.26122	-3.6778	-0.582994	0.582994	No	NA
1368	0.12086	5.5873	2.1714	0.033374	0.26122	-3.6793	-0.582994	0.582994	No	NA
135	0.13476	5.4764	2.1671	0.033711	0.26249	-3.6872	-0.580887	0.580887	No	NA
372	0.1374	5.7043	2.1586	0.034393	0.26494	-3.7029	-0.576852	0.576852	No	NA
962	0.17691	6.2927	2.1532	0.034835	0.26494	-3.7129	-0.576852	0.576852	No	NA
964	0.17691	6.2927	2.1532	0.034835	0.26494	-3.7129	-0.576852	0.576852	No	NA
367	0.14854	7.1904	2.1526	0.034879	0.26494	-3.7139	-0.576852	0.576852	No	NA
485	0.16931	6.5185	2.1483	0.035232	0.26494	-3.7218	-0.576852	0.576852	No	NA
486	0.16931	6.5185	2.1483	0.035232	0.26494	-3.7218	-0.576852	0.576852	No	NA
1333	0.204	5.6742	2.1479	0.035267	0.26494	-3.7225	-0.576852	0.576852	No	NA
96	0.24833	5.4167	2.1429	0.03568	0.2667	-3.7316	-0.573977	0.573977	No	NA
142	0.12762	6.2288	2.1376	0.036126	0.2687	-3.7413	-0.570732	0.570732	No	NA
1027	0.094837	7.1021	2.1332	0.036496	0.26878	-3.7493	-0.570603	0.570603	No	NA
1028	0.094837	7.1021	2.1332	0.036496	0.26878	-3.7493	-0.570603	0.570603	No	NA
1173	0.22737	6.9413	2.1239	0.037301	0.27336	-3.7663	-0.563265	0.563265	No	NA
1230	0.2397	7.369	2.1188	0.037743	0.27525	-3.7755	-0.560273	0.560273	No	NA
150	0.13406	6.5264	2.1082	0.038684	0.27772	-3.7947	-0.556393	0.556393	No	NA
607	0.12413	7.156	2.1044	0.039019	0.27772	-3.8015	-0.556393	0.556393	No	NA
76	0.13421	4.6374	2.1012	0.039315	0.27772	-3.8073	-0.556393	0.556393	No	NA
481	0.16032	6.9109	2.1009	0.03934	0.27772	-3.8078	-0.556393	0.556393	No	NA
1355	0.15375	8.0303	2.0985	0.039558	0.27772	-3.8121	-0.556393	0.556393	No	NA
1356	0.15375	8.0303	2.0985	0.039558	0.27772	-3.8121	-0.556393	0.556393	No	NA
1190	0.1824	5.539	2.0985	0.03956	0.27772	-3.8122	-0.556393	0.556393	No	NA
240	0.27229	6.8472	2.0966	0.039729	0.27772	-3.8155	-0.556393	0.556393	No	NA
1326	0.24435	5.7002	2.0964	0.039754	0.27772	-3.816	-0.556393	0.556393	No	NA
106	0.12243	6.9323	2.0928	0.040081	0.2787	-3.8223	-0.554863	0.554863	No	NA
1166	0.10537	5.8544	2.0834	0.040959	0.28315	-3.8392	-0.547983	0.547983	No	NA
812	0.18567	6.3982	2.0799	0.041289	0.28315	-3.8454	-0.547983	0.547983	No	NA
813	0.18567	6.3982	2.0799	0.041289	0.28315	-3.8454	-0.547983	0.547983	No	NA
1367	0.31646	5.4154	2.0594	0.04327	0.29256	-3.8818	-0.533785	0.533785	No	NA
1023	0.15284	5.6318	2.0539	0.043814	0.29256	-3.8915	-0.533785	0.533785	No	NA
1024	0.15284	5.6318	2.0539	0.043814	0.29256	-3.8915	-0.533785	0.533785	No	NA
391	0.14274	6.0568	2.0529	0.043916	0.29256	-3.8933	-0.533785	0.533785	No	NA
133	0.098981	6.6089	2.0522	0.04398	0.29256	-3.8944	-0.533785	0.533785	No	NA
331	0.69875	4.8904	2.0495	0.044252	0.29256	-3.8992	-0.533785	0.533785	No	NA
1240	0.21542	6.9188	2.0495	0.044253	0.29256	-3.8992	-0.533785	0.533785	No	NA
1239	0.22659	7.3206	2.0491	0.044288	0.29256	-3.8998	-0.533785	0.533785	No	NA
92	0.14864	5.996	2.0474	0.044462	0.29256	-3.9028	-0.533785	0.533785	No	NA
1313	0.30012	6.813	2.0459	0.044618	0.29256	-3.9056	-0.533785	0.533785	No	NA
1294	0.10856	6.5249	2.0307	0.046172	0.30113	-3.932	-0.521246	0.521246	No	NA
843	-0.10353	6.7258	-2.0293	0.046327	0.30113	-3.9346	-0.521246	0.521246	No	NA
1264	0.31502	7.1935	2.0246	0.046821	0.30232	-3.9428	-0.519533	0.519533	No	NA
525	0.1384	5.9036	2.0237	0.046915	0.30232	-3.9444	-0.519533	0.519533	No	NA
154	0.12865	5.8492	2.0125	0.048104	0.30606	-3.9636	-0.514193	0.514193	No	NA
569	0.075983	8.5199	2.0102	0.048357	0.30606	-3.9677	-0.514193	0.514193	No	NA
570	0.075983	8.5199	2.0102	0.048357	0.30606	-3.9677	-0.514193	0.514193	No	NA
1309	0.22572	6.9984	2.0085	0.048543	0.30606	-3.9707	-0.514193	0.514193	No	NA
1347	0.24952	6.1193	2.0055	0.048869	0.30606	-3.9758	-0.514193	0.514193	No	NA
262	0.11517	6.6637	2.0024	0.049214	0.30606	-3.9812	-0.514193	0.514193	No	NA
1269	0.14294	5.8994	1.9992	0.049561	0.30606	-3.9866	-0.514193	0.514193	No	NA
1295	0.23362	6.4098	1.9979	0.049711	0.30606	-3.989	-0.514193	0.514193	No	NA
1262	0.28182	7.0565	1.9972	0.049786	0.30606	-3.9901	-0.514193	0.514193	No	NA
203	0.12927	5.418	1.9972	0.049789	0.30606	-3.9902	-0.514193	0.514193	No	NA
1381	0.21976	5.6754	1.9957	0.049955	0.30606	-3.9927	-0.514193	0.514193	No	NA
931	0.13494	6.2452	1.9939	0.050156	0.30606	-3.9958	-0.514193	0.514193	No	NA
932	0.13494	6.2452	1.9939	0.050156	0.30606	-3.9958	-0.514193	0.514193	No	NA
1234	0.29701	6.4723	1.9895	0.050653	0.30637	-4.0034	-0.513754	0.513754	No	NA
1293	0.13244	5.3074	1.988	0.050817	0.30637	-4.0059	-0.513754	0.513754	No	NA
550	0.13976	5.6282	1.9827	0.051415	0.30637	-4.0149	-0.513754	0.513754	No	NA
757	0.19239	6.8495	1.9798	0.051753	0.30637	-4.0199	-0.513754	0.513754	No	NA
1056	0.16453	6.2962	1.9778	0.051983	0.30637	-4.0233	-0.513754	0.513754	No	NA
1057	0.16453	6.2962	1.9778	0.051983	0.30637	-4.0233	-0.513754	0.513754	No	NA
1315	0.13084	7.779	1.976	0.052187	0.30637	-4.0263	-0.513754	0.513754	No	NA
15	-0.19767	4.9296	-1.9747	0.052346	0.30637	-4.0286	-0.513754	0.513754	No	NA
461	0.11828	7.1613	1.9737	0.052458	0.30637	-4.0303	-0.513754	0.513754	No	NA
465	0.11828	7.1613	1.9737	0.052458	0.30637	-4.0303	-0.513754	0.513754	No	NA
125	0.11209	5.9004	1.9736	0.052469	0.30637	-4.0304	-0.513754	0.513754	No	NA
1402	0.065029	8.1332	1.9719	0.052668	0.30637	-4.0333	-0.513754	0.513754	No	NA
892	0.31635	5.2345	1.9696	0.052939	0.30676	-4.0373	-0.513201	0.513201	No	NA
248	0.24534	7.5305	1.9648	0.053506	0.30811	-4.0455	-0.511294	0.511294	No	NA
922	0.17318	6.2301	1.9607	0.053993	0.30811	-4.0524	-0.511294	0.511294	No	NA
923	0.17318	6.2301	1.9607	0.053993	0.30811	-4.0524	-0.511294	0.511294	No	NA
1371	0.10058	5.5986	1.9606	0.053996	0.30811	-4.0524	-0.511294	0.511294	No	NA
904	0.17312	6.8491	1.9557	0.054587	0.31029	-4.0608	-0.508232	0.508232	No	NA
720	0.22763	5.7234	1.9488	0.055428	0.3127	-4.0725	-0.504872	0.504872	No	NA
723	0.22763	5.7234	1.9488	0.055428	0.3127	-4.0725	-0.504872	0.504872	No	NA
1030	0.2649	6.5129	1.9461	0.055752	0.31334	-4.0769	-0.503984	0.503984	No	NA
102	0.13526	6.5237	1.9438	0.056033	0.31374	-4.0808	-0.50343	0.50343	No	NA
1353	0.27408	6.0015	1.9402	0.056476	0.31388	-4.0868	-0.503236	0.503236	No	NA
1430	0.16718	5.9064	1.9393	0.056587	0.31388	-4.0883	-0.503236	0.503236	No	NA
371	0.13696	5.7447	1.9385	0.056688	0.31388	-4.0896	-0.503236	0.503236	No	NA
99	0.086037	7.0192	1.9322	0.057481	0.31482	-4.1003	-0.501938	0.501938	No	NA
448	0.1514	7.5488	1.9301	0.057744	0.31482	-4.1037	-0.501938	0.501938	No	NA
1288	0.27156	6.4974	1.9301	0.057748	0.31482	-4.1038	-0.501938	0.501938	No	NA
1291	0.27156	6.4974	1.9301	0.057748	0.31482	-4.1038	-0.501938	0.501938	No	NA
139	0.12461	5.5863	1.9283	0.057973	0.31482	-4.1068	-0.501938	0.501938	No	NA
1022	0.18436	6.5534	1.9268	0.058162	0.31482	-4.1092	-0.501938	0.501938	No	NA
1196	0.1638	7.833	1.9255	0.058331	0.31482	-4.1115	-0.501938	0.501938	No	NA
202	0.10061	6.3926	1.92	0.05903	0.31745	-4.1205	-0.498325	0.498325	No	NA
1226	0.28219	6.4658	1.9153	0.059636	0.31895	-4.1283	-0.496277	0.496277	No	NA
989	0.22865	8.2146	1.9124	0.060016	0.31895	-4.1332	-0.496277	0.496277	No	NA
166	0.11058	8.205	1.911	0.060195	0.31895	-4.1354	-0.496277	0.496277	No	NA
1283	0.14296	6.3272	1.9101	0.060322	0.31895	-4.137	-0.496277	0.496277	No	NA
233	0.10695	5.4204	1.9096	0.060376	0.31895	-4.1377	-0.496277	0.496277	No	NA
276	-0.1018	6.3089	-1.9053	0.060946	0.32056	-4.1448	-0.494091	0.494091	No	NA
198	0.094378	6.6841	1.904	0.061124	0.32056	-4.1471	-0.494091	0.494091	No	NA
1035	0.14883	8.0081	1.9025	0.061324	0.32056	-4.1495	-0.494091	0.494091	No	NA
710	0.21259	5.2586	1.8941	0.062448	0.32376	-4.1634	-0.489777	0.489777	No	NA
1170	0.21816	6.6346	1.8931	0.062583	0.32376	-4.165	-0.489777	0.489777	No	NA
157	0.69562	5.8354	1.893	0.062586	0.32376	-4.165	-0.489777	0.489777	No	NA
162	0.10222	5.9253	1.8894	0.063081	0.32478	-4.171	-0.488411	0.488411	No	NA
127	0.13019	6.8086	1.8871	0.063388	0.32478	-4.1747	-0.488411	0.488411	No	NA
1301	0.15276	7.0024	1.8867	0.063446	0.32478	-4.1754	-0.488411	0.488411	No	NA
1442	0.12734	6.3472	1.8852	0.063652	0.32478	-4.1778	-0.488411	0.488411	No	NA
121	0.1239	5.3654	1.8777	0.064682	0.3272	-4.19	-0.485187	0.485187	No	NA
207	0.12186	6.1387	1.8776	0.064696	0.3272	-4.1902	-0.485187	0.485187	No	NA
515	0.11418	5.6566	1.8767	0.064831	0.3272	-4.1918	-0.485187	0.485187	No	NA
90	0.10733	6.8191	1.8699	0.065773	0.3272	-4.2027	-0.485187	0.485187	No	NA
259	0.10532	7.2943	1.8676	0.066102	0.3272	-4.2065	-0.485187	0.485187	No	NA
1155	0.24145	6.4394	1.8662	0.066306	0.3272	-4.2088	-0.485187	0.485187	No	NA
1217	0.18445	5.48	1.8649	0.066481	0.3272	-4.2108	-0.485187	0.485187	No	NA
1344	0.093876	6.8453	1.8631	0.066741	0.3272	-4.2137	-0.485187	0.485187	No	NA
1365	0.24464	5.2333	1.8619	0.066916	0.3272	-4.2157	-0.485187	0.485187	No	NA
647	0.14701	5.5141	1.8607	0.067092	0.3272	-4.2177	-0.485187	0.485187	No	NA
159	0.11331	5.4036	1.8589	0.067341	0.3272	-4.2205	-0.485187	0.485187	No	NA
325	0.19322	5.8834	1.8583	0.067436	0.3272	-4.2216	-0.485187	0.485187	No	NA
101	0.10696	6.8031	1.8579	0.067494	0.3272	-4.2222	-0.485187	0.485187	No	NA
232	0.12098	6.1131	1.857	0.067617	0.3272	-4.2236	-0.485187	0.485187	No	NA
71	-0.19158	4.779	-1.8562	0.067729	0.3272	-4.2248	-0.485187	0.485187	No	NA
153	0.15165	5.5107	1.8543	0.068013	0.3272	-4.228	-0.485187	0.485187	No	NA
416	0.069807	8.2753	1.8527	0.068242	0.3272	-4.2305	-0.485187	0.485187	No	NA
116	0.12015	5.7838	1.8513	0.068446	0.3272	-4.2328	-0.485187	0.485187	No	NA
561	0.076364	9.0737	1.8511	0.068473	0.3272	-4.2331	-0.485187	0.485187	No	NA
69	0.13552	4.7342	1.8494	0.068722	0.3272	-4.2358	-0.485187	0.485187	No	NA
70	0.13552	4.7342	1.8494	0.068722	0.3272	-4.2358	-0.485187	0.485187	No	NA
1248	0.23017	6.9342	1.8464	0.069164	0.32806	-4.2407	-0.484047	0.484047	No	NA
265	0.13195	5.9797	1.8425	0.069735	0.32806	-4.2469	-0.484047	0.484047	No	NA
603	0.16047	6.8925	1.8422	0.069782	0.32806	-4.2474	-0.484047	0.484047	No	NA
605	0.16047	6.8925	1.8422	0.069782	0.32806	-4.2474	-0.484047	0.484047	No	NA
1270	0.26962	5.4496	1.8362	0.07067	0.32957	-4.2569	-0.482052	0.482052	No	NA
1082	0.19206	8.1341	1.836	0.070712	0.32957	-4.2573	-0.482052	0.482052	No	NA
269	0.32024	5.0496	1.8356	0.070763	0.32957	-4.2579	-0.482052	0.482052	No	NA
1338	0.20741	5.8494	1.8282	0.071887	0.33376	-4.2697	-0.476566	0.476566	No	NA
1363	0.24549	5.8905	1.8195	0.073215	0.33709	-4.2835	-0.472254	0.472254	No	NA
475	0.11997	7.6814	1.8191	0.07328	0.33709	-4.2842	-0.472254	0.472254	No	NA
477	0.11997	7.6814	1.8191	0.07328	0.33709	-4.2842	-0.472254	0.472254	No	NA
381	0.28837	5.6559	1.8173	0.07356	0.33734	-4.287	-0.471932	0.471932	No	NA
1491	0.32401	5.8888	1.8134	0.074159	0.33904	-4.2931	-0.469749	0.469749	No	NA
1342	0.11118	5.1872	1.8058	0.075355	0.33946	-4.3051	-0.469211	0.469211	No	NA
1387	0.2112	5.41	1.8057	0.075361	0.33946	-4.3052	-0.469211	0.469211	No	NA
1145	0.19628	6.193	1.8024	0.075897	0.33946	-4.3105	-0.469211	0.469211	No	NA
1009	0.15302	6.6297	1.8008	0.076143	0.33946	-4.3129	-0.469211	0.469211	No	NA
972	0.13533	6.3505	1.8004	0.076203	0.33946	-4.3135	-0.469211	0.469211	No	NA
974	0.13533	6.3505	1.8004	0.076203	0.33946	-4.3135	-0.469211	0.469211	No	NA
975	0.13533	6.3505	1.8004	0.076203	0.33946	-4.3135	-0.469211	0.469211	No	NA
976	0.13533	6.3505	1.8004	0.076203	0.33946	-4.3135	-0.469211	0.469211	No	NA
1183	0.20579	7.9416	1.7999	0.076293	0.33946	-4.3144	-0.469211	0.469211	No	NA
197	0.08329	7.5447	1.7973	0.076698	0.33986	-4.3184	-0.4687	0.4687	No	NA
514	0.13822	6.5107	1.7961	0.076898	0.33986	-4.3203	-0.4687	0.4687	No	NA
1198	0.18531	5.3377	1.7951	0.077064	0.33986	-4.3219	-0.4687	0.4687	No	NA
103	0.11713	7.1955	1.7923	0.077505	0.34045	-4.3262	-0.467947	0.467947	No	NA
538	0.10752	5.6059	1.79	0.077874	0.34045	-4.3297	-0.467947	0.467947	No	NA
213	0.48018	5.2934	1.79	0.077883	0.34045	-4.3298	-0.467947	0.467947	No	NA
490	0.11583	6.6114	1.7841	0.078838	0.34362	-4.339	-0.463922	0.463922	No	NA
95	0.12088	6.237	1.7804	0.07945	0.34529	-4.3447	-0.461816	0.461816	No	NA
97	0.10364	6.9686	1.7703	0.08114	0.34964	-4.3604	-0.456379	0.456379	No	NA
887	0.13642	5.8101	1.7694	0.081294	0.34964	-4.3618	-0.456379	0.456379	No	NA
889	0.13642	5.8101	1.7694	0.081294	0.34964	-4.3618	-0.456379	0.456379	No	NA
752	0.1038	7.8518	1.7674	0.081622	0.34964	-4.3648	-0.456379	0.456379	No	NA
753	0.1038	7.8518	1.7674	0.081622	0.34964	-4.3648	-0.456379	0.456379	No	NA
820	0.10427	5.7003	1.7653	0.081979	0.34969	-4.3681	-0.456317	0.456317	No	NA
1314	0.083796	5.3261	1.764	0.082196	0.34969	-4.3701	-0.456317	0.456317	No	NA
1287	0.23311	5.7254	1.7618	0.082569	0.34969	-4.3734	-0.456317	0.456317	No	NA
1290	0.23311	5.7254	1.7618	0.082569	0.34969	-4.3734	-0.456317	0.456317	No	NA
943	-0.083979	6.1908	-1.758	0.083227	0.34974	-4.3793	-0.456255	0.456255	No	NA
944	-0.083979	6.1908	-1.758	0.083227	0.34974	-4.3793	-0.456255	0.456255	No	NA
107	0.18841	5.713	1.7577	0.083283	0.34974	-4.3799	-0.456255	0.456255	No	NA
519	0.14179	6.4618	1.7536	0.083974	0.35067	-4.386	-0.455101	0.455101	No	NA
522	0.14179	6.4618	1.7536	0.083974	0.35067	-4.386	-0.455101	0.455101	No	NA
1228	0.092878	6.6923	1.7385	0.08662	0.35844	-4.409	-0.445584	0.445584	No	NA
1207	0.23177	7.6017	1.7336	0.087496	0.35844	-4.4165	-0.445584	0.445584	No	NA
914	0.10926	6.267	1.7309	0.087976	0.35844	-4.4206	-0.445584	0.445584	No	NA
916	0.10926	6.267	1.7309	0.087976	0.35844	-4.4206	-0.445584	0.445584	No	NA
1300	0.10323	6.0518	1.7308	0.088005	0.35844	-4.4208	-0.445584	0.445584	No	NA
120	0.13275	5.2993	1.7305	0.088056	0.35844	-4.4212	-0.445584	0.445584	No	NA
238	0.23404	5.1791	1.7266	0.088758	0.35844	-4.4271	-0.445584	0.445584	No	NA
138	0.10701	5.6898	1.7265	0.088778	0.35844	-4.4273	-0.445584	0.445584	No	NA
126	0.10256	7.0761	1.7259	0.088879	0.35844	-4.4281	-0.445584	0.445584	No	NA
280	0.44961	5.99	1.7251	0.089026	0.35844	-4.4293	-0.445584	0.445584	No	NA
241	0.19492	6.294	1.7245	0.089128	0.35844	-4.4302	-0.445584	0.445584	No	NA
1046	0.19759	5.3544	1.7231	0.089383	0.35844	-4.4323	-0.445584	0.445584	No	NA
129	0.11101	7.4552	1.72	0.08995	0.35844	-4.437	-0.445584	0.445584	No	NA
231	0.50786	5.358	1.7194	0.090074	0.35844	-4.438	-0.445584	0.445584	No	NA
1393	0.08475	5.239	1.7177	0.090371	0.35844	-4.4404	-0.445584	0.445584	No	NA
1394	0.08475	5.239	1.7177	0.090371	0.35844	-4.4404	-0.445584	0.445584	No	NA
20	-0.69524	4.1857	-1.7162	0.090649	0.35844	-4.4427	-0.445584	0.445584	No	NA
537	0.11962	8.0935	1.714	0.091063	0.35844	-4.4461	-0.445584	0.445584	No	NA
1404	0.1864	5.9519	1.7125	0.091339	0.35844	-4.4483	-0.445584	0.445584	No	NA
308	0.17852	7.1345	1.7114	0.09154	0.35844	-4.4499	-0.445584	0.445584	No	NA
682	0.09316	6.3941	1.7114	0.091546	0.35844	-4.45	-0.445584	0.445584	No	NA
340	0.095489	6.9126	1.7112	0.091569	0.35844	-4.4502	-0.445584	0.445584	No	NA
617	0.16025	5.9314	1.7104	0.091734	0.35844	-4.4515	-0.445584	0.445584	No	NA
618	0.16025	5.9314	1.7104	0.091734	0.35844	-4.4515	-0.445584	0.445584	No	NA
210	0.11766	6.7699	1.7086	0.092052	0.35844	-4.4541	-0.445584	0.445584	No	NA
370	0.17935	5.8586	1.7086	0.092067	0.35844	-4.4542	-0.445584	0.445584	No	NA
954	0.11737	5.6427	1.7046	0.092817	0.36042	-4.4602	-0.443191	0.443191	No	NA
1118	0.099508	8.8741	1.7015	0.093393	0.36143	-4.4647	-0.441976	0.441976	No	NA
729	0.15333	7.0265	1.698	0.094063	0.36143	-4.47	-0.441976	0.441976	No	NA
730	0.15333	7.0265	1.698	0.094063	0.36143	-4.47	-0.441976	0.441976	No	NA
675	0.12816	6.3404	1.6968	0.094286	0.36143	-4.4717	-0.441976	0.441976	No	NA
677	0.12816	6.3404	1.6968	0.094286	0.36143	-4.4717	-0.441976	0.441976	No	NA
400	0.13753	6.5856	1.692	0.0952	0.36204	-4.4788	-0.441243	0.441243	No	NA
1492	0.15665	6.3465	1.6915	0.095287	0.36204	-4.4795	-0.441243	0.441243	No	NA
176	0.53867	5.0675	1.6911	0.095372	0.36204	-4.4802	-0.441243	0.441243	No	NA
1111	0.13573	6.2636	1.6904	0.095505	0.36204	-4.4812	-0.441243	0.441243	No	NA
1225	0.219	6.8129	1.6896	0.095656	0.36204	-4.4824	-0.441243	0.441243	No	NA
1172	0.2314	6.307	1.6866	0.096244	0.36335	-4.4869	-0.439675	0.439675	No	NA
136	0.18469	5.458	1.6831	0.096916	0.36465	-4.492	-0.438124	0.438124	No	NA
264	0.10125	6.2335	1.6823	0.097077	0.36465	-4.4932	-0.438124	0.438124	No	NA
1020	-0.074977	6.4312	-1.6798	0.097554	0.36552	-4.4968	-0.437089	0.437089	No	NA
357	0.1203	6.9718	1.6783	0.097854	0.36573	-4.4991	-0.436839	0.436839	No	NA
279	0.15172	6.3254	1.6734	0.098814	0.36758	-4.5062	-0.434648	0.434648	No	NA
870	0.18448	6.1314	1.6665	0.10019	0.36758	-4.5164	-0.434648	0.434648	No	NA
873	0.18448	6.1314	1.6665	0.10019	0.36758	-4.5164	-0.434648	0.434648	No	NA
808	0.27253	7.2214	1.6663	0.10022	0.36758	-4.5166	-0.434648	0.434648	No	NA
809	0.27253	7.2214	1.6663	0.10022	0.36758	-4.5166	-0.434648	0.434648	No	NA
1140	0.27455	7.9783	1.665	0.10048	0.36758	-4.5185	-0.434648	0.434648	No	NA
145	0.14275	5.7307	1.665	0.1005	0.36758	-4.5186	-0.434648	0.434648	No	NA
337	0.11235	7.7026	1.664	0.10068	0.36758	-4.5199	-0.434648	0.434648	No	NA
310	0.43527	5.976	1.6636	0.10077	0.36758	-4.5206	-0.434648	0.434648	No	NA
184	0.64928	5.8587	1.6634	0.10081	0.36758	-4.5209	-0.434648	0.434648	No	NA
211	0.15182	6.491	1.6591	0.10169	0.3683	-4.5272	-0.433798	0.433798	No	NA
891	0.24227	5.7141	1.6583	0.10184	0.3683	-4.5284	-0.433798	0.433798	No	NA
1249	0.13475	5.9773	1.6557	0.10236	0.3683	-4.532	-0.433798	0.433798	No	NA
1250	0.13475	5.9773	1.6557	0.10236	0.3683	-4.532	-0.433798	0.433798	No	NA
1251	0.13475	5.9773	1.6557	0.10236	0.3683	-4.532	-0.433798	0.433798	No	NA
360	0.12874	7.6897	1.6551	0.10248	0.3683	-4.5329	-0.433798	0.433798	No	NA
183	0.63174	5.8844	1.6484	0.10385	0.3707	-4.5426	-0.430977	0.430977	No	NA
1011	0.1808	6.1902	1.6481	0.10393	0.3707	-4.5432	-0.430977	0.430977	No	NA
1014	0.1808	6.1902	1.6481	0.10393	0.3707	-4.5432	-0.430977	0.430977	No	NA
1378	0.17661	6.2226	1.647	0.10414	0.3707	-4.5447	-0.430977	0.430977	No	NA
1106	0.12214	8.7462	1.6426	0.10507	0.37198	-4.5511	-0.42948	0.42948	No	NA
718	0.14261	5.2981	1.6418	0.10522	0.37198	-4.5522	-0.42948	0.42948	No	NA
534	0.14773	5.5106	1.64	0.1056	0.37198	-4.5548	-0.42948	0.42948	No	NA
195	0.57194	5.5067	1.6385	0.1059	0.37198	-4.5569	-0.42948	0.42948	No	NA
196	0.57194	5.5067	1.6385	0.1059	0.37198	-4.5569	-0.42948	0.42948	No	NA
19	-0.73509	4.2688	-1.6364	0.10635	0.37198	-4.5599	-0.42948	0.42948	No	NA
86	0.37095	5.241	1.6364	0.10635	0.37198	-4.56	-0.42948	0.42948	No	NA
1093	0.12199	4.9977	1.633	0.10707	0.37198	-4.5649	-0.42948	0.42948	No	NA
1478	0.12932	7.4976	1.6322	0.10723	0.37198	-4.566	-0.42948	0.42948	No	NA
186	0.66301	6.1716	1.632	0.10728	0.37198	-4.5663	-0.42948	0.42948	No	NA
528	0.093219	5.3622	1.6317	0.10734	0.37198	-4.5667	-0.42948	0.42948	No	NA
1445	0.082715	8.3192	1.631	0.10749	0.37198	-4.5677	-0.42948	0.42948	No	NA
1389	0.2079	5.9329	1.6291	0.10789	0.37252	-4.5705	-0.42885	0.42885	No	NA
1316	0.087693	5.6931	1.6221	0.10938	0.37591	-4.5804	-0.424916	0.424916	No	NA
1350	0.16904	5.8322	1.622	0.1094	0.37591	-4.5806	-0.424916	0.424916	No	NA
835	0.10183	5.9989	1.621	0.10963	0.37591	-4.5821	-0.424916	0.424916	No	NA
907	0.21043	5.2809	1.617	0.11049	0.37712	-4.5877	-0.42352	0.42352	No	NA
909	0.21043	5.2809	1.617	0.11049	0.37712	-4.5877	-0.42352	0.42352	No	NA
170	0.10232	6.043	1.615	0.11093	0.37713	-4.5906	-0.423509	0.423509	No	NA
1473	0.1355	8.0018	1.6146	0.11101	0.37713	-4.5911	-0.423509	0.423509	No	NA
1254	0.19896	6.6706	1.6135	0.11125	0.37713	-4.5927	-0.423509	0.423509	No	NA
1199	0.11023	7.4593	1.6069	0.11268	0.38114	-4.602	-0.418915	0.418915	No	NA
1358	0.13053	5.273	1.6034	0.11345	0.38214	-4.6069	-0.417778	0.417778	No	NA
1359	0.098468	5.9477	1.602	0.11377	0.38214	-4.6089	-0.417778	0.417778	No	NA
431	0.3857	5.5476	1.6009	0.114	0.38214	-4.6104	-0.417778	0.417778	No	NA
432	0.3857	5.5476	1.6009	0.114	0.38214	-4.6104	-0.417778	0.417778	No	NA
1081	0.44151	5.12	1.598	0.11466	0.38348	-4.6146	-0.416257	0.416257	No	NA
1370	0.09093	5.8657	1.5955	0.11521	0.38446	-4.6181	-0.415149	0.415149	No	NA
91	0.11686	5.431	1.592	0.116	0.3854	-4.623	-0.414088	0.414088	No	NA
396	0.060283	9.4388	1.5906	0.11631	0.3854	-4.6249	-0.414088	0.414088	No	NA
1307	0.21871	6.1393	1.5901	0.11642	0.3854	-4.6256	-0.414088	0.414088	No	NA
1243	0.1683	5.9468	1.5885	0.11678	0.3854	-4.6278	-0.414088	0.414088	No	NA
1245	0.1683	5.9468	1.5885	0.11678	0.3854	-4.6278	-0.414088	0.414088	No	NA
358	0.099087	6.7651	1.5794	0.11886	0.39054	-4.6406	-0.408334	0.408334	No	NA
359	0.099087	6.7651	1.5794	0.11886	0.39054	-4.6406	-0.408334	0.408334	No	NA
1330	0.20072	5.2125	1.5759	0.11965	0.39228	-4.6454	-0.406404	0.406404	No	NA
9	-0.32935	4.6439	-1.5717	0.12064	0.39379	-4.6513	-0.404735	0.404735	No	NA
1078	-0.060785	5.5047	-1.5701	0.12102	0.39379	-4.6535	-0.404735	0.404735	No	NA
1079	-0.060785	5.5047	-1.5701	0.12102	0.39379	-4.6535	-0.404735	0.404735	No	NA
1180	0.11681	5.1703	1.5664	0.12188	0.39379	-4.6586	-0.404735	0.404735	No	NA
212	0.50352	5.4986	1.5651	0.12217	0.39379	-4.6603	-0.404735	0.404735	No	NA
1242	0.12641	5.734	1.5649	0.12223	0.39379	-4.6607	-0.404735	0.404735	No	NA
1354	0.23549	6.935	1.564	0.12242	0.39379	-4.6618	-0.404735	0.404735	No	NA
1485	0.13386	6.9233	1.5618	0.12294	0.39379	-4.6649	-0.404735	0.404735	No	NA
117	-0.099187	6.6617	-1.5615	0.12302	0.39379	-4.6653	-0.404735	0.404735	No	NA
1137	0.10141	5.8856	1.5604	0.12327	0.39379	-4.6668	-0.404735	0.404735	No	NA
118	0.065445	6.5733	1.5599	0.1234	0.39379	-4.6675	-0.404735	0.404735	No	NA
1197	0.12275	6.5377	1.559	0.12361	0.39379	-4.6688	-0.404735	0.404735	No	NA
346	0.1948	5.9883	1.5582	0.1238	0.39379	-4.6699	-0.404735	0.404735	No	NA
347	0.1948	5.9883	1.5582	0.1238	0.39379	-4.6699	-0.404735	0.404735	No	NA
1026	0.21277	6.1866	1.5564	0.12424	0.39435	-4.6724	-0.404118	0.404118	No	NA
143	0.15443	5.6281	1.5496	0.12585	0.39863	-4.6817	-0.39943	0.39943	No	NA
1044	0.12112	6.26	1.5481	0.12622	0.39894	-4.6837	-0.399092	0.399092	No	NA
1053	0.18182	5.3572	1.5452	0.1269	0.39894	-4.6876	-0.399092	0.399092	No	NA
1054	0.18182	5.3572	1.5452	0.1269	0.39894	-4.6876	-0.399092	0.399092	No	NA
858	0.096925	5.9035	1.5437	0.12729	0.39894	-4.6898	-0.399092	0.399092	No	NA
859	0.096925	5.9035	1.5437	0.12729	0.39894	-4.6898	-0.399092	0.399092	No	NA
93	0.10431	5.5573	1.5415	0.12782	0.39978	-4.6928	-0.398179	0.398179	No	NA
1449	0.092406	7.4007	1.5381	0.12864	0.40148	-4.6973	-0.396336	0.396336	No	NA
1348	0.2027	5.5685	1.5351	0.12936	0.40292	-4.7013	-0.394781	0.394781	No	NA
956	0.18881	7.7655	1.5292	0.13083	0.40587	-4.7094	-0.391613	0.391613	No	NA
402	0.31964	6.392	1.5286	0.13098	0.40587	-4.7102	-0.391613	0.391613	No	NA
1345	0.17701	5.6004	1.528	0.13113	0.40587	-4.711	-0.391613	0.391613	No	NA
1160	0.22188	5.3641	1.5259	0.13164	0.40662	-4.7138	-0.390811	0.390811	No	NA
689	0.10471	5.4021	1.5225	0.13251	0.407	-4.7185	-0.390406	0.390406	No	NA
692	0.10471	5.4021	1.5225	0.13251	0.407	-4.7185	-0.390406	0.390406	No	NA
1298	0.12105	6.9513	1.5222	0.13258	0.407	-4.7189	-0.390406	0.390406	No	NA
209	0.45277	5.2077	1.5203	0.13304	0.40758	-4.7213	-0.389787	0.389787	No	NA
235	0.071672	6.128	1.5189	0.1334	0.40784	-4.7233	-0.38951	0.38951	No	NA
721	0.19772	5.8706	1.516	0.13413	0.40841	-4.7271	-0.388904	0.388904	No	NA
724	0.19772	5.8706	1.516	0.13413	0.40841	-4.7271	-0.388904	0.388904	No	NA
237	0.18216	5.2652	1.5129	0.13491	0.40995	-4.7313	-0.387269	0.387269	No	NA
530	0.2074	5.7167	1.5077	0.13625	0.4114	-4.7383	-0.385736	0.385736	No	NA
532	0.2074	5.7167	1.5077	0.13625	0.4114	-4.7383	-0.385736	0.385736	No	NA
1340	0.1296	6.7814	1.5062	0.13662	0.4114	-4.7402	-0.385736	0.385736	No	NA
236	0.56139	6.6428	1.5062	0.13662	0.4114	-4.7402	-0.385736	0.385736	No	NA
454	0.3992	5.2251	1.5046	0.13704	0.4114	-4.7424	-0.385736	0.385736	No	NA
456	0.3992	5.2251	1.5046	0.13704	0.4114	-4.7424	-0.385736	0.385736	No	NA
1061	0.22788	7.2526	1.5	0.13822	0.41411	-4.7485	-0.382884	0.382884	No	NA
740	0.11706	8.6884	1.4987	0.13855	0.41425	-4.7501	-0.382737	0.382737	No	NA
1468	0.083342	6.643	1.4953	0.13943	0.4158	-4.7546	-0.381116	0.381116	No	NA
1271	0.25454	4.9835	1.4892	0.14104	0.4158	-4.7627	-0.381116	0.381116	No	NA
1273	0.25454	4.9835	1.4892	0.14104	0.4158	-4.7627	-0.381116	0.381116	No	NA
443	0.29955	5.6453	1.4877	0.14143	0.4158	-4.7647	-0.381116	0.381116	No	NA
444	0.29955	5.6453	1.4877	0.14143	0.4158	-4.7647	-0.381116	0.381116	No	NA
301	0.38254	5.6411	1.4872	0.14157	0.4158	-4.7654	-0.381116	0.381116	No	NA
303	0.38254	5.6411	1.4872	0.14157	0.4158	-4.7654	-0.381116	0.381116	No	NA
305	0.38254	5.6411	1.4872	0.14157	0.4158	-4.7654	-0.381116	0.381116	No	NA
306	0.38254	5.6411	1.4872	0.14157	0.4158	-4.7654	-0.381116	0.381116	No	NA
1112	0.15224	6.0328	1.4815	0.14308	0.41731	-4.7729	-0.379541	0.379541	No	NA
428	0.12173	8.8564	1.4812	0.14315	0.41731	-4.7732	-0.379541	0.379541	No	NA
382	0.087747	5.49	1.48	0.14346	0.41731	-4.7748	-0.379541	0.379541	No	NA
383	0.087747	5.49	1.48	0.14346	0.41731	-4.7748	-0.379541	0.379541	No	NA
47	-0.21666	4.7947	-1.4799	0.14349	0.41731	-4.7749	-0.379541	0.379541	No	NA
1203	0.12492	7.8281	1.4789	0.14376	0.41731	-4.7762	-0.379541	0.379541	No	NA
1384	-0.15712	6.3942	-1.4707	0.14597	0.42196	-4.787	-0.374729	0.374729	No	NA
558	0.24106	5.1297	1.4695	0.14629	0.42196	-4.7885	-0.374729	0.374729	No	NA
1321	0.07095	5.8074	1.4691	0.14639	0.42196	-4.789	-0.374729	0.374729	No	NA
270	0.093175	6.6488	1.4684	0.14658	0.42196	-4.7899	-0.374729	0.374729	No	NA
450	0.15826	6.923	1.4676	0.1468	0.42196	-4.791	-0.374729	0.374729	No	NA
980	0.08142	9.3511	1.4667	0.14705	0.42196	-4.7922	-0.374729	0.374729	No	NA
274	0.11294	6.5161	1.465	0.14752	0.42248	-4.7944	-0.374194	0.374194	No	NA
584	0.35939	5.3085	1.4586	0.14927	0.42501	-4.8027	-0.371601	0.371601	No	NA
302	0.44698	5.8384	1.4576	0.14954	0.42501	-4.804	-0.371601	0.371601	No	NA
304	0.44698	5.8384	1.4576	0.14954	0.42501	-4.804	-0.371601	0.371601	No	NA
429	0.42949	5.8525	1.4526	0.1509	0.42501	-4.8103	-0.371601	0.371601	No	NA
165	0.11803	5.4582	1.4523	0.15099	0.42501	-4.8108	-0.371601	0.371601	No	NA
393	0.34138	6.4195	1.4515	0.15123	0.42501	-4.8118	-0.371601	0.371601	No	NA
903	0.14638	8.1867	1.4499	0.15165	0.42501	-4.8138	-0.371601	0.371601	No	NA
1083	0.17484	7.2217	1.4498	0.1517	0.42501	-4.814	-0.371601	0.371601	No	NA
1084	0.17484	7.2217	1.4498	0.1517	0.42501	-4.814	-0.371601	0.371601	No	NA
991	-0.054825	6.9175	-1.4451	0.153	0.42501	-4.82	-0.371601	0.371601	No	NA
713	0.10217	6.234	1.4448	0.15309	0.42501	-4.8204	-0.371601	0.371601	No	NA
917	0.25101	5.4099	1.4427	0.15366	0.42501	-4.823	-0.371601	0.371601	No	NA
918	0.25101	5.4099	1.4427	0.15366	0.42501	-4.823	-0.371601	0.371601	No	NA
919	0.25101	5.4099	1.4427	0.15366	0.42501	-4.823	-0.371601	0.371601	No	NA
1144	0.17643	6.3785	1.4419	0.1539	0.42501	-4.8241	-0.371601	0.371601	No	NA
234	0.5636	6.4383	1.4404	0.15432	0.42501	-4.826	-0.371601	0.371601	No	NA
1441	0.10257	6.3623	1.4398	0.15448	0.42501	-4.8267	-0.371601	0.371601	No	NA
1328	0.15658	5.4889	1.4398	0.15449	0.42501	-4.8268	-0.371601	0.371601	No	NA
285	0.081773	5.8064	1.438	0.15499	0.42501	-4.829	-0.371601	0.371601	No	NA
8	0.12302	6.2231	1.4379	0.15503	0.42501	-4.8292	-0.371601	0.371601	No	NA
1005	0.10784	7.1073	1.4365	0.15541	0.42501	-4.8309	-0.371601	0.371601	No	NA
1006	0.10784	7.1073	1.4365	0.15541	0.42501	-4.8309	-0.371601	0.371601	No	NA
189	0.61285	5.115	1.4365	0.15542	0.42501	-4.831	-0.371601	0.371601	No	NA
191	0.61285	5.115	1.4365	0.15542	0.42501	-4.831	-0.371601	0.371601	No	NA
312	0.090975	5.452	1.4358	0.15563	0.42501	-4.8319	-0.371601	0.371601	No	NA
518	0.14103	7.0467	1.4342	0.15608	0.42501	-4.8339	-0.371601	0.371601	No	NA
521	0.14103	7.0467	1.4342	0.15608	0.42501	-4.8339	-0.371601	0.371601	No	NA
1439	0.085831	7.309	1.4309	0.157	0.42594	-4.838	-0.370652	0.370652	No	NA
205	0.047826	7.0908	1.43	0.15727	0.42594	-4.8392	-0.370652	0.370652	No	NA
206	0.047826	7.0908	1.43	0.15727	0.42594	-4.8392	-0.370652	0.370652	No	NA
977	0.1201	6.0799	1.4289	0.15757	0.42599	-4.8406	-0.370601	0.370601	No	NA
112	-0.17688	5.5851	-1.4273	0.15804	0.42648	-4.8427	-0.370101	0.370101	No	NA
1161	0.19092	5.5463	1.4247	0.15879	0.4272	-4.8459	-0.369369	0.369369	No	NA
1159	0.19238	5.5455	1.4242	0.15893	0.4272	-4.8466	-0.369369	0.369369	No	NA
1414	0.098066	6.7455	1.4234	0.15916	0.4272	-4.8476	-0.369369	0.369369	No	NA
156	0.5872	5.3361	1.4187	0.16052	0.42829	-4.8535	-0.368262	0.368262	No	NA
1211	0.15178	6.2204	1.4175	0.16087	0.42829	-4.855	-0.368262	0.368262	No	NA
1361	0.15594	6.1095	1.4166	0.16115	0.42829	-4.8562	-0.368262	0.368262	No	NA
771	0.22444	5.2491	1.4158	0.16137	0.42829	-4.8572	-0.368262	0.368262	No	NA
773	0.22444	5.2491	1.4158	0.16137	0.42829	-4.8572	-0.368262	0.368262	No	NA
775	0.22444	5.2491	1.4158	0.16137	0.42829	-4.8572	-0.368262	0.368262	No	NA
559	0.15803	4.9462	1.4143	0.1618	0.42829	-4.859	-0.368262	0.368262	No	NA
988	0.056469	9.3906	1.4134	0.16206	0.42829	-4.8601	-0.368262	0.368262	No	NA
567	0.15739	6.0116	1.4126	0.1623	0.42829	-4.8611	-0.368262	0.368262	No	NA
373	0.25215	5.2741	1.4112	0.16272	0.42829	-4.8629	-0.368262	0.368262	No	NA
374	0.25215	5.2741	1.4112	0.16272	0.42829	-4.8629	-0.368262	0.368262	No	NA
1281	0.20473	6.0461	1.4085	0.16351	0.42884	-4.8663	-0.367705	0.367705	No	NA
1282	0.20473	6.0461	1.4085	0.16351	0.42884	-4.8663	-0.367705	0.367705	No	NA
1229	0.069861	6.1412	1.402	0.16543	0.42885	-4.8744	-0.367695	0.367695	No	NA
793	0.10994	6.207	1.402	0.16545	0.42885	-4.8745	-0.367695	0.367695	No	NA
489	0.078687	7.0185	1.3987	0.16643	0.42885	-4.8785	-0.367695	0.367695	No	NA
426	0.094866	7.3174	1.3977	0.16671	0.42885	-4.8797	-0.367695	0.367695	No	NA
948	0.19251	6.9732	1.3949	0.16756	0.42885	-4.8832	-0.367695	0.367695	No	NA
949	0.19251	6.9732	1.3949	0.16756	0.42885	-4.8832	-0.367695	0.367695	No	NA
1059	0.17572	6.1168	1.3939	0.16786	0.42885	-4.8845	-0.367695	0.367695	No	NA
1125	0.090304	5.8197	1.3919	0.16847	0.42885	-4.887	-0.367695	0.367695	No	NA
1129	0.090304	5.8197	1.3919	0.16847	0.42885	-4.887	-0.367695	0.367695	No	NA
1427	0.13819	5.939	1.3917	0.16851	0.42885	-4.8872	-0.367695	0.367695	No	NA
1334	-0.10128	5.2049	-1.3916	0.16856	0.42885	-4.8873	-0.367695	0.367695	No	NA
1335	-0.10128	5.2049	-1.3916	0.16856	0.42885	-4.8873	-0.367695	0.367695	No	NA
297	0.3467	5.2384	1.3914	0.1686	0.42885	-4.8875	-0.367695	0.367695	No	NA
298	0.3467	5.2384	1.3914	0.1686	0.42885	-4.8875	-0.367695	0.367695	No	NA
155	0.53908	5.5569	1.391	0.16874	0.42885	-4.8881	-0.367695	0.367695	No	NA
644	0.23885	5.5617	1.3887	0.16944	0.42885	-4.8909	-0.367695	0.367695	No	NA
645	0.23885	5.5617	1.3887	0.16944	0.42885	-4.8909	-0.367695	0.367695	No	NA
646	0.23885	5.5617	1.3887	0.16944	0.42885	-4.8909	-0.367695	0.367695	No	NA
227	0.48378	5.2651	1.388	0.16963	0.42885	-4.8917	-0.367695	0.367695	No	NA
228	0.48378	5.2651	1.388	0.16963	0.42885	-4.8917	-0.367695	0.367695	No	NA
39	-0.53622	4.0356	-1.3872	0.16989	0.42885	-4.8928	-0.367695	0.367695	No	NA
1421	-0.10236	6.2403	-1.386	0.17025	0.42885	-4.8942	-0.367695	0.367695	No	NA
275	0.37852	5.8429	1.3855	0.1704	0.42885	-4.8949	-0.367695	0.367695	No	NA
1231	0.14006	7.1778	1.385	0.17056	0.42885	-4.8955	-0.367695	0.367695	No	NA
1220	0.2676	5.5212	1.3803	0.17199	0.42885	-4.9012	-0.367695	0.367695	No	NA
1221	0.2676	5.5212	1.3803	0.17199	0.42885	-4.9012	-0.367695	0.367695	No	NA
1184	0.14174	5.8014	1.3791	0.17235	0.42885	-4.9027	-0.367695	0.367695	No	NA
1187	0.14174	5.8014	1.3791	0.17235	0.42885	-4.9027	-0.367695	0.367695	No	NA
674	0.07545	6.7663	1.3789	0.17242	0.42885	-4.9029	-0.367695	0.367695	No	NA
676	0.07545	6.7663	1.3789	0.17242	0.42885	-4.9029	-0.367695	0.367695	No	NA
910	0.10563	6.0171	1.3786	0.17252	0.42885	-4.9033	-0.367695	0.367695	No	NA
845	0.36603	5.7494	1.378	0.17269	0.42885	-4.904	-0.367695	0.367695	No	NA
595	0.090728	7.9147	1.3761	0.17329	0.42964	-4.9064	-0.366895	0.366895	No	NA
1214	0.12705	5.7902	1.3708	0.17492	0.43269	-4.9129	-0.363823	0.363823	No	NA
230	0.51676	6.0348	1.3657	0.17651	0.43269	-4.9191	-0.363823	0.363823	No	NA
1268	0.11916	5.5603	1.3654	0.17661	0.43269	-4.9195	-0.363823	0.363823	No	NA
583	0.25697	5.1637	1.3644	0.17693	0.43269	-4.9207	-0.363823	0.363823	No	NA
772	0.23122	5.1055	1.3635	0.17718	0.43269	-4.9217	-0.363823	0.363823	No	NA
774	0.23122	5.1055	1.3635	0.17718	0.43269	-4.9217	-0.363823	0.363823	No	NA
776	0.23122	5.1055	1.3635	0.17718	0.43269	-4.9217	-0.363823	0.363823	No	NA
1218	0.191	5.9498	1.3625	0.17751	0.43269	-4.9229	-0.363823	0.363823	No	NA
1219	0.191	5.9498	1.3625	0.17751	0.43269	-4.9229	-0.363823	0.363823	No	NA
800	0.082643	5.8849	1.3614	0.17784	0.43269	-4.9242	-0.363823	0.363823	No	NA
1392	0.073744	5.6209	1.3613	0.17789	0.43269	-4.9244	-0.363823	0.363823	No	NA
292	0.090127	5.7581	1.3591	0.17858	0.43269	-4.9271	-0.363823	0.363823	No	NA
453	0.37898	5.2122	1.3568	0.1793	0.43269	-4.9298	-0.363823	0.363823	No	NA
455	0.37898	5.2122	1.3568	0.1793	0.43269	-4.9298	-0.363823	0.363823	No	NA
719	0.18942	5.8453	1.3559	0.1796	0.43269	-4.931	-0.363823	0.363823	No	NA
722	0.18942	5.8453	1.3559	0.1796	0.43269	-4.931	-0.363823	0.363823	No	NA
247	-0.11617	7.9522	-1.355	0.17987	0.43269	-4.932	-0.363823	0.363823	No	NA
419	0.27387	5.2821	1.3545	0.18002	0.43269	-4.9326	-0.363823	0.363823	No	NA
421	0.27387	5.2821	1.3545	0.18002	0.43269	-4.9326	-0.363823	0.363823	No	NA
242	-0.049051	6.1117	-1.3523	0.18074	0.43302	-4.9353	-0.363492	0.363492	No	NA
243	-0.049051	6.1117	-1.3523	0.18074	0.43302	-4.9353	-0.363492	0.363492	No	NA
1341	0.081011	6.9012	1.348	0.18211	0.43462	-4.9405	-0.36189	0.36189	No	NA
59	-0.17711	4.6687	-1.3477	0.1822	0.43462	-4.9408	-0.36189	0.36189	No	NA
190	0.55577	5.1147	1.3466	0.18257	0.43462	-4.9422	-0.36189	0.36189	No	NA
192	0.55577	5.1147	1.3466	0.18257	0.43462	-4.9422	-0.36189	0.36189	No	NA
380	0.30689	5.8856	1.3388	0.18507	0.43988	-4.9514	-0.356666	0.356666	No	NA
449	0.094229	7.171	1.3348	0.18637	0.44105	-4.9562	-0.355512	0.355512	No	NA
928	-0.061643	6.4707	-1.3328	0.18704	0.44105	-4.9586	-0.355512	0.355512	No	NA
321	0.31849	5.0178	1.3322	0.1872	0.44105	-4.9592	-0.355512	0.355512	No	NA
323	0.31849	5.0178	1.3322	0.1872	0.44105	-4.9592	-0.355512	0.355512	No	NA
933	0.093816	5.7481	1.3313	0.1875	0.44105	-4.9603	-0.355512	0.355512	No	NA
934	0.093816	5.7481	1.3313	0.1875	0.44105	-4.9603	-0.355512	0.355512	No	NA
386	0.12991	7.218	1.3309	0.18763	0.44105	-4.9608	-0.355512	0.355512	No	NA
1071	0.10962	6.0822	1.3266	0.18904	0.44182	-4.9659	-0.354755	0.354755	No	NA
1072	0.10962	6.0822	1.3266	0.18904	0.44182	-4.9659	-0.354755	0.354755	No	NA
12	-0.35927	4.2933	-1.3252	0.18952	0.44182	-4.9676	-0.354755	0.354755	No	NA
1267	0.1247	5.3758	1.3243	0.18983	0.44182	-4.9687	-0.354755	0.354755	No	NA
216	0.11983	7.1195	1.3229	0.19026	0.44182	-4.9702	-0.354755	0.354755	No	NA
482	0.08387	7.2085	1.3221	0.19054	0.44182	-4.9712	-0.354755	0.354755	No	NA
936	0.21232	6.1349	1.3219	0.19062	0.44182	-4.9715	-0.354755	0.354755	No	NA
938	0.21232	6.1349	1.3219	0.19062	0.44182	-4.9715	-0.354755	0.354755	No	NA
940	0.21232	6.1349	1.3219	0.19062	0.44182	-4.9715	-0.354755	0.354755	No	NA
562	0.10919	8.1556	1.3207	0.19102	0.44201	-4.9729	-0.354568	0.354568	No	NA
708	0.069941	6.7269	1.3189	0.19159	0.44201	-4.9749	-0.354568	0.354568	No	NA
709	0.069941	6.7269	1.3189	0.19159	0.44201	-4.9749	-0.354568	0.354568	No	NA
1297	0.23786	6.2216	1.3157	0.19267	0.44382	-4.9788	-0.352793	0.352793	No	NA
34	-0.41042	4.2444	-1.3148	0.19296	0.44382	-4.9798	-0.352793	0.352793	No	NA
180	0.48689	5.4976	1.3112	0.19418	0.44548	-4.984	-0.351172	0.351172	No	NA
58	-0.14054	4.6155	-1.3087	0.19503	0.44548	-4.987	-0.351172	0.351172	No	NA
181	0.50086	5.4952	1.3082	0.19517	0.44548	-4.9875	-0.351172	0.351172	No	NA
1453	0.063402	7.1432	1.3074	0.19547	0.44548	-4.9885	-0.351172	0.351172	No	NA
1272	0.24461	5.1648	1.3074	0.19547	0.44548	-4.9885	-0.351172	0.351172	No	NA
1274	0.24461	5.1648	1.3074	0.19547	0.44548	-4.9885	-0.351172	0.351172	No	NA
1177	0.15508	7.3026	1.3063	0.19584	0.44563	-4.9898	-0.351026	0.351026	No	NA
245	0.43849	5.7437	1.3022	0.19721	0.44699	-4.9945	-0.349702	0.349702	No	NA
246	0.43849	5.7437	1.3022	0.19721	0.44699	-4.9945	-0.349702	0.349702	No	NA
1150	0.17461	6.2359	1.3014	0.19748	0.44699	-4.9954	-0.349702	0.349702	No	NA
401	0.074019	5.7825	1.301	0.19763	0.44699	-4.9959	-0.349702	0.349702	No	NA
799	0.06708	6.0153	1.2996	0.19809	0.44721	-4.9975	-0.349488	0.349488	No	NA
430	0.34393	5.7501	1.2974	0.19886	0.44721	-5.0001	-0.349488	0.349488	No	NA
578	0.095921	4.9567	1.2952	0.19959	0.44721	-5.0026	-0.349488	0.349488	No	NA
581	0.095921	4.9567	1.2952	0.19959	0.44721	-5.0026	-0.349488	0.349488	No	NA
320	0.36184	5.1912	1.2933	0.20028	0.44721	-5.0049	-0.349488	0.349488	No	NA
322	0.36184	5.1912	1.2933	0.20028	0.44721	-5.0049	-0.349488	0.349488	No	NA
405	0.2459	5.1465	1.2931	0.20034	0.44721	-5.0051	-0.349488	0.349488	No	NA
144	-0.05344	8.6569	-1.2929	0.2004	0.44721	-5.0053	-0.349488	0.349488	No	NA
148	0.089249	6.4771	1.2924	0.20056	0.44721	-5.0058	-0.349488	0.349488	No	NA
1424	0.61337	4.8902	1.292	0.20072	0.44721	-5.0064	-0.349488	0.349488	No	NA
503	0.089278	6.7099	1.289	0.20173	0.44878	-5.0097	-0.347967	0.347967	No	NA
1037	0.079346	6.2418	1.2878	0.20217	0.4491	-5.0112	-0.347657	0.347657	No	NA
1432	0.10294	6.2366	1.2862	0.20271	0.44963	-5.013	-0.347145	0.347145	No	NA
1055	-0.078234	6.0913	-1.2843	0.20336	0.44998	-5.0151	-0.346807	0.346807	No	NA
673	0.14505	5.1579	1.283	0.20381	0.44998	-5.0166	-0.346807	0.346807	No	NA
1382	0.15294	5.2087	1.2812	0.20447	0.44998	-5.0188	-0.346807	0.346807	No	NA
1152	0.099852	6.4449	1.28	0.20487	0.44998	-5.0201	-0.346807	0.346807	No	NA
1186	0.15535	5.5045	1.2799	0.20491	0.44998	-5.0202	-0.346807	0.346807	No	NA
1189	0.15535	5.5045	1.2799	0.20491	0.44998	-5.0202	-0.346807	0.346807	No	NA
406	0.24631	5.1118	1.2793	0.20512	0.44998	-5.0209	-0.346807	0.346807	No	NA
330	0.36793	7.0802	1.278	0.20559	0.44998	-5.0224	-0.346807	0.346807	No	NA
529	0.25985	5.8869	1.2766	0.20608	0.44998	-5.024	-0.346807	0.346807	No	NA
531	0.25985	5.8869	1.2766	0.20608	0.44998	-5.024	-0.346807	0.346807	No	NA
1305	0.1646	6.1019	1.2763	0.20618	0.44998	-5.0243	-0.346807	0.346807	No	NA
1176	0.16271	7.7961	1.2719	0.20773	0.45195	-5.0293	-0.34491	0.34491	No	NA
140	-0.16623	6.9684	-1.2705	0.20822	0.45195	-5.0309	-0.34491	0.34491	No	NA
495	0.078445	7.9596	1.2698	0.20846	0.45195	-5.0317	-0.34491	0.34491	No	NA
551	0.083748	5.7916	1.2693	0.20863	0.45195	-5.0322	-0.34491	0.34491	No	NA
7	0.060285	6.293	1.2664	0.20968	0.45195	-5.0356	-0.34491	0.34491	No	NA
1317	0.052494	8.2514	1.2661	0.20978	0.45195	-5.0359	-0.34491	0.34491	No	NA
1318	0.052494	8.2514	1.2661	0.20978	0.45195	-5.0359	-0.34491	0.34491	No	NA
611	0.19797	5.6171	1.266	0.2098	0.45195	-5.036	-0.34491	0.34491	No	NA
613	0.19797	5.6171	1.266	0.2098	0.45195	-5.036	-0.34491	0.34491	No	NA
334	-0.109	7.1454	-1.2597	0.21207	0.45538	-5.0431	-0.341626	0.341626	No	NA
787	0.10528	6.3462	1.259	0.21231	0.45538	-5.0439	-0.341626	0.341626	No	NA
789	0.10528	6.3462	1.259	0.21231	0.45538	-5.0439	-0.341626	0.341626	No	NA
1124	0.095379	5.8217	1.2542	0.21404	0.45733	-5.0493	-0.33977	0.33977	No	NA
1128	0.095379	5.8217	1.2542	0.21404	0.45733	-5.0493	-0.33977	0.33977	No	NA
1117	0.071747	5.2422	1.2533	0.21436	0.45733	-5.0503	-0.33977	0.33977	No	NA
688	0.14362	5.4035	1.2512	0.21513	0.45733	-5.0526	-0.33977	0.33977	No	NA
691	0.14362	5.4035	1.2512	0.21513	0.45733	-5.0526	-0.33977	0.33977	No	NA
1058	0.17376	6.5448	1.2504	0.21542	0.45733	-5.0535	-0.33977	0.33977	No	NA
649	0.10596	6.2086	1.249	0.21591	0.45733	-5.055	-0.33977	0.33977	No	NA
652	0.10596	6.2086	1.249	0.21591	0.45733	-5.055	-0.33977	0.33977	No	NA
778	0.14433	6.0346	1.2483	0.21618	0.45733	-5.0559	-0.33977	0.33977	No	NA
254	0.34251	5.6152	1.2464	0.21686	0.45733	-5.058	-0.33977	0.33977	No	NA
255	0.34251	5.6152	1.2464	0.21686	0.45733	-5.058	-0.33977	0.33977	No	NA
339	0.11045	7.4948	1.2463	0.21689	0.45733	-5.058	-0.33977	0.33977	No	NA
1489	0.15656	7.2063	1.2439	0.21778	0.45857	-5.0608	-0.338594	0.338594	No	NA
1094	0.11563	8.6185	1.2395	0.21939	0.46006	-5.0656	-0.337186	0.337186	No	NA
1013	0.16635	5.889	1.2391	0.21955	0.46006	-5.0661	-0.337186	0.337186	No	NA
1016	0.16635	5.889	1.2391	0.21955	0.46006	-5.0661	-0.337186	0.337186	No	NA
979	0.074949	7.1818	1.2362	0.2206	0.46006	-5.0692	-0.337186	0.337186	No	NA
935	0.21015	6.1734	1.236	0.22067	0.46006	-5.0695	-0.337186	0.337186	No	NA
937	0.21015	6.1734	1.236	0.22067	0.46006	-5.0695	-0.337186	0.337186	No	NA
939	0.21015	6.1734	1.236	0.22067	0.46006	-5.0695	-0.337186	0.337186	No	NA
3	0.090629	4.7972	1.2351	0.22101	0.46006	-5.0705	-0.337186	0.337186	No	NA
1343	0.082349	4.678	1.2342	0.22136	0.46006	-5.0715	-0.337186	0.337186	No	NA
1227	0.12775	6.9299	1.2336	0.22157	0.46006	-5.0721	-0.337186	0.337186	No	NA
920	0.17487	7.8324	1.2295	0.2231	0.46259	-5.0767	-0.334804	0.334804	No	NA
319	0.40562	7.157	1.2269	0.22408	0.46313	-5.0796	-0.334297	0.334297	No	NA
875	-0.092231	5.8342	-1.2265	0.22423	0.46313	-5.08	-0.334297	0.334297	No	NA
1397	0.066786	5.6342	1.2255	0.22459	0.46313	-5.0811	-0.334297	0.334297	No	NA
1398	0.066786	5.6342	1.2255	0.22459	0.46313	-5.0811	-0.334297	0.334297	No	NA
35	-0.24354	4.4254	-1.2193	0.22691	0.46727	-5.0878	-0.330432	0.330432	No	NA
1162	0.27071	5.5789	1.2167	0.2279	0.46846	-5.0907	-0.329327	0.329327	No	NA
616	0.10588	5.2542	1.2138	0.229	0.46846	-5.0939	-0.329327	0.329327	No	NA
941	0.17262	6.7522	1.2122	0.22962	0.46846	-5.0956	-0.329327	0.329327	No	NA
472	0.073127	5.5873	1.2106	0.23022	0.46846	-5.0973	-0.329327	0.329327	No	NA
473	0.073127	5.5873	1.2106	0.23022	0.46846	-5.0973	-0.329327	0.329327	No	NA
441	0.31726	6.7133	1.2104	0.23029	0.46846	-5.0975	-0.329327	0.329327	No	NA
442	0.31726	6.7133	1.2104	0.23029	0.46846	-5.0975	-0.329327	0.329327	No	NA
690	0.10955	5.7001	1.2103	0.23031	0.46846	-5.0976	-0.329327	0.329327	No	NA
693	0.10955	5.7001	1.2103	0.23031	0.46846	-5.0976	-0.329327	0.329327	No	NA
1465	0.14215	5.9679	1.2084	0.23105	0.46901	-5.0997	-0.328818	0.328818	No	NA
287	0.29243	5.0947	1.208	0.23121	0.46901	-5.1001	-0.328818	0.328818	No	NA
22	-0.48561	4.62	-1.2052	0.23229	0.46975	-5.1032	-0.328133	0.328133	No	NA
946	0.11352	6.0785	1.2046	0.23252	0.46975	-5.1038	-0.328133	0.328133	No	NA
947	0.11352	6.0785	1.2046	0.23252	0.46975	-5.1038	-0.328133	0.328133	No	NA
1332	0.14217	6.0918	1.2031	0.23308	0.47026	-5.1054	-0.327662	0.327662	No	NA
1139	0.16326	5.8741	1.2017	0.23362	0.4707	-5.1069	-0.327256	0.327256	No	NA
805	0.08792	6.2114	1.1997	0.23438	0.47159	-5.109	-0.326435	0.326435	No	NA
1399	0.054581	5.1705	1.1974	0.23528	0.47236	-5.1115	-0.325727	0.325727	No	NA
893	0.10955	7.9549	1.1963	0.2357	0.47236	-5.1127	-0.325727	0.325727	No	NA
894	0.10955	7.9549	1.1963	0.2357	0.47236	-5.1127	-0.325727	0.325727	No	NA
588	0.058934	6.7852	1.1943	0.23649	0.47329	-5.1149	-0.324873	0.324873	No	NA
309	0.4012	6.6973	1.1845	0.24031	0.47768	-5.1253	-0.320863	0.320863	No	NA
1008	0.15007	5.6231	1.1845	0.24031	0.47768	-5.1253	-0.320863	0.320863	No	NA
1362	0.18014	5.3989	1.1842	0.24042	0.47768	-5.1256	-0.320863	0.320863	No	NA
1074	0.15649	7.184	1.1802	0.242	0.47768	-5.1298	-0.320863	0.320863	No	NA
602	0.092941	5.8586	1.1799	0.24211	0.47768	-5.1301	-0.320863	0.320863	No	NA
604	0.092941	5.8586	1.1799	0.24211	0.47768	-5.1301	-0.320863	0.320863	No	NA
1142	0.072307	5.5016	1.1789	0.24252	0.47768	-5.1312	-0.320863	0.320863	No	NA
505	0.74488	4.6888	1.1778	0.24296	0.47768	-5.1324	-0.320863	0.320863	No	NA
506	0.74488	4.6888	1.1778	0.24296	0.47768	-5.1324	-0.320863	0.320863	No	NA
271	-0.1099	6.627	-1.1741	0.24444	0.47768	-5.1363	-0.320863	0.320863	No	NA
1031	0.18108	4.9892	1.1739	0.24452	0.47768	-5.1365	-0.320863	0.320863	No	NA
21	-0.48937	4.23	-1.173	0.24485	0.47768	-5.1374	-0.320863	0.320863	No	NA
1261	0.059891	7.8779	1.1724	0.2451	0.47768	-5.1381	-0.320863	0.320863	No	NA
16	-0.2108	4.8532	-1.1724	0.24512	0.47768	-5.1381	-0.320863	0.320863	No	NA
786	0.083545	6.198	1.1717	0.24539	0.47768	-5.1388	-0.320863	0.320863	No	NA
788	0.083545	6.198	1.1717	0.24539	0.47768	-5.1388	-0.320863	0.320863	No	NA
1100	0.10846	5.95	1.1714	0.24552	0.47768	-5.1392	-0.320863	0.320863	No	NA
791	0.079887	6.6155	1.1713	0.24555	0.47768	-5.1392	-0.320863	0.320863	No	NA
610	0.26512	6.2744	1.171	0.24565	0.47768	-5.1395	-0.320863	0.320863	No	NA
612	0.26512	6.2744	1.171	0.24565	0.47768	-5.1395	-0.320863	0.320863	No	NA
1133	0.099409	5.5835	1.1709	0.24571	0.47768	-5.1397	-0.320863	0.320863	No	NA
1134	0.099409	5.5835	1.1709	0.24571	0.47768	-5.1397	-0.320863	0.320863	No	NA
420	0.36682	4.9185	1.1668	0.24735	0.47963	-5.144	-0.319094	0.319094	No	NA
422	0.36682	4.9185	1.1668	0.24735	0.47963	-5.144	-0.319094	0.319094	No	NA
1080	0.24416	5.6076	1.1648	0.24816	0.48042	-5.1461	-0.318379	0.318379	No	NA
1149	0.13869	6.1177	1.1642	0.24841	0.48042	-5.1467	-0.318379	0.318379	No	NA
1349	0.12797	6.1353	1.157	0.25129	0.4851	-5.1541	-0.314169	0.314169	No	NA
293	0.41045	5.0558	1.1566	0.25147	0.4851	-5.1546	-0.314169	0.314169	No	NA
520	0.13819	6.313	1.1545	0.25233	0.48551	-5.1568	-0.313802	0.313802	No	NA
523	0.13819	6.313	1.1545	0.25233	0.48551	-5.1568	-0.313802	0.313802	No	NA
1235	0.14869	5.2602	1.1488	0.25465	0.48733	-5.1627	-0.312177	0.312177	No	NA
1236	0.14869	5.2602	1.1488	0.25465	0.48733	-5.1627	-0.312177	0.312177	No	NA
1237	0.14869	5.2602	1.1488	0.25465	0.48733	-5.1627	-0.312177	0.312177	No	NA
621	0.048657	6.5347	1.1485	0.25478	0.48733	-5.163	-0.312177	0.312177	No	NA
852	0.080015	6.6359	1.147	0.25538	0.48733	-5.1645	-0.312177	0.312177	No	NA
855	0.080015	6.6359	1.147	0.25538	0.48733	-5.1645	-0.312177	0.312177	No	NA
26	-0.4794	4.4358	-1.1461	0.25573	0.48733	-5.1654	-0.312177	0.312177	No	NA
1331	0.16185	6.5842	1.1456	0.25594	0.48733	-5.1659	-0.312177	0.312177	No	NA
1036	0.13588	6.4619	1.145	0.25621	0.48733	-5.1666	-0.312177	0.312177	No	NA
984	0.11333	6.8742	1.1429	0.25705	0.48829	-5.1687	-0.311322	0.311322	No	NA
1438	0.47885	5.129	1.1406	0.25801	0.48948	-5.1711	-0.310265	0.310265	No	NA
1319	0.24132	5.3121	1.1398	0.25833	0.48948	-5.1718	-0.310265	0.310265	No	NA
253	0.1119	6.5682	1.1381	0.25905	0.48996	-5.1736	-0.309839	0.309839	No	NA
913	0.11007	6.4016	1.1369	0.25956	0.48996	-5.1749	-0.309839	0.309839	No	NA
915	0.11007	6.4016	1.1369	0.25956	0.48996	-5.1749	-0.309839	0.309839	No	NA
217	0.052351	8.0544	1.1348	0.26042	0.49095	-5.177	-0.308963	0.308963	No	NA
796	0.17339	6.818	1.132	0.2616	0.49148	-5.1799	-0.308494	0.308494	No	NA
798	0.17339	6.818	1.132	0.2616	0.49148	-5.1799	-0.308494	0.308494	No	NA
745	0.10715	6.3062	1.1318	0.26169	0.49148	-5.1801	-0.308494	0.308494	No	NA
1141	0.21007	6.7266	1.1273	0.26357	0.49441	-5.1846	-0.305913	0.305913	No	NA
1233	0.085229	6.5659	1.1252	0.26442	0.49442	-5.1867	-0.305904	0.305904	No	NA
1490	0.2573	5.0472	1.1251	0.26449	0.49442	-5.1868	-0.305904	0.305904	No	NA
314	0.11228	6.9627	1.1234	0.26518	0.49442	-5.1885	-0.305904	0.305904	No	NA
315	0.11228	6.9627	1.1234	0.26518	0.49442	-5.1885	-0.305904	0.305904	No	NA
384	0.15305	8.2499	1.123	0.26536	0.49442	-5.1889	-0.305904	0.305904	No	NA
540	0.22395	6.6415	1.1221	0.26575	0.49442	-5.1898	-0.305904	0.305904	No	NA
1086	0.12419	5.7373	1.119	0.26706	0.49442	-5.193	-0.305904	0.305904	No	NA
1088	0.12419	5.7373	1.119	0.26706	0.49442	-5.193	-0.305904	0.305904	No	NA
615	0.10342	5.97	1.1189	0.2671	0.49442	-5.1931	-0.305904	0.305904	No	NA
735	-0.043301	6.6282	-1.1177	0.2676	0.49442	-5.1943	-0.305904	0.305904	No	NA
737	-0.043301	6.6282	-1.1177	0.2676	0.49442	-5.1943	-0.305904	0.305904	No	NA
1032	0.26409	5.26	1.1171	0.26784	0.49442	-5.1948	-0.305904	0.305904	No	NA
171	-0.078305	6.3441	-1.1161	0.2683	0.49442	-5.1959	-0.305904	0.305904	No	NA
172	-0.078305	6.3441	-1.1161	0.2683	0.49442	-5.1959	-0.305904	0.305904	No	NA
1062	0.21846	6.148	1.1155	0.26854	0.49442	-5.1965	-0.305904	0.305904	No	NA
1443	0.2557	6.8351	1.1118	0.27012	0.49629	-5.2002	-0.304264	0.304264	No	NA
57	-0.088377	4.8073	-1.1101	0.27085	0.49629	-5.2019	-0.304264	0.304264	No	NA
1395	0.14852	6.4806	1.11	0.27091	0.49629	-5.202	-0.304264	0.304264	No	NA
29	-0.2164	4.4941	-1.1097	0.271	0.49629	-5.2022	-0.304264	0.304264	No	NA
365	0.081784	5.6468	1.1092	0.27122	0.49629	-5.2027	-0.304264	0.304264	No	NA
741	0.081255	5.4871	1.1071	0.27215	0.49677	-5.2049	-0.303845	0.303845	No	NA
742	0.081255	5.4871	1.1071	0.27215	0.49677	-5.2049	-0.303845	0.303845	No	NA
187	0.10088	7.3684	1.1062	0.27252	0.49685	-5.2058	-0.303775	0.303775	No	NA
694	0.063437	6.1213	1.1022	0.27422	0.49934	-5.2097	-0.301604	0.301604	No	NA
589	0.046575	8.9789	1.0982	0.27596	0.5001	-5.2137	-0.300943	0.300943	No	NA
764	0.065822	6.1555	1.0972	0.27639	0.5001	-5.2146	-0.300943	0.300943	No	NA
765	0.065822	6.1555	1.0972	0.27639	0.5001	-5.2146	-0.300943	0.300943	No	NA
1279	0.25447	5.9965	1.0961	0.27687	0.5001	-5.2157	-0.300943	0.300943	No	NA
1280	0.25447	5.9965	1.0961	0.27687	0.5001	-5.2157	-0.300943	0.300943	No	NA
1403	0.05528	5.3049	1.0949	0.27738	0.5001	-5.2169	-0.300943	0.300943	No	NA
164	0.18126	6.8892	1.0949	0.2774	0.5001	-5.2169	-0.300943	0.300943	No	NA
1179	0.19143	5.1458	1.0944	0.2776	0.5001	-5.2174	-0.300943	0.300943	No	NA
990	0.13832	7.0447	1.0943	0.27764	0.5001	-5.2175	-0.300943	0.300943	No	NA
1322	0.23567	5.5952	1.0921	0.27863	0.50059	-5.2197	-0.300518	0.300518	No	NA
826	0.11769	8.7487	1.0897	0.27966	0.50059	-5.222	-0.300518	0.300518	No	NA
968	0.11114	8.1775	1.0893	0.27986	0.50059	-5.2224	-0.300518	0.300518	No	NA
1232	0.043351	6.9229	1.0876	0.2806	0.50059	-5.2241	-0.300518	0.300518	No	NA
929	0.075685	6.1311	1.0867	0.28098	0.50059	-5.225	-0.300518	0.300518	No	NA
930	0.075685	6.1311	1.0867	0.28098	0.50059	-5.225	-0.300518	0.300518	No	NA
474	0.059058	5.8066	1.0865	0.28107	0.50059	-5.2252	-0.300518	0.300518	No	NA
214	0.077642	6.5168	1.0864	0.28112	0.50059	-5.2253	-0.300518	0.300518	No	NA
492	0.70569	4.2849	1.0861	0.28127	0.50059	-5.2256	-0.300518	0.300518	No	NA
493	0.70569	4.2849	1.0861	0.28127	0.50059	-5.2256	-0.300518	0.300518	No	NA
25	-0.23883	4.5674	-1.0804	0.28377	0.50445	-5.2311	-0.297182	0.297182	No	NA
110	-0.14792	5.7415	-1.0762	0.28563	0.50533	-5.2352	-0.296425	0.296425	No	NA
672	0.1049	6.0909	1.0748	0.28625	0.50533	-5.2366	-0.296425	0.296425	No	NA
152	0.2272	5.6661	1.0741	0.28654	0.50533	-5.2372	-0.296425	0.296425	No	NA
1428	0.13388	6.7287	1.0741	0.28657	0.50533	-5.2372	-0.296425	0.296425	No	NA
783	-0.092799	5.4979	-1.0741	0.28657	0.50533	-5.2373	-0.296425	0.296425	No	NA
784	-0.092799	5.4979	-1.0741	0.28657	0.50533	-5.2373	-0.296425	0.296425	No	NA
996	0.12326	8.6964	1.0725	0.28725	0.50533	-5.2387	-0.296425	0.296425	No	NA
351	0.078105	7.4626	1.0718	0.28756	0.50533	-5.2394	-0.296425	0.296425	No	NA
38	-0.14964	4.7931	-1.0714	0.28774	0.50533	-5.2398	-0.296425	0.296425	No	NA
2	0.081541	5.3392	1.0712	0.28783	0.50533	-5.24	-0.296425	0.296425	No	NA
754	0.1087	7.8106	1.0701	0.28833	0.50533	-5.241	-0.296425	0.296425	No	NA
755	0.1087	7.8106	1.0701	0.28833	0.50533	-5.241	-0.296425	0.296425	No	NA
608	0.23778	6.8631	1.0646	0.29082	0.50852	-5.2464	-0.293692	0.293692	No	NA
609	0.23778	6.8631	1.0646	0.29082	0.50852	-5.2464	-0.293692	0.293692	No	NA
1373	0.063751	5.3685	1.0629	0.29157	0.50923	-5.248	-0.293086	0.293086	No	NA
14	0.053205	6.6124	1.0592	0.29323	0.51114	-5.2515	-0.29146	0.29146	No	NA
1019	0.092996	5.2307	1.0582	0.29368	0.51114	-5.2524	-0.29146	0.29146	No	NA
1422	0.043514	5.2481	1.0567	0.29435	0.51114	-5.2538	-0.29146	0.29146	No	NA
1073	0.13502	7.2704	1.0562	0.29461	0.51114	-5.2544	-0.29146	0.29146	No	NA
398	-0.11713	8.0233	-1.0552	0.29504	0.51114	-5.2553	-0.29146	0.29146	No	NA
1456	0.096156	6.3718	1.0545	0.29535	0.51114	-5.256	-0.29146	0.29146	No	NA
838	0.15224	7.648	1.054	0.29561	0.51114	-5.2565	-0.29146	0.29146	No	NA
1171	0.13704	6.4255	1.0537	0.29572	0.51114	-5.2567	-0.29146	0.29146	No	NA
348	0.1101	5.0708	1.0537	0.29574	0.51114	-5.2568	-0.29146	0.29146	No	NA
1033	0.21728	5.9029	1.0522	0.29642	0.51173	-5.2582	-0.290959	0.290959	No	NA
942	0.11249	5.5776	1.0477	0.29845	0.51304	-5.2624	-0.289849	0.289849	No	NA
168	-0.086622	7.2075	-1.0476	0.29852	0.51304	-5.2625	-0.289849	0.289849	No	NA
1215	0.085681	6.0088	1.0475	0.29856	0.51304	-5.2626	-0.289849	0.289849	No	NA
895	0.093474	6.4286	1.0466	0.29896	0.51304	-5.2634	-0.289849	0.289849	No	NA
182	0.064181	5.4495	1.0459	0.2993	0.51304	-5.2641	-0.289849	0.289849	No	NA
969	0.11434	6.1596	1.0452	0.29959	0.51304	-5.2647	-0.289849	0.289849	No	NA
970	0.11434	6.1596	1.0452	0.29959	0.51304	-5.2647	-0.289849	0.289849	No	NA
986	0.073099	6.3962	1.0409	0.30161	0.51532	-5.2688	-0.287923	0.287923	No	NA
987	0.073099	6.3962	1.0409	0.30161	0.51532	-5.2688	-0.287923	0.287923	No	NA
268	0.27887	5.3626	1.0334	0.30504	0.52059	-5.2758	-0.283504	0.283504	No	NA
226	0.081885	5.9472	1.0323	0.30556	0.52087	-5.2768	-0.283271	0.283271	No	NA
801	0.0813	6.2469	1.0284	0.30739	0.52257	-5.2805	-0.281856	0.281856	No	NA
803	0.0813	6.2469	1.0284	0.30739	0.52257	-5.2805	-0.281856	0.281856	No	NA
483	0.24031	7.3016	1.0279	0.3076	0.52257	-5.2809	-0.281856	0.281856	No	NA
542	-0.050388	6.5437	-1.025	0.30897	0.52294	-5.2836	-0.281548	0.281548	No	NA
544	-0.050388	6.5437	-1.025	0.30897	0.52294	-5.2836	-0.281548	0.281548	No	NA
650	0.094129	6.2137	1.0245	0.30921	0.52294	-5.2841	-0.281548	0.281548	No	NA
653	0.094129	6.2137	1.0245	0.30921	0.52294	-5.2841	-0.281548	0.281548	No	NA
423	0.24829	5.4508	1.0204	0.31112	0.52497	-5.2878	-0.279866	0.279866	No	NA
424	0.24829	5.4508	1.0204	0.31112	0.52497	-5.2878	-0.279866	0.279866	No	NA
517	-0.1007	6.3077	-1.0196	0.3115	0.52502	-5.2885	-0.279824	0.279824	No	NA
566	0.18515	6.833	1.013	0.31463	0.5297	-5.2946	-0.27597	0.27597	No	NA
1472	0.096752	6.525	1.0113	0.31546	0.5305	-5.2962	-0.275315	0.275315	No	NA
552	0.20798	7.0508	1.0066	0.31768	0.53326	-5.3004	-0.273061	0.273061	No	NA
33	-0.28654	4.4919	-1.0058	0.31804	0.53326	-5.3011	-0.273061	0.273061	No	NA
239	0.36151	5.2766	1.0047	0.3186	0.53326	-5.3022	-0.273061	0.273061	No	NA
1092	0.075235	5.1892	1.0046	0.31862	0.53326	-5.3022	-0.273061	0.273061	No	NA
1181	0.15852	4.5323	1.0041	0.31888	0.53326	-5.3027	-0.273061	0.273061	No	NA
452	0.25871	7.4427	1.0028	0.31948	0.53365	-5.3038	-0.272743	0.272743	No	NA
387	0.11965	7.082	1.0004	0.32065	0.53502	-5.3061	-0.27163	0.27163	No	NA
17	-0.36756	4.1239	-0.99802	0.32179	0.53631	-5.3082	-0.270584	0.270584	No	NA
511	0.083545	6.1398	0.99696	0.3223	0.53657	-5.3091	-0.270374	0.270374	No	NA
704	0.093142	6.0528	0.99504	0.32322	0.53728	-5.3109	-0.269799	0.269799	No	NA
1241	0.13391	6.8311	0.99266	0.32438	0.53728	-5.313	-0.269799	0.269799	No	NA
563	0.083089	8.1201	0.99259	0.32441	0.53728	-5.3131	-0.269799	0.269799	No	NA
1285	0.10474	5.9234	0.99209	0.32465	0.53728	-5.3135	-0.269799	0.269799	No	NA
624	0.17754	7.8075	0.991	0.32518	0.53728	-5.3145	-0.269799	0.269799	No	NA
625	0.17754	7.8075	0.991	0.32518	0.53728	-5.3145	-0.269799	0.269799	No	NA
1224	0.06199	6.1096	0.99087	0.32524	0.53728	-5.3146	-0.269799	0.269799	No	NA
476	0.097055	7.2946	0.98828	0.3265	0.53817	-5.3169	-0.269081	0.269081	No	NA
478	0.097055	7.2946	0.98828	0.3265	0.53817	-5.3169	-0.269081	0.269081	No	NA
1306	0.11955	5.9884	0.98328	0.32894	0.54159	-5.3214	-0.266329	0.266329	No	NA
502	0.056847	7.3011	0.97922	0.33092	0.54226	-5.3249	-0.265792	0.265792	No	NA
173	0.056502	5.3289	0.97855	0.33125	0.54226	-5.3255	-0.265792	0.265792	No	NA
415	0.27001	5.3282	0.97842	0.33132	0.54226	-5.3257	-0.265792	0.265792	No	NA
167	0.056227	5.3592	0.97836	0.33135	0.54226	-5.3257	-0.265792	0.265792	No	NA
700	0.48093	4.6509	0.97791	0.33156	0.54226	-5.3261	-0.265792	0.265792	No	NA
701	0.48093	4.6509	0.97791	0.33156	0.54226	-5.3261	-0.265792	0.265792	No	NA
1075	0.12802	7.2589	0.97726	0.33188	0.54226	-5.3267	-0.265792	0.265792	No	NA
225	0.05915	5.9479	0.97538	0.33281	0.54268	-5.3283	-0.265456	0.265456	No	NA
1257	0.098476	7.1197	0.97526	0.33287	0.54268	-5.3284	-0.265456	0.265456	No	NA
1205	0.075346	6.5183	0.97271	0.33413	0.54367	-5.3307	-0.264665	0.264665	No	NA
1434	0.043826	7.1075	0.97207	0.33444	0.54367	-5.3312	-0.264665	0.264665	No	NA
408	0.047884	8.9088	0.97109	0.33493	0.54367	-5.3321	-0.264665	0.264665	No	NA
411	0.047884	8.9088	0.97109	0.33493	0.54367	-5.3321	-0.264665	0.264665	No	NA
1366	0.16531	5.3232	0.97018	0.33537	0.5438	-5.3329	-0.264561	0.264561	No	NA
324	-0.087402	5.7401	-0.9662	0.33735	0.54641	-5.3364	-0.262481	0.262481	No	NA
377	0.1118	5.6717	0.96125	0.33982	0.54981	-5.3407	-0.259787	0.259787	No	NA
744	0.13566	7.5014	0.95658	0.34215	0.55299	-5.3447	-0.257283	0.257283	No	NA
5	0.13279	5.6299	0.95032	0.3453	0.55715	-5.3501	-0.254028	0.254028	No	NA
1146	-0.039861	6.6701	-0.94892	0.346	0.55715	-5.3513	-0.254028	0.254028	No	NA
467	0.22859	7.84	0.94802	0.34646	0.55715	-5.3521	-0.254028	0.254028	No	NA
1455	0.10747	7.7025	0.94714	0.3469	0.55715	-5.3528	-0.254028	0.254028	No	NA
458	0.097923	6.8613	0.94511	0.34793	0.55715	-5.3546	-0.254028	0.254028	No	NA
244	0.05983	8.1938	0.94481	0.34808	0.55715	-5.3548	-0.254028	0.254028	No	NA
831	-0.046232	6.693	-0.94376	0.34862	0.55715	-5.3557	-0.254028	0.254028	No	NA
833	-0.046232	6.693	-0.94376	0.34862	0.55715	-5.3557	-0.254028	0.254028	No	NA
1457	0.069312	6.3851	0.94232	0.34935	0.55715	-5.357	-0.254028	0.254028	No	NA
880	0.093531	5.2261	0.94148	0.34977	0.55715	-5.3577	-0.254028	0.254028	No	NA
137	0.097838	5.8925	0.94106	0.34999	0.55715	-5.358	-0.254028	0.254028	No	NA
249	0.07043	8.0846	0.94012	0.35046	0.55715	-5.3588	-0.254028	0.254028	No	NA
251	0.07043	8.0846	0.94012	0.35046	0.55715	-5.3588	-0.254028	0.254028	No	NA
67	0.083983	4.7258	0.94	0.35053	0.55715	-5.3589	-0.254028	0.254028	No	NA
68	0.083983	4.7258	0.94	0.35053	0.55715	-5.3589	-0.254028	0.254028	No	NA
680	0.059107	5.936	0.93968	0.35069	0.55715	-5.3592	-0.254028	0.254028	No	NA
957	0.098481	8.0561	0.93712	0.35199	0.55846	-5.3614	-0.253008	0.253008	No	NA
1431	0.044899	7.4483	0.93617	0.35248	0.55846	-5.3622	-0.253008	0.253008	No	NA
344	0.23532	4.6374	0.9353	0.35292	0.55846	-5.3629	-0.253008	0.253008	No	NA
343	0.23195	4.8347	0.93478	0.35319	0.55846	-5.3633	-0.253008	0.253008	No	NA
1423	0.064487	8.1934	0.9338	0.35369	0.55846	-5.3642	-0.253008	0.253008	No	NA
516	0.077678	5.6863	0.93339	0.3539	0.55846	-5.3645	-0.253008	0.253008	No	NA
66	0.05141	4.7793	0.93156	0.35484	0.55846	-5.3661	-0.253008	0.253008	No	NA
204	0.24919	5.0252	0.93132	0.35497	0.55846	-5.3663	-0.253008	0.253008	No	NA
163	0.076329	5.3697	0.93047	0.3554	0.55846	-5.367	-0.253008	0.253008	No	NA
1416	-0.1111	6.1342	-0.93023	0.35552	0.55846	-5.3672	-0.253008	0.253008	No	NA
967	0.07173	9.042	0.93005	0.35562	0.55846	-5.3673	-0.253008	0.253008	No	NA
510	0.078692	6.7907	0.92681	0.35729	0.56047	-5.37	-0.251448	0.251448	No	NA
696	0.092662	5.8731	0.92537	0.35803	0.56047	-5.3712	-0.251448	0.251448	No	NA
698	0.092662	5.8731	0.92537	0.35803	0.56047	-5.3712	-0.251448	0.251448	No	NA
1068	0.17246	5.4278	0.92402	0.35873	0.56069	-5.3724	-0.251277	0.251277	No	NA
884	0.090571	6.2851	0.92244	0.35954	0.56069	-5.3737	-0.251277	0.251277	No	NA
885	0.090571	6.2851	0.92244	0.35954	0.56069	-5.3737	-0.251277	0.251277	No	NA
282	-0.072654	7.9313	-0.92148	0.36004	0.56069	-5.3745	-0.251277	0.251277	No	NA
283	-0.072654	7.9313	-0.92148	0.36004	0.56069	-5.3745	-0.251277	0.251277	No	NA
332	0.25975	5.9568	0.91531	0.36324	0.56374	-5.3796	-0.248921	0.248921	No	NA
333	0.25975	5.9568	0.91531	0.36324	0.56374	-5.3796	-0.248921	0.248921	No	NA
958	0.12931	5.4357	0.91408	0.36389	0.56374	-5.3806	-0.248921	0.248921	No	NA
959	0.12931	5.4357	0.91408	0.36389	0.56374	-5.3806	-0.248921	0.248921	No	NA
960	0.12931	5.4357	0.91408	0.36389	0.56374	-5.3806	-0.248921	0.248921	No	NA
44	-0.18255	4.5615	-0.90314	0.36962	0.57155	-5.3896	-0.242946	0.242946	No	NA
317	0.1016	7.1817	0.90139	0.37055	0.57155	-5.3911	-0.242946	0.242946	No	NA
1451	0.032592	8.5084	0.90129	0.3706	0.57155	-5.3911	-0.242946	0.242946	No	NA
1483	0.095144	6.0787	0.89993	0.37131	0.57155	-5.3922	-0.242946	0.242946	No	NA
1238	0.072806	5.9309	0.89959	0.3715	0.57155	-5.3925	-0.242946	0.242946	No	NA
1039	0.091432	5.586	0.89938	0.37161	0.57155	-5.3927	-0.242946	0.242946	No	NA
1041	0.091432	5.586	0.89938	0.37161	0.57155	-5.3927	-0.242946	0.242946	No	NA
1223	0.10154	6.2825	0.89552	0.37365	0.57411	-5.3958	-0.241005	0.241005	No	NA
31	0.12083	4.6555	0.8906	0.37627	0.5767	-5.3998	-0.23905	0.23905	No	NA
363	0.50288	4.3878	0.89017	0.3765	0.5767	-5.4001	-0.23905	0.23905	No	NA
364	0.50288	4.3878	0.89017	0.3765	0.5767	-5.4001	-0.23905	0.23905	No	NA
821	0.092311	5.2861	0.88611	0.37867	0.5786	-5.4034	-0.237622	0.237622	No	NA
998	-0.061158	7.2156	-0.88482	0.37935	0.5786	-5.4044	-0.237622	0.237622	No	NA
1289	0.1295	5.8182	0.88425	0.37966	0.5786	-5.4049	-0.237622	0.237622	No	NA
1292	0.1295	5.8182	0.88425	0.37966	0.5786	-5.4049	-0.237622	0.237622	No	NA
43	-0.12338	4.5989	-0.88394	0.37983	0.5786	-5.4051	-0.237622	0.237622	No	NA
1477	0.096059	6.2537	0.88286	0.3804	0.5786	-5.406	-0.237622	0.237622	No	NA
634	0.05261	6.547	0.88207	0.38083	0.5786	-5.4066	-0.237622	0.237622	No	NA
636	0.05261	6.547	0.88207	0.38083	0.5786	-5.4066	-0.237622	0.237622	No	NA
267	0.071674	6.5662	0.8804	0.38173	0.57937	-5.408	-0.237044	0.237044	No	NA
147	0.052326	5.861	0.8786	0.3827	0.57957	-5.4094	-0.236894	0.236894	No	NA
338	0.056611	7.3767	0.87738	0.38335	0.57957	-5.4104	-0.236894	0.236894	No	NA
1034	0.20549	5.455	0.87688	0.38362	0.57957	-5.4108	-0.236894	0.236894	No	NA
1201	0.045763	6.6835	0.87656	0.3838	0.57957	-5.411	-0.236894	0.236894	No	NA
1202	0.045763	6.6835	0.87656	0.3838	0.57957	-5.411	-0.236894	0.236894	No	NA
1407	0.041655	4.9834	0.87543	0.3844	0.5799	-5.4119	-0.236647	0.236647	No	NA
878	0.075988	5.2456	0.87136	0.3866	0.58127	-5.4151	-0.235622	0.235622	No	NA
879	0.075988	5.2456	0.87136	0.3866	0.58127	-5.4151	-0.235622	0.235622	No	NA
614	-0.083806	6.1496	-0.87093	0.38684	0.58127	-5.4155	-0.235622	0.235622	No	NA
1206	0.051789	6.1317	0.87088	0.38687	0.58127	-5.4155	-0.235622	0.235622	No	NA
815	0.071862	8.7105	0.86945	0.38764	0.58127	-5.4166	-0.235622	0.235622	No	NA
816	0.071862	8.7105	0.86945	0.38764	0.58127	-5.4166	-0.235622	0.235622	No	NA
341	0.20423	6.1191	0.86723	0.38885	0.58191	-5.4184	-0.235144	0.235144	No	NA
342	0.20423	6.1191	0.86723	0.38885	0.58191	-5.4184	-0.235144	0.235144	No	NA
1045	0.078507	5.876	0.86625	0.38938	0.58212	-5.4191	-0.234987	0.234987	No	NA
832	0.122	5.8681	0.86398	0.39062	0.58281	-5.4209	-0.234473	0.234473	No	NA
834	0.122	5.8681	0.86398	0.39062	0.58281	-5.4209	-0.234473	0.234473	No	NA
869	0.094441	6.2084	0.8608	0.39236	0.58424	-5.4234	-0.233409	0.233409	No	NA
872	0.094441	6.2084	0.8608	0.39236	0.58424	-5.4234	-0.233409	0.233409	No	NA
260	0.093177	6.2928	0.85768	0.39407	0.5854	-5.4258	-0.232547	0.232547	No	NA
451	0.060661	5.557	0.8572	0.39433	0.5854	-5.4262	-0.232547	0.232547	No	NA
1010	-0.11112	6.0526	-0.85503	0.39552	0.5854	-5.4279	-0.232547	0.232547	No	NA
795	0.12525	6.817	0.85499	0.39554	0.5854	-5.4279	-0.232547	0.232547	No	NA
797	0.12525	6.817	0.85499	0.39554	0.5854	-5.4279	-0.232547	0.232547	No	NA
470	0.17788	5.9577	0.85438	0.39588	0.5854	-5.4284	-0.232547	0.232547	No	NA
471	0.17788	5.9577	0.85438	0.39588	0.5854	-5.4284	-0.232547	0.232547	No	NA
62	0.040821	4.7488	0.85261	0.39685	0.58626	-5.4298	-0.23191	0.23191	No	NA
777	0.13519	7.0045	0.84793	0.39944	0.58878	-5.4334	-0.230047	0.230047	No	NA
571	-0.075977	5.9633	-0.84677	0.40008	0.58878	-5.4342	-0.230047	0.230047	No	NA
572	-0.075977	5.9633	-0.84677	0.40008	0.58878	-5.4342	-0.230047	0.230047	No	NA
375	-0.0448	6.5988	-0.84665	0.40015	0.58878	-5.4343	-0.230047	0.230047	No	NA
1379	0.039009	6.2478	0.84457	0.4013	0.58878	-5.4359	-0.230047	0.230047	No	NA
1380	0.039009	6.2478	0.84457	0.4013	0.58878	-5.4359	-0.230047	0.230047	No	NA
500	0.094939	4.7744	0.84453	0.40132	0.58878	-5.436	-0.230047	0.230047	No	NA
119	0.089144	5.548	0.84008	0.40379	0.59183	-5.4394	-0.227803	0.227803	No	NA
683	0.39809	4.4462	0.83893	0.40443	0.59219	-5.4402	-0.227539	0.227539	No	NA
1007	0.044332	6.1558	0.83819	0.40485	0.59221	-5.4408	-0.227524	0.227524	No	NA
814	0.052637	5.2426	0.83622	0.40594	0.59324	-5.4423	-0.22677	0.22677	No	NA
1329	0.09858	5.2977	0.83545	0.40637	0.59329	-5.4429	-0.226733	0.226733	No	NA
985	0.069597	5.5381	0.83406	0.40715	0.59384	-5.4439	-0.226331	0.226331	No	NA
51	0.38356	4.0206	0.83109	0.40882	0.59569	-5.4462	-0.22498	0.22498	No	NA
24	-0.28733	4.5158	-0.82971	0.40959	0.59587	-5.4472	-0.224848	0.224848	No	NA
760	0.14756	5.5079	0.82874	0.41013	0.59587	-5.4479	-0.224848	0.224848	No	NA
761	0.14756	5.5079	0.82874	0.41013	0.59587	-5.4479	-0.224848	0.224848	No	NA
702	0.049677	5.3659	0.82656	0.41136	0.59707	-5.4496	-0.223975	0.223975	No	NA
56	-0.064485	4.7905	-0.8206	0.41472	0.60137	-5.454	-0.220858	0.220858	No	NA
353	0.46658	4.2237	0.81844	0.41595	0.60198	-5.4556	-0.220418	0.220418	No	NA
354	0.46658	4.2237	0.81844	0.41595	0.60198	-5.4556	-0.220418	0.220418	No	NA
1163	0.19106	5.3608	0.81004	0.42073	0.6083	-5.4618	-0.215882	0.215882	No	NA
732	0.11538	6.9824	0.80622	0.42291	0.61028	-5.4646	-0.214471	0.214471	No	NA
733	0.11538	6.9824	0.80622	0.42291	0.61028	-5.4646	-0.214471	0.214471	No	NA
83	0.12146	4.1373	0.80084	0.426	0.61414	-5.4685	-0.211733	0.211733	No	NA
1406	-0.18124	6.0846	-0.79779	0.42776	0.61608	-5.4707	-0.210363	0.210363	No	NA
642	0.14291	6.1216	0.79618	0.42868	0.61623	-5.4719	-0.210257	0.210257	No	NA
643	0.14291	6.1216	0.79618	0.42868	0.61623	-5.4719	-0.210257	0.210257	No	NA
703	0.061366	4.968	0.79398	0.42996	0.61747	-5.4735	-0.209384	0.209384	No	NA
1265	0.039244	5.4366	0.7912	0.43156	0.61918	-5.4755	-0.208183	0.208183	No	NA
524	0.033136	7.0869	0.79039	0.43203	0.61926	-5.4761	-0.208127	0.208127	No	NA
295	0.038427	9.3779	0.78744	0.43374	0.62112	-5.4782	-0.206824	0.206824	No	NA
1278	0.11973	5.7997	0.78495	0.43519	0.6226	-5.48	-0.205791	0.205791	No	NA
568	0.18308	5.3092	0.78167	0.43711	0.62339	-5.4823	-0.20524	0.20524	No	NA
596	0.17154	5.7624	0.78145	0.43724	0.62339	-5.4825	-0.20524	0.20524	No	NA
597	0.17154	5.7624	0.78145	0.43724	0.62339	-5.4825	-0.20524	0.20524	No	NA
361	0.07545	7.2584	0.78091	0.43755	0.62339	-5.4828	-0.20524	0.20524	No	NA
45	-0.079428	4.4357	-0.78043	0.43783	0.62339	-5.4832	-0.20524	0.20524	No	NA
1299	0.090674	5.3049	0.77782	0.43936	0.62497	-5.485	-0.204141	0.204141	No	NA
392	0.04657	5.6129	0.77484	0.44111	0.62686	-5.4871	-0.202829	0.202829	No	NA
417	0.050134	7.9757	0.77387	0.44167	0.62707	-5.4878	-0.202684	0.202684	No	NA
997	-0.031585	6.7806	-0.772	0.44277	0.62803	-5.4891	-0.20202	0.20202	No	NA
685	0.050186	6.601	0.77083	0.44346	0.62841	-5.4899	-0.201757	0.201757	No	NA
756	0.12036	7.7517	0.76797	0.44515	0.62868	-5.4919	-0.20157	0.20157	No	NA
853	0.051346	6.625	0.76771	0.4453	0.62868	-5.4921	-0.20157	0.20157	No	NA
856	0.051346	6.625	0.76771	0.4453	0.62868	-5.4921	-0.20157	0.20157	No	NA
84	0.089425	4.6971	0.76716	0.44563	0.62868	-5.4925	-0.20157	0.20157	No	NA
1460	0.062109	7.2104	0.76615	0.44622	0.62868	-5.4932	-0.20157	0.20157	No	NA
1147	0.03708	6.5444	0.76565	0.44652	0.62868	-5.4935	-0.20157	0.20157	No	NA
252	0.04575	7.1958	0.76483	0.44701	0.62868	-5.4941	-0.20157	0.20157	No	NA
637	0.039502	5.8717	0.76482	0.44701	0.62868	-5.4941	-0.20157	0.20157	No	NA
862	-0.051626	6.593	-0.76202	0.44867	0.62986	-5.4961	-0.200756	0.200756	No	NA
32	0.11087	4.7467	0.76197	0.4487	0.62986	-5.4961	-0.200756	0.200756	No	NA
46	0.091926	4.6669	0.75772	0.45122	0.63281	-5.499	-0.198727	0.198727	No	NA
982	-0.045399	6.6808	-0.75343	0.45378	0.6358	-5.502	-0.196679	0.196679	No	NA
318	0.039735	5.6855	0.74978	0.45596	0.63826	-5.5045	-0.195002	0.195002	No	NA
726	0.046038	5.2435	0.74779	0.45715	0.63868	-5.5058	-0.194717	0.194717	No	NA
1208	0.075309	7.3331	0.74718	0.45752	0.63868	-5.5062	-0.194717	0.194717	No	NA
706	0.052151	6.8112	0.74712	0.45755	0.63868	-5.5063	-0.194717	0.194717	No	NA
111	-0.10125	5.411	-0.74614	0.45814	0.63868	-5.5069	-0.194717	0.194717	No	NA
925	0.089143	5.3241	0.74462	0.45905	0.63868	-5.508	-0.194717	0.194717	No	NA
927	0.089143	5.3241	0.74462	0.45905	0.63868	-5.508	-0.194717	0.194717	No	NA
1308	0.12908	6.9829	0.7443	0.45925	0.63868	-5.5082	-0.194717	0.194717	No	NA
36	0.056981	4.5776	0.74	0.46183	0.64168	-5.5111	-0.192681	0.192681	No	NA
13	0.056147	6.2667	0.73906	0.4624	0.64186	-5.5117	-0.19256	0.19256	No	NA
1085	0.1166	8.0785	0.73507	0.46481	0.64423	-5.5144	-0.190959	0.190959	No	NA
1021	0.080988	6.9449	0.73482	0.46496	0.64423	-5.5145	-0.190959	0.190959	No	NA
1446	0.1033	7.5522	0.73092	0.46733	0.64643	-5.5171	-0.189478	0.189478	No	NA
1275	0.046421	5.2185	0.73006	0.46785	0.64643	-5.5177	-0.189478	0.189478	No	NA
1276	0.046421	5.2185	0.73006	0.46785	0.64643	-5.5177	-0.189478	0.189478	No	NA
1396	0.042807	5.3289	0.72891	0.46855	0.64679	-5.5185	-0.189237	0.189237	No	NA
1168	0.090139	5.4123	0.7245	0.47123	0.6493	-5.5214	-0.187555	0.187555	No	NA
1169	0.090139	5.4123	0.7245	0.47123	0.6493	-5.5214	-0.187555	0.187555	No	NA
1263	0.022197	8.1043	0.71657	0.47608	0.65271	-5.5266	-0.18528	0.18528	No	NA
665	-0.02026	7.1812	-0.71638	0.4762	0.65271	-5.5267	-0.18528	0.18528	No	NA
666	-0.02026	7.1812	-0.71638	0.4762	0.65271	-5.5267	-0.18528	0.18528	No	NA
1012	0.072699	5.9506	0.71626	0.47627	0.65271	-5.5268	-0.18528	0.18528	No	NA
1015	0.072699	5.9506	0.71626	0.47627	0.65271	-5.5268	-0.18528	0.18528	No	NA
664	0.13263	8.2218	0.71593	0.47647	0.65271	-5.527	-0.18528	0.18528	No	NA
1077	0.1243	5.9258	0.71546	0.47676	0.65271	-5.5273	-0.18528	0.18528	No	NA
1212	0.071767	7.4974	0.7114	0.47926	0.65488	-5.5299	-0.183838	0.183838	No	NA
403	-0.03627	7.102	-0.70996	0.48014	0.65488	-5.5309	-0.183838	0.183838	No	NA
404	-0.03627	7.102	-0.70996	0.48014	0.65488	-5.5309	-0.183838	0.183838	No	NA
1386	0.040418	5.3981	0.70977	0.48026	0.65488	-5.531	-0.183838	0.183838	No	NA
1470	0.032301	7.3009	0.70932	0.48054	0.65488	-5.5313	-0.183838	0.183838	No	NA
565	0.050397	6.5999	0.70593	0.48263	0.65713	-5.5334	-0.182349	0.182349	No	NA
555	0.037805	7.4657	0.70267	0.48465	0.65928	-5.5355	-0.18093	0.18093	No	NA
806	0.08976	7.9905	0.70012	0.48623	0.66023	-5.5372	-0.180305	0.180305	No	NA
807	0.08976	7.9905	0.70012	0.48623	0.66023	-5.5372	-0.180305	0.180305	No	NA
79	0.073723	5.3515	0.69577	0.48893	0.66329	-5.5399	-0.178297	0.178297	No	NA
924	-0.040593	6.1267	-0.69318	0.49054	0.66401	-5.5415	-0.177825	0.177825	No	NA
926	-0.040593	6.1267	-0.69318	0.49054	0.66401	-5.5415	-0.177825	0.177825	No	NA
1200	0.096292	6.9207	0.69278	0.49079	0.66401	-5.5418	-0.177825	0.177825	No	NA
1165	0.038725	6.4834	0.69054	0.49219	0.66531	-5.5432	-0.176976	0.176976	No	NA
496	0.051565	7.7193	0.68737	0.49417	0.66709	-5.5452	-0.175816	0.175816	No	NA
218	-0.084751	7.8036	-0.687	0.49441	0.66709	-5.5454	-0.175816	0.175816	No	NA
4	0.037921	6.7495	0.68319	0.49679	0.66971	-5.5478	-0.174113	0.174113	No	NA
1433	0.030524	7.6842	0.6811	0.49811	0.67087	-5.5491	-0.173362	0.173362	No	NA
556	-0.020643	6.9543	-0.67462	0.5022	0.67391	-5.5531	-0.171398	0.171398	No	NA
557	-0.020643	6.9543	-0.67462	0.5022	0.67391	-5.5531	-0.171398	0.171398	No	NA
781	0.031852	6.7325	0.67351	0.50289	0.67391	-5.5538	-0.171398	0.171398	No	NA
782	0.031852	6.7325	0.67351	0.50289	0.67391	-5.5538	-0.171398	0.171398	No	NA
311	0.062502	5.5215	0.673	0.50321	0.67391	-5.5541	-0.171398	0.171398	No	NA
714	0.066482	6.3073	0.67268	0.50342	0.67391	-5.5543	-0.171398	0.171398	No	NA
1193	0.058885	6.3686	0.67181	0.50397	0.67391	-5.5548	-0.171398	0.171398	No	NA
1194	0.058885	6.3686	0.67181	0.50397	0.67391	-5.5548	-0.171398	0.171398	No	NA
897	0.058535	5.6145	0.66771	0.50657	0.67618	-5.5573	-0.169938	0.169938	No	NA
899	0.058535	5.6145	0.66771	0.50657	0.67618	-5.5573	-0.169938	0.169938	No	NA
221	0.029753	8.3653	0.66299	0.50957	0.67694	-5.5602	-0.16945	0.16945	No	NA
881	0.077318	7.3113	0.66236	0.50997	0.67694	-5.5605	-0.16945	0.16945	No	NA
882	0.077318	7.3113	0.66236	0.50997	0.67694	-5.5605	-0.16945	0.16945	No	NA
1364	0.043047	5.8778	0.66161	0.51045	0.67694	-5.561	-0.16945	0.16945	No	NA
436	0.054707	6.7285	0.66126	0.51067	0.67694	-5.5612	-0.16945	0.16945	No	NA
438	0.054707	6.7285	0.66126	0.51067	0.67694	-5.5612	-0.16945	0.16945	No	NA
437	0.055359	6.7269	0.66111	0.51076	0.67694	-5.5613	-0.16945	0.16945	No	NA
439	0.055359	6.7269	0.66111	0.51076	0.67694	-5.5613	-0.16945	0.16945	No	NA
397	0.063029	8.7115	0.65933	0.5119	0.67785	-5.5624	-0.168866	0.168866	No	NA
1482	0.050344	7.4637	0.65655	0.51367	0.67959	-5.564	-0.167753	0.167753	No	NA
626	0.12934	5.1274	0.65449	0.51499	0.68013	-5.5653	-0.167408	0.167408	No	NA
627	0.12934	5.1274	0.65449	0.51499	0.68013	-5.5653	-0.167408	0.167408	No	NA
504	0.039961	6.5983	0.64843	0.51888	0.68436	-5.5689	-0.164715	0.164715	No	NA
966	0.05065	6.8815	0.64807	0.51911	0.68436	-5.5691	-0.164715	0.164715	No	NA
945	-0.029475	6.435	-0.64686	0.51989	0.68445	-5.5698	-0.164658	0.164658	No	NA
955	0.073074	8.0611	0.64655	0.52009	0.68445	-5.57	-0.164658	0.164658	No	NA
871	0.072066	6.1713	0.64497	0.5211	0.68445	-5.5709	-0.164658	0.164658	No	NA
874	0.072066	6.1713	0.64497	0.5211	0.68445	-5.5709	-0.164658	0.164658	No	NA
1143	0.064042	5.1731	0.64353	0.52203	0.68445	-5.5717	-0.164658	0.164658	No	NA
1302	0.10449	5.371	0.643	0.52238	0.68445	-5.572	-0.164658	0.164658	No	NA
1303	0.10449	5.371	0.643	0.52238	0.68445	-5.572	-0.164658	0.164658	No	NA
1310	0.049657	7.4703	0.64151	0.52334	0.68509	-5.5729	-0.164252	0.164252	No	NA
141	0.060032	6.3313	0.64081	0.52379	0.68509	-5.5733	-0.164252	0.164252	No	NA
289	0.050762	6.4681	0.63575	0.52706	0.68877	-5.5763	-0.161926	0.161926	No	NA
994	0.057187	6.1661	0.63406	0.52816	0.6896	-5.5772	-0.161403	0.161403	No	NA
629	0.059021	7.033	0.63062	0.53039	0.69133	-5.5792	-0.160315	0.160315	No	NA
574	0.052293	8.9698	0.63059	0.53041	0.69133	-5.5792	-0.160315	0.160315	No	NA
261	0.056305	6.9163	0.62965	0.53102	0.69153	-5.5798	-0.160189	0.160189	No	NA
355	0.041642	7.7992	0.62872	0.53163	0.69172	-5.5803	-0.16007	0.16007	No	NA
1466	0.093257	5.5049	0.61968	0.53753	0.69878	-5.5854	-0.15566	0.15566	No	NA
981	-0.15775	8.1828	-0.61517	0.54049	0.70202	-5.588	-0.153651	0.153651	No	NA
178	0.049016	5.4312	0.61364	0.54149	0.70272	-5.5888	-0.153218	0.153218	No	NA
560	0.077168	6.8116	0.61073	0.54341	0.70434	-5.5905	-0.152218	0.152218	No	NA
425	0.023961	8.6909	0.60995	0.54392	0.70434	-5.5909	-0.152218	0.152218	No	NA
1148	0.084155	5.6035	0.60943	0.54426	0.70434	-5.5912	-0.152218	0.152218	No	NA
541	-0.030971	6.7139	-0.60816	0.5451	0.70434	-5.5919	-0.152218	0.152218	No	NA
543	-0.030971	6.7139	-0.60816	0.5451	0.70434	-5.5919	-0.152218	0.152218	No	NA
1025	0.040405	6.0453	0.6056	0.54678	0.70591	-5.5933	-0.151251	0.151251	No	NA
1029	0.025733	6.7254	0.60062	0.55008	0.70752	-5.596	-0.150261	0.150261	No	NA
738	-0.036588	6.012	-0.60036	0.55025	0.70752	-5.5962	-0.150261	0.150261	No	NA
1178	0.094207	6.755	0.60028	0.5503	0.70752	-5.5962	-0.150261	0.150261	No	NA
762	-0.014037	7.2759	-0.60014	0.5504	0.70752	-5.5963	-0.150261	0.150261	No	NA
763	-0.014037	7.2759	-0.60014	0.5504	0.70752	-5.5963	-0.150261	0.150261	No	NA
185	0.0279	6.5724	0.59628	0.55296	0.7102	-5.5984	-0.148619	0.148619	No	NA
74	0.073887	4.6648	0.5939	0.55454	0.71162	-5.5997	-0.147752	0.147752	No	NA
1425	0.037365	5.5839	0.59296	0.55516	0.71181	-5.6002	-0.147636	0.147636	No	NA
586	0.099399	5.6699	0.59037	0.55689	0.71226	-5.6016	-0.147361	0.147361	No	NA
587	0.099399	5.6699	0.59037	0.55689	0.71226	-5.6016	-0.147361	0.147361	No	NA
1377	0.077351	6.2045	0.58922	0.55765	0.71226	-5.6022	-0.147361	0.147361	No	NA
146	0.02108	7.9697	0.58896	0.55783	0.71226	-5.6023	-0.147361	0.147361	No	NA
905	0.066705	5.4287	0.58644	0.55951	0.71226	-5.6037	-0.147361	0.147361	No	NA
906	0.066705	5.4287	0.58644	0.55951	0.71226	-5.6037	-0.147361	0.147361	No	NA
908	0.066705	5.4287	0.58644	0.55951	0.71226	-5.6037	-0.147361	0.147361	No	NA
10	0.051565	6.3374	0.58576	0.55997	0.71226	-5.6041	-0.147361	0.147361	No	NA
1065	-0.025893	6.4249	-0.58529	0.56028	0.71226	-5.6043	-0.147361	0.147361	No	NA
1067	-0.025893	6.4249	-0.58529	0.56028	0.71226	-5.6043	-0.147361	0.147361	No	NA
41	0.051562	4.7539	0.58292	0.56186	0.71319	-5.6056	-0.146795	0.146795	No	NA
1486	0.07145	6.8028	0.58247	0.56217	0.71319	-5.6058	-0.146795	0.146795	No	NA
564	0.041361	5.6291	0.58104	0.56313	0.71319	-5.6066	-0.146795	0.146795	No	NA
497	0.093113	6.1163	0.58064	0.56339	0.71319	-5.6068	-0.146795	0.146795	No	NA
498	0.093113	6.1163	0.58064	0.56339	0.71319	-5.6068	-0.146795	0.146795	No	NA
1475	0.068967	6.3834	0.57679	0.56597	0.71585	-5.6088	-0.145178	0.145178	No	NA
80	0.057511	5.793	0.57289	0.5686	0.71795	-5.6109	-0.143906	0.143906	No	NA
81	0.057511	5.793	0.57289	0.5686	0.71795	-5.6109	-0.143906	0.143906	No	NA
356	-0.020304	6.3274	-0.57084	0.56998	0.71909	-5.6119	-0.143217	0.143217	No	NA
376	0.058137	6.6317	0.56994	0.57059	0.71925	-5.6124	-0.14312	0.14312	No	NA
1376	0.036511	6.1064	0.56752	0.57222	0.7207	-5.6136	-0.142245	0.142245	No	NA
1435	-0.067425	6.3088	-0.56375	0.57477	0.7233	-5.6156	-0.140682	0.140682	No	NA
75	0.04106	4.7066	0.56194	0.57599	0.72423	-5.6165	-0.140123	0.140123	No	NA
52	-0.060584	4.8936	-0.55862	0.57825	0.7263	-5.6182	-0.138884	0.138884	No	NA
114	-0.083735	5.0679	-0.55808	0.57861	0.7263	-5.6185	-0.138884	0.138884	No	NA
1469	0.03987	6.7758	0.5565	0.57969	0.72704	-5.6193	-0.138442	0.138442	No	NA
124	0.052632	5.9957	0.55444	0.58108	0.72818	-5.6203	-0.137761	0.137761	No	NA
1266	0.060779	7.7416	0.55167	0.58297	0.72994	-5.6217	-0.136713	0.136713	No	NA
149	0.021558	6.9681	0.54978	0.58426	0.73094	-5.6227	-0.136118	0.136118	No	NA
1450	-0.03476	6.7562	-0.54594	0.58689	0.73361	-5.6246	-0.134535	0.134535	No	NA
513	0.043075	5.2065	0.53861	0.5919	0.73926	-5.6282	-0.131203	0.131203	No	NA
1452	0.060803	5.8666	0.53364	0.59532	0.74291	-5.6307	-0.129064	0.129064	No	NA
1185	0.062361	5.6997	0.52905	0.59849	0.74562	-5.6329	-0.127482	0.127482	No	NA
1188	0.062361	5.6997	0.52905	0.59849	0.74562	-5.6329	-0.127482	0.127482	No	NA
1467	0.15936	5.4662	0.52797	0.59923	0.74592	-5.6334	-0.127308	0.127308	No	NA
749	0.012633	6.9752	0.52547	0.60096	0.74683	-5.6346	-0.126778	0.126778	No	NA
751	0.012633	6.9752	0.52547	0.60096	0.74683	-5.6346	-0.126778	0.126778	No	NA
684	0.08091	7.7926	0.52037	0.60449	0.75035	-5.637	-0.124736	0.124736	No	NA
61	0.037743	4.8533	0.51992	0.6048	0.75035	-5.6372	-0.124736	0.124736	No	NA
953	0.047129	5.9867	0.51202	0.61029	0.75654	-5.641	-0.121168	0.121168	No	NA
999	0.040671	6.4694	0.5067	0.61399	0.75987	-5.6434	-0.119261	0.119261	No	NA
1000	0.040671	6.4694	0.5067	0.61399	0.75987	-5.6434	-0.119261	0.119261	No	NA
63	0.09066	4.5539	0.49871	0.61958	0.76615	-5.6471	-0.115686	0.115686	No	NA
158	0.055422	5.5482	0.49772	0.62028	0.76638	-5.6475	-0.115556	0.115556	No	NA
199	-0.047586	6.0363	-0.49499	0.62219	0.7672	-5.6488	-0.115091	0.115091	No	NA
200	-0.047586	6.0363	-0.49499	0.62219	0.7672	-5.6488	-0.115091	0.115091	No	NA
902	0.053738	6.2943	0.49457	0.62249	0.7672	-5.649	-0.115091	0.115091	No	NA
598	0.029979	6.4242	0.48931	0.62619	0.77019	-5.6513	-0.113402	0.113402	No	NA
1495	0.063107	5.7076	0.48901	0.6264	0.77019	-5.6515	-0.113402	0.113402	No	NA
1210	0.042279	6.2609	0.48893	0.62646	0.77019	-5.6515	-0.113402	0.113402	No	NA
77	-0.051852	4.6511	-0.48664	0.62807	0.77148	-5.6525	-0.112675	0.112675	No	NA
1448	-0.034896	8.0493	-0.48598	0.62853	0.77148	-5.6528	-0.112675	0.112675	No	NA
414	0.027401	6.6669	0.48253	0.63097	0.77383	-5.6543	-0.111354	0.111354	No	NA
113	-0.07228	5.0651	-0.48146	0.63172	0.77412	-5.6548	-0.111192	0.111192	No	NA
501	0.07326	4.4892	0.47849	0.63383	0.77561	-5.6561	-0.110357	0.110357	No	NA
1107	0.026765	6.7453	0.47704	0.63485	0.77561	-5.6567	-0.110357	0.110357	No	NA
1108	0.026765	6.7453	0.47704	0.63485	0.77561	-5.6567	-0.110357	0.110357	No	NA
277	0.050608	7.2931	0.47682	0.63501	0.77561	-5.6568	-0.110357	0.110357	No	NA
65	-0.060305	4.7994	-0.47299	0.63773	0.7777	-5.6585	-0.109188	0.109188	No	NA
290	0.043256	6.231	0.47269	0.63794	0.7777	-5.6586	-0.109188	0.109188	No	NA
55	0.17051	4.1185	0.4722	0.63829	0.7777	-5.6588	-0.109188	0.109188	No	NA
817	0.056276	6.0209	0.46998	0.63987	0.77772	-5.6598	-0.109177	0.109177	No	NA
818	0.056276	6.0209	0.46998	0.63987	0.77772	-5.6598	-0.109177	0.109177	No	NA
819	0.056276	6.0209	0.46998	0.63987	0.77772	-5.6598	-0.109177	0.109177	No	NA
911	-0.040117	6.1165	-0.46466	0.64365	0.78105	-5.6621	-0.107321	0.107321	No	NA
912	-0.040117	6.1165	-0.46466	0.64365	0.78105	-5.6621	-0.107321	0.107321	No	NA
601	-0.055046	7.0392	-0.45734	0.64888	0.78676	-5.6651	-0.104158	0.104158	No	NA
1391	-0.027643	5.2838	-0.45473	0.65074	0.788	-5.6662	-0.103474	0.103474	No	NA
1253	0.05618	6.9984	0.45444	0.65095	0.788	-5.6664	-0.103474	0.103474	No	NA
224	0.050706	7.0838	0.45102	0.6534	0.79032	-5.6678	-0.102197	0.102197	No	NA
42	-0.047348	4.6394	-0.44873	0.65504	0.79167	-5.6687	-0.101456	0.101456	No	NA
579	0.041383	5.5539	0.44569	0.65723	0.79303	-5.6699	-0.10071	0.10071	No	NA
582	0.041383	5.5539	0.44569	0.65723	0.79303	-5.6699	-0.10071	0.10071	No	NA
1327	-0.058737	5.9994	-0.44313	0.65907	0.79397	-5.671	-0.100196	0.100196	No	NA
576	0.025489	7.6478	0.44312	0.65908	0.79397	-5.671	-0.100196	0.100196	No	NA
72	0.043738	4.7089	0.43873	0.66224	0.79714	-5.6728	-0.0984654	0.0984654	No	NA
839	-0.036666	5.9922	-0.43421	0.66551	0.79978	-5.6746	-0.0970295	0.0970295	No	NA
841	-0.036666	5.9922	-0.43421	0.66551	0.79978	-5.6746	-0.0970295	0.0970295	No	NA
716	0.024168	6.5719	0.42825	0.66981	0.8031	-5.6769	-0.0952304	0.0952304	No	NA
1087	0.05012	5.3688	0.42698	0.67074	0.8031	-5.6774	-0.0952304	0.0952304	No	NA
1089	0.05012	5.3688	0.42698	0.67074	0.8031	-5.6774	-0.0952304	0.0952304	No	NA
1390	0.021665	7.068	0.4266	0.67101	0.8031	-5.6776	-0.0952304	0.0952304	No	NA
131	-0.043281	5.781	-0.42566	0.67169	0.8031	-5.6779	-0.0952304	0.0952304	No	NA
494	0.02427	6.5835	0.42475	0.67235	0.8031	-5.6783	-0.0952304	0.0952304	No	NA
1132	0.058328	7.2241	0.42356	0.67321	0.8031	-5.6787	-0.0952304	0.0952304	No	NA
1312	0.025201	7.6155	0.42332	0.67339	0.8031	-5.6788	-0.0952304	0.0952304	No	NA
1096	-0.064658	6.2366	-0.42291	0.67369	0.8031	-5.679	-0.0952304	0.0952304	No	NA
1097	-0.064658	6.2366	-0.42291	0.67369	0.8031	-5.679	-0.0952304	0.0952304	No	NA
547	0.031515	8.2552	0.42102	0.67506	0.8031	-5.6797	-0.0952304	0.0952304	No	NA
549	0.031515	8.2552	0.42102	0.67506	0.8031	-5.6797	-0.0952304	0.0952304	No	NA
1048	0.13362	6.2461	0.42076	0.67525	0.8031	-5.6798	-0.0952304	0.0952304	No	NA
509	0.03476	6.0422	0.4195	0.67617	0.80348	-5.6803	-0.0950249	0.0950249	No	NA
1417	0.030456	6.3511	0.41884	0.67665	0.80348	-5.6805	-0.0950249	0.0950249	No	NA
1156	0.12081	5.2166	0.41786	0.67736	0.80349	-5.6809	-0.0950195	0.0950195	No	NA
457	-0.02337	5.7658	-0.41735	0.67773	0.80349	-5.6811	-0.0950195	0.0950195	No	NA
686	0.04267	6.2936	0.41537	0.67918	0.80457	-5.6819	-0.0944362	0.0944362	No	NA
85	-0.047768	6.1915	-0.41446	0.67983	0.80471	-5.6822	-0.0943606	0.0943606	No	NA
50	-0.041725	4.2107	-0.4128	0.68105	0.80551	-5.6828	-0.0939291	0.0939291	No	NA
484	0.062468	6.2803	0.41122	0.68219	0.80623	-5.6834	-0.093541	0.093541	No	NA
115	0.042761	6.8113	0.40808	0.68449	0.80831	-5.6846	-0.092422	0.092422	No	NA
28	0.21294	4.372	0.39956	0.69073	0.81377	-5.6878	-0.0894983	0.0894983	No	NA
585	0.024301	6.8147	0.3988	0.69128	0.81377	-5.688	-0.0894983	0.0894983	No	NA
1351	-0.063848	7.3106	-0.39878	0.6913	0.81377	-5.688	-0.0894983	0.0894983	No	NA
1352	-0.063848	7.3106	-0.39878	0.6913	0.81377	-5.688	-0.0894983	0.0894983	No	NA
161	0.035639	6.0195	0.39639	0.69305	0.81393	-5.6889	-0.0894129	0.0894129	No	NA
1357	0.05421	5.2023	0.39577	0.69351	0.81393	-5.6891	-0.0894129	0.0894129	No	NA
630	0.040555	6.89	0.39574	0.69353	0.81393	-5.6891	-0.0894129	0.0894129	No	NA
861	0.026796	6.2584	0.39563	0.69361	0.81393	-5.6892	-0.0894129	0.0894129	No	NA
844	-0.036681	6.0678	-0.39166	0.69653	0.81587	-5.6906	-0.088379	0.088379	No	NA
758	0.017703	5.883	0.39145	0.69668	0.81587	-5.6907	-0.088379	0.088379	No	NA
48	0.18604	4.1647	0.39115	0.6969	0.81587	-5.6908	-0.088379	0.088379	No	NA
1410	0.053335	6.4414	0.3898	0.6979	0.81591	-5.6913	-0.0883577	0.0883577	No	NA
1339	0.010191	6.917	0.38842	0.69891	0.81591	-5.6918	-0.0883577	0.0883577	No	NA
151	-0.037334	5.7675	-0.38815	0.69911	0.81591	-5.6919	-0.0883577	0.0883577	No	NA
256	0.034187	7.7455	0.38814	0.69912	0.81591	-5.6919	-0.0883577	0.0883577	No	NA
1436	-0.023876	6.2155	-0.38224	0.70347	0.81943	-5.6939	-0.0864881	0.0864881	No	NA
1244	0.049266	5.3331	0.38175	0.70383	0.81943	-5.6941	-0.0864881	0.0864881	No	NA
1246	0.049266	5.3331	0.38175	0.70383	0.81943	-5.6941	-0.0864881	0.0864881	No	NA
1098	0.038787	5.9837	0.38033	0.70488	0.81943	-5.6946	-0.0864881	0.0864881	No	NA
1099	0.038787	5.9837	0.38033	0.70488	0.81943	-5.6946	-0.0864881	0.0864881	No	NA
1154	0.026803	6.3787	0.37954	0.70546	0.81948	-5.6949	-0.0864616	0.0864616	No	NA
1018	-0.02955	5.5541	-0.37554	0.70842	0.82206	-5.6963	-0.0850965	0.0850965	No	NA
466	0.022917	5.7633	0.37505	0.70879	0.82206	-5.6964	-0.0850965	0.0850965	No	NA
1388	-0.019906	6.8979	-0.37279	0.71046	0.82282	-5.6972	-0.0846952	0.0846952	No	NA
1415	0.046746	6.3756	0.37268	0.71054	0.82282	-5.6972	-0.0846952	0.0846952	No	NA
837	0.038693	8.8783	0.36951	0.71289	0.8249	-5.6983	-0.0835987	0.0835987	No	NA
87	0.033519	4.6656	0.36683	0.71488	0.8254	-5.6992	-0.0833355	0.0833355	No	NA
88	0.033519	4.6656	0.36683	0.71488	0.8254	-5.6992	-0.0833355	0.0833355	No	NA
707	0.017935	7.0902	0.36659	0.71506	0.8254	-5.6993	-0.0833355	0.0833355	No	NA
294	0.014912	8.2357	0.36596	0.71553	0.8254	-5.6995	-0.0833355	0.0833355	No	NA
78	-0.040472	4.6463	-0.36089	0.71929	0.8291	-5.7012	-0.0813931	0.0813931	No	NA
1038	0.029238	6.5614	0.35812	0.72136	0.82931	-5.7021	-0.0812831	0.0812831	No	NA
18	-0.016396	5.1306	-0.35665	0.72245	0.82931	-5.7026	-0.0812831	0.0812831	No	NA
638	0.014073	6.876	0.35634	0.72268	0.82931	-5.7027	-0.0812831	0.0812831	No	NA
640	0.014073	6.876	0.35634	0.72268	0.82931	-5.7027	-0.0812831	0.0812831	No	NA
1040	0.034463	5.4963	0.35565	0.7232	0.82931	-5.7029	-0.0812831	0.0812831	No	NA
1042	0.034463	5.4963	0.35565	0.7232	0.82931	-5.7029	-0.0812831	0.0812831	No	NA
327	0.030126	7.2869	0.35544	0.72336	0.82931	-5.703	-0.0812831	0.0812831	No	NA
699	0.024458	6.486	0.35223	0.72575	0.83141	-5.704	-0.0801848	0.0801848	No	NA
573	0.052036	5.5553	0.34972	0.72763	0.83292	-5.7048	-0.0793967	0.0793967	No	NA
284	0.041868	7.9883	0.34297	0.73268	0.83807	-5.707	-0.0767197	0.0767197	No	NA
281	0.024309	8.021	0.34205	0.73336	0.8382	-5.7072	-0.0766523	0.0766523	No	NA
1174	0.017061	6.2448	0.34019	0.73476	0.83852	-5.7078	-0.0764866	0.0764866	No	NA
1175	0.017061	6.2448	0.34019	0.73476	0.83852	-5.7078	-0.0764866	0.0764866	No	NA
836	-0.015386	5.4309	-0.33941	0.73534	0.83854	-5.7081	-0.0764762	0.0764762	No	NA
427	-0.040347	6.538	-0.33047	0.74205	0.84556	-5.7108	-0.0728556	0.0728556	No	NA
1286	-0.033913	5.5471	-0.3297	0.74264	0.84558	-5.711	-0.0728453	0.0728453	No	NA
890	0.027636	6.2608	0.32676	0.74485	0.84745	-5.7119	-0.0718859	0.0718859	No	NA
1409	0.038588	6.4201	0.32391	0.747	0.84794	-5.7128	-0.0716349	0.0716349	No	NA
379	0.024396	6.2331	0.32278	0.74785	0.84794	-5.7131	-0.0716349	0.0716349	No	NA
468	-0.013171	6.7298	-0.3221	0.74836	0.84794	-5.7133	-0.0716349	0.0716349	No	NA
469	-0.013171	6.7298	-0.3221	0.74836	0.84794	-5.7133	-0.0716349	0.0716349	No	NA
27	-0.044273	4.8116	-0.32174	0.74863	0.84794	-5.7134	-0.0716349	0.0716349	No	NA
1136	0.025292	7.1424	0.32167	0.74869	0.84794	-5.7134	-0.0716349	0.0716349	No	NA
1458	-0.022506	6.7386	-0.31769	0.75169	0.8507	-5.7146	-0.0702236	0.0702236	No	NA
1222	-0.017383	6.733	-0.31289	0.75532	0.85416	-5.716	-0.0684608	0.0684608	No	NA
23	0.040916	4.8764	0.3118	0.75614	0.85445	-5.7163	-0.0683133	0.0683133	No	NA
995	-0.017056	6.126	-0.31095	0.75679	0.85453	-5.7165	-0.0682727	0.0682727	No	NA
459	0.037013	6.6894	0.30824	0.75884	0.85567	-5.7173	-0.0676937	0.0676937	No	NA
667	-0.026293	6.5804	-0.30661	0.76007	0.85567	-5.7178	-0.0676937	0.0676937	No	NA
669	-0.026293	6.5804	-0.30661	0.76007	0.85567	-5.7178	-0.0676937	0.0676937	No	NA
177	-0.014967	4.8051	-0.30659	0.76009	0.85567	-5.7178	-0.0676937	0.0676937	No	NA
656	-0.025321	6.1368	-0.29922	0.76568	0.86059	-5.7198	-0.0652037	0.0652037	No	NA
659	-0.025321	6.1368	-0.29922	0.76568	0.86059	-5.7198	-0.0652037	0.0652037	No	NA
98	0.030106	6.2163	0.29856	0.76618	0.86059	-5.72	-0.0652037	0.0652037	No	NA
299	-0.032595	6.6404	-0.2961	0.76805	0.86151	-5.7207	-0.0647397	0.0647397	No	NA
418	0.0087795	9.5591	0.29426	0.76945	0.86151	-5.7212	-0.0647397	0.0647397	No	NA
1050	-0.017527	6.1168	-0.2922	0.77102	0.86151	-5.7217	-0.0647397	0.0647397	No	NA
1052	-0.017527	6.1168	-0.2922	0.77102	0.86151	-5.7217	-0.0647397	0.0647397	No	NA
1258	-0.040188	5.1705	-0.29218	0.77103	0.86151	-5.7217	-0.0647397	0.0647397	No	NA
1259	-0.040188	5.1705	-0.29218	0.77103	0.86151	-5.7217	-0.0647397	0.0647397	No	NA
1260	-0.040188	5.1705	-0.29218	0.77103	0.86151	-5.7217	-0.0647397	0.0647397	No	NA
1346	0.024096	5.4316	0.28556	0.77608	0.86587	-5.7235	-0.0625473	0.0625473	No	NA
712	0.017227	6.2104	0.28491	0.77658	0.86587	-5.7236	-0.0625473	0.0625473	No	NA
30	0.02661	4.8111	0.28466	0.77677	0.86587	-5.7237	-0.0625473	0.0625473	No	NA
40	0.034578	4.5852	0.2826	0.77834	0.86587	-5.7242	-0.0625473	0.0625473	No	NA
128	-0.01466	6.5851	-0.28232	0.77855	0.86587	-5.7243	-0.0625473	0.0625473	No	NA
349	0.016159	8.1522	0.28139	0.77926	0.86587	-5.7245	-0.0625473	0.0625473	No	NA
639	0.015335	6.7115	0.2807	0.77979	0.86587	-5.7247	-0.0625473	0.0625473	No	NA
641	0.015335	6.7115	0.2807	0.77979	0.86587	-5.7247	-0.0625473	0.0625473	No	NA
759	0.016766	5.71	0.28022	0.78015	0.86587	-5.7248	-0.0625473	0.0625473	No	NA
725	-0.038321	5.3589	-0.27812	0.78176	0.86651	-5.7254	-0.0622264	0.0622264	No	NA
1487	0.049065	5.6744	0.27795	0.78189	0.86651	-5.7254	-0.0622264	0.0622264	No	NA
1069	-0.014797	6.3141	-0.27515	0.78403	0.86802	-5.7261	-0.0614703	0.0614703	No	NA
54	0.023753	4.7987	0.27448	0.78454	0.86802	-5.7263	-0.0614703	0.0614703	No	NA
695	0.01977	6.4112	0.27314	0.78557	0.86802	-5.7266	-0.0614703	0.0614703	No	NA
697	0.01977	6.4112	0.27314	0.78557	0.86802	-5.7266	-0.0614703	0.0614703	No	NA
1076	0.046884	7.0958	0.26925	0.78854	0.87064	-5.7276	-0.0601614	0.0601614	No	NA
507	0.01561	6.1538	0.26852	0.78911	0.87064	-5.7278	-0.0601614	0.0601614	No	NA
1157	-0.014445	6.5752	-0.26696	0.7903	0.87131	-5.7282	-0.0598273	0.0598273	No	NA
1418	-0.026574	7.1953	-0.26409	0.79251	0.8731	-5.7289	-0.058936	0.058936	No	NA
743	-0.012536	6.4753	-0.26184	0.79423	0.87436	-5.7294	-0.0583097	0.0583097	No	NA
847	0.013082	5.6463	0.25963	0.79593	0.87537	-5.7299	-0.0578083	0.0578083	No	NA
499	0.025181	5.6747	0.25911	0.79633	0.87537	-5.73	-0.0578083	0.0578083	No	NA
1216	0.030116	5.9818	0.25665	0.79822	0.87616	-5.7306	-0.0574166	0.0574166	No	NA
840	0.01361	5.9171	0.2559	0.7988	0.87616	-5.7308	-0.0574166	0.0574166	No	NA
842	0.01361	5.9171	0.2559	0.7988	0.87616	-5.7308	-0.0574166	0.0574166	No	NA
508	0.014247	8.3373	0.25206	0.80175	0.87694	-5.7317	-0.0570301	0.0570301	No	NA
810	0.10658	5.3767	0.25174	0.802	0.87694	-5.7318	-0.0570301	0.0570301	No	NA
811	0.10658	5.3767	0.25174	0.802	0.87694	-5.7318	-0.0570301	0.0570301	No	NA
711	-0.026554	6.6284	-0.2507	0.8028	0.87694	-5.732	-0.0570301	0.0570301	No	NA
446	0.024386	6.9301	0.24957	0.80367	0.87694	-5.7323	-0.0570301	0.0570301	No	NA
681	0.016764	6.4041	0.24829	0.80465	0.87694	-5.7326	-0.0570301	0.0570301	No	NA
731	0.015005	6.231	0.24719	0.8055	0.87694	-5.7328	-0.0570301	0.0570301	No	NA
705	0.026799	7.1368	0.24643	0.80609	0.87694	-5.733	-0.0570301	0.0570301	No	NA
1488	0.029608	5.9306	0.24539	0.80689	0.87694	-5.7332	-0.0570301	0.0570301	No	NA
802	0.015909	5.5851	0.24471	0.80742	0.87694	-5.7334	-0.0570301	0.0570301	No	NA
804	0.015909	5.5851	0.24471	0.80742	0.87694	-5.7334	-0.0570301	0.0570301	No	NA
992	0.017792	6.2503	0.24271	0.80896	0.87694	-5.7338	-0.0570301	0.0570301	No	NA
222	-0.025665	8.3104	-0.2427	0.80897	0.87694	-5.7338	-0.0570301	0.0570301	No	NA
1120	0.0094811	6.8373	0.242	0.8095	0.87694	-5.734	-0.0570301	0.0570301	No	NA
1121	0.0094811	6.8373	0.242	0.8095	0.87694	-5.734	-0.0570301	0.0570301	No	NA
748	-0.0068044	7.2648	-0.24139	0.80998	0.87694	-5.7341	-0.0570301	0.0570301	No	NA
750	-0.0068044	7.2648	-0.24139	0.80998	0.87694	-5.7341	-0.0570301	0.0570301	No	NA
950	0.062433	5.3823	0.2405	0.81066	0.87694	-5.7343	-0.0570301	0.0570301	No	NA
951	0.062433	5.3823	0.2405	0.81066	0.87694	-5.7343	-0.0570301	0.0570301	No	NA
1158	-0.03408	5.6689	-0.23651	0.81375	0.87965	-5.7352	-0.0556901	0.0556901	No	NA
49	-0.030802	4.7131	-0.22965	0.81905	0.88474	-5.7366	-0.0531843	0.0531843	No	NA
109	0.021409	5.9994	0.22448	0.82306	0.88821	-5.7377	-0.0514843	0.0514843	No	NA
539	0.011472	6.2764	0.22172	0.8252	0.88821	-5.7383	-0.0514843	0.0514843	No	NA
1209	-0.013535	5.4607	-0.22144	0.82541	0.88821	-5.7383	-0.0514843	0.0514843	No	NA
366	-0.021061	6.0359	-0.22029	0.8263	0.88821	-5.7386	-0.0514843	0.0514843	No	NA
592	0.035183	5.5717	0.22024	0.82634	0.88821	-5.7386	-0.0514843	0.0514843	No	NA
593	0.035183	5.5717	0.22024	0.82634	0.88821	-5.7386	-0.0514843	0.0514843	No	NA
1471	0.023655	6.7479	0.22014	0.82642	0.88821	-5.7386	-0.0514843	0.0514843	No	NA
488	0.01722	7.0671	0.20158	0.84084	0.90306	-5.7422	-0.0442834	0.0442834	No	NA
193	-0.018517	6.2732	-0.1988	0.84301	0.90474	-5.7427	-0.0434762	0.0434762	No	NA
1070	0.068912	4.9442	0.19229	0.84809	0.90953	-5.7439	-0.041183	0.041183	No	NA
6	0.01321	6.5803	0.19019	0.84973	0.9104	-5.7442	-0.0407678	0.0407678	No	NA
433	0.014289	5.9665	0.18969	0.85011	0.9104	-5.7443	-0.0407678	0.0407678	No	NA
792	-0.018334	6.0343	-0.18589	0.85308	0.9127	-5.745	-0.0396719	0.0396719	No	NA
860	0.01143	6.386	0.18538	0.85348	0.9127	-5.745	-0.0396719	0.0396719	No	NA
900	0.016939	5.2679	0.1835	0.85495	0.91362	-5.7454	-0.0392344	0.0392344	No	NA
1325	-0.027673	5.8199	-0.17807	0.85919	0.91653	-5.7463	-0.0378533	0.0378533	No	NA
715	-0.01597	6.7329	-0.17727	0.85982	0.91653	-5.7464	-0.0378533	0.0378533	No	NA
734	-0.0075305	6.3144	-0.17688	0.86012	0.91653	-5.7465	-0.0378533	0.0378533	No	NA
736	-0.0075305	6.3144	-0.17688	0.86012	0.91653	-5.7465	-0.0378533	0.0378533	No	NA
64	0.014514	4.7668	0.17364	0.86266	0.91857	-5.747	-0.0368877	0.0368877	No	NA
1060	0.033513	5.8623	0.17241	0.86363	0.91861	-5.7472	-0.0368688	0.0368688	No	NA
590	-0.01324	7.0749	-0.17203	0.86392	0.91861	-5.7472	-0.0368688	0.0368688	No	NA
553	-0.028379	5.4054	-0.17036	0.86523	0.9187	-5.7475	-0.0368263	0.0368263	No	NA
554	-0.028379	5.4054	-0.17036	0.86523	0.9187	-5.7475	-0.0368263	0.0368263	No	NA
160	0.018677	5.5948	0.16879	0.86646	0.91935	-5.7477	-0.0365191	0.0365191	No	NA
687	-0.013998	6.5079	-0.16635	0.86837	0.92072	-5.7481	-0.0358724	0.0358724	No	NA
545	0.016165	6.4074	0.16537	0.86914	0.92078	-5.7483	-0.0358441	0.0358441	No	NA
1494	0.021081	5.79	0.16471	0.86966	0.92078	-5.7484	-0.0358441	0.0358441	No	NA
1204	0.0090093	7.6213	0.1635	0.8706	0.92105	-5.7485	-0.0357168	0.0357168	No	NA
1462	0.013725	6.8813	0.16281	0.87115	0.92105	-5.7486	-0.0357168	0.0357168	No	NA
413	0.012715	5.6843	0.15476	0.87746	0.92608	-5.7498	-0.0333515	0.0333515	No	NA
169	0.032206	5.6036	0.15475	0.87747	0.92608	-5.7498	-0.0333515	0.0333515	No	NA
828	0.0081424	5.9522	0.15321	0.87868	0.92608	-5.75	-0.0333515	0.0333515	No	NA
830	0.0081424	5.9522	0.15321	0.87868	0.92608	-5.75	-0.0333515	0.0333515	No	NA
846	-0.015103	6.7499	-0.15281	0.879	0.92608	-5.7501	-0.0333515	0.0333515	No	NA
983	0.0094479	6.6677	0.1458	0.88451	0.93122	-5.751	-0.0309477	0.0309477	No	NA
600	-0.03159	7.0287	-0.14138	0.88799	0.93423	-5.7516	-0.0295462	0.0295462	No	NA
606	-0.0059799	6.3705	-0.13302	0.89457	0.94049	-5.7527	-0.0266458	0.0266458	No	NA
345	-0.0060702	5.8435	-0.12646	0.89974	0.94527	-5.7535	-0.0244441	0.0244441	No	NA
288	-0.0025277	9.7035	-0.1233	0.90223	0.94693	-5.7538	-0.0236821	0.0236821	No	NA
1454	-0.007432	7.3332	-0.12272	0.90269	0.94693	-5.7539	-0.0236821	0.0236821	No	NA
961	-0.014294	5.9905	-0.12109	0.90397	0.94693	-5.7541	-0.0236821	0.0236821	No	NA
963	-0.014294	5.9905	-0.12109	0.90397	0.94693	-5.7541	-0.0236821	0.0236821	No	NA
594	0.010997	5.7191	0.11992	0.9049	0.94693	-5.7542	-0.0236821	0.0236821	No	NA
1063	0.0051299	5.2885	0.11883	0.90576	0.94693	-5.7543	-0.0236821	0.0236821	No	NA
1064	0.0051299	5.2885	0.11883	0.90576	0.94693	-5.7543	-0.0236821	0.0236821	No	NA
350	0.010114	7.7625	0.11603	0.90797	0.94852	-5.7546	-0.0229535	0.0229535	No	NA
779	0.011095	5.992	0.11355	0.90993	0.94852	-5.7549	-0.0229535	0.0229535	No	NA
780	0.011095	5.992	0.11355	0.90993	0.94852	-5.7549	-0.0229535	0.0229535	No	NA
73	-0.010212	4.8008	-0.11323	0.91018	0.94852	-5.7549	-0.0229535	0.0229535	No	NA
60	-0.04197	4.2511	-0.11289	0.91045	0.94852	-5.7549	-0.0229535	0.0229535	No	NA
1479	-0.0092493	6.6886	-0.11059	0.91227	0.94975	-5.7552	-0.0223907	0.0223907	No	NA
1360	0.016309	6.3469	0.10867	0.91378	0.95066	-5.7554	-0.0219748	0.0219748	No	NA
122	-0.0099875	5.6505	-0.1048	0.91684	0.95318	-5.7558	-0.0208251	0.0208251	No	NA
577	-0.0087614	5.3548	-0.10101	0.91984	0.95386	-5.7561	-0.0205154	0.0205154	No	NA
580	-0.0087614	5.3548	-0.10101	0.91984	0.95386	-5.7561	-0.0205154	0.0205154	No	NA
746	0.0092387	6.3164	0.10075	0.92004	0.95386	-5.7561	-0.0205154	0.0205154	No	NA
747	0.0092387	6.3164	0.10075	0.92004	0.95386	-5.7561	-0.0205154	0.0205154	No	NA
591	-0.019991	7.4243	-0.096979	0.92303	0.95437	-5.7565	-0.0202832	0.0202832	No	NA
1090	0.018005	5.1953	0.096331	0.92354	0.95437	-5.7565	-0.0202832	0.0202832	No	NA
1091	0.018005	5.1953	0.096331	0.92354	0.95437	-5.7565	-0.0202832	0.0202832	No	NA
896	0.011193	5.673	0.096089	0.92373	0.95437	-5.7566	-0.0202832	0.0202832	No	NA
898	0.011193	5.673	0.096089	0.92373	0.95437	-5.7566	-0.0202832	0.0202832	No	NA
82	0.010329	4.6396	0.092012	0.92696	0.95705	-5.7569	-0.0190654	0.0190654	No	NA
1167	-0.0097376	6.1146	-0.090176	0.92841	0.95758	-5.7571	-0.0188249	0.0188249	No	NA
1049	0.0063309	6.0851	0.088935	0.92939	0.95758	-5.7572	-0.0188249	0.0188249	No	NA
1051	0.0063309	6.0851	0.088935	0.92939	0.95758	-5.7572	-0.0188249	0.0188249	No	NA
628	0.0044987	6.272	0.080498	0.93608	0.96353	-5.7578	-0.0161348	0.0161348	No	NA
785	-0.0073237	5.9959	-0.079478	0.93688	0.96353	-5.7579	-0.0161348	0.0161348	No	NA
487	0.0068123	7.3518	0.079204	0.9371	0.96353	-5.7579	-0.0161348	0.0161348	No	NA
1419	0.0021283	8.7301	0.076476	0.93926	0.96509	-5.7581	-0.0154322	0.0154322	No	NA
407	-0.0045732	9.2033	-0.070649	0.94388	0.9685	-5.7585	-0.0139004	0.0139004	No	NA
410	-0.0045732	9.2033	-0.070649	0.94388	0.9685	-5.7585	-0.0139004	0.0139004	No	NA
1066	-0.0043801	5.6758	-0.063655	0.94943	0.9726	-5.7589	-0.0120657	0.0120657	No	NA
827	-0.0056795	6.2177	-0.063148	0.94983	0.9726	-5.759	-0.0120657	0.0120657	No	NA
829	-0.0056795	6.2177	-0.063148	0.94983	0.9726	-5.759	-0.0120657	0.0120657	No	NA
883	0.0062045	5.7034	0.061547	0.9511	0.97324	-5.759	-0.01178	0.01178	No	NA
1256	-0.0030653	7.956	-0.058229	0.95374	0.97511	-5.7592	-0.0109464	0.0109464	No	NA
766	-0.0052199	5.8816	-0.056492	0.95511	0.97511	-5.7593	-0.0109464	0.0109464	No	NA
790	0.005059	5.9476	0.054405	0.95677	0.97511	-5.7594	-0.0109464	0.0109464	No	NA
130	-0.0055171	6.3507	-0.05433	0.95683	0.97511	-5.7594	-0.0109464	0.0109464	No	NA
1109	-0.0053428	6.6587	-0.054312	0.95685	0.97511	-5.7594	-0.0109464	0.0109464	No	NA
1110	-0.0053428	6.6587	-0.054312	0.95685	0.97511	-5.7594	-0.0109464	0.0109464	No	NA
220	0.0020258	5.6503	0.052027	0.95866	0.97619	-5.7595	-0.0104656	0.0104656	No	NA
1304	-0.0091456	6.0291	-0.051066	0.95942	0.97619	-5.7596	-0.0104656	0.0104656	No	NA
993	0.0057041	6.206	0.048926	0.96112	0.97619	-5.7597	-0.0104656	0.0104656	No	NA
11	-0.017117	4.3878	-0.048721	0.96128	0.97619	-5.7597	-0.0104656	0.0104656	No	NA
867	-0.0051246	6.4189	-0.048036	0.96183	0.97619	-5.7597	-0.0104656	0.0104656	No	NA
868	-0.0051246	6.4189	-0.048036	0.96183	0.97619	-5.7597	-0.0104656	0.0104656	No	NA
286	0.0020758	7.6439	0.045563	0.96379	0.97699	-5.7598	-0.0101099	0.0101099	No	NA
901	0.0020022	7.1008	0.045401	0.96392	0.97699	-5.7598	-0.0101099	0.0101099	No	NA
1043	-0.0035446	5.7356	-0.043992	0.96504	0.97733	-5.7599	-0.00995877	0.00995877	No	NA
278	0.0050477	6.5139	0.042746	0.96603	0.97733	-5.7599	-0.00995877	0.00995877	No	NA
1017	0.0034041	5.6418	0.042504	0.96622	0.97733	-5.76	-0.00995877	0.00995877	No	NA
174	0.0016372	6.9567	0.038001	0.9698	0.97963	-5.7601	-0.00893792	0.00893792	No	NA
175	0.0016372	6.9567	0.038001	0.9698	0.97963	-5.7601	-0.00893792	0.00893792	No	NA
1484	0.0032352	7.0987	0.033501	0.97337	0.98257	-5.7603	-0.0076365	0.0076365	No	NA
37	-0.0026475	4.9208	-0.027984	0.97776	0.98552	-5.7604	-0.00633456	0.00633456	No	NA
886	0.0029361	6.5467	0.027344	0.97826	0.98552	-5.7604	-0.00633456	0.00633456	No	NA
888	0.0029361	6.5467	0.027344	0.97826	0.98552	-5.7604	-0.00633456	0.00633456	No	NA
599	0.0013353	8.6422	0.026453	0.97897	0.98557	-5.7605	-0.00631252	0.00631252	No	NA
535	-0.0011587	5.9845	-0.020047	0.98406	0.99002	-5.7606	-0.00435603	0.00435603	No	NA
1437	-0.0026162	5.7271	-0.019056	0.98485	0.99015	-5.7606	-0.00429901	0.00429901	No	NA
1426	-0.0016039	6.7566	-0.017601	0.98601	0.99065	-5.7606	-0.00407976	0.00407976	No	NA
272	0.0012188	5.5728	0.0083596	0.99335	0.99736	-5.7608	-0.00114805	0.00114805	No	NA
335	0.00036528	7.4997	0.0051784	0.99588	0.99923	-5.7608	-0.000334536	0.000334536	No	NA
1480	-0.00021157	7.8018	-0.0021398	0.9983	0.99947	-5.7608	-0.000230237	0.000230237	No	NA
385	-0.00028116	6.7839	-0.0020767	0.99835	0.99947	-5.7608	-0.000230237	0.000230237	No	NA
668	-8.5815e-05	5.797	-0.0006631	0.99947	0.99947	-5.7608	-0.000230237	0.000230237	No	NA
670	-8.5815e-05	5.797	-0.0006631	0.99947	0.99947	-5.7608	-0.000230237	0.000230237	No	NA
671	-8.5815e-05	5.797	-0.0006631	0.99947	0.99947	-5.7608	-0.000230237	0.000230237	No	NA

## Sheet: figure3a
sample	group	10-Hydroxydecanoic acid	PE(18:1/20:4)_200	PE(18:0/20:4)_205	PE(18:0/20:4)_326	PE(18:1/20:4)_313
A1_1162	A	23185	371757	3305637	26241394	4282576
A1_1617	A	20512	1.26404e+06	10800500	87462152	11226199
A1_1820	A	29338	398244	3.67081e+06	26039694	3.10183e+06
A1_2139	A	20405	921154	4.20722e+06	32146520	6.50338e+06
A1_2527	A	21618	506957	4.54794e+06	33919856	5.1713e+06
A1_2884	A	32627	874965	4.80679e+06	39633984	8414112
A1_2901	A	22685	562094	5.23439e+06	38437868	6367100
A1_2918	A	21036	666587	7793080	56062012	5.79977e+06
A1_2922	A	24461	887150	7324796	54788068	8944753
A1_2923	A	19796	674489	4.32096e+06	37757244	5719251
A1_2924	A	36336	728213	3.95508e+06	28334374	5.82427e+06
A1_2928	A	29392	394885	3.73011e+06	26119870	3.7435e+06
A1_2940	A	28930	262672	2.86182e+06	19540738	2.24545e+06
A1_2951	A	24359	363590	2.81281e+06	22886906	3.40996e+06
A1_2952	A	24960	476999	3332563	27639590	4.63143e+06
A1_2958	A	24838	579457	4.2636e+06	32945548	4795787
A1_2959	A	23357	1.04684e+06	8262379	67292920	9042475
A1_2968	A	20768	736499	6.65428e+06	60487048	7624555
A1_2975	A	24965	806344	5.25812e+06	40763988	7.41331e+06
A1_2990	A	25443	1048585	5525235	41081988	6.49846e+06
A2_1162	A	19702	266287	2777340	18492860	1.76179e+06
A2_1617	A	27523	932838	7.25364e+06	63688136	6563679
A2_1820	A	24047	414430	4.50292e+06	32391280	3.14654e+06
A2_2139	A	19913	749896	3.98841e+06	30818728	7963091
A2_2527	A	27171	541713	4722434	36322212	4.92639e+06
A2_2884	A	70730	1.28229e+06	6408848	52754344	11217869
A2_2901	A	32790	995694	8.25194e+06	62252812	9894530
A2_2918	A	24936	558259	5.16173e+06	41162956	4.92332e+06
A2_2922	A	22808	929191	8643060	77528424	9337727
A2_2923	A	26224	555484	4.0814e+06	28944802	5.28988e+06
A2_2924	A	23775	711532	4.2336e+06	33519012	5799560
A2_2928	A	22877	549307	3.5835e+06	26064632	4.43139e+06
A2_2940	A	19656	294218	2.70788e+06	21523060	3.16326e+06
A2_2951	A	34689	228466	1.75576e+06	12545622	1.96631e+06
A2_2952	A	21778	401520	2.88449e+06	23892322	3512827
A2_2958	A	47422	625159	5759123	41695800	5.36802e+06
A2_2959	A	22567	880401	8597161	56551776	5809707
A2_2968	A	16938	922375	6.77283e+06	60232144	8301458
A2_2975	A	24792	1.00217e+06	5981748	50638196	7.8695e+06
A2_2990	A	28036	728366	4634441	37430324	5.28758e+06
S1_1368	S	21740	1.00984e+06	6178248	55504372	9176297
S1_2476	S	18749	1.90881e+06	11667112	106975832	17347948
S1_2913	S	25075	949519	4.89446e+06	41749500	9808573
S1_2919	S	27177	782347	9127350	88919552	10346547
S1_2955	S	21684	696345	4.90334e+06	42135592	6.66437e+06
S1_2961	S	20633	1.34958e+06	12439164	117547376	13355637
S1_2970	S	18722	694970	4629847	36786700	5990170
S1_3001	S	12866	1.4998e+06	8241738	71432248	13172915
S2_1368	S	15747	1059399	6.5528e+06	55838892	9411030
S2_2476	S	13573	1582344	10127943	89823296	15327827
S2_2913	S	16890	1.22054e+06	6517648	53017232	9707685
S2_2919	S	14821	937061	11705634	97663000	9412867
S2_2955	S	14411	493481	4.44702e+06	33264670	4.28838e+06
S2_2961	S	12545	1.13924e+06	11204468	98461592	10923057
S2_2970	S	29177	769424	5.50195e+06	46161088	9130225
S2_3001	S	14688	1.35036e+06	8700625	66178860	11043692

## Sheet: figure3b_figure4b
Sample	Choline	L-Serine	Creatinine	L-Proline	Betaine	Succinate	L-Threonine	Taurine	L-Leucine	L-Asparagine	L-Ornithine	L-Aspartate	(S)-Malate	Hypoxanthine	2-Oxoglutarate	L-Glutamine	L-Lysine	L-Glutamate	(R)-2-Hydroxyglutarate	L-Methionine	Xanthine	L-Carnitine	L-Phenylalanine	N(pi)-Methyl-L-histidine	sn-Glycerol 3-phosphate	cis-Aconitate	L-Arginine	L-Citrulline	D-Glucose	L-Tyrosine	Choline phosphate	Citrate	D-Gluconic acid	O-Acetylcarnitine	L-Tryptophan	Uridine	sn-glycero-3-Phosphocholine	Adenosine	Sucrose	Phthalate	HEPES	Aminoacetone	Glycine	Trimethylamine N-oxide	3-Oxopropanoate	(R)-Acetoin	L-Alanine	Oxalate	Sulfate
A1_1162	5.30518	4.84604	6.90861	6.86303	7.038	4.68122	5.25979	5.25491	6.05916	4.79305	4.473	4.30425	4.54989	5.58318	4.42119	6.56124	4.68135	5.26633	4.24145	5.40341	3.82282	7.0501	5.80174	5.74517	3.11093	4.40303	5.32061	5.43791	5.25968	5.59204	3.83238	5.11602	4.31163	6.29642	5.21395	4.6233	5.3138	3.27485	3.01495	3.89232	4.18401	4.60286	4.27694	4.48312	5.43455	5.21629	5.29492	3.89998	5.94296
A1_1617	5.38222	4.78725	6.92888	6.90267	7.02163	4.77119	5.39522	5.0004	6.26453	4.98104	4.64294	4.28314	4.5404	5.64329	4.47309	6.74064	4.91696	5.56918	4.00552	5.60402	3.90412	7.29096	5.82307	5.44683	3.11026	4.48091	5.44634	5.37645	5.28759	5.78472	3.94374	4.8676	4.16504	6.5331	5.1734	4.70954	5.38035	3.28848	2.92481	3.64621	2.18334	4.57935	4.15628	4.74031	5.36695	5.23117	5.40384	3.82347	5.88378
A1_1820	5.19067	4.89746	6.95196	7.02235	6.96578	4.73222	5.53232	5.2407	6.203	4.90313	4.39988	4.46114	4.728	5.41045	4.49434	6.73059	4.72668	5.26635	4.12759	5.47139	3.70286	7.14798	5.72355	5.42797	3.17956	4.66317	5.53071	5.40118	5.37084	5.68289	3.78824	5.3264	4.39391	6.3607	5.1473	4.41328	5.42942	3.66867	4.6533	4.03973	4.04481	4.80281	4.23014	4.73916	5.83384	5.25536	5.49858	3.81869	5.97146
A1_2139	5.34516	4.89101	6.68505	6.69934	7.13811	4.71065	5.25982	5.16661	5.88931	4.92235	4.26217	4.36491	4.40468	5.63201	4.3185	6.66106	4.65571	5.05741	4.09019	5.41006	4.07799	7.07351	5.71444	4.97527	3.10278	4.26776	5.44577	5.42829	5.23959	5.69278	3.75686	4.96812	4.19601	6.38898	5.12837	4.64155	5.29488	3.45133	3.12483	3.69854	4.93769	4.52175	4.20344	4.61658	5.21242	5.18702	5.32285	3.87332	5.77771
A1_2527	5.42007	4.83625	6.89774	6.8636	7.01226	4.57777	5.46684	5.29238	6.16484	5.0516	4.55479	4.15348	4.50157	5.57785	4.49992	6.83261	4.94469	5.21714	4.09139	5.68542	4.06013	7.15555	5.86999	5.92609	3.18781	4.6235	5.598	5.54038	5.28737	5.84557	3.8836	5.16	4.30837	6.3955	5.15146	4.5262	5.27639	3.2159	3.2572	3.78767	3.11093	4.68645	4.18004	4.66923	5.34004	5.33578	5.39649	3.79623	5.9261
A1_2884	5.1475	4.84614	6.82069	6.94567	7.13413	4.75204	5.39218	5.24772	6.12639	5.06712	4.46526	4.21043	4.58022	4.9393	4.48493	6.70448	4.70408	5.03276	4.23376	5.55111	3.12969	7.03736	5.87968	5.5549	3.27393	4.32023	5.6016	5.65403	5.34627	5.75563	3.93394	5.01269	4.43497	6.00587	5.22461	4.01418	5.50656	3.30707	3.49735	3.67979	3.37033	4.66393	4.24961	4.49889	5.4461	5.33613	5.39463	3.96774	5.9439
A1_2901	5.24008	4.90888	6.97999	7.19336	7.01208	4.64943	5.37459	5.15472	6.21871	5.02125	4.54388	4.14482	4.55707	5.33099	4.38166	6.69944	4.79376	5.27149	4.12811	5.60216	3.7124	7.1741	5.84823	5.43091	3.03823	4.33706	5.51313	5.55611	5.27727	5.83275	3.94571	5.01102	4.41241	6.31206	5.17439	4.35822	5.37006	3.31786	4.50083	3.68538	3.54974	4.64955	4.28185	5.55494	5.33717	5.35084	5.44126	3.92706	5.94581
A1_2918	5.13663	4.89189	6.69404	6.85539	6.76698	4.75892	5.21256	5.17744	6.08829	4.86084	4.31566	4.37442	4.60477	5.24831	4.50621	6.6062	4.68041	5.07451	4.43367	5.46225	3.51175	7.00404	5.71251	5.02668	3.24798	4.51005	5.33103	5.40174	5.33599	5.69989	3.75151	5.18432	4.31288	6.11865	5.23415	4.37491	5.34056	3.30771	3.41196	3.75465	3.43265	4.49784	4.3095	4.66357	5.48068	5.29403	5.32222	3.98507	5.99792
A1_2922	5.52233	4.77053	6.96357	6.77321	7.20787	4.68121	5.35791	5.60921	6.10658	4.95432	4.58614	4.06633	4.52669	5.2168	4.41775	6.72303	4.88736	5.20051	4.31758	5.51852	3.36922	7.28167	5.83402	5.12233	3.49276	4.43911	5.65115	5.58398	5.36639	5.73261	4.14749	5.16967	4.42297	6.21945	5.26476	4.2913	5.65441	2.30599	3.82872	3.43728	4.36737	4.65881	4.31135	5.41593	5.74246	5.22769	5.41451	4.04552	6.04969
A1_2923	5.1435	4.96128	6.82716	6.92951	6.95987	4.7801	5.34273	5.40906	6.05848	4.90082	4.32168	4.41994	4.63555	5.23718	4.604	6.77761	4.70854	5.07329	4.34054	5.41669	3.86906	7.07976	5.68416	5.90213	3.30857	4.5323	5.5696	5.46952	5.33064	5.44769	3.92634	5.26762	4.43952	6.51357	5.17549	4.73486	5.50574	3.34064	3.25407	4.11358	3.56996	4.65958	4.33345	4.40729	5.25307	5.3239	5.28742	3.8807	5.99546
A1_2924	5.59915	5.176	7.12833	7.11529	7.43051	4.92262	5.6229	5.48717	6.13758	5.2972	4.74897	4.52263	4.94202	5.75326	4.79009	6.91332	4.92743	5.35528	4.46981	5.7229	3.52375	7.19659	5.82369	6.07409	3.76738	4.77461	5.59129	5.78665	5.45073	5.71889	4.03068	5.57107	4.45781	6.26271	5.45781	4.51603	6.05368	3.41963	3.86016	3.90266	3.76723	4.88891	4.46553	4.57553	5.87585	5.25749	5.47762	4.36359	6.18276
A1_2928	5.20341	4.93095	6.81575	6.84508	7.05105	4.69094	5.32165	5.34324	5.93507	5.0129	4.36566	4.0599	4.67379	5.58786	4.56155	6.66796	4.79492	5.0822	4.37712	5.42379	3.82795	7.19677	5.71643	5.4365	3.44389	4.65986	5.61688	5.32972	5.27293	5.69564	3.95071	5.18182	4.48654	6.41562	5.18573	4.59419	5.44534	3.15867	3.5966	3.67605	3.61342	4.60319	4.20766	4.76839	5.66324	5.33028	5.45877	3.8451	5.84361
A1_2940	5.35311	4.93979	6.96691	6.80888	6.97509	4.77853	5.16047	5.49014	6.07345	4.87984	4.42129	4.29885	4.76467	5.67463	4.5987	6.68243	4.74589	5.22614	4.40593	5.41525	3.41946	7.07986	5.74045	5.45975	3.39568	4.75746	5.2054	5.41281	5.41214	5.64794	3.75243	5.45425	4.42953	6.40344	5.29898	4.59247	5.62895	3.27485	3.19839	3.59561	3.38507	4.44738	4.20895	5.62241	6.04808	5.31834	5.29678	4.07085	6.06881
A1_2951	5.49398	4.92488	6.8516	7.0784	7.26224	4.65086	5.45389	5.41134	6.01135	5.09838	4.71702	4.35833	4.61701	5.66395	4.46446	6.80882	4.88929	5.4477	4.27566	5.49724	4.10476	7.14209	5.82489	5.12215	3.23173	4.53514	5.51256	5.3433	5.20593	5.73808	4.14236	5.16306	4.43193	5.92226	5.09008	4.41999	5.42258	3.24105	3.83841	3.84198	3.32077	4.66384	4.2274	5.18335	5.65003	5.41167	5.46499	4.04104	5.88172
A1_2952	5.14666	5.02015	6.77218	6.95825	7.08596	4.86846	5.29914	5.39261	5.91036	4.9285	4.35891	4.22996	4.79095	5.2246	4.67614	6.67094	4.64483	5.09302	4.23259	5.38387	3.34694	7.14466	5.72875	4.90347	3.4257	4.70603	5.51756	5.27835	5.28881	5.53064	4.01957	5.20597	4.39072	6.24817	5.1641	4.4838	5.63448	3.17523	3.79817	3.54728	3.92376	4.5505	4.28103	4.43818	5.48345	5.28482	5.42996	3.87961	5.79245
A1_2958	5.13574	4.88435	6.92631	6.56484	7.0348	4.69079	5.22234	5.29659	6.08745	4.83707	4.49998	4.17754	4.64273	5.71556	4.49376	6.67225	4.81409	5.30804	4.30827	5.35944	4.06588	7.09628	5.87373	5.87003	3.11361	4.59809	5.51606	5.38743	5.30952	5.52967	3.65839	5.13303	4.47357	6.48559	5.17315	4.80155	5.36734	3.41061	4.49977	3.64008	3.63134	4.47966	4.20434	4.87969	5.35157	5.34085	5.31983	3.89504	5.94391
A1_2959	5.23708	5.06245	6.88152	6.89679	7.06793	4.75647	5.35645	5.33007	5.99731	4.85863	4.40321	4.19	4.79924	5.32613	4.58038	6.66494	4.76833	5.12329	4.15987	5.42926	3.78859	7.09267	5.70563	5.64813	3.26788	4.61282	5.66249	5.43018	5.15587	5.54099	4.06911	5.18923	4.2823	6.22243	5.15991	4.50621	5.60396	3.31765	3.76425	3.59006	4.3868	4.65034	4.41286	5.03729	5.61535	5.32627	5.41509	3.95856	5.89646
A1_2968	5.50408	4.72273	7.06155	7.16704	7.30414	4.70312	5.35361	5.38896	6.17864	5.07248	4.47464	4.17444	4.62113	5.34094	4.48742	6.76721	4.6716	5.35871	4.24321	5.55319	3.75906	7.30728	5.81299	6.13069	3.29513	4.45283	5.64782	5.72511	5.30668	5.66017	4.04297	5.07567	4.26654	6.42994	5.10941	4.61975	5.55282	3.25792	4.06157	3.58433	3.92793	4.60345	4.20396	4.74632	5.39944	5.36164	5.37639	3.89603	5.99167
A1_2975	5.0555	4.96316	6.88555	6.588	6.91124	4.71709	5.15425	5.24116	5.9575	4.74014	4.20887	4.15311	4.46303	5.47168	4.37947	6.53634	4.71215	5.15356	4.20039	5.29491	3.83429	6.93074	5.62776	5.20243	3.33425	4.24981	5.37999	5.30578	5.32907	5.3973	3.7834	5.23774	4.31938	6.26262	5.19019	4.71613	5.52187	3.4079	3.05039	3.64934	4.05698	4.43889	4.24753	4.27042	5.20848	5.36125	5.14101	3.96327	6.0783
A1_2990	5.26346	4.96817	6.98441	6.86426	6.99309	4.779	5.5957	5.34142	6.08737	5.04837	4.57027	4.23383	4.44495	5.65681	4.37354	6.83388	4.89286	5.45509	4.11912	5.5069	3.81545	7.21136	5.71443	5.86581	3.35832	4.37427	5.63065	5.52136	5.28635	5.64975	3.9555	5.00371	4.221	6.56698	5.12182	4.68277	5.4395	3.5506	3.79225	3.69949	4.95639	4.84859	4.23922	4.85241	5.33102	5.2255	5.36078	3.91903	5.91013
A2_1162	5.35736	4.92969	6.8657	6.91738	7.10847	4.6669	5.25783	5.50003	6.05532	4.84731	4.56851	4.2386	4.60756	5.7346	4.52633	6.63664	4.675	5.42427	4.09531	5.45209	3.72485	7.13855	5.73805	5.87472	3.42878	4.5643	5.37231	5.46941	5.26878	5.52914	4.10507	5.16954	4.21685	6.44506	5.17057	4.76378	5.6006	3.29754	3.15686	3.80976	3.55243	4.53716	4.31175	5.50727	5.41347	5.22546	5.38301	3.90998	5.9787
A2_1617	5.4136	4.85699	6.90117	7.05613	6.99341	4.69391	5.43155	5.10301	6.2808	5.03327	4.65182	4.29046	4.55581	5.6386	4.45862	6.81026	4.97503	5.52699	4.04972	5.63482	3.62716	7.27234	5.80075	5.71016	3.13641	4.46425	5.62727	5.56242	5.29183	5.85805	4.07416	4.90007	4.15915	6.50939	5.15373	4.50991	5.35864	3.20195	2.95474	3.47756	3.3764	4.63877	4.1959	4.80515	5.45884	5.25103	5.46925	3.82504	5.90613
A2_1820	5.26504	4.93984	6.90505	6.84288	6.90367	4.76375	5.48508	5.20417	6.16773	4.91724	4.45449	4.37763	4.54512	5.5336	4.45238	6.75935	4.7952	5.45797	4.18927	5.55965	4.09086	7.17099	5.75896	5.48381	3.13066	4.60529	5.54238	5.49639	5.33378	5.73001	3.80099	5.20194	4.51684	6.53389	5.20981	4.61062	5.40842	3.33365	2.98946	3.67284	3.4062	4.76998	4.19612	4.91805	5.64379	5.16368	5.47638	3.99131	5.92346
A2_2139	5.2149	4.99372	6.74833	6.80056	7.06479	4.64126	5.55341	5.12753	5.95301	5.01772	4.41964	4.03635	4.47878	5.67025	4.33963	6.74912	4.70313	5.08817	4.02325	5.59974	4.00621	7.10499	5.73584	5.34972	3.14984	4.27427	5.63544	5.51537	5.2581	5.73852	3.75997	4.99535	4.20572	6.30082	5.1334	4.54057	5.27664	3.15595	2.97082	3.77048	4.45228	4.80388	4.3166	4.50204	5.37353	5.33416	5.4377	3.78675	5.80009
A2_2527	5.36121	4.85647	6.89558	6.97575	6.95083	4.77845	5.52206	5.18256	6.14256	5.05752	4.49261	4.41979	4.52451	5.62873	4.45861	6.79983	4.92277	5.14424	4.05827	5.60082	4.03052	7.18377	5.83113	5.15218	3.16137	4.65824	5.51365	5.52651	5.24894	5.79259	3.84763	5.19577	4.33226	6.43413	5.16927	4.54802	5.24174	3.24969	3.06633	3.61805	3.13002	4.73032	4.252	4.67344	5.4438	5.42606	5.31938	3.86493	5.92027
A2_2884	5.38599	4.95677	6.86718	7.08649	7.12096	4.67207	5.40937	5.10944	6.32028	5.12998	4.5475	4.65908	4.84502	5.54317	4.64798	6.72504	4.8772	5.18411	4.32601	5.71689	3.64972	7.07697	5.99734	5.83153	3.33486	4.50158	5.67363	5.62063	5.26876	5.84894	4.10288	5.21593	4.45594	6.31474	5.30373	4.49287	5.397	3.38202	3.63215	3.62767	3.52634	4.72016	4.27047	4.79826	5.65751	5.23012	5.48924	3.91392	5.96731
A2_2901	5.31231	4.82504	6.95098	7.06814	7.03023	4.74335	5.31109	5.29066	6.18683	4.97351	4.57506	4.50495	4.63111	5.30964	4.3805	6.66863	4.68569	5.13126	4.30081	5.39022	3.70079	7.21943	5.80672	5.32095	3.29137	4.44001	5.45642	5.60156	5.21845	5.63386	4.00026	5.16663	4.52034	6.26232	5.18357	4.22948	5.51544	4.18355	3.78611	4.0893	5.93084	4.56726	4.31429	4.97207	5.39311	5.25479	5.36861	4.2737	6.39813
A2_2918	5.12658	4.92057	6.76103	6.69582	6.86926	4.72633	5.16535	5.12368	6.01123	4.91225	4.3348	4.2931	4.64615	5.5102	4.53339	6.63857	4.68383	5.10547	4.28648	5.3444	3.8433	6.7793	5.69162	5.1382	3.18441	4.62902	5.2504	5.31948	5.31437	5.50965	3.62128	5.09942	4.34692	6.18645	5.12623	4.63024	5.37198	3.00476	3.34616	3.715	3.745	4.49543	4.36903	4.71472	5.72405	5.29978	5.24503	3.92624	5.93471
A2_2922	5.26971	4.62085	6.79406	6.81062	6.89429	4.71155	5.12784	5.46614	6.26161	4.95383	4.44124	4.46995	4.76121	5.49917	4.82822	6.60086	4.7824	5.46957	4.25339	5.45245	4.13663	7.1327	5.85695	5.86152	3.3653	4.79375	5.29856	5.38616	5.65602	5.77813	3.93656	5.13274	4.73272	6.51076	5.2916	4.3477	5.49645	3.22686	3.46968	3.6696	3.59184	4.45137	4.03862	4.71954	5.81876	5.30421	5.44108	3.86853	5.87989
A2_2923	5.18804	4.9885	6.88602	6.94744	6.95527	4.90265	5.25974	5.45711	5.94254	4.89479	4.22799	4.37024	4.70654	5.38118	4.58578	6.67463	4.6866	5.2754	4.30419	5.43903	3.92495	7.1466	5.67949	5.28439	3.19313	4.63608	5.46812	5.37164	5.34362	5.50977	3.89796	5.33339	4.47395	6.62729	5.1614	4.67814	5.4515	3.29864	3.37804	3.68034	3.39933	4.53841	4.31775	4.70349	5.47809	5.31587	5.30824	3.89198	5.96599
A2_2924	5.32992	5.0486	6.92695	6.88794	7.15393	4.841	5.44069	5.2901	6.01298	4.91012	4.54809	4.45509	4.73684	5.59617	4.63171	6.75593	4.61707	5.37205	4.27948	5.48077	3.88807	7.06997	5.68692	5.34751	3.36267	4.54471	5.30245	5.5456	5.30729	5.50921	3.69011	5.14801	4.3408	6.40199	5.16362	4.68771	5.59541	3.22994	3.27508	3.7629	4.36524	4.7054	4.40012	4.31513	5.39186	5.31897	5.17269	3.93536	5.88389
A2_2928	5.28524	4.95098	6.80448	6.96946	7.10066	4.82254	5.42561	5.31233	6.13232	5.00425	4.60917	4.38489	4.65966	5.80365	4.53171	6.66738	4.82698	5.27177	4.13931	5.62027	3.7638	7.08624	5.89413	5.89683	3.28488	4.62517	5.61453	5.45049	5.34888	5.72322	3.93596	5.06061	4.37701	6.30504	5.31087	4.4346	5.49151	3.28376	3.33526	3.56003	3.43616	4.72113	4.18404	4.76398	5.69458	5.30677	5.43492	3.81097	5.91188
A2_2940	5.30893	4.92838	6.74621	7.0085	6.95427	4.61139	5.3992	5.129	6.1306	4.94629	4.43946	4.64796	4.69875	5.41589	4.55169	6.68013	4.76304	5.32323	4.18907	5.6335	3.72624	7.04549	5.8362	5.18165	3.22298	4.67836	5.45164	5.33455	5.30706	5.84185	3.56015	5.30357	4.37168	6.19916	5.22422	4.43132	5.36232	3.2188	3.40398	3.90108	3.4922	4.69021	4.22668	4.8691	5.84382	5.31254	5.45008	3.95109	6.02868
A2_2951	5.36424	4.99722	6.90241	7.06596	7.17452	4.79199	5.44184	5.38404	6.17267	5.15212	4.70572	4.46178	4.61195	5.61001	4.39922	6.87317	4.97355	5.43824	4.18566	5.64939	3.58546	7.18899	5.91659	5.49064	3.10278	4.41504	5.72238	5.43722	5.36422	5.86914	4.05185	5.15378	4.36951	6.45204	5.22536	4.4584	5.25485	3.13704	3.65427	3.66417	3.37931	4.63273	4.28506	4.7609	6.03772	5.36839	5.64127	3.93601	5.83228
A2_2952	5.06396	5.00127	6.74554	6.8005	7.07376	4.61989	5.3485	5.25941	5.84363	4.82021	4.28832	4.09701	4.59304	5.52842	4.51582	6.58652	4.64927	5.18747	4.15984	5.4076	3.76065	7.09582	5.6103	5.0038	3.27921	4.47085	5.4419	5.36156	5.30699	5.43331	3.78704	5.10922	4.29407	6.42544	5.14433	4.61846	5.42832	3.2492	3.07262	3.72049	3.26127	4.6342	4.23312	4.72258	5.22731	5.28958	5.27758	3.85218	5.86693
A2_2958	5.30443	4.79427	6.90634	6.86965	7.04645	4.94151	5.22589	5.7243	6.21321	4.96445	4.58778	4.53364	4.64526	5.46091	4.55476	6.64332	4.91602	5.57866	4.43127	5.52099	3.77151	7.19941	6.01758	6.32541	3.61993	4.59324	5.598	5.4782	5.32158	5.6151	4.30263	5.2258	4.58472	6.31919	5.29969	4.45652	5.85868	3.37603	3.38917	4.25957	3.45591	4.49882	4.16959	4.66013	5.40533	5.31989	5.45911	4.05816	6.06541
A2_2959	5.06654	5.12608	6.92116	6.99765	7.03661	4.76278	5.41865	5.44694	6.15552	5.00343	4.48159	4.53557	4.84959	5.94881	4.63909	6.78953	4.82357	5.05246	4.16486	5.68161	3.98556	7.07427	5.86131	5.99755	3.11026	4.68134	5.65697	5.38807	5.35851	5.73282	3.90369	5.28031	4.39672	6.62317	5.29456	4.70546	5.41983	3.32325	3.0983	3.6695	3.63407	4.64335	4.3788	4.67401	5.55647	5.33435	5.41427	3.86806	5.91855
A2_2968	5.46507	4.82218	7.06213	7.1651	7.26288	4.88726	5.40641	5.21489	6.19462	5.01304	4.57866	4.36071	4.58484	5.66438	4.48949	6.7258	4.8056	5.47551	4.15066	5.6355	3.87029	7.29028	5.8209	5.80675	3.26928	4.47284	5.58828	5.6653	5.31524	5.66508	3.98146	5.10787	4.25761	6.51544	5.14456	4.53283	5.54915	3.23855	3.26506	3.61521	4.61748	4.70793	4.2409	4.93687	5.58351	5.34727	5.45765	3.96284	6.06181
A2_2975	5.17378	4.9577	6.8932	6.65393	6.94184	4.8198	5.13157	5.16948	6.03322	4.7763	4.33842	4.4177	4.47888	5.63517	4.33959	6.54897	4.73658	5.09474	4.2942	5.44466	3.84825	7.00958	5.64421	6.01627	3.32531	4.34827	5.34519	5.32355	5.28435	5.49537	3.81023	4.94716	4.33806	6.30953	5.25406	4.72479	5.53762	3.24205	3.1847	3.70621	4.39983	4.42544	4.30563	4.455	5.24721	5.29038	5.25409	3.89796	5.87416
A2_2990	5.30789	4.93015	7.0234	6.99841	7.04111	4.74571	5.5784	5.41961	6.1823	5.09612	4.56553	4.4645	4.59946	5.71847	4.42917	6.80877	4.91153	5.39941	4.05169	5.61614	3.91529	7.25347	5.81036	5.34932	3.12937	4.53044	5.61263	5.55531	5.31826	5.79507	4.0766	5.04951	4.23787	6.40262	5.14916	4.75039	5.5088	3.31723	3.01579	3.71425	3.66642	4.82025	4.27393	5.07444	5.34238	5.19153	5.44131	3.89337	5.89766
C1_2941	5.14262	4.79297	6.71532	6.61939	6.63931	4.69439	5.33552	5.28563	5.98406	4.91723	4.32529	4.30423	4.45431	5.5189	4.31574	6.53675	4.76214	5.22559	4.30518	5.4047	3.77459	6.95326	5.60728	4.95483	3.18865	4.27552	5.39105	5.15475	5.2904	5.43165	3.86923	5.01729	4.14656	6.06869	5.1041	4.6201	5.36895	3.36192	3.15957	3.79609	3.55558	4.60334	4.2204	4.5023	5.7079	5.28532	5.46696	3.95569	5.90169
C1_2948	5.40372	4.95692	6.75852	6.94923	6.98358	4.89564	5.36151	5.33031	5.97321	5.02234	4.21392	4.41724	4.70177	5.24749	4.45471	6.69146	4.72038	5.07287	4.28452	5.53784	3.76193	7.02909	5.72374	5.47187	3.16077	4.45442	5.60725	5.47779	5.30504	5.58027	3.81875	5.2619	4.54873	6.20405	5.10959	4.52281	5.38673	4.34496	4.02514	4.38496	6.45216	4.671	4.31328	4.68897	5.43759	5.31964	5.30528	4.23116	6.1176
C1_2956	5.19747	5.00415	6.87773	6.7125	6.99102	4.75486	5.3857	5.2248	6.09042	4.94883	4.58257	4.13379	4.51339	5.583	4.51485	6.8291	4.92224	5.27829	4.25307	5.55669	3.77232	7.17012	5.78741	5.58018	2.98001	4.5351	5.40033	5.35728	5.27445	5.73971	3.75648	5.0538	4.336	6.52312	5.07358	4.6601	5.2467	3.45408	3.49108	3.79078	3.71003	4.65639	4.37843	4.86459	5.31457	5.23063	5.36755	3.90042	5.9065
C1_2963	5.1327	4.94283	6.89523	6.70342	6.73501	4.7616	5.4013	5.25127	5.93602	4.87823	4.30874	4.22016	4.59901	5.42519	4.47079	6.66615	4.63266	4.80662	4.32418	5.29066	3.63094	7.05168	5.58357	5.47292	3.29048	4.60885	5.43086	5.25728	5.29047	5.25677	3.71767	5.13224	4.25319	6.51091	5.14641	4.5424	5.37789	3.18242	3.10141	3.59923	3.00433	4.67002	4.17915	4.62017	5.62388	5.2179	5.24898	3.8512	5.85876
C1_2967	5.34399	4.98254	6.85383	7.02965	6.91837	4.92573	5.43054	5.30161	6.1383	5.02406	4.38486	4.07904	4.58653	5.6597	4.43772	6.75299	4.91191	4.98558	4.18537	5.54855	4.02354	7.10036	5.84691	5.82726	2.99389	4.39709	5.55804	5.28204	5.26597	5.69111	3.81164	5.15927	4.42095	6.46312	5.12149	4.53462	5.27543	3.37894	3.2159	3.92028	3.49429	4.70667	4.28208	4.64515	5.38775	5.29976	5.42349	3.98403	6.06208
C1_2984	5.39922	4.82567	6.93058	7.01015	7.17783	4.71875	5.43343	5.23237	6.18898	5.00884	4.62826	4.03519	4.57664	5.13989	4.75779	6.75567	4.82465	5.34314	4.16994	5.543	4.0258	7.27275	5.76522	5.41211	3.03263	4.63283	5.46196	5.3057	5.3269	5.78508	3.93404	5.02271	4.24175	6.32641	5.19395	4.29572	5.22935	3.29864	3.62747	3.85376	3.63448	4.67137	4.23099	4.59833	5.39414	5.36491	5.24963	3.91619	5.96855
C1_2986	5.17099	4.84376	6.89175	6.79281	6.9051	4.70577	5.4867	5.20123	5.99449	4.87112	4.32492	4.08934	4.57481	5.32299	4.36855	6.67591	4.65745	4.75674	4.11919	5.41648	3.7876	6.9564	5.70149	5.06677	3.05957	4.54704	5.58752	5.45977	5.22976	5.52184	3.77974	5.19437	4.20439	6.49074	5.08727	4.64998	5.22678	3.38274	3.729	3.60981	2.18334	4.78001	4.27971	5.33468	5.579	5.25144	5.33495	3.79323	5.89566
C1_2988	5.27406	4.86002	6.92359	6.82363	6.97478	4.86359	5.33438	5.36345	6.12396	4.85536	4.4742	4.09465	4.73152	5.52953	4.59055	6.67559	4.77759	5.27238	4.24753	5.55526	3.99826	7.25816	5.81871	5.37155	3.31133	4.65136	5.51948	5.37591	5.2916	5.68148	4.1211	5.14534	4.14336	6.3483	5.31973	4.71816	5.45097	3.42602	2.94499	3.65533	4.44728	4.63888	4.20407	4.9784	5.62803	5.32314	5.46214	3.9348	5.88831
C1_2996	5.17133	4.94599	6.80015	6.73163	6.93097	4.71637	5.31091	5.28857	6.07275	4.80273	4.33768	4.29179	4.63653	5.63415	4.46492	6.72318	4.67614	5.22573	4.28499	5.5352	4.30464	7.08798	5.76983	5.35525	3.09097	4.62618	5.52378	5.26092	5.25178	5.68997	3.91328	5.22701	4.25457	6.55519	5.22233	4.5818	5.35307	3.49234	3.52595	3.79685	3.12743	4.58931	4.1983	4.79644	5.48487	5.19971	5.29881	3.81869	5.91591
C1_2999	5.16764	4.93376	6.76502	6.65357	6.85249	4.83464	5.29858	5.22411	6.072	4.80156	4.22616	4.34535	4.61563	5.46754	4.51374	6.66359	4.72898	5.14851	4.48572	5.36961	3.88121	7.03073	5.64356	5.09248	3.20683	4.56526	5.52236	5.36489	5.2661	5.47963	3.63769	5.22122	4.38439	6.38271	5.14853	4.70977	5.4166	3.11992	3.19229	3.72917	2.18334	4.54957	4.2899	4.87803	5.62868	5.25919	5.20897	3.96042	5.95776
C1_3002	5.1763	4.99755	6.8936	6.91644	7.09134	4.68032	5.35315	5.24916	6.12692	4.97646	4.5386	4.29783	4.53161	5.36192	4.41779	6.6998	4.71555	4.92716	4.15836	5.49841	3.47842	7.08289	5.80022	5.53984	3.47611	4.42362	5.62304	5.35078	5.29181	5.59133	4.3818	5.03478	4.27834	6.36538	5.23322	4.50275	5.41767	3.33806	3.42193	3.57449	2.18334	4.61618	4.29039	5.02153	5.43028	5.24118	5.2283	3.9234	5.93055
C1_3011	5.16649	4.94425	6.94602	6.86319	6.80734	4.67338	5.31838	5.33798	6.21362	4.86806	4.4186	4.28959	4.6793	5.35006	4.58058	6.73572	4.75808	5.40392	4.2513	5.49356	3.69984	7.07219	5.6479	5.49628	3.31112	4.64384	5.56006	5.28134	5.36303	5.5595	3.95497	5.1763	4.32795	6.3726	5.27609	4.51632	5.42014	3.29907	2.98723	3.65331	3.2403	4.55991	4.26689	5.23843	5.6298	5.26596	5.47922	3.81856	5.88093
C1_3021	5.19761	4.92134	6.93147	7.01701	7.00912	4.67136	5.24128	5.1848	6.08125	4.8325	4.44886	4.23485	4.63212	5.45243	4.44381	6.74067	4.48287	5.41865	4.02449	5.47466	3.85679	7.10648	5.72681	5.14003	3.14706	4.33939	5.37756	5.47717	5.31396	5.6299	3.98896	4.89046	4.31025	6.2836	5.19508	4.28999	5.39688	3.29798	3.63033	3.63155	2.18334	4.5777	4.36513	4.69746	5.53381	5.28044	5.40059	3.74068	5.83981
C1_3027	5.24109	4.83437	6.77133	6.90863	6.96529	4.6569	5.35484	5.07225	6.17229	4.95374	4.48139	4.15097	4.59323	5.58609	4.39028	6.69416	4.76394	5.50027	4.1283	5.39303	3.82646	7.10993	5.7821	5.11486	3.14208	4.44445	5.53446	5.37579	5.29063	5.57384	3.92106	5.00145	4.31243	6.38741	5.13054	4.6511	5.42714	3.10072	3.01327	3.77078	3.24155	4.666	4.20017	4.3529	5.69594	5.29067	5.35861	3.77247	5.8275
C1_3028	5.22431	4.96335	6.80075	6.77078	6.93776	4.67399	5.23526	5.5546	6.11245	4.83364	4.32742	4.2663	4.54974	5.5869	4.44261	6.59553	4.75519	5.53262	4.1179	5.50457	3.82724	7.11251	5.70175	5.27605	3.32181	4.38403	5.54598	5.35224	5.29554	5.64524	4.18551	4.97859	4.03563	6.10302	5.20141	4.66166	5.57611	3.35698	3.09097	3.5858	2.88197	4.48627	4.21982	4.52229	5.65909	5.22577	5.31038	3.80044	5.86337
S1_1368	5.25662	4.83846	6.97443	7.12233	6.88916	4.67616	5.45156	5.43521	6.27022	4.97523	4.63933	4.1328	4.51717	5.68917	4.45908	6.60876	4.91205	5.36521	3.9729	5.62495	3.68931	7.09007	5.85478	6.13862	3.16909	4.44459	5.39817	5.52	5.32762	5.8552	3.88059	5.13499	4.35524	6.1606	5.04488	4.33889	5.43305	3.29907	2.83887	3.62593	3.31048	4.7203	4.18873	5.27012	5.62673	5.35454	5.41956	3.97109	6.04071
S1_2476	5.43509	4.79829	6.83777	6.96455	7.33458	4.63155	5.50409	5.37182	6.14013	5.05089	4.58151	4.24388	4.79714	5.12245	4.53008	6.76162	4.72483	5.26268	4.05687	5.6877	3.39515	7.43699	5.92671	5.94994	3.11194	4.43998	5.60109	5.37184	5.29622	5.94208	3.98245	5.09033	4.29166	6.61094	5.29049	4.34469	5.36801	2.30599	3.34675	3.52127	3.32056	4.72831	4.17464	4.11093	5.51176	5.24259	5.56015	3.869	6.01974
S1_2913	5.40095	4.70638	7.1764	6.93257	7.24309	4.76876	5.09437	5.23905	5.94419	4.86968	4.61617	4.10992	4.44891	5.43909	4.27256	6.65884	4.78725	5.18208	4.01111	5.4223	3.81836	7.10455	5.67023	6.07802	3.15534	4.30827	5.44212	5.62516	5.27609	5.59077	3.92054	4.94982	4.48101	6.30724	5.06791	4.50455	5.09872	3.20439	3.50651	3.70191	3.22866	4.36836	4.33828	5.08614	5.6522	5.34758	5.21862	3.92588	6.06043
S1_2919	5.23986	5.00153	6.98305	6.91253	6.80177	4.71598	5.18135	5.51736	6.08235	4.80617	4.44775	4.23001	4.63451	5.22635	4.43295	6.6563	4.82338	5.32882	4.10374	5.44735	3.75549	7.16366	5.66993	5.67573	3.24378	4.61693	5.61439	5.54231	5.44259	5.5712	3.97795	5.33939	4.75955	6.47375	5.0723	4.72505	5.46756	3.32201	3.21458	3.7751	3.37804	4.52166	4.48834	5.15363	5.42629	5.33561	5.55124	4.01666	6.08387
S1_2955	5.18092	4.83259	6.87398	6.72901	6.71573	4.77403	5.08475	5.17859	6.09737	4.88273	4.26162	4.16628	4.47965	5.49041	4.42584	6.61046	4.66439	5.15219	4.10281	5.20774	3.74663	7.04352	5.70767	5.18747	3.1847	4.4133	5.29558	5.39777	5.28651	5.53304	3.77822	5.10813	4.40973	6.17946	5.129	4.38268	5.29265	3.22943	3.40824	3.58252	3.42586	4.3853	4.36246	5.01245	5.27545	5.29632	5.28026	3.93712	6.01464
S1_2961	5.2069	4.83711	6.8495	7.10156	7.02888	4.74717	5.38375	5.23908	6.27751	4.93982	4.64155	4.22853	4.76148	5.41886	4.80705	6.75739	4.78809	5.47828	4.09781	5.60829	4.02148	7.18732	5.84186	5.59626	3.21775	4.7797	5.53214	5.60101	5.29694	5.88079	3.9848	5.25583	4.31664	6.51765	5.27566	4.42949	5.48876	3.32077	3.50106	3.64992	4.02764	4.61893	4.19515	5.2022	5.69632	5.36646	5.41055	3.8979	5.87447
S1_2970	5.2938	4.85575	6.89544	6.83878	7.04571	4.74297	5.377	5.34777	5.97377	4.94228	4.49693	4.0835	4.54564	5.33216	4.509	6.73006	4.74736	5.25389	4.10565	5.45543	3.92614	7.14775	5.76812	5.96194	3.11026	4.56898	5.4908	5.53969	5.26336	5.70364	3.77583	5.01686	4.42297	6.35311	5.11498	4.54862	5.36604	3.17609	3.12937	3.5824	4.64749	4.68789	4.2355	4.80305	5.38552	5.30086	5.32307	3.88218	5.82804
S1_3001	5.2766	5.08157	6.79231	7.01052	7.18912	4.89409	5.28915	5.32423	5.96073	4.88184	4.50312	4.49275	4.67693	5.41452	4.57158	6.72819	4.7052	5.19419	4.39336	5.34914	3.9468	7.17222	5.62269	4.98992	3.15321	4.76633	5.46047	5.46221	5.31548	5.49726	3.93374	5.21521	4.40548	6.44226	5.10367	4.56943	5.41519	3.1232	2.87334	3.69373	2.18334	4.57648	4.42436	4.94922	5.49441	5.2913	5.37635	3.85842	5.79158
S2_1368	5.17677	4.80846	6.98409	7.00595	6.96422	4.84178	5.28671	5.48222	6.09281	4.88026	4.38229	4.59675	4.7363	5.86677	4.56831	6.66729	4.85339	5.47454	4.12362	5.56483	4.11714	7.16088	5.78321	5.96332	3.16376	4.50453	5.46012	5.46403	5.30394	5.76893	3.8761	5.13098	4.43873	6.42619	5.00205	4.70771	5.26035	3.35392	2.89654	3.73062	2.18334	4.56179	4.19374	5.17254	5.7027	5.30616	5.57123	4.15094	5.92953
S2_2476	5.45296	4.77154	6.84239	6.90577	7.35547	4.81776	5.50619	5.2524	6.25541	5.0426	4.65109	4.30522	4.5664	5.15498	4.39622	6.75816	4.84548	5.14459	4.07773	5.5558	3.51746	7.37918	5.91968	6.19738	3.11694	4.52833	5.55419	5.43909	5.29705	5.89774	3.94846	5.09139	4.22549	6.55347	5.33901	4.30582	5.36042	2.30599	3.65475	3.56062	3.12124	4.71978	4.15137	4.96504	5.23827	5.27542	5.62154	3.9195	5.98995
S2_2913	5.57265	4.87395	7.16907	7.07361	7.27122	4.73424	5.42807	5.40488	6.2104	5.0263	4.70244	4.36431	4.63251	5.68221	4.43583	6.74805	5.00709	5.28348	4.11939	5.66312	4.11754	7.16248	5.81216	6.11303	3.11794	4.52433	5.42785	5.67464	5.32528	5.79829	4.06002	4.98209	4.45477	6.30972	5.18292	4.37628	5.39692	3.19866	3.93937	3.6193	3.35775	4.69354	4.33558	5.09162	5.31804	5.37805	5.39098	3.92127	6.04364
S2_2919	5.29504	4.95564	7.06494	6.9076	6.85312	4.67761	5.21633	5.25199	5.99459	4.84665	4.48765	4.4907	4.63592	5.39043	4.51775	6.60603	4.7872	5.26046	4.1049	5.40868	3.80277	7.16466	5.64988	5.91633	3.22272	4.77204	5.55354	5.60301	5.3632	5.55031	3.82517	5.39993	4.8334	6.42423	5.06552	4.56607	5.38773	3.1452	3.74155	3.7264	2.18334	4.45448	4.42844	4.92807	5.46945	5.28845	5.55241	3.91392	6.10185
S2_2955	5.17571	4.91831	6.90628	6.75148	6.82786	4.83658	5.20655	5.08456	5.96013	4.90216	4.2211	4.18081	4.39449	5.23017	4.38545	6.58521	4.59727	4.97431	4.04289	5.24916	3.81017	7.02378	5.69377	5.33059	3.12711	4.32601	5.45937	5.41385	5.22735	5.5345	3.72534	5.02811	4.43331	6.29452	5.09601	4.41941	5.22175	2.30599	3.43072	3.50759	2.18334	4.49429	4.41696	4.83454	5.33117	5.28955	5.30656	3.84298	5.90663
S2_2961	5.28862	4.84098	6.83631	6.88611	7.03144	4.72509	5.37905	5.45048	6.11088	4.95004	4.6819	4.30068	4.72833	5.56088	4.65412	6.73699	4.76529	5.42514	4.1013	5.43996	3.91057	7.15443	5.73207	5.2187	3.40175	4.58075	5.31746	5.474	5.28033	5.67103	4.03878	5.04159	4.36752	6.27154	5.23946	4.5856	5.79033	3.34772	3.2927	3.59095	2.18334	4.70468	4.25924	5.01462	5.69642	5.35499	5.46416	3.8861	5.85178
S2_2970	5.73665	4.92953	6.86627	6.80007	7.0651	5.14901	5.33242	5.41583	6.02681	4.94535	4.56041	4.87373	5.13589	5.69842	4.61167	6.83091	4.7863	5.46484	4.74709	5.59205	4.09444	7.18066	5.80541	5.56784	3.40415	4.57583	5.52547	5.61708	5.32723	5.6551	3.99277	5.32958	4.83705	6.42894	5.23941	4.65033	5.55916	5.2295	4.92433	5.0665	7.00398	4.64914	4.23088	4.90666	5.80698	5.30552	5.39263	4.7127	6.35919
S2_3001	5.25271	5.07441	6.78631	7.00501	7.09549	4.88017	5.24354	5.488	6.05095	4.85299	4.46471	4.56786	4.63143	5.34404	4.55801	6.64586	4.68618	5.4007	4.41664	5.39807	3.8776	7.18267	5.70891	5.04333	3.38418	4.58156	5.57157	5.47535	5.3005	5.56199	4.14464	5.07123	4.34978	6.26639	5.17594	4.68636	5.66068	3.39217	3.07041	4.02313	3.28623	4.48789	4.46016	4.92751	5.44531	5.29609	5.32948	3.86094	5.8114
[truncated: 404 more columns]

## Sheet: figure4a
Feature	KEGG	pubchem	CHEBI	Group	change	LogFC
N-eicosanoyl-ethanolamine	C00189	3787294	CHEBI:85253	Amines	dow	-0.29628
3-Buten-1-amine	C12244	443732	CHEBI:31108	Amines	up	0.16389
N-(3-acetamidopropyl)-4-aminobutanal	C05936	25164106	CHEBI:58858	Carboxamides	up	2.0556
N-hydroxy-N-acetylcadaverine	C01672	91820102	CHEBI:88824	Carboxamides	up	2.2131
Proclavaminic acid	C06658	194953	CHEBI:15425	Carboxylic acids	up	0.87773
Nitrilotriacetic acid	C14695	8758	CHEBI:44557	Carboxylic acids	dow	-0.48581
4-Nitrophenyl-3-ketovalidamine		440187	CHEBI:15984	Cyclic ketones	up	1.2609
N3-(4-methoxyfumaroyl)-L-2,3-diaminopropanoate	C03401	25245025	CHEBI:57758	Fatty acyls	up	0.73725
PC (18:0/22:5)	C00157	24778873	CHEBI:73865	Glycerophospholipids	up	0.23807
PI 38:4			CHEBI:89250	Glycerophospholipids	up	0.29396
PI 40:5			CHEBI:89300	Glycerophospholipids	up	0.4027
Glutamyl-aminobutyraldehyde	C15700	23724544	CHEBI:61521	Non-proteinogenic amino acids	up	2.0235
Sucrose	C00089	5988	CHEBI:17992	Oligosaccharides	dow	-1.243
Lys-Val-Val		23653187	CHEBI:160450	Peptides	up	1.4407
Ala-Ser		1549433	CHEBI:73394	Peptides	up	1.0635
Aspartyl-L-proline	C00148	170612	CHEBI:137245	Peptides	up	0.78388
Glu-Thr		145455509	CHEBI:73510	Peptides	up	0.26553
Endomorphin-1	C02210	5311080	CHEBI:80156	Peptides	up	1.1752
13-alpha-tocopherol	C02477	14985	CHEBI:84962	Prenol lipids	up	0.84375
2-Heptyl-4-hydroxyquinoline-N-oxide	C04284	1561	CHEBI:28362	Quinolines	up	0.4102
4-hydroxysphinganine	C12144	71357922	CHEBI:191244	Sphingolipids	dow	-0.40315
Hexadecasphinganine	C13915	656816	CHEBI:71050	Sphingolipids	dow	-0.331
Sphinganine	C00836	91486	CHEBI:16566	Sphingolipids	dow	-0.32648
SP dimethyl,amino(18:0/2:0)		74819554	CHEBI:137846	Sphingolipids	dow	-0.23138
SM(d18:0/18:1)	C00550	53481360	CHEBI:134074	Sphingolipids	up	0.3106
N-(tetradecanoyl)-sphinganine	C13916	10255824	CHEBI:67045	Sphingolipids	dow	-0.39513
Cholestatriene	C01673	24779628	CHEBI:137139	Sterols	up	0.2544
Fucosterol epoxide	C03910	440161	CHEBI:15577	Sterols	up	0.65687

[truncated: 8 more sheets: figureS1a, figureS1b, figureS1c, figureS2a, figureS2b, figureS2c, figureS3, figureS4]
